# Supplementary material for: Cancer biomarker discovery is improved by accounting for variability in general levels of drug sensitivity in pre-clinical models
Source: Genome Biol. 2016 Sep 21;17:190. doi: 10.1186/s13059-016-1050-9 (PMC5031330; doi:10.1186/s13059-016-1050-9)
Supplement: Additional file 1: — Supplementary Tables. (XLSX 3814 kb) [file 13059_2016_1050_MOESM1_ESM.xlsx]

## Sheet: Table S1
Supplementary Table 1: All pairwise correlations between IC50 values of all drugs in CGP. Spearman correlations are shown above the diagonal and the associated P-values are shown below the diagonal.
	Erlotinib_IC_50	Rapamycin_IC_50	Sunitinib_IC_50	PHA.665752_IC_50	MG.132_IC_50	Paclitaxel_IC_50	Cyclopamine_IC_50	AZ628_IC_50	Sorafenib_IC_50	VX.680_IC_50	Imatinib_IC_50	NVP.TAE684_IC_50	PF.02341066_IC_50	AZD.0530_IC_50	S.Trityl.L.cysteine_IC_50	Z.LLNle.CHO_IC_50	Dasatinib_IC_50	GNF.2_IC_50	CGP.60474_IC_50	CGP.082996_IC_50	A.770041_IC_50	WH.4.023_IC_50	WZ.1.84_IC_50	BI.2536_IC_50	BMS.536924_IC_50	BMS.509744_IC_50	CMK_IC_50	Pyrimethamine_IC_50	JW.7.52.1_IC_50	A.443654_IC_50	GW843682X_IC_50	MS.275_IC_50	Parthenolide_IC_50	KIN001.135_IC_50	Bortezomib_IC_50	XMD8.85_IC_50	Roscovitine_IC_50	Salubrinal_IC_50	Lapatinib_IC_50	GSK269962A_IC_50	Doxorubicin_IC_50	Etoposide_IC_50	Gemcitabine_IC_50	Mitomycin.C_IC_50	Vinorelbine_IC_50	NSC.87877_IC_50	Bicalutamide_IC_50	QS11_IC_50	Midostaurin_IC_50
Erlotinib_IC_50		0.307955	0.155375	0.117408	0.148758	0.335469	0.339283	0.0903505	0.131	0.350537	0.0928608	0.376538	0.325313	0.483965	0.281242	0.12876	0.47322	0.249097	0.250184	0.22434	0.409177	0.330164	0.378359	0.356749	0.363657	0.247081	0.224977	0.101388	0.298731	0.398328	0.337867	0.381791	0.300304	0.297682	0.318175	0.322281	0.372155	0.279916	0.526892	0.131802	0.118569	0.12036	0.211909	0.0595169	0.07753	0.0222542	0.202101	0.0398627	0.209796
Rapamycin_IC_50	0.000730811		0.437359	0.336233	0.204424	0.535637	0.259325	0.0118239	0.113219	0.441247	0.20593	0.436032	0.375793	0.399234	0.488888	0.258171	0.485366	0.434886	0.589077	0.52654	0.476599	0.371076	0.289597	0.505245	0.443278	0.34231	0.297105	0.253211	0.678723	0.59074	0.553875	0.28304	0.352163	0.262885	0.322386	0.241702	0.237498	0.233557	0.239686	0.257796	0.365194	0.393637	0.430622	0.29727	0.324836	-0.0403723	0.152183	0.243327	0.367194
Sunitinib_IC_50	0.0943735	8.19652e-07		0.243957	0.090358	0.520561	0.029927	0.139864	0.314803	0.579553	0.0652042	0.429798	0.320806	0.427513	0.347068	0.268496	0.411223	0.302065	0.6388	0.494313	0.417172	0.319696	0.319089	0.472403	0.571303	0.53473	0.313342	0.297779	0.554819	0.521977	0.554751	0.358315	0.205982	0.0598541	0.21947	0.304957	0.187864	0.126864	0.0895713	0.167633	0.501454	0.393622	0.437463	0.323458	0.220983	0.0793583	0.170226	0.37474	0.392588
PHA.665752_IC_50	0.207421	0.000210242	0.00803395		0.0846858	0.294295	0.333341	0.150924	0.220916	0.221523	0.470392	0.167304	0.360256	0.233879	0.209961	0.204739	0.266046	0.402127	0.322731	0.345719	0.289649	0.230747	0.178273	0.265747	0.211475	0.210089	0.16854	0.265327	0.293575	0.276821	0.285386	0.285595	0.151538	0.113897	0.264772	0.220272	0.183144	0.178843	0.166105	0.300177	0.199066	0.0817486	0.186291	0.173867	0.161167	-0.0488243	0.154371	0.197987	0.186336
MG.132_IC_50	0.109441	0.0270467	0.332614	0.363976		0.242818	0.305534	0.209879	0.247891	0.233002	0.150475	0.0731616	0.179562	0.0319351	0.216533	0.517009	0.235407	0.258104	0.212576	0.204574	0.159526	0.242046	0.158941	0.289799	0.146121	0.247119	0.191806	0.236794	0.324851	0.29942	0.283265	0.276147	0.278387	0.104172	0.7438	0.380951	0.354216	0.435081	0.201801	0.364706	0.155285	0.113287	0.135496	0.0485696	0.210373	-0.00918641	0.116434	0.127763	0.168727
Paclitaxel_IC_50	0.000217792	4.88547e-10	1.78688e-09	0.00127858	0.0083426		0.234868	0.162088	0.274783	0.767125	0.0470036	0.459193	0.352977	0.412752	0.765926	0.23788	0.499618	0.351212	0.619453	0.631959	0.476862	0.442244	0.495924	0.881491	0.591092	0.549221	0.413336	0.378104	0.671664	0.760457	0.846154	0.403161	0.272063	0.11743	0.416858	0.391794	0.327721	0.380801	0.37462	0.187235	0.589976	0.492402	0.45415	0.330096	0.538432	0.0627463	0.154506	0.401662	0.33173
Cyclopamine_IC_50	0.000182466	0.004752	0.748736	0.000240157	0.000808541	0.0108042		0.25094	0.300986	0.154918	0.31834	0.160253	0.237349	0.115085	0.233534	0.116681	0.280942	0.303511	0.208223	0.281707	0.179562	0.278215	0.230005	0.232815	0.250603	0.22775	0.182956	0.216135	0.260659	0.315163	0.256867	0.233594	0.380329	0.289148	0.405648	0.405641	0.337859	0.400148	0.273532	0.268871	0.0168218	0.0781444	0.132821	0.0131427	0.0771778	-0.0280762	0.197006	-0.0115692	0.103291
AZ628_IC_50	0.332655	0.899315	0.132575	0.104316	0.0231367	0.0808116	0.00635262		0.223688	0.193027	0.112286	0.122443	0.338789	0.117707	0.225164	0.259108	0.257294	0.151051	0.0986603	0.223673	0.181615	0.169192	0.146091	0.206155	0.252094	0.257205	0.175651	0.247389	0.181892	0.244811	0.193079	0.324334	0.236292	0.0324635	0.37985	0.463592	0.156701	0.158469	0.0402224	0.18166	0.254874	0.151793	0.164561	0.101185	0.140748	0.00110147	0.148211	0.0562949	0.0978285
Sorafenib_IC_50	0.159178	0.224207	0.000546464	0.0166854	0.00704403	0.00271527	0.000975425	0.0153343		0.317291	0.237038	-0.0364834	0.119798	0.110889	0.245703	0.137901	0.13067	0.213775	0.153644	0.190165	0.0592246	0.144547	0.148639	0.233115	0.0637054	0.122908	0.19269	0.328111	0.253278	0.255766	0.230507	0.313005	0.210898	0.0650393	0.295074	0.200557	0.222962	0.209946	0.0558902	0.148354	0.208395	0.14424	0.200453	0.0897361	0.0640052	0.0319351	-0.0260906	0.134761	-0.0492964
VX.680_IC_50	0.000106793	6.37307e-07	7.57883e-12	0.0163811	0.0114668	0	0.0953586	0.0370564	0.000490858		0.0232958	0.513772	0.406661	0.391794	0.678146	0.252694	0.425115	0.296438	0.511135	0.509966	0.43556	0.405274	0.437216	0.699291	0.596967	0.568374	0.417929	0.445271	0.689003	0.665738	0.735954	0.54555	0.341973	0.0798005	0.425272	0.375429	0.283557	0.325181	0.287274	0.247793	0.598413	0.552503	0.558131	0.388429	0.44698	0.18136	0.20536	0.493076	0.447639
Imatinib_IC_50	0.319341	0.0259143	0.484888	8.72473e-08	0.105363	0.614794	0.000468999	0.228072	0.0100761	0.803121		0.000820484	0.277661	0.159665	0.0957906	0.141239	0.140074	0.389142	0.10035	0.170024	0.0523874	0.144911	0.0594683	0.0336811	0.00618922	0.0111421	-0.0907179	0.179922	0.111901	0.13677	0.117996	0.155248	0.17773	0.210827	0.247299	0.238098	0.20804	0.241575	0.0918793	0.37991	0.0139407	-0.0196954	0.0941047	0.129595	0.078744	-0.0513084	0.153648	0.0261394	0.110975
NVP.TAE684_IC_50	2.86146e-05	8.92462e-07	1.32507e-06	0.0713937	0.433088	1.91479e-07	0.0843546	0.188457	0.696151	3.13936e-09	0.992995		0.474101	0.449804	0.470245	0.234074	0.430353	0.282006	0.479417	0.351819	0.495954	0.378673	0.295276	0.44148	0.710223	0.55625	0.335356	0.254739	0.399474	0.474441	0.481193	0.34766	0.222497	0.192237	0.200692	0.310517	0.182747	0.204169	0.190494	0.213903	0.34231	0.260651	0.344992	0.312675	0.154993	-0.017691	0.183646	0.223936	0.383671
PF.02341066_IC_50	0.000345079	2.9762e-05	0.000421136	6.61424e-05	0.0527225	9.48303e-05	0.00997534	0.00018672	0.198254	5.37234e-06	0.00243783	6.68312e-08		0.408519	0.394473	0.281183	0.379	0.228762	0.368491	0.301283	0.2892	0.330674	0.327531	0.336163	0.479238	0.38864	0.228848	0.214146	0.374388	0.430368	0.400456	0.269561	0.265271	0.229751	0.260873	0.303519	0.195013	0.210288	0.11102	0.248775	0.220388	0.217676	0.201341	0.0593821	0.241934	-0.122327	0.188142	0.0831387	0.258359
AZD.0530_IC_50	3.23852e-08	8.23934e-06	1.52866e-06	0.0111511	0.732494	3.75385e-06	0.216615	0.206255	0.233951	1.25187e-05	0.0855151	3.62295e-07	4.81937e-06		0.386938	0.123095	0.70844	0.439884	0.43266	0.461359	0.670623	0.582693	0.489487	0.335237	0.525596	0.365186	0.33705	0.109922	0.428712	0.507201	0.384503	0.217012	0.303609	0.0706403	0.281864	0.192473	0.318752	-0.0138021	0.329414	0.232987	0.200138	0.211168	0.22685	0.0919016	0.138298	0.0495362	0.249269	0.215154	0.324994
S.Trityl.L.cysteine_IC_50	0.00212854	2.23648e-08	0.000126239	0.0230815	0.0190321	0	0.0112743	0.0146545	0.00758037	0	0.304244	8.81681e-08	1.07805e-05	1.63594e-05		0.251023	0.378059	0.245815	0.496321	0.491068	0.400913	0.393457	0.336997	0.688456	0.552923	0.496261	0.367471	0.372859	0.63889	0.638793	0.751547	0.407274	0.331385	0.128464	0.407274	0.375017	0.373908	0.410848	0.278252	0.274408	0.399729	0.386174	0.385162	0.319831	0.474449	0.0405071	0.160965	0.332599	0.232672
Z.LLNle.CHO_IC_50	0.166493	0.00494841	0.00342253	0.0268067	2.40332e-09	0.00980519	0.210267	0.00478845	0.138152	0.00598299	0.128772	0.011082	0.00213337	0.186097	0.0063348		0.328733	0.285019	0.454008	0.370364	0.386354	0.268294	0.213033	0.268287	0.279856	0.268931	0.260029	0.119618	0.433387	0.387575	0.277473	0.275959	0.145027	-0.0212165	0.37988	0.249704	0.314054	0.268347	0.0900358	0.212224	0.179675	0.10987	0.127351	0.101897	0.117535	-0.000427101	0.199351	0.0904479	0.212089
Dasatinib_IC_50	7.12217e-08	2.91636e-08	4.10994e-06	0.00374026	0.010619	9.77728e-09	0.002153	0.00510244	0.160239	1.774e-06	0.131989	1.2797e-06	2.51099e-05	0	2.63989e-05	0.000296063		0.537967	0.619431	0.512746	0.800117	0.798588	0.587705	0.484235	0.522382	0.414752	0.400845	0.148122	0.561353	0.620143	0.418409	0.263559	0.306876	0.0702994	0.458122	0.337537	0.28388	0.180139	0.396102	0.231151	0.305699	0.217926	0.273037	0.0917592	0.189131	0.0212052	0.348604	0.170503	0.479499
GNF.2_IC_50	0.00676293	9.6031e-07	0.00093321	6.9837e-06	0.00496011	0.000103353	0.000879249	0.10402	0.0206498	0.00117325	1.44962e-05	0.00206731	0.0131067	6.96346e-07	0.00755197	0.00184122	3.97516e-10		0.435208	0.54803	0.467001	0.468102	0.412782	0.412617	0.324319	0.381026	0.339305	0.148841	0.413029	0.452247	0.392093	0.131487	0.135293	0.125523	0.436197	0.271651	0.234119	0.222422	0.36114	0.290601	0.217454	0.234516	0.18229	0.163902	0.175553	0.159908	0.349091	0.173912	0.337387
CGP.60474_IC_50	0.00651833	2.82374e-12	9.32587e-15	0.000386935	0.0213893	9.65894e-14	0.0242689	0.289919	0.0981469	3.89487e-09	0.281695	4.53586e-08	4.35382e-05	1.10625e-06	1.26459e-08	2.73e-07	9.68114e-14	9.40762e-07		0.636642	0.598495	0.487906	0.321652	0.613549	0.57209	0.528781	0.407964	0.270302	0.69834	0.679292	0.62311	0.290998	0.21146	0.110473	0.33717	0.311087	0.287484	0.295299	0.236404	0.229068	0.444552	0.322281	0.368805	0.230477	0.277705	-0.0948238	0.278919	0.230095	0.41987
CGP.082996_IC_50	0.0150308	1.07652e-09	1.47716e-08	0.000134652	0.0269322	2.17604e-14	0.00209113	0.0153414	0.0400105	4.28295e-09	0.0668455	0.000100345	0.000963653	1.64839e-07	1.89469e-08	3.95258e-05	3.41497e-09	1.60212e-10	1.19904e-14		0.55114	0.458684	0.500719	0.562844	0.480256	0.497288	0.363568	0.299832	0.612972	0.61178	0.575125	0.341778	0.251233	0.157252	0.375309	0.344918	0.363605	0.244961	0.325024	0.226723	0.438078	0.430443	0.326829	0.27258	0.342557	0.0255286	0.182237	0.365748	0.373428
A.770041_IC_50	4.63663e-06	5.57484e-08	2.88109e-06	0.0015371	0.0857912	5.46925e-08	0.0527229	0.0500301	0.525891	9.19828e-07	0.574827	1.3e-08	0.00156445	0	7.48693e-06	1.68901e-05	0	1.11e-07	1.02984e-12	1.20246e-10		0.680731	0.514229	0.485726	0.586035	0.474854	0.427048	0.175201	0.579074	0.57768	0.477633	0.345839	0.304935	0.0879941	0.383304	0.327706	0.294197	0.215071	0.397833	0.186463	0.275165	0.178558	0.250011	0.128527	0.166891	0.00863193	0.298978	0.204536	0.4167
WH.4.023_IC_50	0.000277529	3.80935e-05	0.000442092	0.0123151	0.00855767	5.97208e-07	0.00238751	0.0682109	0.119968	5.82358e-06	0.119029	2.55505e-05	0.000271187	5.49272e-12	1.1411e-05	0.00344781	0	1.02695e-07	2.40894e-08	1.98319e-07	0		0.53694	0.418611	0.49178	0.377812	0.424246	0.0836893	0.468215	0.476112	0.389096	0.208717	0.275802	0.074739	0.40152	0.263356	0.297577	0.20602	0.26517	0.317074	0.151156	0.0940371	0.0843786	-0.0770654	0.116246	0.0211677	0.336818	0.158409	0.40675
WZ.1.84_IC_50	2.59818e-05	0.00154027	0.000453958	0.0544736	0.0869605	1.3e-08	0.0126058	0.116022	0.10973	8.27189e-07	0.524187	0.00122931	0.000312506	2.13705e-08	0.000202934	0.0211047	3.26139e-12	3.74718e-06	0.000405774	9e-09	3e-09	4.35399e-10		0.538454	0.444649	0.368603	0.253953	0.150122	0.378643	0.578601	0.424118	0.263364	0.111503	0.210104	0.344206	0.29646	0.241776	0.151066	0.422807	0.186253	0.305946	0.242953	0.182537	0.170803	0.235482	0.0881476	0.269381	0.148444	0.337672
BI.2536_IC_50	7.87665e-05	6.26263e-09	7.55356e-08	0.00378089	0.00152807	0	0.0115353	0.0257492	0.0114259	0	0.718468	6.27738e-07	0.000210928	0.000220136	0	0.00344875	3.17396e-08	3.78406e-06	1.91402e-13	3.97504e-11	2.83875e-08	2.64123e-06	3.80673e-10		0.61175	0.579081	0.444282	0.376081	0.675164	0.764615	0.886728	0.399002	0.197133	0.135133	0.462632	0.425122	0.389823	0.445039	0.415502	0.196736	0.514304	0.402906	0.391906	0.2831	0.498149	0.0467413	0.199733	0.360248	0.301293
BMS.536924_IC_50	5.57275e-05	5.58143e-07	1.73785e-11	0.0220886	0.115946	2.28173e-12	0.00642598	0.00610715	0.495002	1.21569e-12	0.947196	0	4.6e-08	1.16696e-09	1.01865e-10	0.0022438	1.53297e-09	0.000360662	1.6072e-11	4.26405e-08	3.88423e-12	1.79438e-08	5.10078e-07	2.35367e-13		0.785446	0.367464	0.406915	0.628303	0.659616	0.660935	0.42785	0.287064	0.136421	0.355588	0.493878	0.37955	0.309985	0.2782	0.185069	0.406532	0.306906	0.364609	0.312773	0.260988	0.18943	0.286787	0.306718	0.411852
BMS.509744_IC_50	0.00723836	0.000158296	5.29131e-10	0.0229965	0.00722925	1.43582e-10	0.013527	0.00511847	0.186773	2.32063e-11	0.905093	7.45541e-11	1.49022e-05	5.15649e-05	1.27049e-08	0.00336877	3.33175e-06	2.25324e-05	8.88088e-10	1.17304e-08	6.32899e-08	2.67478e-05	4.32885e-05	7.95231e-12	0		0.324162	0.403243	0.59331	0.599852	0.589354	0.349593	0.156191	0.122795	0.349915	0.430585	0.292676	0.306111	0.211572	0.142	0.493474	0.361679	0.335087	0.35782	0.314204	0.250401	0.343172	0.319471	0.364864
CMK_IC_50	0.0147393	0.00114212	0.000581765	0.0692965	0.0382937	3.62558e-06	0.0483331	0.0581839	0.0373946	2.75245e-06	0.330685	0.000218923	0.0130714	0.000202442	4.58805e-05	0.00463557	7.51587e-06	0.000182275	4.97869e-06	5.59819e-05	1.57353e-06	1.8718e-06	0.00572954	5.22547e-07	4.58981e-05	0.000363189		0.134514	0.437568	0.409088	0.431139	0.240652	0.319898	0.0640165	0.351811	0.150692	0.148976	0.168278	0.177352	0.169282	0.32934	0.221815	0.2036	0.0890393	0.195972	0.0498884	0.0761213	0.198047	0.247711
Pyrimethamine_IC_50	0.276725	0.00587772	0.00111141	0.00383844	0.0101557	2.6336e-05	0.0192581	0.00716403	0.000304468	4.89601e-07	0.0522423	0.00557603	0.0204253	0.238078	3.47157e-05	0.198934	0.110985	0.109242	0.0032041	0.0010225	0.0588403	0.369669	0.106191	2.93137e-05	5.29337e-06	6.54919e-06	0.148191		0.388834	0.350425	0.401789	0.43613	0.226363	0.0213363	0.273112	0.328156	0.285633	0.219223	0.124886	0.188756	0.352336	0.308494	0.402913	0.36918	0.345337	0.0612253	0.0465465	0.324117	0.26723
JW.7.52.1_IC_50	0.00106936	0	8.53035e-11	0.00131583	0.000352239	0	0.00453369	0.0496754	0.00586411	0	0.229685	8.12764e-06	3.20448e-05	1.41842e-06	9.10383e-15	1.05641e-06	4.58811e-11	3.69249e-06	0	2.04725e-13	7.95852e-12	1.0188e-07	2.55913e-05	0	3.37508e-14	1.80167e-12	8.08664e-07	1.4744e-05		0.760831	0.731841	0.434961	0.362219	0.129663	0.502825	0.381408	0.327474	0.334854	0.281399	0.24607	0.488461	0.446095	0.470275	0.302807	0.376456	0.086057	0.321809	0.414115	0.373878
A.443654_IC_50	8.67488e-06	2.36855e-12	1.5862e-09	0.00251605	0.00103981	0	0.000538081	0.00780911	0.00538125	2.22045e-16	0.141446	6.52074e-08	1.27843e-06	5.35423e-09	9.32587e-15	1.5799e-05	8.92619e-14	3.07472e-07	0	2.34479e-13	9.16911e-12	5.7761e-08	8.35021e-12	0	4.44089e-16	8.88178e-13	4.66118e-06	0.000107377	0		0.771569	0.434391	0.255084	0.213622	0.471107	0.448133	0.333094	0.362294	0.355962	0.188014	0.514402	0.418566	0.405476	0.295906	0.420282	0.0894663	0.346514	0.318984	0.392213
GW843682X_IC_50	0.000194911	9.31974e-11	8.58451e-11	0.00181525	0.00196993	0	0.00517901	0.0370041	0.0124084	0	0.205137	3.97911e-08	7.68481e-06	1.86795e-05	0	0.00245517	2.67378e-06	1.23119e-05	6.26166e-14	1.18661e-11	5.16952e-08	1.45327e-05	1.88656e-06	0	4.44089e-16	2.74225e-12	1.21786e-06	7.12019e-06	0	0		0.429566	0.294879	0.139816	0.455484	0.393487	0.399234	0.465959	0.338856	0.239086	0.509067	0.428494	0.443675	0.353062	0.463809	0.0651591	0.159796	0.420559	0.260531
MS.275_IC_50	2.16263e-05	0.00198701	7.28751e-05	0.00180056	0.00258045	6.58038e-06	0.0112528	0.000360423	0.000590204	2.00992e-10	0.0946466	0.000122704	0.0032922	0.0187622	5.18342e-06	0.0025986	0.00408969	0.15762	0.00145754	0.000162316	0.000133883	0.0239259	0.00411825	8.34891e-06	1.49686e-06	0.000111789	0.00895846	8.86911e-07	9.5573e-07	9.91067e-07	1.34452e-06		0.307932	0.107506	0.495047	0.423871	0.306134	0.302425	0.285685	0.29691	0.395233	0.315223	0.431544	0.33705	0.239761	0.122016	0.116051	0.34521	0.207608
Parthenolide_IC_50	0.001003	9.86738e-05	0.0258759	0.102896	0.00237204	0.00300328	2.33894e-05	0.0103214	0.0224627	0.000160833	0.0552252	0.0159028	0.00384614	0.000875718	0.000262568	0.118731	0.000764577	0.145834	0.0220983	0.00628964	0.000828928	0.00261394	0.231354	0.0331403	0.00170071	0.0926333	0.000438201	0.0141218	5.99303e-05	0.00550994	0.00124903	0.0007315		0.333641	0.432968	0.386811	0.321442	0.252956	0.134237	0.417547	0.162935	0.24054	0.308209	0.0808944	0.178551	-0.0215573	0.0222392	0.175021	0.207908
KIN001.135_IC_50	0.00111577	0.00418924	0.521493	0.221426	0.263681	0.207333	0.00156768	0.72824	0.485995	0.3924	0.0225087	0.037853	0.0127067	0.449149	0.167477	0.820383	0.451346	0.177498	0.23572	0.0904117	0.345469	0.423209	0.0229863	0.146318	0.142472	0.187178	0.492894	0.819385	0.163514	0.0207431	0.132711	0.248616	0.000236876		0.15841	0.232729	0.0726485	0.166285	0.0940897	0.316838	0.0689095	0.0358091	-0.0168743	-0.0311859	0.161474	-0.0642638	0.0228424	-0.041841	0.0289904
Bortezomib_IC_50	0.000472384	0.000392864	0.0174303	0.00391569	0	2.93624e-06	5.69827e-06	2.39969e-05	0.00123932	1.75681e-06	0.0071856	0.0300343	0.0044995	0.0020786	5.18342e-06	2.39585e-05	2.06133e-07	8.83087e-07	0.00020132	3.05307e-05	1.99321e-05	7.23119e-06	0.000144711	1.50862e-07	8.34196e-05	0.00011006	0.000100382	0.00288909	7.59263e-09	8.28992e-08	2.46899e-07	1.4e-08	1.08492e-06	0.0880352		0.475048	0.422163	0.459957	0.367711	0.474029	0.313522	0.283033	0.334412	0.211467	0.324964	0.0530129	0.24021	0.264952	0.302844
XMD8.85_IC_50	0.000394684	0.00865529	0.000828156	0.0170138	2.26231e-05	1.25187e-05	5.70076e-06	1.41092e-07	0.0301473	3.03386e-05	0.00973623	0.000656023	0.000878956	0.0376139	3.10037e-05	0.0066253	0.000197919	0.00304923	0.000640388	0.000139896	0.000310054	0.00411935	0.00117218	1.77317e-06	1.52748e-08	1.26114e-06	0.104856	0.000303853	2.2075e-05	4.05e-07	1.13919e-05	1.91552e-06	1.64737e-05	0.0115667	6.24023e-08		0.367996	0.444732	0.350372	0.298498	0.292122	0.187954	0.244774	0.215768	0.267028	0.0809843	0.223051	0.0641625	0.345914
Roscovitine_IC_50	3.60148e-05	0.00992725	0.0425252	0.0481	8.92428e-05	0.000309845	0.000194979	0.0915607	0.015679	0.00194793	0.024397	0.0485954	0.0351163	0.000460676	3.28621e-05	0.000564313	0.00192393	0.0110661	0.00167313	5.58758e-05	0.00128357	0.00112054	0.00863398	1.39619e-05	2.43841e-05	0.00136377	0.108918	0.00179795	0.000313303	0.000242889	8.23934e-06	0.000788613	0.000409535	0.43633	2.12745e-06	4.46614e-05		0.475243	0.278117	0.3528	0.0961276	0.219582	0.196901	0.145619	0.253323	0.133121	0.0670998	0.151179	0.257422
Salubrinal_IC_50	0.0022387	0.0112663	0.172875	0.0536942	9.48444e-07	2.28056e-05	7.82112e-06	0.0879141	0.0230916	0.00034711	0.00869148	0.0272423	0.0228643	0.882582	4.202e-06	0.00344124	0.0519544	0.0159392	0.0012282	0.00777025	0.0198751	0.0258483	0.103985	4.97156e-07	0.000670946	0.000789353	0.0697371	0.0175605	0.000224042	5.97043e-05	1.19491e-07	0.000919514	0.00592939	0.0731601	1.81639e-07	5.07318e-07	6.15267e-08		0.250086	0.384173	0.152685	0.153464	0.207511	0.0790361	0.31526	0.00557479	-0.0159301	0.0442761	0.222819
Lapatinib_IC_50	1e-09	0.00924605	0.336858	0.0734761	0.0291185	3.16576e-05	0.00284452	0.666778	0.549491	0.00168687	0.324505	0.0396605	0.233394	0.000287095	0.00238414	0.334348	9.8378e-06	6.32748e-05	0.0102841	0.000349549	8.92151e-06	0.00386023	2.045e-06	3.18555e-06	0.00238886	0.022026	0.0557546	0.179725	0.0021158	8.18912e-05	0.000186139	0.0017943	0.149036	0.312951	4.53194e-05	0.00010765	0.0023963	0.00653993		0.104557	0.147297	0.125403	0.146353	0.111233	0.198632	0.0909275	0.138426	0.0434444	0.142779
GSK269962A_IC_50	0.156619	0.00501372	0.0708295	0.00100822	5.28385e-05	0.0432358	0.00337614	0.0499724	0.11042	0.00706718	2.39193e-05	0.0205726	0.00683691	0.0114723	0.0027534	0.0216108	0.012159	0.00148057	0.0129815	0.0139653	0.0441206	0.0004955	0.0443638	0.0335031	0.0457567	0.126706	0.0680623	0.0415352	0.00748793	0.0423575	0.00942846	0.00115113	2.81671e-06	0.000500574	6.71804e-08	0.00107949	9.56532e-05	1.90164e-05	0.261907		0.108116	0.142637	0.215251	0.0635031	0.212456	-0.0558228	0.208882	0.0850455	0.287581
Doxorubicin_IC_50	0.20293	5.15452e-05	8.46231e-09	0.0314212	0.0945667	2.56817e-12	0.857141	0.00555009	0.0241489	1.03917e-12	0.881411	0.000158296	0.016954	0.0305013	8.01054e-06	0.0525725	0.000803016	0.0185163	5.13358e-07	7.8256e-07	0.00267686	0.103777	0.000794792	3e-09	5.4126e-06	1.5758e-08	0.000288068	9.78478e-05	2.31002e-08	3e-09	4.60646e-09	1.03307e-05	0.0792182	0.460366	0.00057731	0.00139412	0.302538	0.100288	0.113008	0.245924		0.739821	0.714907	0.697515	0.517998	0.17114	0.125433	0.51055	0.423309
Etoposide_IC_50	0.196143	1.1297e-05	1.13064e-05	0.380911	0.22393	1.71093e-08	0.40233	0.102312	0.120765	1.05929e-10	0.833066	0.00453489	0.0183942	0.0222871	1.70566e-05	0.238304	0.0182569	0.0109266	0.000394684	1.27249e-06	0.0540827	0.313223	0.00830552	6.67765e-06	0.00076362	6.15814e-05	0.0162363	0.000714446	4.63665e-07	2.64843e-06	1.43782e-06	0.000536696	0.00899149	0.701498	0.00198758	0.0424245	0.0173714	0.0985457	0.177916	0.124995	0		0.714757	0.627456	0.720249	0.231121	0.100054	0.498711	0.484482
Gemcitabine_IC_50	0.0218104	1.25817e-06	8.14141e-07	0.0443203	0.145226	2.70333e-07	0.153411	0.0762291	0.0302355	6.2399e-11	0.312874	0.000139398	0.0294958	0.0139103	1.80225e-05	0.171218	0.00289711	0.0491708	4.28397e-05	0.000322483	0.00655659	0.365725	0.0488588	1.24408e-05	5.31007e-05	0.00022166	0.0276839	6.67478e-06	8.8e-08	5.75559e-06	5.43797e-07	1.18717e-06	0.00072304	0.8567	0.000228642	0.00781886	0.0333521	0.02477	0.115361	0.0197697	0	0		0.724595	0.404637	0.1472	0.039593	0.503229	0.38281
Mitomycin.C_IC_50	0.523847	0.00113454	0.000374702	0.0608233	0.603045	0.000278378	0.888154	0.277689	0.335966	1.50756e-05	0.163735	0.000598564	0.524789	0.324387	0.000439495	0.274305	0.325141	0.0774301	0.0124201	0.0029465	0.167265	0.408878	0.0655874	0.00198244	0.000596082	7.46895e-05	0.339748	4.20202e-05	0.000905163	0.00119863	9.44346e-05	0.000202442	0.385923	0.738541	0.0220934	0.0194691	0.117218	0.396965	0.232492	0.496376	0	3.73035e-14	0		0.420574	0.2348	0.0703517	0.506886	0.325915
Vinorelbine_IC_50	0.406051	0.000352473	0.0166514	0.0825752	0.0228075	3.81435e-10	0.408193	0.130121	0.492971	4.37299e-07	0.398718	0.0951966	0.00858927	0.13701	6.51721e-08	0.206925	0.0411251	0.0583256	0.0024338	0.000156459	0.0721041	0.211983	0.0105934	1.1e-08	0.00448112	0.000560701	0.0342108	0.000137128	2.87395e-05	2.38638e-06	1.39e-07	0.00922347	0.054093	0.0819834	0.000350482	0.00360993	0.00585505	0.000535832	0.0318009	0.0214645	2.21369e-09	0	6.04257e-06	2.34428e-06		0.185916	0.115205	0.365463	0.435231
NSC.87877_IC_50	0.811756	0.66561	0.395037	0.601143	0.921693	0.501532	0.763804	0.990596	0.732494	0.0503579	0.582739	0.849844	0.188879	0.595842	0.664561	0.996354	0.820477	0.0850335	0.309173	0.784689	0.926406	0.820789	0.344625	0.616772	0.0407994	0.00647036	0.593228	0.51198	0.356232	0.337427	0.485191	0.190014	0.817547	0.491221	0.570262	0.385394	0.152477	0.952432	0.329564	0.549974	0.0650488	0.0121705	0.113249	0.0108275	0.0447568		0.135046	0.247359	0.156693
Bicalutamide_IC_50	0.0288751	0.101424	0.0665174	0.0965482	0.211242	0.0962538	0.0332563	0.110766	0.780068	0.0263378	0.0981379	0.0474797	0.0422149	0.0067236	0.0829664	0.0311745	0.000117255	0.000114533	0.00232484	0.0492372	0.00105867	0.000204633	0.00331396	0.030846	0.00171917	0.000151981	0.414659	0.618243	0.000402975	0.000129637	0.0852558	0.212755	0.811881	0.806876	0.009089	0.015636	0.472256	0.86464	0.136645	0.0238125	0.177812	0.283125	0.671689	0.451009	0.216134	0.146578		0.0888294	0.314458
QS11_IC_50	0.669582	0.00820325	3.14589e-05	0.0323711	0.169826	7.17241e-06	0.901473	0.5466	0.14744	1.62464e-08	0.779667	0.0152186	0.372837	0.0198267	0.000248441	0.332132	0.0660692	0.0607556	0.0125703	5.0109e-05	0.0269608	0.0880358	0.110202	6.61694e-05	0.000769618	0.000446453	0.0323177	0.000363915	3.461e-06	0.000456038	2.34642e-06	0.000137963	0.0591045	0.654214	0.00389049	0.491906	0.103725	0.635493	0.641862	0.361935	4.08447e-09	1.04969e-08	7.35282e-09	5.49134e-09	5.08418e-05	0.00717125	0.340891		0.228649
Midostaurin_IC_50	0.023192	4.65374e-05	1.19777e-05	0.0442681	0.0689831	0.000258483	0.267761	0.294024	0.597625	4.18572e-07	0.233585	1.95403e-05	0.00491596	0.000350015	0.0115875	0.0216961	4.50845e-08	0.000199301	2.447e-06	3.36977e-05	2.96419e-06	5.34449e-06	0.000196684	0.000963231	3.95961e-06	5.24174e-05	0.00708681	0.00358358	3.29138e-05	1.22301e-05	0.00455414	0.0247009	0.0244894	0.75635	0.000903767	0.000133405	0.00507979	0.0157473	0.124615	0.00166678	1.98292e-06	3.11587e-08	2.04714e-05	0.000335933	9.39413e-07	0.0915764	0.000554609	0.013153
CHIR.99021_IC_50	0.367608	0.118962	0.982537	0.0613218	0.00808401	0.839988	0.0480256	0.0569747	0.0860898	0.733038	0.0868092	0.426316	0.068167	0.263906	0.515193	0.0467478	0.00754252	0.130907	0.0845018	0.414429	0.0875044	0.0136696	0.634749	0.444031	0.357032	0.956455	0.223468	0.099096	0.0478214	0.293912	0.625221	0.153154	0.0477011	0.786261	0.000372225	0.194493	0.0660692	0.247872	0.826032	0.0094561	0.879798	0.406825	0.324784	0.892464	0.400161	0.149517	0.00186482	0.57617	0.0159501
AP.24534_IC_50	0.0767868	0.0732	0.00074705	0.384336	0.809704	0.0867647	0.0869303	0.0214362	0.260261	0.017153	0.182597	0.0180775	0.00283185	0.00583848	0.211805	0.197888	4.93672e-05	0.0111751	0.000491496	0.0165045	0.000806025	3.41362e-05	0.0504353	0.0227481	5.79686e-05	0.00094855	0.00500847	0.04387	0.0122426	0.00212004	0.0569747	0.110365	0.370961	0.155752	0.111883	0.00346005	0.024685	0.101765	0.953326	0.0112474	0.00795046	0.00239562	0.0207914	0.318206	0.000375697	0.0201454	0.0169562	0.106633	3.22584e-11
AZD6482_IC_50	0.0613332	6.32351e-07	0.00741878	0.122156	0.00526484	0.00300992	0.435169	0.805666	0.800082	0.0303365	0.0992292	0.102948	0.00259201	6.09573e-05	0.0757961	0.0542368	3.11335e-06	0.000491816	0.000509007	0.000211922	5.862e-07	7.65886e-06	0.000966786	0.00394316	0.00201751	0.0119253	0.136838	0.17568	0.000335708	0.000765535	0.0287299	0.207713	0.0130823	0.19617	0.00025463	0.0019412	0.00352085	0.0841783	0.00313269	0.115286	0.00298177	4.7786e-05	0.00672872	0.068335	1.83326e-06	0.108864	0.00391358	0.0143927	7.21899e-08
JNK.9L_IC_50	0.121351	0.00607434	0.00121133	0.191031	0.0242585	5.62374e-05	0.0291429	0.034078	0.112712	0.000391438	0.775854	0.0105833	0.0731207	0.0402185	0.000306113	0.0283517	0.0070245	0.0248499	0.000333024	0.000985643	0.0025848	0.0113283	0.188948	0.000129034	1.18188e-05	0.000206415	0.076896	0.000299985	1.4811e-05	9.81702e-05	3.99265e-05	0.017297	0.0728071	0.493046	0.000364277	0.0102593	5.37946e-07	0.000200831	0.151339	0.014376	2.10499e-05	8.00076e-11	4.64275e-06	0.000256025	1.05693e-13	0.0597916	0.111828	1.48779e-06	9.27112e-08
PF.562271_IC_50	0.0709318	0.000138605	0.000206988	0.00689262	0.0525925	6.55769e-06	0.447151	0.200526	0.144353	0.000670733	0.116438	0.00191783	0.00474191	0.000745646	0.00500715	0.00376459	0.000485784	0.000486574	7.15813e-05	9.95791e-05	8.7809e-05	0.00690658	0.0260143	0.00018132	0.000487523	0.00239901	0.0108613	0.0273232	0.000982628	0.000228249	0.000743076	0.0604741	0.0110847	0.823627	0.00550994	0.00447756	0.000200064	0.01337	0.219551	0.31493	0.00224507	2.88992e-05	0.00512919	0.0164408	3.35122e-06	0.385173	0.781546	0.0256723	2.25964e-10
DMOG_IC_50	0.0028115	0.00871519	0.00195411	0.579684	0.0741633	0.000770583	0.0234294	0.0523824	0.158649	0.00704581	0.128895	0.0507362	0.0128314	0.00312667	0.000878432	0.00928909	0.000228406	0.02597	0.00743182	7.53317e-05	0.00818293	0.000328374	0.00232155	0.0101141	0.000853219	0.0261533	0.0480814	0.0616523	0.000362104	0.00154027	0.00860848	0.00223488	0.0124026	0.441113	0.00440213	0.00250616	0.00204257	0.0119564	0.189522	0.00477459	0.000356487	4.88823e-08	9.86017e-05	0.000535486	6.64432e-05	0.308521	0.180041	0.0199325	4.04626e-07
FTI.277_IC_50	0.00350461	0.00171416	3.26948e-05	0.00502819	0.00725294	4.26753e-06	0.108397	0.00369302	0.0382553	7.09879e-06	0.14025	0.00826447	0.0213024	0.0136156	5.10363e-05	0.00928228	2.589e-06	2.32958e-05	6.27126e-07	1.97313e-05	3.21976e-05	0.000470082	3.15208e-05	1.13e-07	2.50958e-05	1.47433e-07	0.005637	0.00199847	1.02276e-06	1.9955e-07	5.24573e-05	0.00142213	0.0055429	0.0973031	1.68556e-05	3.48118e-06	0.0102222	0.00038451	0.00938257	0.00310351	1.01984e-06	7.0204e-05	0.00157974	0.0219491	5.382e-06	0.37191	0.00117325	0.0168566	6.18631e-10
Shikonin_IC_50	0.185584	0.0512343	0.0983129	0.247541	0.494087	0.0614015	0.890816	0.961822	0.523481	0.00902241	0.243708	0.817547	0.408421	0.136302	0.102965	0.950835	0.0649892	0.280993	0.322647	0.156144	0.0591928	0.0411006	0.218489	0.610454	0.26536	0.187831	0.00218829	0.24115	0.0317944	0.148282	0.221075	0.192604	0.000894881	0.372794	0.0385407	0.630405	0.959458	0.571573	0.687035	0.358591	0.000123501	5.03826e-07	0.00507448	0.0569533	0.000281988	0.00454932	0.635493	0.00594772	5.50069e-06
AKT.inhibitor.VIII_IC_50	0.0115682	4.18418e-05	0.00116724	0.0409701	0.0741766	0.00133164	0.0509213	0.624141	0.875815	0.0178434	0.132418	0.0316368	0.0319886	0.000416329	0.00966798	0.107913	5.20787e-05	4.82646e-05	2.89106e-05	1.09566e-05	0.000124527	0.00960468	0.000899313	0.000600479	0.000364277	2.62731e-05	0.398629	0.00804194	1.95562e-05	1.31098e-05	0.00222031	0.0596248	0.318167	0.203937	0.00269337	0.00718934	0.0170254	0.215083	2.98397e-05	0.839048	2.49759e-05	4.215e-06	0.00129476	0.000389503	1.92261e-06	0.0408481	3.24007e-05	0.000188363	0.00120297
Embelin_IC_50	0.179869	2.43907e-06	5.32867e-08	0.0998162	0.250345	1.54188e-11	0.0473689	0.101058	0.0799478	3.65375e-09	0.970067	0.00156768	0.0163714	0.0351092	2.75832e-05	0.0127773	0.000699282	0.000709942	1.33509e-08	4.8e-08	0.00160353	0.079554	0.00515867	1.71885e-10	8.81301e-05	2.72442e-06	0.00206461	0.00741587	1.10524e-10	1.7e-08	1.79718e-10	0.00504525	0.00194564	0.66284	0.000779288	0.116286	0.0154506	0.0180834	0.0385094	0.202728	4.44089e-16	2.22045e-16	1.6831e-13	8.37361e-07	6.26531e-08	0.185166	0.221151	4.28265e-08	0.000466104
FH535_IC_50	0.0287964	0.00337799	0.00502161	0.115437	0.00151194	5.21982e-06	0.00593396	0.00188216	0.132115	1.90758e-06	0.825313	0.00475325	0.0563191	0.0724809	6.22348e-05	0.0018827	9.78836e-05	4.13751e-05	0.00334492	2.91512e-06	0.000801765	0.00786382	0.000244224	1.26892e-07	0.000149733	0.000103655	0.0532776	0.0277131	8.91167e-08	2.98593e-08	4.05636e-07	0.00468603	0.0254428	0.191705	2.07546e-05	0.0151349	0.00219829	0.000557827	0.000880065	0.103881	1.9148e-05	1.61813e-06	3.7189e-06	0.000193154	1.8649e-06	0.0654674	0.0953586	8.35595e-07	0.000380584
PAC.1_IC_50	0.948026	0.0370864	0.0436978	0.879102	0.0767868	0.999104	0.25388	0.766742	0.209619	0.135811	0.653779	0.0473601	0.625562	0.977932	0.882962	0.822161	0.966232	0.683083	0.0548668	0.0998841	0.333259	0.45795	0.200611	0.789811	0.0133982	0.0250856	0.263837	0.00466259	0.0506875	0.871266	0.627327	0.0792742	0.978955	0.568217	0.239691	0.78907	0.590952	0.128599	0.13176	0.242419	0.00201404	0.00522381	0.000254543	0.000802265	0.338973	0.239627	0.30975	0.00031829	0.0277717
IPA.3_IC_50	0.969748	0.0291613	0.00635911	0.529095	0.21074	0.747581	0.00130877	0.0818833	0.275798	0.0232423	0.356189	0.0745089	0.615924	0.167965	0.593561	0.524947	0.770052	0.748675	0.244315	0.189139	0.0981801	0.500355	0.782963	1	0.236344	0.189221	0.442308	0.284541	0.10777	0.907063	0.633204	0.587849	0.738904	0.213334	0.252368	0.142661	0.617508	0.143394	0.0930143	0.744969	0.0216676	0.0435777	0.00390727	0.0503579	0.665377	0.0863892	0.119174	0.000919514	0.518104
GSK.650394_IC_50	0.0591155	0.00010575	2.54945e-10	0.144531	0.0278951	2.40183e-09	0.0684966	0.0216202	0.0335719	3.33067e-14	0.801663	3.53597e-05	0.0168087	0.00629929	0.000175505	0.012318	1.10767e-05	0.00464783	1.09448e-07	4.51106e-05	0.000211044	0.00376561	0.000299985	2.07825e-08	3.12811e-08	1.8189e-06	0.00449898	0.00485953	2.45019e-08	8.78324e-09	1.39927e-09	0.000192415	0.00165754	0.707338	2.4926e-05	8.42392e-06	0.0123093	0.0194259	0.118808	0.0423156	1.60982e-13	7.78368e-11	1.30118e-13	5.6e-08	9.46771e-05	0.0996488	0.180648	2.76656e-10	5.12439e-08
BAY.61.3606_IC_50	0.223129	0.00459166	8.73154e-09	0.0608007	0.867668	0.0214457	0.891323	0.45644	0.65874	0.000423088	0.176158	8.31732e-05	0.015495	0.0533485	0.254385	0.0308716	0.0706124	0.168793	5.73693e-07	0.00435904	0.00358845	0.264633	0.146149	0.0262147	0.000304571	0.00011717	0.343104	0.0043359	0.000970649	0.000621325	0.000958804	0.0132673	0.311792	0.321995	0.38328	0.166841	0.0655754	0.237403	0.251431	0.0913254	1.79028e-08	3.18555e-06	3.09525e-09	2.27498e-07	0.00145237	0.546172	0.00115287	2.83888e-05	0.000258042
Thapsigargin_IC_50	0.0839875	0.000122351	3.77548e-09	0.0168222	0.755496	8.15264e-09	0.565144	0.0774027	0.0466116	4.45266e-09	0.166268	1.59619e-05	6.84508e-05	0.000264813	2.10027e-06	0.093844	0.000214727	0.000399271	2.634e-06	9.17627e-07	0.00167313	0.0303429	8.36357e-05	2.1042e-07	1.0617e-05	1.75e-07	0.00783838	0.000383748	3.40084e-07	2.15104e-09	2.25433e-08	0.00288348	0.345161	0.112665	0.0222969	0.320009	0.178308	0.153177	0.228307	0.0193483	4.96714e-12	1.3595e-10	1.2193e-10	1.45e-07	3.74474e-07	0.110948	0.311638	7.62403e-07	0.000139249
Obatoclax.Mesylate_IC_50	0.0662748	0.000136981	2.54582e-06	0.0563779	0.260021	3.02993e-11	0.34257	0.0028723	0.148647	1.35294e-10	0.884259	0.00167166	0.0101728	0.0183389	1.49e-07	0.0294191	0.00105096	0.0065233	2.2397e-05	3.51259e-09	0.000164564	0.0132116	0.000476398	5.89127e-09	6.42593e-08	1.03462e-07	0.000361263	0.000323025	3.89249e-09	1.15e-07	6.22694e-10	3.098e-06	0.0392188	0.697011	0.000154588	0.00795244	0.39151	0.00290919	0.199048	0.35838	0	5.49716e-10	9.03722e-14	5.68856e-08	4.85744e-07	0.0315844	0.265881	5.55894e-10	0.00136784
BMS.754807_IC_50	0.0326999	0.00137641	4.30353e-06	0.107931	0.398449	0.000310367	0.153646	0.0914351	0.543876	2.34698e-08	0.64304	9.11715e-13	4.14698e-05	0.000153932	2.04962e-05	0.140109	0.0395418	0.0119337	0.000172088	0.00782861	0.00624636	0.0409782	0.119309	0.000525899	6.43929e-15	8.65974e-14	0.0478956	0.00408312	6.85172e-05	2.80199e-05	5.83906e-07	0.00368603	0.197944	0.349006	0.0366911	0.0274043	0.00527583	0.0466025	0.463329	0.068422	4.02413e-07	3.25058e-06	4.99618e-06	5.12853e-07	0.00177924	0.00858304	0.00372312	8.71003e-05	0.000725774
OSI.906_IC_50	0.153739	0.0393918	0.0019558	0.469781	0.71607	0.1851	0.177551	0.823035	0.558965	0.00248579	0.526913	5.65868e-07	0.214379	0.0157689	0.0268808	0.71613	0.519772	0.0740838	0.0147019	0.102124	0.107949	0.448355	0.937306	0.15612	7.49403e-09	2.24157e-08	0.279877	0.229403	0.00644731	0.0257272	0.00732256	0.0721819	0.698467	0.612284	0.59073	0.165475	0.398584	0.158841	0.762274	0.585858	0.00130408	0.016192	0.00347421	7.32838e-05	0.445661	0.0123734	0.0137879	0.00186482	0.245562
Bexarotene_IC_50	0.0753247	3.73052e-06	0.000297064	0.000414825	0.0152046	2.6e-08	0.00205432	0.206983	0.201211	3.76164e-07	0.0362182	0.000652082	0.0571242	5.36085e-05	6.99251e-08	0.0191086	2.4936e-05	3.77902e-08	9.17627e-07	2.9442e-06	0.000366463	0.000315417	0.000378196	4.19394e-08	2.15481e-05	1.20882e-05	0.00153891	0.0206407	3.01763e-10	1.32e-07	7.96691e-08	0.113938	0.00774314	0.0434488	3.65762e-07	0.030003	0.0169907	0.000473462	0.00175662	7.038e-06	8.71554e-06	9.92523e-05	2.00941e-05	0.00346854	0.000575833	0.160021	0.00941238	1.4866e-05	0.000370992
Bleomycin_IC_50	0.304625	0.00330853	8.29581e-07	0.0116206	0.835915	4.25927e-07	0.877522	0.00472826	0.0704469	3.41077e-09	0.456902	7.74328e-05	0.0378073	0.0560286	0.00012529	0.293022	0.00273961	0.0420236	1.19328e-05	2.09398e-05	0.0032244	0.115437	0.117963	7.43256e-06	4.89638e-06	5.32529e-09	0.00856401	8.36314e-06	4.598e-06	5.90256e-06	1.34326e-06	6.7181e-06	0.252435	0.998241	0.0640531	0.00145883	0.143283	0.154608	0.147553	0.707219	0	6.66134e-15	0	0	3.71229e-06	0.0531663	0.461222	7.62403e-07	1.53069e-05
LFM.A13_IC_50	0.277761	0.0115875	0.163724	0.0486611	0.11718	0.282401	0.179883	0.454351	0.568463	0.061447	0.0569207	0.634234	0.130834	0.0871264	0.0999009	0.866153	0.0238486	0.12608	0.257804	0.0892755	0.0394707	0.013676	0.0207045	0.311908	0.361553	0.39989	0.121078	0.551852	0.0203918	0.0688456	0.328484	0.455905	0.259884	0.461319	0.0149721	0.193464	0.371521	0.179278	0.222945	0.0349809	0.0394391	0.0928872	0.0310711	0.120084	0.132534	0.703404	0.0301034	0.006065	0.012182
AUY922_IC_50	0.000914989	1.09372e-06	1.42495e-10	0.00559195	0.05345	2.51421e-11	0.14326	0.00212672	0.582657	1.40605e-11	0.392178	1.13254e-05	0.000132023	2.90854e-06	1.27159e-07	0.00343937	6.86363e-10	0.000680779	3.76635e-10	2.00271e-07	1.12016e-08	0.000171544	2.31561e-05	5.63181e-09	1.98463e-12	1.54374e-11	0.00168097	0.000244392	3.80354e-11	8.99631e-10	7.77693e-10	5.54592e-07	0.0105884	0.947707	1.96564e-06	0.000843216	0.00397935	0.00427513	0.0188083	0.00509177	5.02487e-13	3.87116e-09	2.05169e-11	1.72e-07	1.55607e-05	0.143127	0.000436196	0.000142108	3.22587e-08
Bryostatin.1_IC_50	0.0231289	0.185745	0.127232	0.196662	0.00150723	0.0229813	0.0216911	0.0137621	0.765456	0.0114448	0.412679	0.410364	0.0334749	0.109847	0.00881642	0.0334856	1.96348e-05	0.0879667	0.067642	0.0663834	0.00310131	5.99283e-05	0.022282	0.0172734	0.00440264	0.0174241	0.0324845	0.0750157	0.00126787	0.0495031	0.0553401	0.00603849	0.000762526	0.851635	1.262e-06	0.00200764	0.0262675	0.0415101	0.0457429	0.00389199	0.109151	0.304891	0.0451922	0.735938	0.0808679	0.935137	0.0146577	0.0578141	0.00899908
Pazopanib_IC_50	0.451057	0.0671148	0.000139747	0.0107421	0.0411905	0.0121418	0.0481652	0.267412	0.0463222	0.0013245	0.0151538	0.0675441	0.00391088	0.00658501	0.160142	0.116438	4.4718e-07	0.00683702	0.000711975	0.00121974	0.000167902	5e-09	0.000206917	0.00288669	0.00931636	0.00325906	0.00556882	0.647334	0.000400591	0.00695389	0.0178354	0.204892	0.206925	0.250596	0.00137805	0.103604	0.164857	0.0430233	0.373292	0.00741692	0.00199962	0.021554	0.0245949	0.93093	0.0778982	0.847959	0.0151279	0.0474613	6.80824e-05
Epothilone.B_IC_50	0.00408422	2.14e-07	2.55253e-09	0.0178916	0.379685	0	0.266959	0.206081	0.106916	0	0.950835	6.36e-08	0.0200096	4.18418e-05	2.19753e-11	0.125738	8.61241e-06	0.00648191	7.35282e-09	6.4644e-08	8.63791e-07	0.0027465	0.000167489	6.53211e-12	9.55558e-09	1.55742e-07	2.38915e-05	0.000935222	3.504e-09	7.31608e-10	8.21565e-15	2.54285e-05	0.00223361	0.546786	0.00035851	0.0137399	0.0117288	0.00326085	0.00319532	0.0438183	0	3.95239e-14	0	4.89444e-11	4.08697e-09	0.115587	0.0603393	3.20964e-09	4.81958e-06
Tipifarnib_IC_50	0.0440947	5.00056e-06	4.2544e-09	0.00084374	0.0027796	1.54579e-10	0.0381171	0.0274101	0.0155717	7.43539e-12	0.153072	0.000776146	0.00718741	0.00452169	2.21285e-07	0.000248271	5.64939e-05	2.85806e-05	2.14166e-09	1.2e-08	8.18912e-05	0.00327877	0.00374229	1.09602e-09	3.5826e-08	7.62876e-09	0.012073	0.00010629	1.38205e-11	7.03126e-12	1.46683e-12	7.51587e-06	0.0166287	0.680139	2.96151e-06	5.81884e-05	0.00233672	1.63795e-05	0.0293821	0.0701166	4.27214e-13	1.15471e-08	7.91611e-12	3.28959e-08	2.84269e-07	0.0540008	0.0043336	1.14865e-08	1.678e-05
AS601245_IC_50	0.0353247	0.000547872	0.000741213	0.0209429	0.0149377	0.00086467	0.16036	0.281787	0.623232	0.00533386	0.181932	0.00518442	0.0804564	0.0125348	0.000483736	0.00019937	2.1854e-05	0.00245448	2.38316e-08	3.38698e-05	1.21235e-05	0.00178494	0.111901	0.000112928	0.000424898	0.00573103	0.0502903	0.118538	1.22768e-06	1.74228e-05	0.000319039	0.0381554	0.0573396	0.893447	0.000252206	0.00148583	3.0591e-05	4.361e-06	0.00422188	0.00165609	0.000830734	0.000276027	0.000196478	0.00188815	0.00210916	0.443552	1.71545e-05	0.0233433	1.6346e-05
Metformin_IC_50	0.789285	0.722491	0.735786	0.170341	0.960001	0.992739	0.698584	0.0905661	0.799988	0.770235	0.514256	0.374828	0.586048	0.816954	0.31836	0.470199	0.733157	0.639964	0.37057	0.742449	0.571762	0.307694	0.810232	0.803399	0.515139	0.688126	0.49041	0.591976	0.78913	0.580892	0.689752	0.916791	0.640624	0.710621	0.957509	0.628521	0.133245	0.679167	0.245527	0.179158	0.571243	0.596759	0.716158	0.675673	0.616516	0.550186	0.253692	0.888534	0.162851
AICAR_IC_50	0.738057	0.173285	0.00472203	0.541	0.493529	0.0109214	0.0575227	0.649412	0.810388	0.0425168	0.646612	0.540202	0.72162	0.0187999	0.0744956	0.841807	0.0529845	0.338362	0.22837	0.0441553	0.0485672	0.627783	0.197888	0.0662506	0.228276	0.0367506	0.0688081	0.722131	0.0775401	0.0249354	0.151571	0.566938	0.855505	0.340972	0.690937	0.973072	0.517272	0.486147	0.48283	0.0505031	0.00610872	0.164709	0.0553981	0.207392	0.135939	0.854057	0.951218	0.00619384	0.880115
Camptothecin_IC_50	0.882013	0.927425	0.0568891	0.962525	0.694668	0.971857	0.481125	0.966679	0.830845	0.110456	0.850221	0.0523724	0.457072	0.552981	0.687626	0.597904	0.926788	0.172619	0.785614	0.447151	0.799587	0.0737662	0.501737	0.63389	0.500611	0.39562	0.831971	0.278943	0.871329	0.470869	0.862622	0.0520239	0.495765	0.0634249	0.651782	0.926151	0.743694	0.235513	0.219642	0.857015	7.56986e-08	1.72811e-05	2e-08	1.14772e-10	0.10088	0.0876863	0.257838	0.00279357	0.011549
Vinblastine_IC_50	0.623914	0.491956	0.0823008	0.0606992	0.744786	0.00807999	0.427722	0.898236	0.483884	0.0200875	0.541584	0.0842664	0.24515	0.622494	0.0354904	0.676261	0.939156	0.433608	0.141535	0.72105	0.916792	0.402964	0.989956	0.0296415	0.672567	0.254789	0.0615154	0.0860001	0.447873	0.454448	0.0824018	0.156762	0.462104	0.433985	0.554003	0.710683	0.914629	0.242941	0.393651	0.149059	1.47683e-05	0.000994741	0.008355	3.57905e-05	2.14874e-05	0.700012	0.2358	0.0750431	0.163896
Cisplatin_IC_50	0.542917	0.0702308	0.000272858	0.352086	0.396741	0.0541238	0.0261645	0.415719	0.275976	0.00320323	0.271864	0.00562242	0.373421	0.496579	0.155765	0.985735	0.203506	0.745576	0.0605528	0.184268	0.657811	0.481426	0.935775	0.106244	0.0913567	0.0073872	0.0229516	0.0340153	0.0384788	0.276903	0.0247009	0.004737	0.0292838	0.408832	0.0244052	0.140021	0.252033	0.272359	0.558371	0.233379	1.11419e-05	3.21723e-05	1.92025e-05	8.28103e-08	0.103206	0.536434	0.35288	0.0166325	0.0016349
Cytarabine_IC_50	0.621983	0.426503	0.122215	0.729899	0.999552	0.720509	0.998976	0.89481	0.790552	0.430212	0.184093	0.116989	0.428096	0.451686	0.912339	0.632118	0.498619	0.343432	0.778283	0.22734	0.383632	0.10777	0.0953911	0.996993	0.369497	0.486046	0.94643	0.0230415	0.483131	0.524737	0.588513	0.0613446	0.518625	0.0709248	0.757509	0.97563	0.631947	0.85519	0.198425	0.944196	8.79062e-05	0.000971245	2.24979e-06	3.594e-07	0.248634	0.348385	0.162035	0.00918744	0.355854
Docetaxel_IC_50	0.6122	0.314891	0.0156002	0.00261541	0.923221	1.68212e-05	0.522644	0.578585	0.431719	0.0033495	0.499409	0.0294992	0.2199	0.132136	0.0217104	0.459414	0.158433	0.427112	0.00291807	0.0324581	0.171829	0.816487	0.527991	0.0076184	0.430071	0.1512	0.0643836	0.0880662	0.158193	0.064112	0.0195689	0.254722	0.678141	0.845133	0.226158	0.959841	0.976013	0.932141	0.758975	0.188647	6.78472e-09	3.86755e-05	0.00100853	1.11279e-05	9.13982e-06	0.575403	0.843626	0.0196298	0.0191597
Methotrexate_IC_50	0.578475	0.795932	0.0392973	0.217611	0.935138	0.575238	0.236152	0.825657	0.147235	0.146217	0.475982	0.928381	0.901854	0.787218	0.675557	0.97838	0.463084	0.526205	0.372039	0.89995	0.801818	0.0616523	0.865523	0.795932	0.257634	0.0874438	0.376415	5.03586e-05	0.801818	0.489831	0.507283	0.127436	0.627612	0.730532	0.902426	0.360494	0.552175	0.94975	0.0616523	0.251933	0.00397294	0.0260088	0.00477837	0.000122175	0.0720133	0.680787	0.46495	0.0797794	0.470721
ATRA_IC_50	0.602764	0.943334	0.791973	0.441733	0.750683	0.643271	0.358844	0.775332	0.138617	0.303675	0.754459	0.979243	0.686031	0.786076	0.533497	0.239157	0.642609	0.677817	0.289035	0.921756	0.355412	0.133162	0.556966	0.459486	0.935137	0.356063	0.316038	0.839142	0.868993	0.950196	0.786816	0.551073	0.609554	0.911353	0.499946	0.695439	0.354657	0.578612	0.297155	0.352127	0.101824	0.0714639	0.0347636	0.288998	0.62414	0.313474	0.140228	0.0727934	0.528832
Gefitinib_IC_50	0.000114657	0.602093	0.807777	0.206023	0.701618	0.24128	0.826157	0.0307563	0.342324	0.35313	0.0128964	0.125396	0.239529	0.0299092	0.746365	0.2802	0.24622	0.300951	0.502967	0.718228	0.160723	0.904458	0.407691	0.46618	0.0334344	0.395889	0.987334	0.996354	0.761235	0.70263	0.650394	0.391866	0.760196	0.146182	0.924622	0.961119	0.111058	0.423652	0.00699795	0.00725111	0.917046	0.248767	0.204544	0.201153	0.594117	0.056665	0.00140618	0.241442	0.466426
ABT.263_IC_50	0.129255	0.564492	0.403689	0.599243	0.0726503	0.203074	0.353256	0.0226247	0.227371	0.683142	0.689664	0.82291	0.618526	0.408147	0.477776	0.272359	0.280272	0.605679	0.63681	0.324031	0.757204	0.167365	0.705787	0.27109	0.57365	0.803245	0.869687	0.0961232	0.829407	0.712776	0.362232	0.796985	0.304017	0.683937	0.117485	0.10786	0.978316	0.834662	0.223961	0.2556	0.822535	0.471761	0.158937	0.157835	0.153482	0.73951	0.905347	0.252972	0.709727
Vorinostat_IC_50	0.503992	0.87651	0.104403	0.851793	0.506819	0.646007	0.0418658	0.464508	0.904966	0.275371	0.486121	0.061447	0.673006	0.830532	0.304055	0.277046	0.083228	0.0527028	0.21338	0.0323377	0.253947	0.00867664	0.19707	0.71565	0.754155	0.367265	0.741449	0.219217	0.985671	0.908143	0.698764	0.0261701	0.847708	0.594784	0.467707	0.548527	0.783641	0.794695	0.180648	0.552336	0.012785	0.0558599	0.0129967	0.00207622	0.643933	0.294916	0.10105	0.0114914	0.798409
Nilotinib_IC_50	0.782839	0.97563	0.470473	0.130327	0.238594	0.381831	0.969876	0.258996	0.219217	0.256955	0.774901	0.814557	0.87275	0.66322	0.992387	0.105733	0.318989	0.954411	0.456197	0.738904	0.419791	0.429553	0.904141	0.17061	0.813312	0.681316	0.554272	0.0853003	0.317385	0.24438	0.657114	0.0999009	0.856071	0.593783	0.251766	0.518052	0.316799	0.364445	0.956136	0.179331	0.000427837	0.0232322	0.00851343	0.0122339	0.0702435	0.43854	0.836291	0.00881656	0.152967
RDEA119_IC_50	0.266263	0.329164	0.602653	0.512291	0.0904979	0.153575	0.388135	1.71707e-12	0.33934	0.0845166	0.655924	0.0543396	0.0028181	0.138325	0.0338901	0.0162068	0.000442527	0.198623	0.111571	0.178911	0.0638061	0.0225804	0.667478	0.261701	0.0024963	0.00701918	0.00664891	0.0816395	0.060733	0.177759	0.46899	0.173182	0.0287843	0.545237	0.00761459	0.0211001	0.258349	0.971985	0.353381	0.344913	0.0823008	0.753728	0.292022	0.747277	0.975502	0.717928	0.485342	0.992707	0.0560391
CI.1040_IC_50	0.115286	0.820227	0.0495512	0.776192	0.01164	0.0351095	0.370185	4.132e-09	0.0302481	0.00692057	0.739419	0.0973367	0.151118	0.416689	0.0292961	0.0345976	0.0269493	0.240566	0.130183	0.471661	0.709129	0.476381	0.609161	0.0177753	0.00118355	0.000141653	0.0231467	0.00283269	0.031506	0.0834174	0.0616066	0.0106368	0.0180329	0.165561	0.000318397	0.0150481	0.022404	0.127477	0.744786	0.294619	0.00261614	0.0944862	0.00179117	0.0469299	0.250463	0.108056	0.530253	0.37109	0.0221611
Temsirolimus_IC_50	0.565252	0.00125128	0.0773203	0.232143	0.370702	0.155836	0.478126	0.824533	0.602541	0.139411	0.707457	0.152175	0.219474	0.275691	0.377024	0.299218	0.0668826	0.82497	0.177342	0.467411	0.409838	0.792963	0.425006	0.160965	0.113045	0.0360939	0.473596	0.123897	0.00996341	0.531149	0.27498	0.238465	0.528674	0.226033	0.0650965	0.963036	0.245661	0.533366	0.883342	0.360113	5.53479e-05	0.0040126	0.000124259	0.000256813	0.0670658	0.198198	0.369153	0.165327	0.00130994
AZD.2281_IC_50	0.338687	0.248898	0.0428789	0.442068	0.237531	0.445637	0.325934	0.852768	0.741691	0.133647	0.46171	0.0131574	0.187191	0.856669	0.719518	0.234587	0.802655	0.633146	0.611214	0.871013	0.748401	0.101168	0.970355	0.927552	0.528674	0.0717799	0.688157	0.350564	0.691765	0.776253	0.629207	0.24754	0.708472	0.907476	0.406756	0.463697	0.0488019	0.627241	0.149356	0.514777	7.06955e-06	0.000905003	0.0055745	0.000649897	0.27372	0.483205	0.0373566	0.110583	0.0658696
ABT.888_IC_50	0.903378	0.833723	0.375763	0.888725	0.979787	0.524213	0.881317	0.917301	0.889675	0.156857	0.18764	0.172211	0.389508	0.950899	0.698645	0.84049	0.855064	0.309827	0.0866594	0.777607	0.588679	0.381919	0.489022	0.656476	0.106863	0.00830346	0.550081	0.334227	0.250797	0.451395	0.694313	0.921311	0.653287	0.851258	0.910559	0.804486	0.648026	0.80064	0.894176	0.0560708	0.0691083	0.106244	0.258826	0.0852854	0.152547	0.704536	0.524895	0.233474	0.085821
Bosutinib_IC_50	0.00237741	0.106367	0.00935055	0.0304569	0.114012	0.241345	0.477776	0.755984	0.182851	0.00338168	0.907635	0.360621	0.950643	0.249198	0.37672	0.3572	0.174724	0.861046	0.142728	0.575512	0.067274	0.980746	0.780499	0.229027	0.294247	0.0720781	0.0157797	0.0225902	0.0290941	0.282872	0.166742	0.00524156	0.130183	0.359879	0.0613105	0.832409	0.73334	0.122846	0.214544	0.912594	0.00160686	0.00564283	0.0091381	0.105136	0.0280427	0.587793	0.955625	0.0184915	0.0331267
Lenalidomide_IC_50	0.00231826	0.143038	0.185908	0.341219	0.524842	0.299218	0.22862	0.196564	0.593395	0.0628027	0.288686	0.285706	0.603492	0.00526347	0.317619	0.39553	0.00892773	0.40147	0.117733	0.19388	0.00435788	0.0782023	0.153927	0.194047	0.0563354	0.0442421	0.324744	0.268075	0.0244578	0.0465844	0.596288	0.0988789	0.284832	0.548285	0.719008	0.226873	0.774963	0.356443	0.697813	0.631204	0.212042	0.780868	0.184858	0.892718	0.911576	0.72087	0.360324	0.465934	0.138152
Axitinib_IC_50	0.537759	0.96048	0.394187	0.118827	0.733944	0.710026	0.855882	0.664677	0.435312	0.990468	0.479949	0.687213	0.530516	0.115117	0.361511	0.0934763	0.0179642	0.767171	0.424399	0.0311874	0.00205962	0.0507946	0.0704723	0.857519	0.972113	0.549706	0.856638	0.0589502	0.447921	0.336656	0.775578	0.81213	0.693424	0.26014	0.945536	0.72803	0.63269	0.61068	0.00064734	0.709966	0.0316499	0.285086	0.553035	0.134599	0.250663	0.411579	0.0959438	0.799834	0.184912
AZD7762_IC_50	0.643588	0.749101	0.0060231	0.034071	0.29753	0.655026	0.87215	0.17742	0.354176	0.0626059	0.477102	0.0531865	0.347017	0.548045	0.851479	0.984455	0.532626	0.506459	0.565361	0.735757	0.648488	0.0393209	0.206779	0.44927	0.254553	0.254688	0.0545045	9.30939e-05	0.23148	0.815179	0.500202	0.00974347	0.246649	0.95735	0.848148	0.124695	0.543876	0.961247	0.0305585	0.630919	0.000156017	0.000483736	0.000174952	0.000268351	0.0169638	0.939602	0.73189	0.00382811	0.0346754
GW.441756_IC_50	0.559182	0.652651	0.436449	0.0750163	0.58807	0.476132	0.24102	0.943686	0.322726	0.692476	0.0361632	0.373639	0.748432	0.806224	0.989828	0.961567	0.345449	0.871139	0.992515	0.619319	0.37299	0.11491	0.988677	0.357495	0.188757	0.0588512	0.0200431	0.00232747	0.691884	0.420766	0.925896	0.0329567	0.642725	0.0773952	0.590064	0.423839	0.481526	0.621019	0.445277	0.984455	0.372644	0.732977	0.438968	0.166269	0.17823	0.0533587	0.67961	0.175628	0.411121
CEP.701_IC_50	0.623743	0.792406	0.026858	0.122373	0.959266	0.746365	0.342283	0.0498573	0.144957	0.0384402	0.920897	0.656012	0.696091	0.772322	0.847645	0.761663	0.342529	0.468447	0.524161	0.781915	0.339177	0.0453829	0.247574	0.943494	0.871329	0.370573	0.158074	0.0204188	0.995202	0.336493	0.774226	0.0367506	0.0735683	0.462691	0.381393	0.79117	0.925068	0.795437	0.00938257	0.418539	1.72036e-05	0.000846627	0.000447184	0.000887993	0.0667241	0.227184	0.227371	0.0140695	0.102518
SB.216763_IC_50	0.773243	0.399575	0.55659	0.252838	0.594173	0.506459	0.406324	0.25777	0.979467	0.242908	0.881348	0.250797	0.69369	0.756655	0.534106	0.485694	0.839926	0.591506	0.149609	0.263906	0.905157	0.428144	0.819853	0.349671	0.998401	0.80902	0.737088	0.859408	0.438826	0.634176	0.134832	0.0787438	0.528464	0.182797	0.83817	0.97109	0.0777052	0.198991	0.901283	0.753119	0.722432	0.267447	0.519407	0.976973	0.31493	0.818918	0.221228	0.777914	0.400116
X17.AAG_IC_50	0.756228	0.121842	0.7695	0.00251887	0.498772	0.0848707	0.587019	0.0313496	0.322016	0.905983	0.0635184	0.751901	0.221411	0.147849	0.237114	0.212368	0.00243586	0.0522029	0.203131	0.0800047	0.0573611	0.0647868	0.071458	0.0688081	0.812441	0.851227	0.00857881	0.270036	0.227652	0.307104	0.508623	0.297942	0.905665	0.818325	0.0204775	0.979978	0.100728	0.547135	0.160917	0.044573	0.673211	0.837544	0.865144	0.511308	0.0228124	0.290397	0.942537	0.746426	0.0754861
VX.702_IC_50	0.472454	0.63109	0.79488	0.0469158	0.11041	0.489931	0.312448	0.0595855	0.664531	0.475807	0.500367	0.79748	0.11847	0.211212	0.768274	0.57395	0.616433	0.548526	0.83269	0.990948	0.984807	0.403801	0.749587	0.475185	0.549919	0.461197	0.839392	0.499716	0.808398	0.338504	0.321621	0.873887	0.553518	0.974862	0.612115	0.192036	0.352962	0.336269	0.721921	0.614936	0.074775	0.357705	0.225552	0.365383	0.958627	0.922393	0.313145	0.156582	0.5529
AMG.706_IC_50	0.577816	0.0680004	0.0073336	0.199274	0.706384	0.859471	0.459707	0.717808	0.187994	0.282835	0.156678	0.0383476	0.0612589	0.241117	0.280777	0.679904	0.763437	0.713075	0.161135	0.769623	0.742966	0.835978	0.208503	0.552874	0.0948086	0.0683847	0.0391325	0.0716126	0.118846	0.912848	0.463722	0.086855	0.0331471	0.761388	0.563515	0.438683	0.588568	0.745272	0.117046	0.0966301	0.0121935	0.101305	0.00585354	0.0161552	0.91711	0.638703	0.174621	0.3025	0.156429
KU.55933_IC_50	0.815304	0.630634	0.00415032	0.000672434	0.720329	0.0728986	0.741631	0.905665	0.571955	0.0526727	0.474738	0.772936	0.0460383	0.0428032	0.695024	0.158098	0.219277	0.0725982	0.110311	0.0310002	0.135854	0.502659	0.066907	0.0313106	0.119968	0.0375004	0.000547344	0.304892	0.0779811	0.212398	0.012722	0.646007	0.496121	0.135363	0.243365	0.924622	0.0801176	0.836291	0.954603	0.0872321	0.00341134	0.0153062	0.0714194	0.0243947	0.229278	0.610736	0.829032	0.0805419	0.0510091
Elesclomol_IC_50	0.78907	0.320953	0.0066709	0.191223	0.810699	0.153997	0.948664	0.438207	0.609948	0.0662506	0.894239	0.014436	0.427065	0.971218	0.524318	0.376155	0.890879	0.226282	0.122511	0.413784	0.932587	0.413048	0.959394	0.146465	0.151455	0.0212816	0.717868	0.0241437	0.030968	0.370358	0.211775	0.000808793	0.604053	0.355622	0.735757	0.442117	0.893796	0.46382	0.0873076	0.708652	3.64389e-05	0.00909123	0.000743776	0.00100024	0.247508	0.458828	0.882772	0.0600817	0.243856
BIBW2992_IC_50	2.91634e-05	0.0865092	0.17555	0.268215	0.331167	0.213052	0.0950024	0.652824	0.824408	0.437304	0.295698	0.254992	0.508312	0.12979	0.447392	0.340769	0.316955	0.388844	0.361256	0.054846	0.0759988	0.496528	0.0263939	0.33987	0.903378	0.945792	0.65404	0.697219	0.969428	0.558155	0.914947	0.0304062	0.793087	0.67122	0.591118	0.928062	0.417382	0.513689	6.43869e-07	0.00875389	0.395889	0.383852	0.806473	0.213887	0.583208	0.98356	0.787094	0.855253	0.634005
GDC.0449_IC_50	0.317268	0.541372	0.304778	0.000161687	0.922648	0.0685214	0.996481	0.0509018	0.541798	0.573377	0.955146	0.777791	0.915328	0.596957	0.70704	0.248335	0.244642	0.345367	0.281931	0.606857	0.147644	0.732917	0.845572	0.153833	0.84708	0.707458	0.00716584	0.26146	0.55535	0.647045	0.55535	0.228808	0.697694	0.234762	0.210681	0.866406	0.943366	0.659147	0.818669	0.119329	0.0161368	0.28356	0.0365873	0.0625597	0.43498	0.977037	0.785244	0.0564309	0.449898
PLX4720_IC_50	0.316291	0.174659	0.00161913	0.0302573	0.0139247	0.100153	0.43219	0.0151155	0.0344808	0.00129279	0.233298	0.965433	0.566202	0.778068	0.935169	0.000192879	0.00963262	0.00991989	0.0358235	0.0139863	0.0803997	0.0336302	0.508751	0.0437103	0.325457	0.0180935	0.00651656	0.0939795	0.00127073	0.0701922	0.105249	0.0187682	0.433276	0.712865	0.0470436	0.37868	0.571326	0.0433505	0.378745	0.275406	0.00168363	0.0492131	0.0093607	0.162035	0.307581	0.113779	0.123004	0.00625346	0.0136186
BX.795_IC_50	0.780376	0.437684	0.016192	0.100322	0.728632	0.249697	0.0407669	0.919719	0.953262	0.0286635	0.440969	0.046187	0.225444	0.0796528	0.929337	0.949941	0.0642772	0.209825	0.316604	0.520241	0.386012	0.553035	0.456051	0.753241	0.861361	0.512342	0.235609	0.956647	0.673856	0.474192	0.874487	0.625847	0.791479	0.968597	0.683024	0.966424	0.226437	0.478226	0.28713	0.0072129	8.24e-07	9.49203e-05	0.00424447	0.00139205	0.0357947	0.300574	0.590286	0.528569	4.66627e-05
NU.7441_IC_50	0.87095	0.628067	0.341996	0.0718839	0.676907	0.918001	0.614174	0.101628	0.660368	0.88138	0.252585	0.969108	0.709248	0.168442	0.978444	0.385923	0.172901	0.304587	0.995394	0.880241	0.325022	0.0723378	0.996226	0.675557	0.260363	0.229749	0.228526	0.164709	0.286874	0.751901	0.917746	0.242256	0.32677	0.0804918	0.214156	0.215593	0.0154721	0.359986	0.786786	0.0545562	0.0910749	0.0777328	0.346977	0.402873	0.680257	0.254284	0.59757	0.510119	0.0642536
SL.0101.1_IC_50	0.757631	0.349671	0.0159501	0.325855	0.765517	0.614908	0.989253	0.531571	0.947451	0.489982	0.834944	0.273915	0.678258	0.292651	0.882392	0.319774	0.160699	0.825033	0.0404919	0.282112	0.0616066	0.530886	0.981705	0.938773	0.424306	0.479224	0.121273	0.308253	0.439159	0.568899	0.685796	0.811134	0.105662	0.123727	0.666136	0.996034	0.795437	0.411992	0.963292	0.686445	0.707279	0.779699	0.135662	0.467411	0.0968105	0.500611	0.366409	0.491754	0.393428
BI.D1870_IC_50	0.882456	0.924495	0.242745	0.0439218	0.299181	0.217944	0.460782	0.871582	0.536275	0.677142	0.497521	0.261564	0.581527	0.9562	0.654794	0.292096	0.285669	0.955944	0.673622	0.26201	0.741571	0.195275	0.408376	0.219947	0.723875	0.52369	0.963931	0.772568	0.659903	0.740298	0.41692	0.98388	0.939921	0.460366	0.415258	0.99629	0.32411	0.75928	0.558965	0.432427	0.0567716	0.062352	0.652477	0.0434236	0.231638	0.484185	0.463329	0.279661	0.833598
BIRB.0796_IC_50	0.996801	0.917683	0.168391	0.0178234	0.602877	0.831783	0.00357483	0.963675	0.0523525	0.809145	0.28092	0.130369	0.228713	0.273915	0.645258	0.991172	0.801632	0.985991	0.724236	0.694194	0.812752	0.76307	0.614852	0.659321	0.303107	0.147826	0.547616	0.181787	0.516804	0.513378	0.967255	0.48504	0.695558	0.433441	0.328804	0.269334	0.521181	0.287789	0.344008	0.903124	0.78765	0.666136	0.275086	0.782963	0.736362	0.487659	0.202557	0.806287	0.562376
JNK.Inhibitor.VIII_IC_50	0.971218	0.114629	0.00476831	0.0682853	0.498619	0.266402	0.525471	0.493681	0.034534	0.00547858	0.400002	0.0365355	0.258825	0.795066	0.479624	0.0436892	0.618753	0.975438	0.404687	0.330124	0.933225	0.654852	0.445038	0.176094	0.0895683	0.102707	0.00491604	0.00647036	0.0684468	0.206838	0.0569319	0.00368504	0.0253395	0.956359	0.336656	0.839236	0.839111	0.225382	0.171498	0.022258	0.00697677	0.0025725	0.00132608	0.00227655	0.0372139	0.476979	0.689399	0.0405404	0.0864792
X681640_IC_50	0.50579	0.388135	0.00317345	0.107023	0.466771	0.143127	0.955561	0.852107	0.246352	0.00281776	0.538793	0.114967	0.729175	0.990148	0.607755	0.552659	0.822286	0.567973	0.510842	0.927935	0.676085	0.705787	0.718648	0.350794	0.417382	0.57469	0.0284114	0.0294931	0.42641	0.622267	0.28933	0.0751234	0.0676426	0.384049	0.394814	0.512084	0.691706	0.21219	0.290618	0.40865	0.00717668	0.0157473	0.00415587	0.0272885	0.138477	0.503479	0.638531	0.0344495	0.044713
Nutlin.3a_IC_50	0.91781	0.387072	0.864892	0.497649	0.537919	0.133626	0.774042	0.0139168	0.535693	0.581941	0.488819	0.787094	0.24716	0.985735	0.683732	0.184643	0.761663	0.65051	0.728934	0.0438959	0.701796	0.516752	0.0945667	0.105821	0.723093	0.426269	0.936923	0.631718	0.772445	0.439063	0.351294	0.303372	0.0848855	0.230408	0.866216	0.175034	0.387294	0.915838	0.742662	0.42913	0.0987455	0.306646	0.207363	0.147712	0.58128	0.677024	0.677494	0.708055	0.25648
PD.173074_IC_50	0.167315	0.451686	0.0491329	0.827156	0.390887	0.292281	0.34171	0.629835	0.484839	0.387382	0.259234	0.00340855	0.580591	0.101543	0.958116	0.54249	0.144755	0.7765	0.326173	0.33451	0.409976	0.0467387	0.0511069	0.736544	0.169649	0.315047	0.610004	0.725018	0.678728	0.530517	0.683673	0.976461	0.285451	0.22992	0.500816	0.183919	0.65752	0.412268	0.605174	0.0879141	0.0382476	0.159298	0.28618	0.320245	0.284032	0.769929	0.760441	0.28505	0.00643418
ZM.447439_IC_50	0.594229	0.570208	0.00941467	0.357368	0.961375	0.129852	0.902045	0.40993	0.107378	0.0139848	0.819759	0.0907782	0.381699	0.191086	0.0919066	0.692594	0.864135	0.519511	0.751779	0.579739	0.956136	0.206372	0.220068	0.271196	0.871582	0.748554	0.181151	0.966679	0.840992	0.17716	0.287349	0.14642	0.981833	0.747246	0.297268	0.561563	0.200013	0.430636	0.895635	0.170584	0.000536696	0.0137495	0.0329093	0.000361023	0.0471949	0.431908	0.598351	0.510171	0.0161404
RO.3306_IC_50	0.511825	0.616772	0.0341269	0.356737	0.400341	0.41729	0.868362	0.170331	0.0266081	0.124735	0.588152	0.2433	0.682376	0.514882	0.766804	0.807343	0.790367	0.445854	0.221197	0.710444	0.901029	0.904776	0.731951	0.518156	0.878786	0.666778	0.401696	0.0679757	0.636524	0.689931	0.159683	0.124595	0.549813	0.724898	0.374202	0.418354	0.876004	0.548902	0.970771	0.0740175	0.308598	0.819105	0.665669	0.799401	0.923221	0.925705	0.143238	0.988293	0.988677
MK.2206_IC_50	0.512032	0.412865	0.480775	0.78549	0.68615	0.219551	0.428895	0.816986	0.0795405	0.339177	0.682552	0.715231	0.569252	0.85129	0.540255	0.551262	0.541532	0.0192196	0.258826	0.0726634	0.785244	0.0690457	0.145518	0.119348	0.594006	0.435359	0.459072	0.444702	0.900394	0.255161	0.22184	0.997569	0.591451	0.674823	0.609217	0.839299	0.686917	0.24461	0.860857	0.29652	0.636352	0.723454	0.94643	0.974479	0.285669	0.199133	0.309981	0.523899	0.282727
PD.0332991_IC_50	0.0766232	0.357242	0.00385503	0.257634	0.443791	0.550081	0.283198	0.809704	0.378332	0.118442	0.903473	0.125738	0.371024	0.00841931	0.185908	0.682671	0.11262	0.660949	0.168316	0.301593	0.356401	0.902997	0.470424	0.802873	0.22787	0.0321646	0.744483	0.148008	0.260637	0.870824	0.36185	0.649354	0.888281	0.871644	0.346109	0.488315	0.71559	0.379816	0.903823	0.219947	0.00048468	0.0237765	0.00139412	0.000155026	0.118289	0.227808	0.83291	0.0678151	0.0101803
NVP.BEZ235_IC_50	0.401742	0.0020123	0.0362039	0.00178338	0.523795	0.39102	0.552874	0.438635	0.826969	0.154632	0.17399	0.0328619	0.0312422	0.0859254	0.938645	0.148601	0.00249912	0.0701546	0.0340083	0.623857	0.0560708	0.407463	0.22762	0.447103	0.139128	0.0265855	0.106385	0.185881	0.00388107	0.201268	0.550618	0.656012	0.22909	0.931312	0.0239414	0.632747	0.586632	0.724116	0.782223	0.0470029	3.89852e-06	0.00291484	6.35852e-05	0.000338752	0.405824	0.851793	0.317502	0.197662	0.000726916
GDC0941_IC_50	0.0566756	0.00882306	0.336615	0.00989841	0.607362	0.751353	0.400025	0.938581	0.031084	0.977548	0.0166417	0.00639818	0.190411	0.0114096	0.790923	0.862811	0.0346825	0.140634	0.747702	0.889105	0.110729	0.289036	0.146352	0.84821	0.129749	0.2753	0.644394	0.671103	0.250463	0.512757	0.808896	0.448788	0.833348	0.844097	0.373639	0.630291	0.417984	0.353381	0.241963	0.201582	0.0174696	0.286801	0.170686	0.0187036	0.610398	0.767355	0.373855	0.464753	0.289882
AZD8055_IC_50	0.700309	0.0323377	0.355938	0.190371	0.655316	0.774902	0.218095	0.538131	0.576773	0.216525	0.623374	0.0144227	0.299631	0.556967	0.865207	0.68114	0.220983	0.225661	0.567482	0.694787	0.36355	0.701439	0.885494	0.686799	0.244938	0.0129268	0.0581077	0.332775	0.0528939	0.295214	0.841305	0.604501	0.962653	0.723664	0.374722	0.562647	0.427112	0.604613	0.533154	0.426035	0.000169446	0.0179279	0.00157788	0.00218393	0.699061	0.790614	0.14442	0.332011	0.101305
PD.0325901_IC_50	0.125959	0.308713	0.512964	0.850221	0.0376898	0.119232	0.121273	5.71765e-13	0.0317878	0.0170678	0.82447	0.0577929	0.0389171	0.105926	0.00126221	0.13445	0.026546	0.619999	0.427159	0.909605	0.0655394	0.0687956	0.91164	0.16223	0.00368803	0.00738164	0.000748458	0.00533247	0.0156181	0.148853	0.0404839	0.00415809	0.000239746	0.68011	0.00120152	0.0137207	0.0702435	0.366281	0.204256	0.101919	0.083228	0.714752	0.0707145	0.245201	0.740843	0.542331	0.862748	0.66322	0.359732
SB590885_IC_50	0.353841	0.483406	0.131666	0.303902	0.319714	0.106473	0.577211	1.53221e-05	0.0440423	0.0450774	0.592032	0.933767	0.510427	0.942824	0.182437	0.0345972	0.994242	0.562294	0.249031	0.651666	0.446453	0.122028	0.277116	0.0396205	0.32651	0.0350448	0.0693462	0.0174615	0.0243184	0.269702	0.0609245	0.0334718	0.189193	0.586713	0.0832857	0.0320846	0.957062	0.682552	0.852485	0.597458	0.0132099	0.0297841	0.0165231	0.188143	0.109079	0.788637	0.684291	0.103612	0.604613
AZD6244_IC_50	0.172274	0.407645	0.21672	0.821849	0.0891595	0.0961715	0.359456	5.72007e-09	0.100246	0.0204908	0.395842	0.24097	0.088347	0.0239567	0.00769484	0.0244707	0.00570066	0.075257	0.160734	0.382576	0.09857	0.173245	0.823253	0.198806	0.00929123	0.0215892	0.000761811	0.3383	0.034151	0.0789662	0.138173	0.080996	0.00537836	0.166728	0.00269444	0.0465522	0.0381052	0.820819	0.244133	0.734064	0.0223428	0.463402	0.0715927	0.092103	0.871202	0.114816	0.247887	0.151118	0.116049
WO2009093972_IC_50	0.416135	0.0575011	0.286472	0.0808828	0.401199	0.8061	0.690463	0.0261756	0.0238434	0.91005	0.180952	0.426597	0.0379751	0.0153378	0.729778	0.322924	0.00858516	0.0758231	0.347018	0.387869	0.00795244	0.0157293	0.0748958	0.991236	0.591173	0.519615	0.0552309	0.0636067	0.287496	0.490893	0.986694	0.950452	0.137764	0.78056	0.0362773	0.970898	0.734427	0.840866	0.0024963	0.0138651	0.963228	0.81381	0.789934	0.72809	0.744604	0.469435	0.297942	0.981769	0.131552
CCT007093_IC_50	0.949654	0.767845	0.00994879	0.747641	0.295885	0.553841	0.661036	0.369754	0.467805	0.74154	0.671014	0.0310708	0.520031	0.853397	0.295623	0.212799	0.387779	0.906967	0.0751564	0.185813	0.280542	0.485869	0.682523	0.55481	0.270685	0.154008	0.923571	0.87196	0.482052	0.833003	0.586051	0.699833	0.738571	0.129573	0.405322	0.872908	0.778283	0.167889	0.35046	0.301252	0.300309	0.945409	0.822473	0.353297	0.305748	0.589205	0.272959	0.350294	0.392222
EHT.1864_IC_50	0.0229317	0.170382	0.00578304	0.167515	0.50389	0.142883	0.268704	0.0749895	0.115984	0.466869	0.51374	0.184268	0.126726	0.131344	0.889422	0.704416	0.00245033	0.011897	0.000588884	0.0133201	0.0890909	0.0145466	0.0973861	0.108092	0.173182	0.0817398	0.0847673	0.128497	0.16461	0.0554295	0.291689	0.997057	0.265846	0.143482	0.311985	0.103034	0.907126	0.409701	0.281534	0.78247	0.398674	0.943749	0.818606	0.460586	0.495104	0.50102	0.0377506	0.84821	0.590175
BMS.708163_IC_50	0.618894	0.0992124	0.734034	0.291633	0.532441	0.411303	0.0329971	0.686267	0.781022	0.588817	0.895095	0.000472987	0.100329	0.952304	0.220311	0.353862	0.108827	0.402103	0.0493508	0.252367	0.151942	0.150968	0.860731	0.245446	0.0306538	0.295605	0.8462	0.80281	0.16251	0.0462947	0.0940597	0.328483	0.622465	0.418955	0.343432	0.150991	0.222038	0.011887	0.931758	0.830282	0.884513	0.996545	0.633661	0.499843	0.969844	0.342713	0.688098	0.268459	0.69618
PF.4708671_IC_50	0.783764	0.735999	0.0535924	0.531624	0.266715	0.935074	0.388179	0.523742	0.0799765	0.696032	0.887647	0.647795	0.582298	0.700725	0.353716	0.452363	0.755618	0.924559	0.114629	0.872276	0.784997	0.951793	0.557993	0.882329	0.311367	0.523952	0.954795	0.378375	0.144107	0.827594	0.901981	0.526048	0.263595	0.101406	0.975694	0.454739	0.408011	0.296221	0.250963	0.401516	0.950835	0.847959	0.568735	0.398494	0.423979	0.924176	0.648777	0.515557	0.336818
JNJ.26854165_IC_50	0.623005	0.657114	0.2605	0.758975	0.363338	0.690049	0.300611	0.643876	0.563515	0.43607	0.629863	0.587904	0.331749	0.229843	0.551423	0.130493	0.585195	0.141645	0.930356	0.608486	0.106226	0.988101	0.853554	0.750987	0.806349	0.806349	0.990212	0.00574288	0.878344	0.405096	0.759646	0.0280308	0.488265	0.109648	0.971154	0.596177	0.415581	0.557453	0.366324	0.669641	0.0332631	0.022365	0.0472499	0.199502	0.0563991	0.395441	0.347101	0.445517	0.21139
TW.37_IC_50	0.565687	0.116343	0.00877977	0.496376	0.0414941	0.107058	0.50579	0.123877	0.0258925	0.00475325	0.658333	0.00485825	0.147939	0.494087	0.00537845	0.0565266	0.68798	0.593561	0.116041	0.405005	0.237082	0.508159	0.562809	0.139672	0.0480163	0.246418	0.000643856	0.359605	0.0120359	0.259235	0.00411715	0.0274856	0.227153	0.928604	0.00927548	0.684262	0.0233332	0.0315975	0.149036	0.200127	0.000145589	0.000363673	3.42166e-05	0.000133548	0.150807	0.703761	0.01337	0.000522176	0.364488
CCT018159_IC_50	0.365725	0.558911	0.181469	0.108128	0.463722	0.10863	0.287642	0.859597	0.892147	0.37572	0.468841	0.578145	0.532124	0.738602	0.221075	0.458242	0.966743	0.968469	0.651725	0.425521	0.330325	0.680081	0.632747	0.0218725	0.674091	0.943686	0.34963	0.898363	0.572775	0.451976	0.210444	0.432899	0.765885	0.360281	0.865144	0.652477	0.324189	0.603829	0.310135	0.691114	0.130245	0.0787716	0.258008	0.469484	0.0316302	0.717509	0.775701	0.0762698	0.808834
AG.014699_IC_50	0.240566	0.366923	0.828594	0.480925	0.936349	0.876447	0.215833	0.956711	0.634176	0.557615	0.862653	0.341096	0.583483	0.933671	0.398989	0.261529	0.781792	0.123559	0.363976	0.0609816	0.57897	0.0750297	0.801384	0.304245	0.384733	0.975886	0.267377	0.479324	0.0902337	0.0940523	0.0907627	0.366837	0.375894	0.184173	0.822411	0.854749	0.154138	0.398179	0.451444	0.657288	0.00295794	0.0129541	0.215863	0.00714061	0.0332905	0.229121	0.74048	0.756045	0.0765551
[truncated: 89 more columns]

## Sheet: Table S2
Supplementary Table 2: All pairwise correlations between IC50 values of all drugs in CCLE. Spearman correlations are shown above the diagonal and the associated P-values are shown below the diagonal.
	17-AAG	AEW541	AZD0530	AZD6244	Erlotinib	Irinotecan	L-685458	Lapatinib	LBW242	Nilotinib	Nutlin-3	Paclitaxel	Panobinostat	PD-0325901	PD-0332991	PF2341066	PHA-665752	PLX4720	RAF265	Sorafenib	TAE684	TKI258	Topotecan	ZD-6474
17-AAG		0.176584	0.120667	0.297283	0.155356	0.349204	0.225142	0.176877	0.183976	0.183907	0.145614	0.45068	0.336133	0.313142	0.253309	0.27373	0.257749	0.209315	0.285175	0.123643	0.238321	0.267822	0.302005	0.254917
AEW541	6.95383e-05		0.321516	0.36909	0.356292	0.303498	0.395133	0.378757	0.232291	0.481255	0.355417	0.209547	0.33453	0.32889	0.370383	0.496826	0.31785	0.298339	0.278413	0.351703	0.617408	0.411806	0.281537	0.276988
AZD0530	0.00673962	1.46771e-13		0.201165	0.601448	0.137543	0.214477	0.500841	0.207424	0.345363	0.279086	0.107824	0.0635331	0.207991	0.219067	0.280764	0.215542	0.221968	0.239595	0.23909	0.323331	0.280684	0.186329	0.587783
AZD6244	1.05767e-11	0	5.44155e-06		0.253347	0.166923	0.234705	0.165954	0.18787	0.261829	0.346573	0.142942	0.242016	0.893036	0.293998	0.266452	0.224848	0.34768	0.313146	0.207868	0.300332	0.136951	0.152104	0.217387
Erlotinib	0.00047699	2.22045e-16	0	8.59551e-09		0.214891	0.297192	0.670329	0.178386	0.338754	0.280436	0.150311	0.154334	0.263077	0.235345	0.196577	0.242484	0.220597	0.347912	0.255722	0.31183	0.325822	0.19004	0.525262
Irinotecan	1.71276e-10	3.53071e-08	0.0142514	0.00287142	0.000115233		0.454226	0.217411	0.267569	0.358042	0.302501	0.634172	0.633938	0.0857278	0.436141	0.524952	0.35235	0.309002	0.354213	0.442637	0.378953	0.458177	0.871026	0.171705
L-685458	4.63216e-07	0	1.61612e-06	1.47425e-07	1.89226e-11	0		0.274217	0.309626	0.525644	0.338326	0.33302	0.408959	0.14348	0.485191	0.425649	0.44111	0.293964	0.28818	0.416598	0.392019	0.342082	0.35978	0.284138
Lapatinib	6.64748e-05	0	0	0.000185002	0	9.52506e-05	6.42594e-10		0.200999	0.45258	0.253635	0.10382	0.208041	0.1768	0.241489	0.277611	0.219874	0.128665	0.257016	0.266859	0.280226	0.247161	0.155423	0.471737
LBW242	3.3652e-05	1.41141e-07	2.71093e-06	2.22696e-05	5.84151e-05	1.34139e-06	2.39453e-12	5.54146e-06		0.285802	0.279995	0.237724	0.228323	0.108664	0.260001	0.235119	0.477413	0.301565	0.219566	0.187462	0.174055	0.1826	0.181961	0.174252
Nilotinib	0.000153357	0	3.28848e-13	5.36798e-08	9.76996e-13	5.07883e-11	0	0	2.56195e-09		0.498311	0.25007	0.421483	0.252117	0.527146	0.537947	0.384774	0.385317	0.391874	0.498958	0.467539	0.448122	0.340932	0.340952
Nutlin-3	0.00105616	2.22045e-16	1.80536e-10	1.33227e-15	1.52543e-10	3.93253e-08	1.28786e-14	7.7111e-09	1.63412e-10	0		0.208662	0.220324	0.298793	0.527784	0.485045	0.363007	0.349784	0.317598	0.362252	0.444797	0.392018	0.304723	0.249221
Paclitaxel	0	2.18027e-06	0.0155517	0.00132192	0.000728575	0	3.73035e-14	0.0198625	7.02686e-08	2.14694e-07	2.356e-06		0.450952	0.0979438	0.376749	0.375644	0.269989	0.179655	0.295964	0.237709	0.302767	0.423964	0.588506	0.179758
Panobinostat	1.19904e-14	1.55431e-14	0.156039	4.39346e-08	0.000533905	0	0	2.709e-06	2.52522e-07	0	6.50662e-07	0		0.185377	0.456889	0.482006	0.377941	0.179433	0.280195	0.301487	0.366412	0.325349	0.487408	0.229203
PD-0325901	6.61693e-13	3.75255e-14	2.48464e-06	0	2.0806e-09	0.12773	0.00143404	6.58568e-05	0.0147592	1.63849e-07	7.47358e-12	0.0280583	3.03281e-05		0.278695	0.240221	0.180745	0.297204	0.329052	0.186352	0.292456	0.151266	0.122634	0.199344
PD-0332991	9.13314e-08	1.55431e-15	4.09185e-06	4.42009e-10	7.31547e-07	4.44089e-16	0	3.54482e-07	4.03478e-08	0	0	4.44089e-16	0	3.49148e-09		0.530022	0.451588	0.259075	0.303581	0.327275	0.439546	0.414948	0.381184	0.270842
PF2341066	4.27937e-10	0	1.3899e-10	1.27015e-09	8.94607e-06	0	0	2.26877e-10	9.55285e-08	0	0	0	0	4.76917e-08	0		0.345897	0.27255	0.37239	0.360194	0.673444	0.47463	0.448654	0.259011
PHA-665752	4.6327e-09	3.01315e-13	1.0633e-06	3.47512e-07	3.76112e-08	1.06881e-10	0	6.35624e-07	0	4.44089e-16	0	7.81332e-10	0	4.55772e-05	0	1.33227e-15		0.289065	0.234143	0.261644	0.260715	0.286001	0.278848	0.288137
PLX4720	2.636e-06	1.2377e-11	5.93186e-07	1.77636e-15	7.1677e-07	2.7747e-08	4.20148e-11	0.00410198	7.25153e-12	4.44089e-16	8.88178e-16	5.82688e-05	6.2698e-05	1.42255e-11	5.60959e-08	6.74809e-10	5.54623e-11		0.463495	0.345821	0.31246	0.352051	0.237342	0.231406
RAF265	4.88703e-10	1.28766e-09	1.98535e-07	6.69464e-12	1.66533e-14	8.9879e-11	3.294e-10	2.25019e-08	2.04136e-06	0	3.06821e-12	9.86446e-11	1.13401e-09	4.46088e-13	1.22069e-10	0	3.90843e-07	0		0.484861	0.380473	0.624564	0.36864	0.174475
Sorafenib	0.00553692	4.44089e-16	5.70501e-08	2.63821e-06	6.16629e-09	0	0	1.19615e-09	2.36612e-05	0	0	7.04041e-08	6.0485e-12	2.59992e-05	2.87459e-12	0	2.65547e-09	2.22045e-15	0		0.416784	0.435703	0.361133	0.14798
TAE684	6.30885e-08	0	9.9476e-14	6.05249e-12	8.34444e-13	2.89857e-12	0	1.51162e-10	8.7115e-05	0	0	4.00702e-12	0	2.13802e-11	0	0	2.92717e-09	1.07692e-12	0	0		0.478086	0.33755	0.280669
TKI258	1e-09	0	1.4073e-10	0.00208134	6.63913e-14	0	6.21725e-15	1.88294e-08	3.79223e-05	0	0	0	8.61533e-14	0.00065657	0	0	6.34519e-11	6.66134e-16	0	0	0		0.424003	0.290212
Topotecan	4.5608e-12	1.28438e-10	2.55819e-05	0.000619823	1.78104e-05	0	2.22045e-16	0.000461977	4.041e-05	6.84341e-13	2.73004e-12	0	0	0.00583859	2.22045e-16	0	1.95266e-10	8.83781e-08	4.44089e-16	0	6.66134e-15	0		0.15977
ZD-6474	8.79251e-09	3.60779e-10	0	1.04572e-06	0	0.00241713	1.93319e-10	0	9.74284e-05	1.06004e-12	1.85052e-08	5.76927e-05	2.75309e-07	7.69961e-06	1.29363e-08	4.79642e-09	6.42497e-11	1.87264e-07	0.000190054	0.000959188	1.9737e-10	4.41762e-11	0.000353933

## Sheet: Table S3
Supplementary Table 3: All pairwise correlations between AUC values of all drugs in CTRP. Spearman correlations are shown above the diagonal and the associated P-values are shown below the diagonal.
	vincristine	leptomycin B	PD318088	SR-II-138A	SB-225002	veliparib	apicidin	SNX-2112	ML311	pyrazolanthrone	SCH-79797	GDC-0941	IC-87114	OSI-027	L-685458	C6-ceramide	FQI-2	AZD8055	parbendazole	triazolothiadiazine	saracatinib	1S,3R-RSL-3	ceranib-2	clofarabine	dasatinib	topotecan	MGCD-265	semagacestat	decitabine	doxorubicin	linifanib	3-Cl-AHPC	YK 4-279	GSK525762A	obatoclax	I-BET151	WAY-362450	BRD-K63431240	UNC0321	AZD7762	lovastatin	lomeguatrib	ouabain	AZD6482	PHA-793887	GSK4112	CAY10618	pluripotin	erastin
vincristine		0.58806	0.0400559	0.589147	0.770911	0.066219	0.416428	0.437293	0.664026	0.282094	0.398475	0.329033	-0.0254168	0.330146	0.0919006	0.0550747	0.773306	0.4261	0.853469	0.821841	0.0592465	0.130605	0.745658	0.468565	0.0833552	0.588196	0.258196	-0.0410971	0.299377	0.654698	0.453	0.565563	0.767249	0.262421	0.43579	0.318847	-0.0112766	0.267007	0.0177948	0.450377	0.229593	0.0968794	0.515779	0.193752	0.572905	0.184678	0.337151	0.296886	0.23397
leptomycin B	0		0.192487	0.658515	0.528295	0.211718	0.39166	0.448319	0.498821	0.315307	0.376788	0.276531	-0.0482205	0.286756	0.156701	0.0927134	0.540623	0.331445	0.567082	0.607336	0.136696	0.0794703	0.590491	0.457523	0.172691	0.496398	0.147294	0.130624	0.412431	0.596583	0.45955	0.483497	0.587195	0.307162	0.412433	0.340952	0.0746444	0.275675	0.0372787	0.41844	0.239514	0.154329	0.350708	0.164543	0.636697	0.0861256	0.319128	0.32874	0.222928
PD318088	0.302712	5.80737e-07		0.18068	-0.000347432	0.176506	0.22315	0.216496	0.133537	0.238678	0.131572	0.179842	0.0978206	0.209453	0.178203	0.0948324	0.0828468	0.185741	0.0562831	0.0790213	0.24856	-0.0196711	0.128983	0.169835	0.160074	0.126402	0.102932	0.21022	0.285626	0.112621	0.199694	0.0769797	0.14218	0.283559	0.206493	0.267177	0.144523	0.22688	0.132511	0.135351	0.142646	0.202596	-0.00405969	0.111595	0.281125	0.0168561	-0.0995021	0.357728	0.100732
SR-II-138A	0	0	2.79102e-06		0.518599	0.158614	0.402188	0.441694	0.513172	0.292224	0.441426	0.342357	-0.0931293	0.344882	0.0925978	0.0873685	0.531429	0.465811	0.585433	0.594876	0.220786	0.0979477	0.631162	0.433739	0.182399	0.464795	0.215765	0.11075	0.465511	0.587498	0.51453	0.47326	0.587929	0.328493	0.39924	0.390865	0.0848884	0.363195	0.0474154	0.484278	0.119902	0.14728	0.438033	0.184485	0.685342	0.114852	0.337381	0.293996	0.308381
SB-225002	0	0	0.99287	0		0.0492315	0.359387	0.389727	0.602914	0.335327	0.375843	0.32381	-0.0173949	0.362329	0.0620175	-0.0173379	0.709464	0.37274	0.783515	0.693888	0.0167337	0.125975	0.710809	0.452587	0.0765167	0.518998	0.263165	-0.0562251	0.285491	0.591174	0.414653	0.549708	0.708233	0.265016	0.398214	0.280928	-0.0764299	0.188235	0.0307726	0.359081	0.225337	0.109528	0.465489	0.225731	0.520346	0.0932429	0.332336	0.254833	0.240212
veliparib	0.0881941	3.6319e-08	4.7476e-06	4.03398e-05	0.205161		0.138065	0.131066	0.198991	0.289114	0.128743	0.193084	0.0732853	0.187207	0.236091	0.266296	0.151205	0.0646793	0.0596573	0.16314	0.188556	0.13467	0.248582	0.176128	0.169466	0.131645	0.139081	0.266126	0.293858	0.158053	0.130836	0.0805198	0.193833	0.237016	0.0971228	0.212754	0.429863	0.191349	0.305414	0.137889	0.119462	0.314361	0.0564154	0.102292	0.254625	0.099729	0.0278705	0.253641	0.143521
apicidin	0	0	6.14403e-09	0	0	0.000359613		0.340735	0.38431	0.276986	0.22452	0.388339	-0.0201379	0.365661	0.211665	0.160639	0.347587	0.353708	0.345818	0.427769	0.135599	0.196065	0.398236	0.266658	0.145465	0.379908	0.319126	0.114598	0.239752	0.4315	0.341918	0.31389	0.368941	0.377579	0.360902	0.466087	0.095368	0.279647	0.0702546	0.307002	0.190752	0.186535	0.232697	0.270266	0.461136	0.138991	0.180025	0.342802	0.234684
SNX-2112	0	0	1.74888e-08	0	0	0.000710275	0		0.452822	0.341486	0.346103	0.471984	0.0823764	0.359604	0.118194	0.0375417	0.449739	0.321394	0.464793	0.492775	0.253353	0.116182	0.479889	0.431294	0.235276	0.427135	0.239479	-0.0169372	0.381789	0.494815	0.42205	0.406778	0.436426	0.259259	0.360147	0.244114	0.0083843	0.296696	0.0512957	0.401549	0.239841	0.0941238	0.295926	0.208798	0.461485	0.097591	0.308138	0.396339	0.243354
ML311	0	0	0.000560588	0	0	2.3438e-07	0	0		0.407153	0.463254	0.43264	0.129197	0.375666	0.108419	0.15535	0.714619	0.256195	0.666925	0.675648	0.178969	0.148735	0.720163	0.499538	0.134057	0.49619	0.35579	0.0460798	0.410884	0.52182	0.496804	0.494714	0.655379	0.290448	0.438398	0.270076	0.118273	0.405582	0.107177	0.419805	0.21581	0.247829	0.383235	0.189595	0.527672	0.183625	0.349306	0.303198	0.342588
pyrazolanthrone	1.29896e-13	0	4.69553e-10	1.55431e-14	0	2.9754e-14	3.68594e-13	0	0		0.222266	0.425116	0.267458	0.394352	0.243498	0.144748	0.449587	0.237816	0.318539	0.297116	0.275275	0.17395	0.408476	0.290559	0.307747	0.28595	0.399584	-0.00722269	0.312484	0.286184	0.427212	0.314996	0.364985	0.269603	0.284829	0.190299	0.0867909	0.234186	0.181586	0.309094	0.246493	0.332924	0.179278	0.244481	0.347236	0.183009	0.0924005	0.437865	0.282607
SCH-79797	0	0	0.000676862	0	0	0.000883995	4.93293e-09	0	0	7.07353e-09		0.269569	0.0494973	0.220591	0.017952	0.0340647	0.460858	0.156408	0.417593	0.418382	0.147571	0.014642	0.510071	0.393222	-0.00663224	0.297121	0.189201	0.0389885	0.378249	0.416565	0.376684	0.328055	0.442832	0.315217	0.316029	0.234273	0.0193615	0.294283	0.0137831	0.344695	-0.0140844	0.117851	0.255477	-0.0217747	0.462648	0.0710302	0.316474	0.154121	0.204843
GDC-0941	0	4.04121e-13	3.10818e-06	0	0	5.35038e-07	0	0	0	0	1.61293e-12		0.243858	0.516298	0.250739	0.0662004	0.403072	0.425332	0.3342	0.316304	0.382662	0.138218	0.363493	0.26061	0.303495	0.272452	0.344406	0.0445429	0.289419	0.374823	0.366101	0.26059	0.339233	0.379146	0.29611	0.341109	0.0851223	0.273493	0.210342	0.335039	0.150099	0.223029	0.193128	0.532884	0.399792	0.161085	0.107333	0.384446	0.230372
IC-87114	0.51323	0.214629	0.0116702	0.0163739	0.654569	0.059105	0.604464	0.0338126	0.00084722	2.43516e-12	0.202722	1.9111e-10		0.134082	0.132465	0.0827787	0.12793	0.013796	-0.00118922	-0.0474469	0.108267	0.094844	0.0230676	0.0280259	0.150327	-0.00412777	0.16536	-0.126234	0.00283916	-0.0346559	0.0191017	0.0149794	0.00673989	0.143914	0.00678881	-0.0400705	0.0591024	0.0572969	0.197646	0.0658261	0.146705	0.111398	-0.0629826	0.205156	0.0352156	0.125559	-0.0707539	0.145618	0.223376
OSI-027	0	4.92939e-14	5.1053e-08	0	0	1.18628e-06	0	0	0	0	9.22235e-09	0	0.0005318		0.150868	0.0591096	0.336332	0.593147	0.324776	0.327613	0.277219	0.222599	0.411835	0.333822	0.295936	0.348324	0.348667	0.147778	0.335845	0.448864	0.33178	0.286291	0.35087	0.335544	0.346496	0.302217	0.0646161	0.242801	0.0620193	0.347843	0.214757	0.251791	0.241999	0.480664	0.4148	0.123841	0.162835	0.39586	0.284541
L-685458	0.0178525	5.00541e-05	3.83103e-06	0.0169998	0.110353	7.29913e-10	3.66108e-08	0.00228377	0.00516182	2.03549e-10	0.644257	5.60558e-11	0.000621542	9.51493e-05		0.281643	0.14029	0.0875917	0.0617267	0.0844999	0.132715	0.0946464	0.136672	0.0743157	0.0981026	0.135555	0.166234	0.206583	0.144024	0.106492	0.147661	0.155184	0.100531	0.163828	0.129702	0.107216	0.127812	0.0389518	0.354556	0.0717542	0.164117	0.193476	-0.027063	0.103275	0.157226	0.155926	-0.0581928	0.208322	0.109823
C6-ceramide	0.156314	0.0168619	0.0145026	0.0243606	0.655628	3.05089e-12	3.20201e-05	0.334094	5.82042e-05	0.000182136	0.38082	0.0882838	0.0329494	0.128107	1.42553e-13		0.0649968	-0.0271415	-0.01497	0.0587748	0.0698359	0.101721	0.106313	0.0364028	0.0632093	0.100931	0.164099	0.130656	0.177945	0.0245618	0.074339	0.0586932	0.0778539	0.0741434	0.0973125	0.0838306	0.3739	0.0838984	0.254818	0.0469288	0.138255	0.220054	-0.0532647	0.0550024	0.0911509	0.282984	-0.096543	0.0987488	0.0862726
FQI-2	0	0	0.0328051	0	0	9.17467e-05	0	0	0	0	0	0	0.000953468	0	0.000287668	0.0942358		0.307012	0.826032	0.74438	0.147001	0.0950964	0.799875	0.471728	0.12068	0.514078	0.296305	-0.0312018	0.360101	0.564757	0.465062	0.517383	0.778052	0.303625	0.424427	0.265287	0.00829931	0.291302	0.0846757	0.460908	0.224446	0.136507	0.411239	0.184125	0.54334	0.179562	0.291527	0.288157	0.274598
AZD8055	0	0	1.44151e-06	0	0	0.0958585	0	0	2.06426e-11	5.44256e-10	5.17253e-05	0	0.722706	0	0.0239976	0.485054	4.44089e-16		0.41321	0.423352	0.181533	0.142319	0.350454	0.312673	0.228488	0.333865	0.247661	0.106814	0.275535	0.387705	0.342789	0.252398	0.362114	0.209381	0.293626	0.353132	0.053517	0.230812	-0.0352589	0.395396	0.153944	0.178601	0.431702	0.395351	0.351983	0.12165	0.184474	0.319549	0.227683
parbendazole	0	0	0.147413	0	0	0.124604	0	0	0	0	0	0	0.975599	0	0.112037	0.700204	0	0		0.826704	0.0811598	0.115235	0.793676	0.494674	0.108941	0.562646	0.239131	-0.0302719	0.340112	0.60547	0.465061	0.549335	0.800395	0.246737	0.419479	0.290855	-0.0437019	0.266579	-0.000252823	0.457097	0.20286	0.0852364	0.518088	0.185535	0.533091	0.122038	0.302192	0.289091	0.273343
triazolothiadiazine	0	0	0.0417923	0	0	2.39752e-05	0	0	0	5.32907e-15	0	0	0.222084	0	0.0294655	0.130286	0	0	0		0.124878	0.155751	0.754454	0.534948	0.172137	0.555421	0.283922	0.0887553	0.356854	0.610744	0.422033	0.481809	0.782492	0.307084	0.42756	0.383051	0.0606179	0.314064	0.00984266	0.495145	0.269054	0.173484	0.460032	0.21345	0.539292	0.109836	0.333972	0.306221	0.261075
saracatinib	0.127224	0.000411845	8.29958e-11	8.94292e-09	0.666893	9.90283e-07	0.000458769	3.4837e-11	3.475e-06	5.20028e-13	0.000135422	0	0.00522522	3.51719e-13	0.000606784	0.0721214	0.000143836	2.49978e-06	0.0365415	0.00126213		0.111884	0.180934	0.119295	0.720701	0.0896995	0.163088	0.259649	0.251648	0.132557	0.187802	0.0761317	0.157723	0.294477	0.172459	0.260695	0.0787274	0.219793	0.153716	0.340371	0.0885893	0.282076	0.0342016	0.28869	0.220582	-0.0228856	0.0650446	0.415419	0.150417
1S,3R-RSL-3	0.000741957	0.0406397	0.612868	0.0115615	0.00114191	0.000502309	3.53884e-07	0.00271479	0.000119651	6.53323e-06	0.706465	0.000354173	0.0144905	6.70846e-09	0.0146974	0.00871515	0.01423	0.000234015	0.00294209	5.56601e-05	0.00389337		0.146189	0.103744	0.209462	0.12784	0.253229	-0.00617512	0.0614024	0.117867	0.0168929	0.064357	0.127236	0.153936	0.126026	0.160439	0.124326	-0.00917721	0.0485685	0.148726	0.259232	0.153662	0.1415	0.219922	0.0771587	0.0761656	0.141464	0.187833	0.576507
ceranib-2	0	0	0.000864305	0	0	8.26592e-11	0	0	0	0	0	0	0.552934	0	0.000412846	0.00610464	0	0	0	0	2.70099e-06	0.000156675		0.480289	0.14216	0.5064	0.294611	0.157798	0.478014	0.627559	0.536051	0.501661	0.802363	0.346401	0.436739	0.326607	0.119846	0.338258	0.111646	0.479068	0.214333	0.275494	0.476923	0.217162	0.645079	0.100578	0.329445	0.332578	0.320186
clofarabine	0	0	1.08207e-05	0	0	4.97853e-06	2.84395e-12	0	0	2.19824e-14	0	9.04032e-12	0.470935	0	0.0556176	0.348975	0	0	0	0	0.00207545	0.00746207	0		0.143516	0.717834	0.223493	0.072801	0.430659	0.6361	0.304211	0.583985	0.480536	0.29158	0.331798	0.301951	0.0669865	0.262358	-0.00992924	0.405448	0.249465	0.165007	0.289875	0.195818	0.464252	0.142634	0.229591	0.304728	0.24869
dasatinib	0.0317452	7.63307e-06	3.4162e-05	2.23451e-06	0.0487385	1.13143e-05	0.000169012	8.379e-10	0.000533094	4.44089e-16	0.864553	1.33227e-15	0.000100877	6.88338e-15	0.0114301	0.103663	0.00183791	2.59142e-09	0.00494971	8.17168e-06	0	5.09889e-08	0.00023787	0.000206933		0.129709	0.206309	0.189729	0.118874	0.156413	0.071564	0.0986348	0.146516	0.229887	0.222836	0.247352	0.106777	0.192803	0.0779683	0.40176	0.280192	0.261451	0.0762718	0.356742	0.173019	-0.0321071	0.088691	0.550597	0.197692
topotecan	0	0	0.0010981	0	0	0.000672229	0	0	0	5.81757e-14	5.32907e-15	9.13492e-13	0.915451	0	0.000460742	0.00925312	0	0	0	0	0.0207942	0.000961461	0	0	0.000807444		0.234446	0.0515814	0.373127	0.646855	0.381267	0.712693	0.513424	0.289681	0.414337	0.372796	0.0472001	0.206083	0.0302204	0.436977	0.254633	0.164186	0.346695	0.265192	0.444895	0.191905	0.250545	0.347027	0.235961
MGCD-265	1.42268e-11	0.000139442	0.00794405	1.95801e-08	5.56621e-12	0.000324905	0	4.09172e-10	0	0	9.07972e-07	0	1.84783e-05	0	1.66622e-05	2.1433e-05	6.21725e-15	9.74754e-11	4.34373e-10	8.88178e-14	2.4121e-05	3.56351e-11	9.32587e-15	5.81617e-09	8.13952e-08	9.63838e-10		0.0218648	0.218099	0.252851	0.319395	0.24124	0.278206	0.182439	0.217494	0.185319	0.136974	0.097268	0.166836	0.299097	0.210107	0.281961	0.174773	0.369614	0.228822	0.229439	0.113309	0.232917	0.273159
semagacestat	0.290306	0.000740631	4.55125e-08	0.00427324	0.147831	3.15259e-12	0.00310473	0.663092	0.235707	0.852627	0.315787	0.251714	0.00111511	0.000132486	7.81722e-08	0.000738381	0.422151	0.00586732	0.43612	0.02218	1.08344e-11	0.873808	4.42454e-05	0.060806	8.45473e-07	0.184331	0.573829		0.2194	0.100168	0.0707824	-0.072236	0.132161	0.148142	0.0743973	0.240756	0.354359	0.0892392	0.0555405	0.118441	-0.0166515	0.424921	-0.0244468	0.098457	0.179998	-0.144703	-0.0342674	0.184776	0.0127308
decitabine	3.10862e-15	0	6.23945e-14	0	6.41709e-14	1.06581e-14	3.90401e-10	0	0	0	0	2.79776e-14	0.941788	0	0.000196342	3.95852e-06	0	4.93827e-13	0	0	4.75409e-11	0.113937	0	0	0.002153	0	1.36353e-08	1.11241e-08		0.408119	0.341592	0.303341	0.417381	0.336476	0.266022	0.284761	0.178421	0.299467	0.130499	0.332805	0.0979042	0.27592	0.171286	0.107126	0.489169	0.0743875	0.192814	0.208953	0.270905
doxorubicin	0	0	0.00366304	0	0	4.29883e-05	0	0	0	5.55112e-14	0	0	0.372604	0	0.00601868	0.527506	0	0	0	0	0.00061605	0.0023493	0	0	5.16968e-05	0	3.81823e-11	0.00980095	0		0.410274	0.514579	0.584756	0.366465	0.449368	0.354689	0.0594019	0.273798	-0.00933988	0.481467	0.159879	0.132908	0.406245	0.299789	0.687945	0.0696456	0.312549	0.314832	0.25057
linifanib	0	0	2.12087e-07	0	0	0.00072592	0	0	0	0	0	0	0.623191	0	0.000134133	0.0555406	0	0	0	0	1.09559e-06	0.663918	0	1.11022e-15	0.0653342	0	0	0.0683359	0	0		0.44096	0.470312	0.250859	0.345575	0.269009	0.0339024	0.267192	0.076744	0.391117	0.0781385	0.185248	0.324749	0.100829	0.504472	0.159066	0.257116	0.28034	0.158847
3-Cl-AHPC	0	0	0.047386	0	0	0.0380505	0	0	0	0	0	9.07452e-12	0.700026	5.41789e-14	5.92873e-05	0.130821	0	4.14704e-11	0	0	0.0498875	0.0975282	0	0	0.0109887	0	3.01779e-10	0.062841	1.33227e-15	0	0		0.47102	0.180665	0.359084	0.213163	-0.0684448	0.168107	0.0571418	0.434786	0.235439	0.0797365	0.328105	0.131802	0.40566	0.245976	0.333058	0.272822	0.163614
YK 4-279	0	0	0.000237368	0	0	4.82539e-07	0	0	0	0	0	0	0.862377	0	0.00953665	0.0449182	0	0	0	0	4.46177e-05	0.0010168	0	0	0.000151382	0	2.8777e-13	0.000639902	0	0	0	0		0.318025	0.37332	0.353978	0.104032	0.286366	0.0764995	0.46283	0.215831	0.239555	0.418967	0.183101	0.585763	0.108128	0.262077	0.322995	0.252453
GSK525762A	6.4142e-12	4.44089e-16	9.59233e-14	0	3.90421e-12	6.2384e-10	0	1.16582e-11	2.26485e-14	1.60227e-12	0	0	0.000198587	0	2.21236e-05	0.0561886	1.33227e-15	5.16096e-08	1.14915e-10	4.44089e-16	9.32587e-15	6.8066e-05	0	1.77636e-14	2.05937e-09	2.66454e-14	2.22272e-06	0.000127454	0	0	5.48535e-11	2.79625e-06	0		0.335486	0.822553	0.149383	0.306729	0.105717	0.258275	0.164907	0.246136	0.154621	0.25371	0.390338	0.038011	0.0691644	0.272306	0.234269
obatoclax	0	0	7.92184e-08	0	0	0.0122838	0	0	0	7.37188e-14	0	6.66134e-15	0.861388	0	0.000807943	0.0121142	0	1.13243e-14	0	0	7.8546e-06	0.00113661	0	0	6.4599e-09	0	1.49809e-08	0.0553486	3.21632e-12	0	0	0	0	0		0.385714	-0.0108963	0.472923	0.0746615	0.406309	0.242152	0.136306	0.330297	0.200476	0.409344	0.0766408	0.270936	0.329001	0.257868
I-BET151	0	0	2.57194e-12	0	1.65201e-13	3.10429e-08	0	1.82691e-10	1.46017e-12	7.8275e-07	9.92286e-10	0	0.302535	1.77636e-15	0.00568303	0.0307807	3.70592e-12	0	2.06501e-14	0	8.89555e-12	3.27601e-05	0	1.77636e-15	1.03001e-10	0	1.52417e-06	3.28198e-10	7.4607e-14	0	1.79989e-12	2.91709e-08	0	0	0		0.175483	0.302752	0.0559193	0.284358	0.16976	0.29148	0.246491	0.291357	0.350777	0.0487304	0.0874161	0.324715	0.189864
WAY-362450	0.771787	0.0545416	0.000186433	0.0287244	0.0489956	0	0.0139544	0.829265	0.00226814	0.0253221	0.618472	0.028286	0.128154	0.0961838	0.000964027	0	0.830969	0.168381	0.260786	0.11864	0.0425614	0.00132691	0.00197768	0.0845624	0.00588455	0.224501	0.000400722	0	3.7263e-06	0.126228	0.383095	0.0779945	0.00729767	0.000111649	0.77928	5.3979e-06		0.115324	0.232725	0.0509192	0.0916741	0.325722	-0.0150706	0.117699	0.104298	0.119606	-0.116973	0.152252	0.0768077
BRD-K63431240	2.65787e-12	4.8006e-13	3.36845e-09	0	1.03393e-06	6.7858e-07	2.14495e-13	5.77316e-15	0	1.00679e-09	9.76996e-15	7.42961e-13	0.140248	2.29984e-10	0.316244	0.0306452	1.86517e-14	1.76766e-09	2.88791e-12	0	1.04583e-08	0.813402	0	6.49103e-12	5.56141e-07	8.41483e-08	0.0121538	0.0214602	3.10862e-15	6.98996e-13	2.56462e-12	1.33256e-05	5.32907e-14	6.66134e-16	0	1.55431e-15	0.00292013		0.0787995	0.295056	0.122681	0.135605	0.226094	0.0232152	0.377214	0.0631128	0.184121	0.308837	0.206811
UNC0321	0.64716	0.337494	0.000618808	0.222392	0.428566	8.88178e-16	0.0704261	0.186776	0.0057008	2.4829e-06	0.722955	4.46849e-08	2.83479e-07	0.110344	0	2.66209e-11	0.0291281	0.364338	0.994812	0.800148	6.97383e-05	0.211335	0.00397045	0.798427	0.0446036	0.436902	1.55119e-05	0.152836	0.000749439	0.810157	0.0480704	0.141327	0.0487892	0.00639822	0.0544862	0.150051	1.28608e-09	0.0423716		0.0226833	0.136389	0.250923	-0.0389557	0.132879	0.114535	0.195758	-0.120947	0.152482	0.0718541
AZD7762	0	0	0.000470023	0	0	0.000365964	4.44089e-16	0	0	4.44089e-16	0	0	0.0901016	0	0.0646206	0.227179	0	0	0	0	0	0.000119766	0	0	0	0	3.55271e-15	0.00223553	0	0	0	0	0	1.40186e-11	0	8.12683e-14	0.190036	8.43769e-15	0.55957		0.210648	0.178542	0.304644	0.302541	0.464297	0.0699488	0.249381	0.38508	0.296598
lovastatin	2.1615e-09	4.06724e-10	0.000226302	0.00196799	4.32474e-09	0.00204535	7.36041e-07	3.84428e-10	1.9445e-08	1.19997e-10	0.717155	0.000103379	0.000148392	2.28643e-08	2.13876e-05	0.00035285	4.99169e-09	6.80039e-05	1.34646e-07	1.78413e-12	0.0224318	1.17177e-11	2.43977e-08	7.05356e-11	1.91847e-13	2.75406e-11	4.62891e-08	0.668433	0.0115985	3.4932e-05	0.0441386	8.1508e-10	1.93821e-08	1.94941e-05	2.5755e-10	1.09195e-05	0.0181374	0.00153868	0.000424522	4.26792e-08		0.150829	0.11457	0.245411	0.140097	0.127981	0.0778148	0.353023	0.181115
lomeguatrib	0.0125043	6.51772e-05	1.39898e-07	0.000139656	0.00472033	0	1.29732e-06	0.015257	9.45919e-11	0	0.00235244	6.26386e-09	0.00405236	4.63223e-11	5.06939e-07	1.00375e-08	0.000419606	3.64207e-06	0.0280743	6.92202e-06	1.3034e-13	7.01541e-05	4.97824e-13	1.92643e-05	7.71161e-12	2.12166e-05	1.33449e-13	0	4.56968e-13	0.00059565	1.53848e-06	0.0399694	4.03843e-10	1.27844e-10	0.000428009	1.82077e-14	0	0.000458496	5.42222e-11	3.6693e-06	9.55565e-05		0.0505463	0.236328	0.218049	0.0933761	-0.0301242	0.31163	0.112513
ouabain	0	0	0.916841	0	0	0.146462	1.29198e-09	6.88338e-15	0	3.34066e-06	2.35756e-11	5.318e-07	0.10491	2.64489e-10	0.486317	0.170399	0	0	0	0	0.378908	0.000254444	0	2.53131e-14	0.0494667	0	5.89841e-06	0.529443	9.06936e-06	0	0	0	0	6.31067e-05	0	1.20055e-10	0.698288	3.82674e-09	0.316195	8.88178e-16	0.00311225	0.193305		0.0651715	0.357215	0.0760913	0.261767	0.200979	0.261019
AZD6482	4.87966e-07	2.03448e-05	0.00398709	1.70111e-06	4.05827e-09	0.0083439	1.40687e-12	5.62996e-08	8.6091e-07	1.71285e-10	0.575409	0	9.63993e-08	0	0.00773743	0.156859	1.78359e-06	0	1.48118e-06	2.79218e-08	3.28626e-14	1.02477e-08	1.57736e-08	3.66292e-07	0	3.77476e-12	0	0.0111345	0.00572365	3.10862e-15	0.00932435	0.000662239	2.03916e-06	3.26323e-11	1.89721e-07	1.86517e-14	0.00238366	0.550395	0.000597299	1.55431e-15	1.4537e-10	7.01207e-10	0.0933524		0.192048	0.0878656	-0.026868	0.314681	0.148734
PHA-793887	0	0	1.5854e-13	0	0	2.75815e-11	0	0	0	0	0	0	0.364929	0	4.71893e-05	0.0188107	0	0	0	0	9.2355e-09	0.0468716	0	0	7.33077e-06	0	2.45328e-09	3.04657e-06	0	0	0	0	0	0	0	0	0.00714861	0	0.00312121	0	0.000293329	1.37405e-08	0	6.16743e-07		0.0541456	0.281576	0.343775	0.317408
GSK4112	1.65851e-06	0.0264701	0.664605	0.00303896	0.0162429	0.0101286	0.000327844	0.011869	1.90429e-06	2.06377e-06	0.0673722	3.04194e-05	0.00118618	0.00138646	5.45881e-05	1.07914e-13	3.22141e-06	0.00168679	0.00162965	0.00460399	0.556071	0.0497856	0.0095031	0.000226592	0.408807	6.28946e-07	2.21676e-09	0.000182978	0.0553809	0.0729029	3.8321e-05	1.31523e-10	0.00528402	0.328083	0.0483728	0.209815	0.0020198	0.104193	3.69394e-07	0.071661	0.000948981	0.0160903	0.0500094	0.0235586	0.16343		0.00704285	0.0725618	0.0843915
CAY10618	0	0	0.0103019	0	0	0.473399	3.03593e-06	4.44089e-16	0	0.0172373	0	0.00563041	0.0684475	2.48409e-05	0.134142	0.012815	1.77636e-14	1.70361e-06	1.77636e-15	0	0.0939935	0.000255365	0	2.16213e-09	0.0222773	5.8054e-11	0.00345911	0.377991	5.55263e-07	0	1.73999e-11	0	6.84786e-12	0.0749096	1.23279e-12	0.0242828	0.00253706	1.78435e-06	0.0017952	7.16169e-11	0.0450263	0.438364	7.26308e-12	0.489465	1.44551e-13	0.856256		0.0978272	0.158594
pluripotin	5.55112e-15	0	0	1.06581e-14	2.65459e-11	3.30487e-11	0	0	1.33227e-15	0	6.66905e-05	0	0.000166321	0	6.04329e-08	0.0108962	3.66374e-14	0	3.01981e-14	6.66134e-16	0	1.0911e-06	0	8.88178e-16	0	0	1.24549e-09	1.63718e-06	5.50133e-08	0	1.86295e-13	8.49099e-13	0	9.40581e-13	0	0	8.18734e-05	4.44089e-16	7.9842e-05	0	0	2.22045e-16	1.7654e-07	0	0	0.0616606	0.0116645		0.207366
erastin	1.04401e-09	6.36537e-09	0.0093933	4.44089e-16	3.6061e-10	0.000206816	9.25942e-10	2.08766e-10	0	1.16795e-13	1.00926e-07	1.90084e-09	5.92583e-09	7.81597e-14	0.00460855	0.0262127	5.95968e-13	2.95584e-09	7.65388e-13	8.27916e-12	9.99006e-05	0	0	8.10827e-11	2.81626e-07	7.46173e-10	7.94032e-13	0.74333	1.24056e-12	5.77898e-11	3.92886e-05	2.26844e-05	4.10574e-11	9.92855e-10	1.51246e-11	8.30192e-07	0.0478847	7.55904e-08	0.0642481	5.9952e-15	2.63852e-06	0.0036959	8.36775e-12	0.00011967	0	0.0296752	4.04316e-05	6.96403e-08
fumonisin B1	0.0193654	0.0632436	0.0019686	0.114584	0.348564	3.44354e-06	0.00338602	0.0115265	0.0018741	1.58065e-10	0.44944	3.93039e-07	4.43497e-07	2.94727e-06	6.37738e-09	7.16591e-10	0.00095423	0.000308003	0.0428367	0.155255	6.0615e-05	0.000771622	0.0483609	0.0106805	1.94697e-08	0.000126694	4.73996e-08	0.0278641	0.000172062	0.144892	0.0567754	0.00181811	0.00134265	0.00324834	0.00467628	0.0149452	0.00381372	0.033996	9.84945e-12	0.0094014	1.6831e-11	1.78255e-07	0.0786864	4.10454e-07	0.130407	0	0.0114042	6.96871e-06	0.000116332
ciclopirox	0	0	0.0255551	0	0	0.415848	0	0	0	4.37866e-07	1.33227e-15	1.35891e-13	0.0503151	2.55129e-12	0.511488	0.747754	0	0	0	0	0.0136959	0.0376499	0	0	0.470439	0	0.000148525	0.249534	1.01386e-12	0	0	0	0	1.96495e-06	0	1.56681e-11	0.039057	6.05294e-13	0.173406	2.75335e-14	0.0302	0.0468757	0	6.0093e-05	0	0.0435997	2.66454e-15	2.51979e-05	1.30537e-09
fluorouracil	0	0	4.72955e-14	0	0	3.07892e-09	2.66454e-15	0	0	0	0	0	0.135184	1.57652e-14	9.02027e-09	0.0062362	0	8.65974e-15	0	0	1.0778e-12	0.792896	0	0	0.000317386	0	1.09073e-11	0.0970005	0	0	0	0	0	2.86438e-14	8.66796e-12	2.05613e-13	0.138024	0	4.13296e-08	1.77636e-15	0.00379743	5.68591e-08	2.59495e-08	0.000474509	0	2.00265e-06	1.07216e-11	2.04281e-13	1.17598e-09
VER-155008	0.000703117	3.78777e-11	2.22045e-16	7.5655e-12	0.00833172	9.6505e-12	6.38888e-10	2.06492e-09	3.1092e-09	2.25153e-12	6.48083e-05	5.91246e-10	0.295467	5.21805e-14	0.000170347	6.83453e-13	1.57296e-05	5.77218e-06	0.000800483	1.41313e-07	1.64269e-11	0.000167491	5.99865e-11	1.35939e-05	5.24381e-09	1.36565e-05	8.5405e-10	4.44089e-16	1.33227e-15	0.00034597	7.96774e-11	0.00205375	1.22831e-10	2.55121e-08	0.00273564	7.3072e-11	0	0.000419523	0.00112752	0.00420729	8.78559e-08	0	0.949442	7.23201e-08	4.52971e-13	0.0804311	0.0984265	0	0.0812779
cytarabine hydrochloride	0	0	3.4814e-07	0	0	3.65552e-09	0	0	0	0	0	0	0.957112	0	0.00628805	0.242536	0	0	0	0	0.000911861	0.011267	0	0	0.0189112	0	1.02363e-13	0.530562	0	0	0	0	0	0	0	0	0.0250357	4.13003e-14	0.297383	0	0.000658484	0.000159324	0	7.73354e-09	0	4.47679e-06	2.45581e-13	8.88178e-16	5.47118e-13
KU-60019	7.90479e-14	3.70313e-11	0.000171948	0	6.30607e-13	2.49897e-07	1.24345e-14	1.77458e-12	0	0	8.88178e-16	0	0.00034245	0	4.95483e-06	2.57563e-05	0	5.15607e-10	2.66454e-15	9.32587e-15	0	0.000234354	0	7.39409e-13	5.06831e-10	1.9984e-15	0	0.00867664	8.88178e-16	0	0	1.4877e-12	0	0	0	0	0.0635198	4.531e-11	0.000102723	0	1.6659e-05	2.44293e-12	0.00358933	0	0	3.86972e-06	0.0840182	4.34985e-13	5.23137e-13
JQ-1	0	0	1.24345e-14	0	0	1.96905e-11	0	2.04281e-14	0	8.88178e-16	0	0	0.0158177	0	6.02631e-08	0.000200689	0	7.6894e-12	0	0	3.77476e-15	8.4514e-06	0	1.70974e-14	4.87548e-10	0	6.47883e-10	0.00157145	0	0	0	6.08402e-14	0	0	0	0	0.00459194	0	0.000188073	1.9984e-15	3.00631e-08	4.44089e-14	2.38548e-08	8.88178e-15	0	0.000748168	0.00634261	0	5.49338e-13
BI-2536	0	0	0.00985748	0	0	0.0113757	0	0	0	1.0103e-13	0	0	0.562236	6.03073e-13	0.00505693	0.728913	0	0	0	0	0.00196519	0.0158751	0	0	0.0164736	0	2.76533e-08	0.456426	0	0	0	0	0	0	0	0	0.880632	3.35953e-12	0.257439	0	3.59818e-10	0.000448638	0	0.000520528	0	0.000635163	0	3.33067e-15	2.49322e-08
zebularine	1.32104e-08	0.000103732	0.516365	4.80356e-07	1.55431e-15	0.101158	0.246935	0.00110436	5.10259e-13	0.000396462	9.68106e-07	0.0381192	0.184226	0.230822	0.586185	0.506641	7.59234e-10	0.382345	1.13979e-10	6.92096e-09	0.365332	0.126687	9.40468e-09	1.70277e-10	0.845137	3.26402e-05	0.0704461	0.41951	0.00126448	0.000686179	1.00849e-05	4.58371e-08	1.6001e-10	0.858303	0.00820406	0.500286	0.263211	0.00529966	0.917687	0.0330486	0.035467	0.0100875	1.57043e-07	0.0245289	1.85167e-07	0.928517	0.003049	0.0232938	0.000724498
LBH-589	0	0	1.42634e-05	0	0	0.00936848	0	0	0	9.06701e-09	7.54508e-13	0	0.0266301	0	0.00190358	0.0705706	0	0	0	0	0.000576149	0.000369976	0	2.53131e-14	0.0639495	0	1.11935e-07	0.00785525	2.95919e-12	0	0	0	0	0	0	0	0.298195	2.81553e-13	0.63395	0	0.00208269	0.000417893	4.44089e-16	1.71286e-07	0	0.0203671	2.444e-11	1.25899e-13	5.35801e-07
BIBR-1532	2.01639e-12	7.13447e-05	0.000621135	2.29889e-06	1.78197e-10	0.000328985	1.98205e-07	0.000292547	0	1.86517e-14	0.00201776	7.08999e-07	0.167714	8.6156e-07	1.37252e-06	7.24516e-08	3.10862e-14	0.108363	2.04866e-08	6.34171e-05	0.0995522	0.0338943	0	8.61308e-05	0.689741	2.42029e-14	5.63993e-14	0.311481	4.21663e-13	3.38071e-05	9.14602e-13	0	2.43114e-09	0.0839841	2.11556e-09	0.0262609	0.0395408	0.133413	1.88972e-07	0.000460743	0.00026244	1.90028e-06	0.000656835	0.000131432	4.12338e-05	2.62979e-07	0.00121147	0.000138897	0.000256771
BMS-754807	8.03801e-14	0	2.11831e-12	0	1.37605e-09	0	1.21902e-13	2.44249e-14	0	0	7.75018e-11	0	0.649733	4.68181e-12	4.44089e-16	2.12837e-05	0	8.77964e-13	8.74856e-14	0	3.18703e-06	0.000775321	0	5.4397e-10	0.0112639	3.59712e-13	1.24345e-14	5.90363e-08	0	1.12266e-12	0	9.95035e-09	0	0	6.08846e-13	0	1.15901e-05	3.25686e-10	2.07963e-05	1.16129e-13	4.20101e-06	2.52909e-12	5.16862e-07	3.9391e-06	0	0.000251945	0.405664	0	1.33618e-11
NSC30930	0.737394	0.686014	6.39677e-07	0.746749	0.151084	2.24962e-07	0.157411	0.41814	0.0165995	1.1137e-08	0.42792	6.97471e-05	2.88658e-15	1.66749e-05	2.64109e-11	0.00326853	0.0439583	0.029738	0.0483249	0.394775	0.000987943	0.0504224	0.001125	0.71623	0.00520704	0.488037	2.99808e-05	0.0259892	3.63117e-06	0.996226	1.3443e-05	0.300016	0.00295378	0.00216105	0.246997	0.0847912	0.429455	0.987325	1.67888e-12	0.479104	2.37839e-05	1.46513e-07	0.953525	6.38948e-05	0.161724	0.213404	0.0200642	0.00320034	0.000456087
BRD6340	5.35016e-10	4.39635e-09	0.0786775	9.74254e-09	4.81148e-12	1.05353e-08	1.63255e-08	4.98387e-10	0	1.33227e-15	2.34166e-10	4.92939e-14	0.00382473	1.34806e-11	4.62876e-06	0.0338029	0	0.0172015	6.63913e-14	7.52265e-12	0.000683193	7.79397e-06	0	1.27749e-06	0.120926	1.33311e-05	4.52971e-14	0.00516911	5.59637e-07	3.62759e-08	0	1.82056e-09	0	4.2284e-06	4.24436e-06	0.000345663	0.00466074	0.0560563	2.39487e-05	2.00392e-05	0.404873	5.17662e-08	0.00194919	0.00164161	5.42673e-11	5.10805e-05	1.91357e-05	4.40813e-05	3.82995e-06
SB-743921	0	0	0.000196528	0	0	0.00090805	0	0	0	3.55271e-13	0	0	0.401223	0	1.83308e-05	0.0408334	0	0	0	0	0.00733703	0.11015	0	0	0.0520887	0	7.11537e-10	0.0518833	0	0	0	0	0	9.65672e-13	0	0	0.247551	9.11745e-08	0.106359	0	2.59442e-07	2.87445e-05	0	2.61291e-08	0	0.000142992	7.87064e-10	4.52971e-14	2.68135e-05
MLN2238	0	0	0.0073427	0	0	0.449446	1.3011e-10	6.52367e-13	1.07248e-13	0.0479274	1.63275e-05	0.000440388	0.0815398	4.98937e-08	0.755667	0.12073	1.72151e-12	0	0	0	0.153114	6.73505e-05	0	8.69083e-13	0.00058076	0	0.00463517	0.979746	6.29991e-05	0	5.11046e-07	0	0	6.80402e-06	5.4392e-12	1.38778e-13	0.131509	2.3772e-08	0.000509252	5.63451e-08	1.53897e-06	0.55956	0	0.00405277	4.41477e-09	0.0127562	0	2.56135e-08	0.00238962
birinapant	0.0224572	4.37081e-08	0.462087	0.00244579	0.0679451	0.388733	0.00848718	0.0227813	0.00219754	0.00703645	0.200842	0.438721	4.30279e-07	0.175845	0.0506148	0.0298659	0.00959422	0.781432	0.0147111	0.00976937	0.0121072	0.996802	0.0106982	0.011458	0.00119155	0.211875	0.814188	0.153347	0.0015341	0.00188607	0.000306694	0.74392	0.000169533	3.12719e-07	0.0245536	7.70589e-05	0.0666595	0.0185766	0.58302	0.11848	0.118661	0.112291	0.42667	0.417181	1.87623e-06	0.141072	0.259881	0.253464	0.18819
BRD-K33199242	0.30977	0.0176257	0.0894557	0.125416	0.016617	0.00144181	0.0596548	0.600273	0.613971	0.0517492	0.144227	0.00192087	0.155956	0.875275	0.0335406	7.40964e-08	0.752759	0.0459685	0.036555	0.182907	0.100027	0.0583617	0.150192	0.0848853	0.0194635	0.760394	0.0162192	0.66895	0.526636	0.119113	0.217694	0.812666	0.0919165	0.465458	0.457005	0.285055	0.00797101	0.916487	1.04204e-05	0.00865352	0.00168188	0.0160576	0.310559	0.0691587	0.0838844	9.85135e-10	0.199264	0.194088	0.444515
necrostatin-7	0.000928498	0.00737358	0.13873	0.000239372	0.00383043	0.142621	9.34144e-05	0.012088	6.56492e-05	0.00018806	0.107127	0.00857013	0.0453078	3.09877e-05	0.00362223	0.0228878	0.00445648	0.535784	0.0134228	0.00104878	0.130072	0.0690151	7.87098e-05	0.0272154	0.0125063	1.15665e-05	1.70687e-09	0.513767	0.178741	3.10819e-05	0.00153773	5.75842e-08	0.10456	0.721522	1.75415e-14	0.1474	0.104817	0.463868	0.669749	0.00106578	0.87467	0.00734771	0.656335	1.92123e-09	0.041894	0.00344857	0.072837	0.159295	0.0019701
TPCA-1	0	0	2.22045e-16	0	4.44089e-16	0	3.64153e-14	0	0	0	0	0	0.0231134	0	8.58587e-10	0.00690673	0	0	0	0	0	4.72061e-05	0	0	0	4.44089e-16	0	4.13003e-14	0	0	0	1.61426e-12	0	0	0	0	0.000113311	5.9952e-15	0.00194449	0	3.09103e-06	0	1.16174e-12	3.80497e-09	0	0.0355385	0.000720319	0	0
neuronal differentiation inducer III	0	1.80078e-13	0.00346203	8.8729e-13	0	0.299567	0	2.03279e-08	1.87228e-12	3.88354e-10	1.38055e-05	5.69118e-11	0.098478	8.21601e-10	1.14493e-05	0.576684	0	3.10862e-15	0	4.44089e-16	0.899053	0.645024	5.42233e-13	2.81997e-13	0.112413	0	8.56979e-08	0.492304	3.67431e-07	0	0	0	3.19078e-12	2.18511e-07	1.77636e-15	5.91317e-10	0.208277	0.00386922	0.322829	7.02359e-07	0.053116	0.0143588	2.74997e-09	0.0297169	7.43139e-12	4.37093e-06	0.0333933	0.000724443	0.00463035
erlotinib	0.0548152	0.000246825	1.14124e-11	5.04537e-05	0.0364701	0.465162	0.000272221	8.1518e-10	2.62194e-10	0	1.09116e-06	0	4.30736e-05	3.55335e-09	0.0040674	0.374967	8.47752e-08	0.0136007	0.00978115	0.0152588	0	0.264576	7.61874e-06	0.0038025	0	0.0425277	0.00642656	0.0262032	2.41001e-06	0.0127802	3.09611e-09	0.0169918	2.13365e-05	5.36657e-07	0.000226782	0.00111407	0.544993	1.14667e-07	4.53546e-05	1.61008e-08	0.888428	5.46817e-09	0.264964	0.000633119	1.72078e-09	0.343217	0.795982	1.77636e-15	0.0264184
tanespimycin	0	0	8.97934e-10	0	1.77636e-15	0.813067	2.5394e-09	0	2.22045e-16	1.78524e-13	5.79004e-12	0	0.0214992	1.6719e-10	0.0502232	0.916371	0	1.5099e-14	0	2.88658e-15	6.5903e-07	0.0231888	1.33227e-15	0	0.000406358	4.44089e-16	9.13975e-08	0.273177	6.21725e-15	0	0	0	0	0.000299114	1.73462e-08	4.50498e-06	0.0861495	7.68406e-07	0.370706	4.70735e-14	0.00386773	0.0387631	6.3694e-06	0.00119335	0	0.00329484	6.04201e-09	2.10276e-13	0.181046
neratinib	3.46577e-10	2.14939e-13	2.13163e-14	0	1.54253e-05	6.37004e-07	6.66134e-15	6.3948e-11	3.26605e-12	0	1.25375e-06	0	0.113387	6.15663e-12	7.55264e-08	2.03527e-07	3.51817e-10	1.19904e-14	2.76663e-08	1.18233e-10	0	0.0220806	3.91243e-13	5.25548e-07	0	1.02034e-10	1.50222e-06	1.3482e-10	1.82077e-14	1.43727e-10	2.22045e-16	1.63718e-05	0	1.11022e-14	1.52416e-11	0	2.26169e-06	8.80279e-09	2.36149e-07	0	0.0108945	0	2.3418e-05	2.44249e-15	0	0.00664386	0.689644	0	1.3532e-06
pifithrin-mu	9.34728e-09	1.63372e-11	0.122356	8.91256e-09	5.20032e-08	3.56382e-13	6.77622e-11	2.69499e-07	4.52971e-14	6.38204e-10	1.46719e-08	5.96612e-07	3.05659e-05	2.30687e-11	1.87352e-07	0.000118589	5.43837e-10	0.000649758	4.80839e-07	5.71945e-11	0.270216	5.47207e-12	3.26406e-14	5.16731e-07	0.93213	1.57813e-06	1.93157e-12	0.215616	4.24913e-11	1.81097e-09	2.35301e-07	0.000140209	3.92751e-10	0	4.39441e-06	1.0286e-07	1.43019e-05	0.000781754	0.000120898	0.00133704	0.00684414	1.08039e-05	0.00123082	0.000404993	2.11473e-10	0.000114417	0.00215286	0.000203547	2.22045e-15
IPR-456	0.183101	0.14119	0.184681	0.0363503	0.743419	1.33742e-06	0.00946159	0.334619	0.00086169	0.0529477	0.670758	0.012863	0.243516	0.507183	6.59289e-06	0	0.147699	0.804756	0.358222	0.240554	0.693072	0.0355881	0.0293548	0.784419	0.799075	0.0715447	1.86455e-06	1.63746e-05	0.0187531	0.904007	0.4054	0.0999398	0.00626889	0.14066	0.206229	0.00015385	0	0.300908	8.32716e-07	0.74243	1.41518e-06	8.51164e-11	0.462527	0.154709	0.644095	5.27804e-06	0.0421625	0.000835982	0.949317
olaparib	0	0	0.00468865	0	0	3.51008e-12	0	0	0	0	1.18085e-06	0	0.0106597	0	1.87738e-07	3.11976e-06	0	2.5512e-11	0	0	0.000227416	5.33174e-11	0	0	8.66502e-08	0	0	0.0397798	0	0	3.55271e-15	0	0	2.40965e-09	1.42109e-14	8.35487e-11	0.000347021	3.45676e-06	1.22526e-05	3.55271e-15	0	0	2.41291e-11	2.10942e-13	0	2.36683e-06	3.27636e-05	0	6.70575e-14
NSC48300	0	5.10703e-15	0.00863226	1.49805e-09	0	4.1961e-06	0	7.12852e-12	0	0	1.27726e-05	0	2.62588e-07	0	8.84984e-07	6.47043e-05	2.22045e-15	8.0794e-05	2.04947e-13	1.52811e-12	0.0471337	0	0	5.94526e-09	0.00303705	7.1174e-10	0	0.833976	2.14381e-09	1.59872e-14	1.13243e-14	4.19442e-13	0	5.74725e-11	3.23397e-08	1.89285e-06	0.27728	6.28347e-05	4.19437e-05	2.77307e-06	3.64153e-13	2.25019e-08	1.90498e-07	3.48569e-10	0	5.85389e-05	0.00731854	1.5e-11	0
PF-573228	0	0	6.14545e-07	0	0	9.94086e-06	0	0	0	0	0	0	0.340996	0	0.000108706	0.0213433	0	7.9226e-11	0	0	1.21156e-08	2.32449e-05	0	0	1.51446e-06	0	0	0.30096	1.11022e-15	0	0	0	0	0	0	0	0.235551	1.33937e-12	0.000103247	0	3.92914e-08	5.91743e-08	1.17333e-11	2.9754e-14	0	0.00010691	4.30369e-07	0	1.05915e-13
sirolimus	0	9.51236e-08	0.00309179	0	1.84297e-14	1.23996e-07	0	2.22045e-16	4.06342e-14	1.11022e-15	4.15202e-05	0	0.000135648	0	2.26427e-06	5.03065e-05	8.33333e-13	0	2.0961e-13	0	7.73166e-09	1.48302e-10	0	9.29175e-11	4.17655e-10	2.54241e-13	0	0.018798	3.09086e-13	0	3.04861e-10	5.1838e-07	0	3.79474e-13	2.84396e-09	0	7.51982e-07	3.14727e-07	6.53098e-06	0	5.86111e-05	4.27658e-13	4.19471e-07	0	0	3.08252e-09	0.0577138	1.47964e-10	4.24014e-11
ML258	0.000644644	0.00901698	0.330198	0.0670758	0.000272518	0.000530814	7.00415e-05	0.068628	0.000515495	3.35969e-06	0.639151	0.000328641	0.00109844	0.0045086	4.14935e-10	1.03508e-06	0.00304245	0.0183761	0.0674999	0.0305581	0.976093	0.0486781	0.0067538	0.137465	0.148395	0.0540342	7.97719e-08	0.597659	0.712277	0.273545	0.00109538	0.000450448	0.0363419	0.822829	0.0413519	0.292013	1.06738e-06	0.278815	0.000622258	0.9841	0.147258	4.10424e-06	0.000629357	0.519697	0.0152495	3.77476e-15	0.467531	8.09492e-08	0.00498238
ML239	8.5149e-06	0.00894635	0.00706414	0.160839	1.40854e-08	0.00126266	0.0720976	0.0624365	3.36678e-07	2.59839e-06	0.514634	0.54609	0.0337662	9.81383e-06	0.00770746	0.0302541	0.00122938	0.0249482	5.78369e-05	0.000607631	0.0125202	9.54629e-08	1.78943e-05	0.0727516	0.634053	4.21119e-05	6.57196e-08	0.313098	0.0731697	0.0139724	0.0256023	0.00022877	0.00127615	0.846552	0.00619108	0.332916	0.963168	0.0631103	0.236869	0.298674	0.000411841	0.00756946	0.000376038	0.0777367	0.335587	0.0584402	0.000585517	0.0525991	3.45011e-05
Merck60	0	0	5.6066e-11	0	0	8.21565e-14	0	2.66454e-15	0	2.22045e-16	2.46305e-08	8.41993e-13	0.521737	0	0.000110268	0.00139271	0	0	0	0	4.46065e-05	7.34976e-06	0	0	1.25218e-07	0	5.21996e-09	0.000388725	0	0	4.44089e-16	9.63674e-14	0	0	0	0	1.69729e-05	0	0.0513785	0	2.00258e-09	1.76775e-07	4.56204e-11	7.48416e-06	0	0.0721931	7.62905e-08	0	5.53907e-10
BMS-270394	0.0018284	0.306031	0.787246	0.196089	0.0219608	0.00153214	1.62638e-06	0.632771	0.369274	0.750156	0.00391329	0.00695149	0.0137142	0.674949	0.194526	0.0630948	0.600914	7.74228e-05	0.146938	0.000612086	0.763536	0.00621701	0.197708	0.868923	0.249696	4.97789e-05	0.000248269	0.00100313	0.92118	0.580172	0.0797083	0.138824	0.0468597	0.00494351	0.0140957	1.93459e-11	7.5106e-08	0.301725	0.0115116	0.247073	0.0219327	1.5675e-06	0.00279575	6.27324e-08	0.865896	0.69186	0.817662	0.0780045	0.912825
KU 0060648	0	4.92939e-14	1.05952e-07	0	4.44089e-16	1.55055e-10	0	0	0	0	0	0	1.87339e-11	0	0.000315259	0.094621	0	0	0	0	0	0.000155497	0	1.49374e-11	6.66134e-16	1.77274e-10	2.19824e-14	0.0184636	0	0	0	8.67166e-11	0	0	0	0	0.00435164	0	6.73367e-05	0	0.00646795	2.65874e-10	3.23415e-10	0	0	8.17712e-05	0.00220595	0	2.22045e-15
BRD-K17060750	0.0665253	0.14635	0.00227641	0.300023	0.00183366	1.01092e-11	0.458611	0.0517409	0.245647	0.669396	0.0635562	0.371747	0.733191	0.838681	2.45985e-10	3.1537e-11	0.0314034	0.681686	0.014995	0.80885	0.355705	0.849607	0.704174	0.505241	0.0103677	0.148131	0.719076	4.44089e-15	0.0183933	0.116412	0.641331	0.0160573	0.880677	0.0688971	0.831531	0.0503061	2.3137e-13	0.0299934	5.96646e-06	0.51223	0.187304	6.84835e-10	0.0857385	0.47291	0.929253	0.306213	0.000638393	0.493006	0.374978
cytochalasin B	2.34923e-13	8.92143e-10	0.000426921	1.48683e-07	3.75317e-10	3.5838e-13	2.90212e-13	9.59233e-14	5.29798e-13	0	0.016305	0	7.46776e-08	1.33227e-15	0	2.51911e-05	0	2.79776e-14	7.86038e-14	0	2.70894e-14	2.27729e-12	0	6.06087e-09	0	6.25184e-11	0	0.00128646	8.04177e-09	3.88394e-11	7.9533e-10	8.18521e-07	0	2.95319e-14	4.14602e-12	6.66134e-15	0.00343257	1.91293e-05	1.59965e-11	4.44089e-16	0	5.31962e-10	2.85252e-06	0	5.80659e-08	0.000678862	0.0274378	0	6.57252e-14
etoposide	0	0	0.00145255	0	0	5.10564e-08	0	0	0	0	9.41469e-14	0	0.0644161	0	3.91277e-05	0.0114886	0	0	0	0	0.16865	7.34033e-07	0	0	0.00474234	0	0	0.643222	0	0	0	0	0	9.91296e-12	0	6.75016e-14	0.0601485	2.46678e-05	0.0729994	0	2.22045e-16	1.52587e-08	0	3.10862e-15	0	3.04445e-12	6.79506e-06	0	1.56062e-11
lenvatinib	3.22187e-13	5.13688e-05	0.853553	1.32255e-06	2.37851e-10	4.26548e-11	1.84168e-09	6.85642e-06	4.48042e-12	0	0.545136	3.12748e-09	0.101256	6.34159e-12	8.58327e-11	2.39026e-07	4.29656e-12	5.79674e-10	6.07294e-11	3.00382e-12	0.000110736	2.10361e-07	0	0.000585715	2.46669e-07	4.17097e-10	0	0.0010924	4.12356e-09	2.42966e-09	1.13136e-11	1.32246e-06	5.9508e-14	3.73953e-05	1.55194e-09	9.26526e-08	0.0016907	0.340794	4.43031e-08	6.32283e-07	7.92936e-06	2.46914e-13	4.97729e-05	4.24372e-12	1.4835e-07	0.000131867	0.118955	3.41505e-13	7.92081e-08
BRD-K41597374	6.00659e-06	1.33352e-07	0.00162861	1.53748e-11	6.88382e-05	7.65306e-09	1.55826e-11	8.7965e-06	0	1.55948e-07	6.16363e-10	4.78928e-12	0.883178	6.89404e-12	8.47592e-06	9.76996e-14	2.45268e-09	0.00603992	0.000685381	7.37632e-09	3.17409e-06	0.0071198	4.44089e-16	2.96152e-06	0.00844963	1.66248e-06	0	3.22181e-07	1.39233e-11	8.40283e-07	1.57652e-13	1.14292e-06	1.21762e-10	6.87961e-12	2.49001e-12	2.01227e-10	7.99251e-07	2.0473e-08	0.12663	2.77631e-06	0.000360461	0	0.0538027	0.000337332	3.39965e-10	1.01151e-08	0.00021546	2.9406e-05	6.12955e-05
BMS-195614	0.00215198	0.0027413	0.00512497	0.00298395	3.52906e-05	6.04968e-07	0.000328717	0.00286677	5.77316e-15	2.43345e-08	0.000246225	2.65308e-05	0.0712687	0.00130889	4.4264e-05	5.29869e-07	2.30162e-06	0.861866	0.00634916	0.000290505	0.975122	4.01143e-05	3.83906e-10	0.00861958	0.924679	0.00264288	0	1.85758e-05	7.49264e-07	0.00689571	0.000154832	0.000139484	2.96263e-05	0.0126699	4.80816e-05	0.0702118	3.73508e-09	0.00584969	1.87381e-09	0.0728586	8.92986e-06	0	0.755105	0.212317	6.53593e-07	0.00469472	0.622738	0.000123017	1.87725e-10
GMX-1778	0	4.57846e-10	0.00254985	5.02709e-13	0	0.91328	2.32513e-07	8.70823e-11	3.19632e-08	0.361985	0.00182484	0.00553572	0.00571363	0.122629	0.911974	0.199	2.17103e-08	9.03277e-13	8.88178e-16	0	0.559188	0.00131949	3.54313e-07	0.000199971	0.246069	2.27565e-11	0.0120613	0.0164336	0.00759417	4.90135e-07	3.75388e-07	3.55271e-15	6.42308e-09	0.899835	1.19589e-08	0.00287898	0.0148387	0.0109137	0.585091	1.38097e-05	0.0580436	0.173671	0	0.546017	3.07034e-05	0.00341981	0	0.0370319	0.0172503
TG-100-115	0.413555	0.930827	0.655355	0.132794	0.127876	4.76865e-06	4.07201e-05	0.000137014	9.93657e-07	4.83301e-08	0.00141988	4.44089e-16	1.00481e-06	4.44089e-16	0.00274293	0.00023194	0.0250745	0.0430869	0.987788	0.0159546	9.17396e-06	0.0033211	0.000116477	0.0585886	1.385e-06	0.233247	9.53015e-13	0.000522657	0.00265754	2.52578e-06	0.0258742	0.556214	0.163339	0.000222671	5.79356e-05	0.00469967	1.15593e-05	0.0212595	5.28083e-05	3.22868e-05	0.143425	3.14234e-07	0.423086	0	5.10081e-06	0.805354	0.71473	0.00375312	3.04282e-05
PI-103	0	6.9682e-12	0.236572	1.15907e-13	0	0.00787943	0	3.58922e-11	6.66134e-15	2.44249e-15	0.161961	0	0.0074657	0	1.39596e-05	0.0189005	2.08722e-14	0	0	0	0.226114	2.54534e-08	7.99361e-14	2.12491e-08	0.000146052	0	0	0.405013	3.48095e-05	0	8.6988e-08	0	0	2.55e-05	0	5.8295e-10	0.740733	0.162938	0.00131411	3.91564e-09	2.77055e-08	2.53358e-05	5.32907e-15	0	1.77768e-10	9.95084e-09	0.000381901	4.30767e-13	5.33501e-05
curcumin	0	0	2.55154e-05	0	0	3.38704e-08	0	0	0	0	0	0	0.000454597	0	2.06676e-05	0.00616092	0	0	0	0	6.79486e-10	7.06333e-11	0	0	4.25393e-08	0	8.88178e-15	0.00582966	0	0	0	0	0	0	0	0	0.00496325	0	0.272495	0	1.10787e-07	4.96064e-08	0	4.74531e-10	0	0.127832	6.3527e-13	1.55431e-15	0
NSC632839	0	0	0.136553	0	0	8.27859e-05	0	0	0	2.22045e-16	0	0	0.851248	4.44089e-16	0.00579378	0.00216305	0	1.55914e-08	0	0	4.49258e-05	2.71846e-05	0	0	2.28767e-05	0	1.65077e-06	0.128244	0	0	0	0	0	1.11613e-09	0	2.80451e-11	0.154387	3.9968e-15	0.0558084	0	1.84865e-07	0.000294883	0	0.00012655	0	6.87305e-05	1.77636e-15	1.06359e-12	2.09166e-13
pazopanib	0	1.02141e-14	0.0412028	0	0	2.33236e-12	3.31735e-12	0	0	0	4.75515e-09	7.80373e-10	0.13066	0	0.000630051	0.000240857	0	0	0	0	5.28752e-08	4.75234e-09	0	1.33227e-14	1.59792e-11	8.83738e-14	0	2.38342e-07	0	0	0	2.5886e-11	0	3.23559e-11	4.39648e-14	1.5401e-12	0.00599793	2.32146e-07	0.0321109	0	3.4917e-08	0	4.82272e-11	2.61498e-09	0	0.17977	2.64724e-09	0	3.16325e-12
etomoxir	0.0034046	1.495e-05	3.64997e-06	0.000274588	0.000935838	0	0.00162412	0.155865	5.31624e-09	6.27027e-08	0.00570888	0.021407	0.768924	0.000124365	0.0036357	1.43866e-06	0.000406761	0.66073	0.00140674	2.20079e-05	0.000392738	0.0427123	9.74307e-11	0.0328196	0.000163306	0.300221	2.26179e-05	1.36513e-12	2.38954e-05	0.00072291	5.81927e-06	0.260488	5.43336e-07	0.000728699	0.0225296	0.000217226	1.35447e-14	0.00790576	0.000570215	0.353806	0.0420128	2.67342e-13	0.0300861	0.409941	6.7628e-08	0.0629971	0.400854	6.67502e-09	0.00108816
triptolide	0	0	0.000231601	0	0	7.40484e-06	0	0	0	7.24802e-09	3.70435e-08	0	0.106543	6.36802e-12	0.000619045	0.000209838	0	0	0	0	0.00170855	0.0255962	0	0	0.00187397	0	0.00292006	0.749177	8.88178e-16	0	0	0	0	9.05942e-14	9.28813e-13	0	0.0383266	1.92513e-12	0.0120144	1.90958e-14	0.000514029	0.00901985	4.44089e-16	0.00246056	0	1.10299e-05	0.000173881	1.08242e-09	1.50336e-08
CCT036477	1.48722e-05	0.000235088	0.0947143	1.20317e-06	6.19009e-07	3.30846e-13	8.88178e-16	8.14712e-07	2.39719e-11	2.50289e-12	0.337674	0	0.001064	2.07896e-11	0.0139099	2.0084e-06	9.89173e-06	1.56972e-05	6.89978e-05	1.4335e-06	0.272524	0	9.85518e-09	1.2301e-05	0.00157262	1.47639e-09	2.25153e-13	0.634468	6.93825e-08	2.27242e-09	2.70311e-05	0.00192517	3.78558e-07	2.2613e-12	1.74626e-09	6.43929e-15	1.48547e-05	5.84066e-06	1.07535e-05	1.15094e-05	4.77174e-13	1.4953e-05	0.00608218	8.88178e-16	9.65812e-09	1.8705e-06	0.213191	1.21494e-11	4.26326e-14
TG-101348	4.33542e-12	2.93766e-10	2.1156e-06	0	6.36342e-08	3.57492e-14	0	0	0	0	0	0	1.96171e-08	0	3.26098e-05	0.000876498	0	4.56503e-06	1.15756e-11	8.88178e-16	0	4.3462e-09	0	9.75662e-11	0	4.38354e-07	0	0.00108454	0	0	6.66134e-14	0.000850958	0	0	0	0	6.10312e-05	0	8.20953e-08	0	3.55178e-05	4.26326e-14	2.09933e-07	1.66533e-13	0	0.0280207	0.00114154	0	0
piperlongumine	0	0	7.96238e-06	0	0	6.70987e-08	0	0	0	0	1.48543e-10	0	0.0145758	0	1.79841e-07	1.58383e-06	0	6.92779e-14	0	0	0.00617267	0	0	0	0.00106391	0	0	0.495687	2.22045e-15	0	0	0	0	0	0	0	0.0119958	3.39236e-09	0.000332383	7.06102e-14	8.87517e-09	4.83072e-06	3.41505e-13	4.44089e-15	0	3.88398e-07	3.81085e-06	2.22045e-16	0
Ko-143	8.88178e-16	1.19571e-12	0.0177749	0	4.6767e-11	2.06882e-06	5.29532e-12	2.64413e-05	0	1.61275e-08	1.77913e-05	8.83915e-12	0.328733	3.62127e-08	2.65791e-10	0	5.19096e-12	2.10942e-14	1.35434e-11	1.1116e-11	0.0128991	0.000657783	3.77476e-14	1.14151e-06	0.227727	2.59925e-12	0	0.0013143	3.7069e-11	6.34837e-10	1.24345e-14	2.1716e-12	3.10862e-14	1.32463e-05	2.53246e-11	5.77538e-13	2.53009e-09	0.00260342	1.22332e-07	1.16807e-05	0.000739927	4.21885e-15	7.1307e-11	3.10813e-05	6.30602e-10	0	5.74824e-05	1.02974e-05	0.0017065
navitoclax	0.000625884	0.0187028	0.000294771	0.0729467	0.00311255	2.49785e-08	6.8523e-13	0.00186067	4.41973e-08	3.47411e-12	0.331756	1.87082e-08	6.52009e-05	1.5758e-07	1.33371e-10	1.62537e-11	7.07887e-06	0.331296	0.0032635	0.00449241	0.0354799	1.299e-08	3.9977e-09	0.0396046	0.0389513	5.57366e-08	5.10581e-10	0.180452	1.0446e-05	0.227395	2.26161e-06	0.000155445	4.57165e-08	9.73061e-06	0.000358105	6.23404e-06	7.79593e-05	0.140052	8.44397e-06	0.0975793	9.61453e-13	8.88178e-16	0.934039	1.48622e-06	0.0375599	8.04942e-08	0.000423636	2.53042e-10	6.23991e-08
bortezomib	0	0	0.00893017	0	3.9968e-15	0.218868	1.88378e-11	4.10551e-08	6.29541e-12	0.0542488	0.0101038	0.000533809	0.0300172	4.30441e-10	0.600913	0.21042	3.95826e-11	0	0	0	0.121978	4.20256e-05	0	7.97423e-08	0.00237093	1.11022e-15	0.022105	0.867559	0.000123109	7.92699e-14	1.83432e-06	0	0	6.77729e-05	1.00889e-09	1.53211e-13	0.363501	2.3063e-05	0.001525	2.65623e-06	7.90804e-05	0.390716	3.10862e-14	7.56075e-05	9.33139e-07	0.012631	0	1.25377e-10	0.0027172
ML162	4.95594e-05	0.0534335	0.0632595	0.00691746	7.29623e-05	0.00698482	5.85041e-07	0.0114598	0.0153109	0.011159	0.0988409	0.0397786	0.536301	1.77944e-05	0.129416	0.0163797	0.0870862	1.19206e-05	0.000602101	9.54614e-05	0.221775	0	0.00117115	0.0292263	2.30729e-06	8.41983e-05	4.12178e-07	0.341597	0.54065	0.0075118	0.933542	0.0154443	0.000533434	0.0192484	0.0124616	0.000170926	0.00556715	0.436259	0.512754	0.0197868	2.68052e-12	0.012248	1.28341e-07	2.28273e-07	0.38371	0.0937874	0.00012345	1.04045e-05	0
TGX-221	0.441091	0.682827	0.247837	0.597796	0.559213	3.52225e-06	3.00279e-05	0.0447578	0.000179377	7.56111e-10	0.337632	0	0	1.33227e-15	0.00461085	0.000133566	0.0359497	0.0244877	0.666249	0.201138	1.35447e-13	1.70639e-07	0.011721	0.171205	0	0.942268	4.44089e-16	0.00169059	0.123365	0.00728889	0.471352	0.0838501	0.745189	5.64672e-10	8.32176e-05	2.2485e-06	2.21643e-05	0.0129483	0.000333122	1.39503e-06	4.06379e-05	1.84237e-08	0.00364244	0	0.00566375	0.19063	0.00376203	1.5634e-05	8.46387e-06
BRD-A71883111	2.51699e-10	5.68807e-11	1.05865e-08	1.05595e-08	3.75224e-08	5.54845e-12	0	7.81708e-10	2.22045e-16	0	0.00259055	0	0.00625836	2.22711e-13	1.86517e-14	0	6.84088e-11	1.14962e-07	6.72998e-07	1.10577e-09	4.66373e-07	1.24136e-07	3.74811e-12	1.22874e-05	1.84035e-05	8.49099e-13	0	0.000104897	8.90399e-14	1.1161e-07	5.54912e-12	1.12084e-10	0	3.08616e-07	1.77538e-11	4.0415e-10	1.37295e-11	0.000655055	9.78284e-12	3.69771e-07	1.51346e-08	0	0.111658	1.24322e-09	2.49861e-10	0	0.203367	7.59393e-14	4.30643e-06
BRD-K04800985	0.900504	0.747667	0.130564	0.848051	0.866621	0.0134473	0.122041	0.315547	0.268604	0.0910611	0.313373	0.0441396	0.882069	0.769269	0.135819	0.218235	0.31888	0.114931	0.776597	0.32408	0.700505	0.701853	0.963552	0.729251	0.67322	0.669833	0.972506	0.12827	0.0375066	0.254328	0.525091	0.61616	0.289693	0.389741	0.903592	0.493339	0.526646	0.616349	0.000356422	0.391583	0.119217	0.823324	0.36098	0.800039	0.713611	1.17087e-05	0.27839	0.17824	0.957679
SGX-523	0.144843	0.789933	0.0717687	0.676081	0.00156187	0.00207484	0.42555	0.468534	0.633394	8.37559e-09	0.387737	0.0061165	1.01156e-07	0.0101349	7.56732e-05	3.13487e-05	0.0262176	0.357202	0.0972907	0.124376	0.813423	3.85916e-06	0.00495355	0.996475	0.0169799	0.589287	1.03016e-06	0.888193	0.166366	0.222742	0.153499	0.123401	0.0952884	0.109299	0.697199	0.441096	0.217582	0.108675	0.0133068	0.0782338	3.48499e-05	0.030427	0.294253	0.00169855	0.589912	0.0779006	0.639528	0.261409	0.0183189
BRD-K24690302	3.22472e-06	0.218	0.566817	0.0436972	8.23859e-07	0.226032	0	0.0242681	0.00899827	0.266906	0.504864	0.000599708	0.00533608	0.284029	0.734295	0.462665	0.0107293	1.25439e-07	5.25212e-05	3.41167e-10	0.153474	0.757813	0.072299	0.0226931	0.279256	5.53824e-06	0.00966559	0.341903	0.462183	0.000785462	0.113481	0.142908	0.000193128	0.0553131	0.000517084	1.53067e-07	0.093033	0.0134403	0.499323	0.022373	0.238613	0.249023	0.00028801	0.0457789	0.07161	0.0703972	0.966142	0.170951	0.80422
AGK-2	0.0119774	0.438774	0.220192	0.581939	0.738725	0.000712353	0.0133385	0.305551	0.0261681	5.18497e-05	0.06889	0.0461221	0.500213	0.0927465	0.000894051	0	0.112058	0.750795	0.956093	0.168926	0.0610193	0.0149016	0.211478	0.96764	0.0101852	0.000686939	7.83814e-05	0.331266	0.223779	0.97298	0.0368804	0.0249952	0.23242	0.648399	0.00413031	0.504309	1.08884e-05	0.668861	2.70659e-05	0.581002	0.0163741	4.49241e-12	0.509835	0.00529175	0.508	0	0.25134	0.0863494	0.839893
dacarbazine	1.84154e-09	2.46669e-12	5.29164e-10	1.33671e-13	4.71191e-08	1.29304e-05	3.54278e-10	6.87443e-10	6.03433e-11	0	4.12115e-13	9.06053e-11	0.0391896	5.48006e-12	0.0118142	0.0106332	1.20245e-09	5.3479e-11	4.49383e-09	2.20712e-13	3.47124e-06	2.89168e-06	1.43641e-12	7.54952e-15	1.30115e-08	4.85894e-08	1.64753e-08	0.0893569	2.97318e-12	3.06452e-10	5.64336e-07	4.84628e-09	5.08256e-11	1.72299e-10	1.38147e-10	4.38222e-10	0.156714	2.7782e-10	0.168141	1.62398e-07	0.000201898	5.41663e-07	3.99188e-05	8.18348e-05	1.44169e-11	0.0240806	2.40544e-10	2.17582e-11	2.15412e-06
mitomycin	0	0	0.30546	0	0	0.00149323	2.27951e-08	4.44089e-16	0	8.4798e-08	0	8.80896e-06	0.0149552	1.44329e-14	0.390487	0.206086	0	1.04723e-11	0	0	0.0511764	0.890524	0	0	0.678877	0	0.0129443	0.469038	0	0	0	0	0	9.95645e-08	1.37668e-14	1.05526e-09	0.810959	5.43454e-07	0.714789	8.88178e-16	0.0956073	0.28612	1.86517e-14	0.00880761	0	0.000135057	1.47971e-12	1.05211e-07	0.000342479
KU-0063794	0	3.95589e-09	1.48352e-05	0	0	0.653782	0	9.81437e-14	4.88498e-15	2.33213e-12	1.83759e-09	0	0.0446782	0	0.0659776	0.471762	1.33227e-15	0	0	4.44089e-16	6.46656e-10	5.53247e-06	0	2.03375e-11	7.38348e-07	3.59712e-14	0	0.0967229	5.61251e-10	0	0	6.32649e-12	0	1.36091e-11	6.66134e-16	0	0.264066	5.95377e-08	0.585074	0	0.00554053	5.34596e-08	0	0	0	0.000659247	0.000461258	5.41789e-14	1.26121e-13
ISOX	0	0	5.97242e-11	0	0	2.72891e-07	0	0	0	0	0	0	0.281211	0	1.0572e-07	2.01753e-06	0	1.18081e-11	0	0	7.21422e-06	7.96274e-12	0	0	3.53574e-05	0	0	0.000239775	7.99361e-15	0	0	0	0	0	0	0	0.000796712	2.88658e-14	0.00313959	0	2.15383e-09	9.61897e-13	2.42855e-09	2.89133e-11	0	0.000453794	3.4829e-09	0	0
RG-108	1.68215e-08	4.11037e-07	0.840581	4.10592e-08	2.06163e-08	8.48088e-08	8.18402e-07	9.88758e-08	1.73916e-11	4.78436e-05	5.57107e-06	1.45915e-05	0.567594	0.000238976	0.00617675	4.37574e-05	2.50942e-08	0.0362216	3.94064e-07	4.61631e-11	0.117319	3.41709e-06	9.52734e-10	0.00144888	0.08039	8.06908e-05	0.000160884	0.0655451	1.25086e-06	0.0033129	8.38138e-08	3.74696e-07	9.84166e-11	0.00726839	2.69897e-08	0.00200089	0.000995883	0.00108882	0.00163913	1.71133e-05	2.90376e-06	6.79011e-06	0.000292325	0.179112	2.04262e-07	0.00431618	0	1.73856e-05	3.37889e-06
ML050	2.0729e-08	0.0262584	0.635603	0.000109362	8.51991e-07	0.0472686	1.44418e-12	0.00162281	0.000248179	0.054958	0.70858	1.0155e-07	0.0700563	0.000944339	0.0126448	0.0593022	0.000664749	1.57072e-09	0.000172331	1.25257e-07	0.992644	8.06258e-05	4.21655e-05	0.0935324	0.389875	5.80136e-11	2.57686e-08	0.00662949	0.0967506	8.72629e-05	2.46685e-05	0.000903251	2.0224e-05	5.32965e-06	1.00883e-09	0	0.00121278	0.489756	0.0652787	0.00238804	5.40574e-05	8.40952e-09	2.25688e-05	2.01765e-11	0.0209983	0.33628	0.527346	0.0196554	0.0246216
temozolomide	0.0150498	0.386429	0.43895	0.102893	0.000153008	0.803428	0.0204053	0.246	0.201701	0.220601	0.140357	0.0859411	0.378958	0.266721	0.142893	0.621108	0.317063	0.0567967	0.00818326	0.321812	0.106171	0.235694	0.491907	0.520424	0.777709	0.00034297	0.253199	0.00280052	0.621899	0.306306	0.11236	1.00977e-05	0.265934	0.0694925	0.0828519	0.98144	0.0505842	0.264303	0.0684802	0.941522	0.0419583	0.245573	0.00200337	0.250311	0.954172	0.00114059	0.414129	0.00616502	0.181105
NVP-BSK805	2.44249e-15	2.01114e-10	1.22263e-08	0	4.66294e-15	8.39417e-11	0	2.22045e-16	0	0	0	0	5.77983e-07	0	2.57519e-06	3.84464e-05	0	1.32561e-13	2.22045e-16	0	0	1.80935e-10	0	1.98375e-12	2.93987e-12	1.50177e-10	0	0.00444464	0	0	0	1.42518e-06	0	0	0	0	0.0116281	0	0.000453795	0	1.53753e-05	1.06624e-10	7.03881e-13	1.57652e-14	0	0.0288987	0.00484133	0	0
KW-2449	0	0	0.0445266	0	0	1.45783e-07	1.23465e-09	0	0	0	4.61007e-11	8.09437e-11	0.217718	5.19584e-14	0.00103886	0.0294391	0	0	0	0	0.00392655	0.000598994	0	0	6.18164e-05	0	0	0.0016907	0	0	0	0	0	1.84095e-10	3.10862e-15	2.22045e-16	0.0154104	4.94092e-06	0.0848051	0	3.49775e-09	3.14625e-06	0	1.38851e-05	0	0.00675249	7.64617e-09	0	1.17666e-09
CD-437	0	0	0.00352523	0	0	2.42354e-05	0	0	0	0	0	1.28253e-12	0.932766	0	0.000539236	0.0211862	0	1.43098e-07	0	0	0.0122499	0.0834963	0	0	0.0118497	0	6.35555e-10	0.967457	0	0	0	0	0	2.20541e-11	0	5.1612e-12	0.661264	1.83765e-09	0.0214418	0	4.52753e-11	0.00120787	3.37508e-14	5.91883e-05	0	9.74284e-09	3.28626e-14	9.24307e-11	9.56009e-08
BRD-K34222889	0	0	5.24487e-06	0	0	1.80167e-11	0	0	0	0	6.39488e-14	0	0.0695213	0	2.22462e-06	5.57703e-05	0	3.25295e-13	0	0	4.51791e-06	0	0	0	1.92409e-05	0	0	0.0124856	0	0	0	0	0	0	0	0	8.63708e-05	8.51938e-10	0.000751059	0	6.28586e-12	3.17798e-09	1.11022e-15	2.22045e-15	0	6.56707e-06	2.30627e-06	0	0
BRD-K35604418	1.02141e-13	2.30926e-14	0.0150122	8.5568e-11	0	2.26908e-05	1.75415e-13	3.40084e-12	0	0	2.64918e-05	9.32587e-15	0.108699	8.96172e-13	1.09599e-07	0.00116218	3.59712e-14	0.00157511	1.63438e-10	1.58362e-12	0.312165	8.92005e-09	0	1.63635e-08	0.239819	1.95821e-11	7.32747e-15	0.788483	1.04052e-06	7.40341e-12	6.66134e-15	2.27818e-13	7.58469e-11	0.000548687	1.55431e-15	2.2216e-05	0.315555	6.57127e-06	1.60293e-05	3.69837e-06	1.25615e-10	2.19256e-06	3.35269e-06	4.44454e-07	0	1.75286e-05	4.43068e-09	3.17524e-13	1.34352e-05
ZSTK474	2.66454e-15	0.00258361	0.000857446	1.78534e-07	3.69611e-11	4.98279e-05	0	1.23118e-09	0	0	0.0208218	0	5.14787e-07	0	1.05349e-08	1.59575e-07	2.0377e-12	0	8.16332e-09	3.71255e-07	3.22875e-12	8.91757e-07	2.50044e-12	1.19628e-05	8.73523e-13	1.33227e-15	0	0.0142013	1.36746e-06	4.027e-12	2.26247e-09	2.04643e-10	2.18936e-13	2.07862e-09	4.31575e-10	6.27645e-11	0.000281469	0.000285926	8.74957e-06	8.2423e-13	9.17626e-06	7.10543e-15	0.000141092	0	5.90365e-10	6.25876e-08	0.929924	0	5.23118e-09
tipifarnib-P1	0	1.4766e-12	0.00262785	0	0	0.455533	0	3.64153e-14	1.97217e-10	7.50511e-14	0.00283857	0	0.309603	1.17426e-11	4.27432e-06	0.146515	5.19584e-14	0	0	0	0.392304	5.28203e-05	4.37206e-13	5.18561e-10	0.232834	0	1.45604e-11	0.0206477	0.00011911	5.72453e-12	3.10862e-15	0	4.44089e-16	5.73866e-05	8.85958e-14	1.90369e-09	0.235609	0.0198538	0.00201729	1.53344e-05	2.99056e-08	0.00194226	2.22045e-16	9.49258e-10	2.22957e-08	1.03162e-12	0.187687	9.99201e-14	9.51022e-05
manumycin A	0	0	0.0894835	2.27391e-11	0	1.18786e-05	0	1.06581e-14	0	3.9968e-15	0.0123316	8.9122e-12	0.0948653	0	2.62087e-07	1.23054e-07	2.60236e-13	0.00016118	2.93987e-13	0	0.353486	0	0	1.94245e-12	0.000117478	0	0	0.904567	1.08839e-07	1.68754e-14	4.9077e-11	0	0	6.26156e-07	6.0747e-12	1.06486e-08	8.25157e-05	0.0230916	0.0163972	4.32277e-07	4.44089e-16	2.57594e-08	5.57148e-06	1.76752e-11	2.32836e-12	9.67448e-13	1.15021e-08	1.13687e-12	2.44249e-15
PF-543	3.73035e-14	1.98029e-07	1.322e-06	4.44089e-16	1.08674e-09	0.00946013	1.13687e-13	3.9968e-15	0	7.57194e-12	5.13811e-13	0	0.000863792	1.09906e-07	1.76847e-07	0.0065163	0	3.57387e-09	3.31291e-13	1.39622e-07	3.60818e-10	0.0948533	1.59428e-13	1.5037e-05	0.00506055	1.0043e-07	4.65246e-09	0.626772	1.98113e-11	1.68754e-13	0	1.44123e-08	2.16271e-13	2.67484e-11	0	7.50511e-14	0.967624	0	0.00811176	1.90231e-10	0.441564	0.00734788	1.65134e-10	0.0252704	2.22045e-16	1.60647e-05	1.58447e-06	2.01679e-11	4.04916e-08
NVP-231	0	0	0.00113749	0	0	2.75618e-05	0	0	0	0	0	0	0.684831	0	0.000163195	0.245321	0	0	0	0	6.92928e-07	0.00011145	0	0	2.17644e-07	0	2.22045e-16	0.0506219	0	0	0	0	0	0	0	0	0.0663708	0	0.0581256	0	2.38865e-05	1.02315e-06	0	1.11571e-05	0	8.0945e-06	0	1.67422e-13	8.84848e-13
SU11274	0	5.94458e-12	0.00201285	2.09467e-08	0	0.184585	3.15869e-09	1.9762e-13	0	0	2.41826e-07	1.9217e-08	3.24217e-06	9.05787e-09	1.34437e-09	0.0474699	0	1.27159e-05	0	2.75335e-14	0.754307	0.00182063	1.70974e-14	2.13807e-12	0.87844	0	0	0.00145072	2.04695e-06	7.19425e-14	0	0	2.37783e-11	2.53667e-05	0	0.000147993	0.557166	3.46709e-05	0.531309	5.36214e-06	2.75737e-08	0.28935	4.47238e-07	0.0064352	3.3952e-11	1.14674e-08	1.22415e-07	5.69293e-07	1.69019e-05
linsitinib	9.8902e-11	1.88603e-05	2.4917e-11	1.65867e-13	1.26669e-07	0.00130773	1.17561e-08	4.4508e-09	3.9968e-15	0	4.06231e-12	0	0.349069	6.42264e-12	3.7717e-10	0.0177104	9.32587e-15	1.09136e-10	3.62865e-09	2.32213e-09	0.00361242	0.00663942	2.28706e-14	5.53914e-06	0.721112	6.10539e-08	3.71703e-12	9.94751e-06	1.62537e-13	1.26959e-09	0	1.85264e-08	8.88178e-16	3.31291e-13	1.51527e-09	1.78133e-11	0.0377748	0.00762437	0.0164902	1.05492e-06	0.475271	2.07098e-07	2.74463e-05	0.0282548	3.0334e-11	4.14469e-06	0.205673	4.35304e-09	6.13314e-09
GANT-61	0.00321353	0.842349	0.102704	0.00812772	0.115266	0.447781	2.85774e-08	0.0423559	7.42058e-05	0.00132224	0.244121	6.01277e-10	0.0619656	4.88177e-05	0.000134433	3.79754e-06	0.0581205	0.000472574	0.0469955	0.0478219	5.38407e-10	0.144188	0.00869572	0.120265	8.14206e-06	3.29332e-05	8.25192e-06	0.168207	8.24836e-05	1.18127e-07	0.00180299	0.296669	0.120658	1.05192e-05	8.66862e-13	6.60164e-07	0.142146	2.27211e-05	0.00784383	2.75335e-14	0.822532	0.00612475	0.098348	0	4.61528e-05	0.00977335	0.0777014	3.11664e-05	7.08971e-08
GW-405833	0	0	8.05909e-11	0	5.77316e-14	1.34679e-09	0	1.22573e-11	0	0	0	0	0.0138404	0	1.03093e-07	2.22045e-16	0	0	5.24025e-14	0	1.5195e-07	0.000141586	0	8.52651e-14	0.00577583	0	0	0.000165668	0	2.22045e-16	0	9.39249e-14	0	0	0	0	0.000133132	0	0.000231394	2.22045e-15	6.03284e-06	0	1.02761e-05	2.60598e-10	0	0	4.06685e-06	4.13003e-14	5.49543e-11
PLX-4720	0.396048	0.00413286	1.02844e-05	0.51819	0.00593776	0.00013639	1.3284e-08	0.0204936	0.00721653	0	0.0426139	2.32364e-10	1.71818e-07	8.00453e-11	8.57986e-05	0.000358746	0.126102	0.00364555	0.677355	0.162742	0.00411731	0.00124254	0.0531335	0.000119817	1.39127e-07	0.00232251	3.32085e-10	0.0192916	0.448146	0.0354928	0.13887	0.0755624	0.0270441	0.0110173	4.97613e-06	0.00249832	0.0964607	0.0463977	0.0802072	0.0474706	3.24901e-06	6.27449e-09	0.481478	1.29341e-11	0.000117033	0.0602959	0.0765007	0	0.000508724
BRD8899	0.247136	0.320712	0.148405	0.999836	0.167629	2.06707e-10	6.48914e-08	0.765833	0.319717	0.451182	0.00403174	0.854614	0.421661	0.573174	1.21765e-07	7.01787e-08	0.00705213	0.18533	0.117756	0.0406106	0.0555281	0.00569541	0.471226	0.907932	0.00101305	0.259223	0.00127086	0.0049595	0.75095	0.111465	0.675615	0.574272	0.571466	0.27899	0.875846	0.00279455	1.99844e-07	0.811252	5.37548e-12	0.370107	0.0574637	5.73765e-10	0.91424	0.000211675	0.432652	0.000205626	0.0628514	0.000103176	0.229389
axitinib	0	0	0.418329	3.55271e-15	0	0.0456871	7.23288e-12	0	0	0	3.00544e-08	1.10012e-10	0.553827	0	6.8376e-05	0.713755	0	0	0	0	0.574865	3.91346e-08	0	0	0.0027395	0	0	0.41317	1.14086e-10	0	0	0	0	0.000129624	1.30229e-12	1.35954e-06	0.585678	0.150633	0.576955	0	4.05231e-09	4.18852e-05	0	2.94137e-08	4.63185e-13	3.93883e-05	3.8782e-09	1.71196e-13	3.97714e-10
niclosamide	1.37668e-14	2.87354e-08	0.595654	0.000358889	0	0.924749	0.000339087	0.00342456	1.32339e-13	3.02256e-05	0.368189	0.40866	0.924459	1.63214e-09	0.345654	0.909548	1.73369e-09	0.00119461	3.34834e-11	1.70533e-06	0.000621039	0.00297271	0	3.71536e-05	0.952876	2.88658e-15	0.000265487	0.0682227	0.0347526	3.10696e-09	3.79932e-07	0	5.80947e-07	0.823166	1.30562e-13	0.135735	0.0193307	0.744333	0.167619	0.193369	2.82332e-11	0.0448223	4.63096e-12	0.0240083	2.22834e-05	0.0192997	7.14184e-12	0.000241314	0.0895409
SB-525334	9.86427e-08	3.64562e-06	0.00163314	2.87001e-05	4.68784e-07	7.11621e-06	7.3852e-13	3.3061e-09	2.22045e-16	6.26848e-09	9.4375e-05	4.61853e-14	0.273589	9.27127e-11	3.40323e-11	1.88266e-05	2.36833e-10	0.000232071	0.000619794	5.46543e-06	0.16933	1.14987e-05	8.23109e-08	0.000216703	0.716269	2.7673e-07	4.29434e-13	0.014878	5.1484e-07	1.35365e-07	3.08311e-08	0.000501557	1.68075e-06	3.36333e-06	0.000468462	9.34861e-05	0.00898962	0.0476305	0.0273492	0.14139	0.00296718	0.000188516	0.0292085	1.79885e-05	1.90196e-08	0.000866344	0.0312909	3.2252e-06	0.00156074
nakiterpiosin	0	0	0.00299542	0	0	1.85462e-05	0	0	0	0	0	4.44089e-16	0.599146	0	0.0187267	0.00877787	0	2.22045e-16	0	0	0.00158715	0.000436822	0	0	0.00245481	0	1.45661e-13	0.00207905	0	0	0	0	0	3.64153e-14	0	0	0.0583061	2.22045e-16	0.0335819	0	7.63197e-10	4.29992e-09	0	6.13047e-06	0	0.000340943	0	3.9968e-15	6.00853e-13
CAL-101	0.183116	0.00360208	2.20024e-06	0.000504037	0.0231123	0	3.18521e-09	5.76333e-06	3.87543e-05	0	0.0336363	0	0	0	7.46547e-08	2.0074e-07	0.000483269	1.71019e-09	0.105435	0.0323552	0	3.7432e-09	1.14895e-07	0.000818578	0	0.0156527	0	5.11775e-07	6.11941e-06	1.37834e-06	0.0148799	0.485271	1.07534e-05	4.44089e-16	0.00103331	4.40881e-11	4.63869e-08	8.92763e-05	1.47088e-10	1.13081e-07	7.16287e-09	0	0.535136	0	8.93616e-09	0.00251964	0.066167	0	1.62836e-08
Mdivi-1	2.27374e-13	1.03073e-12	5.02798e-05	3.83715e-12	0	3.12563e-06	2.31091e-08	8.43769e-15	0	0	0	0	3.29288e-11	1.58873e-12	1.57542e-06	2.10944e-06	0	0.0263201	8.88178e-16	2.6712e-12	1.08528e-06	7.46104e-05	0	3.8483e-11	0.0138179	1.18382e-08	7.10543e-15	0.525769	0	3.11751e-13	0	7.8094e-11	0	1.44329e-14	1.39135e-09	1.48044e-05	0.140602	3.1813e-07	0.0117762	9.15463e-10	2.86327e-08	5.00991e-08	0.0121456	0.0150253	0	2.19567e-07	8.3984e-06	5.1979e-07	3.08953e-12
SB-431542	0.079032	0.526639	0.341314	0.221575	0.319864	7.49513e-07	0.0567613	0.00408524	0.00227203	0.00043983	0.961079	2.52059e-06	0.340249	0.284929	2.06268e-11	3.08971e-05	0.0110158	0.0073877	0.294969	0.240873	4.10873e-08	0.131421	0.0296174	0.895083	0.00102716	0.165499	0.079483	0.0635231	0.0397929	0.758172	0.00350493	0.313255	0.298955	0.22441	0.0133137	0.0765969	0.731333	5.30339e-07	0.000286628	0.129214	0.389002	0.0189266	0.102099	0.0755794	0.18688	0.0381299	0.0966768	0.00349384	0.643002
alisertib	0	0	3.52821e-05	0	0	4.42318e-07	0	0	0	0	6.66134e-15	0	0.0200673	0	1.55431e-14	0.00753364	0	0	0	0	5.91394e-11	5.19584e-14	0	0	2.9754e-14	0	0	0.099665	0	0	0	0	0	5.94191e-13	0	8.77076e-14	0.337744	6.82107e-07	0.000122949	0	0	1.33227e-15	0	0	0	5.43287e-09	6.85865e-09	0	0
entinostat	0	0	7.04654e-06	0	0	0.108647	0	1.13443e-12	3.21179e-11	2.21868e-08	1.63955e-06	1.41009e-08	0.0969559	0	0.0122973	0.115571	0	0	0	0	0.435313	0.000357517	0	2.89546e-13	0.947852	0	9.72685e-07	0.0701971	6.20131e-08	0	0	0	0	0	0	0	0.86717	1.48984e-07	0.0160598	1.77663e-06	1.16779e-06	0.000319889	3.59723e-08	1.17084e-06	0	0.00357624	0.000126841	3.33067e-14	0.000297376
vorapaxar	3.67422e-05	0.00291335	8.20825e-08	4.58683e-06	0.00110976	3.87713e-10	2.48512e-12	4.25141e-06	2.09166e-13	2.22933e-13	0.0515888	0	1.08474e-06	1.87006e-12	2.45198e-07	3.8121e-07	3.56684e-06	1.68085e-07	0.00044472	4.13548e-08	5.81634e-10	1.1159e-06	5.02819e-09	3.5285e-05	2.58016e-10	5.72854e-08	0	6.253e-11	3.42134e-06	6.00702e-06	9.5704e-07	0.00010244	1.39199e-06	2.4153e-06	2.76179e-12	1.87318e-10	7.08766e-13	0.000114635	1.91402e-13	1.23997e-08	7.00256e-09	0	0.0949022	0	1.6708e-06	4.85827e-08	0.587042	5.59175e-12	4.31817e-08
isoevodiamine	0	0	0.018044	0	0	3.1672e-05	0	0	0	0	0	0	0.205713	0	0.013178	0.0351416	0	0	0	0	0.00023062	0.000309822	0	0	0.000477047	0	6.0485e-13	0.00440703	0	0	0	0	0	8.88178e-15	0	0	0.117892	7.97535e-11	0.455611	0	7.14802e-09	7.33646e-09	0	4.51481e-06	0	0.000407643	2.35367e-14	3.55271e-14	9.21411e-10
foretinib	0	9.01945e-13	6.89348e-06	0	0	0.000109348	0	0	0	0	3.79342e-05	0	0.00829544	0	1.07961e-08	0.000748862	0	0	0	0	3.57136e-06	7.37794e-06	0	9.4369e-14	7.29597e-10	0	0	0.0711177	2.95059e-09	0	0	0	0	1.37388e-11	0	0	0.0219724	0.000120974	0.00113971	0	4.44089e-16	2.05443e-07	2.37588e-14	0	3.19744e-14	1.83374e-08	0.00396906	0	1.26309e-10
MK-0752	0.125963	0.0544153	0.0067401	0.0100525	0.0719068	9.76895e-05	0.000866512	0.93336	0.992545	1.51268e-06	0.283538	0.000401743	0.867433	1.00793e-06	6.31242e-09	0.186976	0.202568	7.18399e-07	0.157553	0.0148453	0.000319477	0.235354	0.00570315	0.549369	0.000198331	0.883293	0.169743	3.9968e-15	0.0429191	0.244022	0.00107489	0.975601	7.54602e-05	0.0434717	0.09562	0.000514631	0.0140019	0.25234	0.837851	0.0162497	0.491201	0.000120533	0.00804546	9.3869e-06	0.095249	0.278478	0.0544228	0.000154657	0.0913189
CR-1-31B	0	0	0.0108742	0	0	0.00968018	0	0	0	7.96461e-11	0	0	0.000831149	0	0.0190931	0.892014	0	0	0	0	1.35157e-06	0.0124445	0	0	1.08939e-06	0	1.36801e-07	0.0667018	0	0	0	0	0	8.13682e-12	0	0	0.987785	4.44089e-16	0.738958	0	0.000848648	0.0183803	0	8.03152e-07	0	0.00528849	0	8.88178e-15	1.98797e-09
VU0155056	8.51608e-05	0.0126988	5.57743e-06	0.0148804	0.0779798	0.000748319	8.85739e-07	0.0360748	0.000351455	2.72933e-07	0.0429579	2.31664e-10	0.115605	0.0182965	0	0	0.0103198	7.56646e-06	0.0208315	0.00343389	0.00192445	0.00392182	0.0434065	0.153887	4.65521e-05	3.72318e-05	9.098e-10	0.000669806	0.116727	0.50902	4.14372e-06	1.21821e-05	0.00558682	0.10337	4.18599e-05	5.89931e-06	4.36862e-07	0.0213365	3.51181e-11	0.251009	2.47092e-06	7.08544e-13	0.135064	9.60639e-06	0.147253	0	0.530344	1.65212e-09	0.335033
cerulenin	0	0	5.88316e-07	0	0	1.26268e-11	0	0	0	0	3.65261e-09	0	0.0549731	0	2.96921e-09	4.06142e-12	0	2.50466e-13	0	0	0.0107877	0	0	2.22045e-15	0.00989277	0	0	0.00256911	1.77636e-15	0	0	0	0	0	0	0	1.20963e-09	0.000755841	4.19634e-05	1.00406e-11	1.42972e-11	6.66134e-16	1.37668e-14	4.44089e-16	0	1.55178e-09	0.00333358	0	0
ruxolitinib	2.65055e-12	3.7792e-12	0.067614	1.11466e-13	3.68367e-10	5.59552e-14	1.22688e-05	0	0	0	1.29644e-07	1.57541e-08	0.0100259	3.10862e-15	2.16279e-09	0.000360486	0	6.9948e-10	5.59552e-14	1.11022e-15	1.06581e-13	5.29848e-05	0	2.08278e-13	0	1.92286e-11	2.81108e-13	0.000963256	4.44089e-16	4.44089e-16	1.33227e-15	4.14779e-13	0	4.34062e-07	5.76442e-06	3.60702e-05	0.000307211	8.83521e-05	0.00162317	0	3.33184e-09	1.71196e-13	1.41759e-08	6.1062e-05	4.44089e-15	0.155019	0.000547144	0	1.23358e-08
PLX-4032	0.00113614	0.441073	0.0701784	0.0220573	0.000711789	0.0767358	0.0981339	0.0441919	0.263626	0.00109292	0.86209	0.0480326	2.21727e-07	0.3681	0.00218262	0.404855	0.065928	0.109964	0.00123746	0.353282	0.0481945	0.186216	0.93292	0.184051	0.397042	0.00100369	0.0395593	0.000872091	0.0269343	0.398398	0.571699	0.0130992	0.0402858	0.620443	0.0121758	0.871292	0.0671091	0.00619214	0.450319	0.595889	1.46454e-05	0.972564	0.0394527	0.0101419	0.329923	0.00161694	0.40307	5.54457e-06	0.599456
BRD-K70511574	0	0	0.00620162	0	0	9.61046e-05	0	0	0	0	0	0	0.000217219	0	0.000738401	0.032805	0	1.52013e-09	0	0	3.0067e-05	0.000358558	0	0	0.0014681	0	1.28786e-14	0.939343	0	0	0	0	0	0	0	5.68434e-13	0.507151	0	0.0208106	0	4.33625e-08	1.24429e-05	0	5.39439e-06	0	0.00122069	6.4726e-13	2.15827e-13	0
Ch-55	0	3.26142e-09	0.00113621	6.88675e-05	2.61124e-13	6.57689e-06	0	2.05413e-06	0	4.93361e-11	0.965768	1.49467e-11	0.0850958	7.1007e-11	4.86898e-08	7.99361e-15	3.77742e-12	3.27182e-07	1.51172e-11	7.54952e-14	0.0845354	0.00199305	4.44089e-16	0.000393531	0.00428118	0	1.11022e-14	0.000522727	1.55128e-05	1.02252e-08	4.4135e-08	1.4122e-13	0	7.68295e-05	4.83102e-07	6.51007e-10	9.10383e-15	0.361498	1.24708e-08	0.000377214	2.04281e-12	1.03029e-13	0.000342956	0	6.91318e-05	5.54377e-10	0.833498	1.84355e-11	0.0741349
crizotinib	0	0	0	0	2.22045e-16	1.36643e-10	0	0	0	0	0	0	0.18233	0	6.69216e-06	0.0158897	0	0	0	0	3.36886e-12	0.000138607	0	0	1.38286e-05	0	0	1.43658e-05	0	0	0	1.83524e-11	0	0	0	0	0.00237781	0	0.0331048	0	0.0068941	1.06783e-06	7.33191e-13	4.2045e-08	0	0.0423041	8.21797e-05	0	0
BRD-K80183349	3.50164e-13	3.50386e-13	1.06276e-06	2.66454e-15	2.96652e-13	5.80735e-12	0	4.18021e-12	3.33067e-15	6.66134e-16	9.16993e-05	0	0.119867	2.53131e-14	2.08385e-06	3.74733e-06	1.08358e-13	3.77476e-15	1.03295e-12	0	0.00388133	0.00941215	4.35207e-14	7.21645e-14	0.0825266	1.33227e-15	3.64975e-11	0.410343	6.03961e-14	2.22045e-16	3.65161e-10	4.71915e-08	5.18252e-13	0	2.01394e-12	0	1.43611e-06	6.47438e-12	2.34549e-10	1.98546e-08	1.01151e-06	5.44848e-06	0.00151335	2.76854e-08	0	1.39643e-07	0.110261	1.63425e-13	6.42023e-06
BRD-K85133207	0.00631197	0.000315184	0.0034806	0.000183707	5.90005e-05	5.66797e-09	7.42073e-13	0.00449537	5.7238e-08	1.25289e-06	0.000127743	1.37551e-07	0.0325215	1.34667e-07	0.00600115	1.56718e-06	0.00080097	0.00278561	0.00693643	4.07326e-06	0.0370413	0.000121272	1.63461e-08	0.000484088	0.462264	0.013203	2.53591e-05	7.97298e-06	2.33873e-10	0.000419618	1.14643e-06	0.117529	4.04249e-07	1.66905e-06	0.00556153	2.65018e-07	1.4057e-08	3.74638e-06	0.0383182	0.0388167	0.180865	8.65255e-11	0.44873	0.00736391	1.36205e-09	0.961982	0.141045	7.10135e-06	0.00141716
fingolimod	0	2.47358e-13	2.87921e-06	0	1.28564e-12	2.307e-05	0	5.77316e-15	6.66134e-16	1.88488e-10	1.45906e-12	0	0.741451	1.35536e-10	3.61917e-05	7.47607e-09	1.18838e-09	1.33227e-15	1.94067e-13	2.22045e-16	4.90058e-08	5.7586e-09	8.88178e-16	1.45944e-07	2.735e-05	8.43769e-15	0	0.00393021	5.52891e-14	0	0	3.76721e-12	0	1.68754e-13	0	0	0.0253831	8.97633e-11	0.000646699	4.44089e-16	0.00308363	6.08403e-06	4.69269e-12	2.80097e-10	0	1.08746e-06	1.23176e-06	4.16334e-13	5.27578e-12
imatinib	6.83891e-09	3.06487e-07	0.785748	1.84297e-12	4.36205e-07	0.488009	2.79839e-05	4.2812e-10	3.26513e-08	2.44802e-07	5.32149e-07	4.07402e-08	0.030132	4.68639e-05	0.0684915	0.489351	1.82043e-08	3.90799e-14	5.60663e-13	2.92218e-08	0.00485953	0.00023882	5.67375e-07	1.17545e-06	0.00313995	7.09162e-08	1.08101e-09	0.0293971	2.72688e-07	1.22467e-09	1.46549e-13	1.23886e-06	8.02105e-05	0.000240021	2.93277e-12	5.28745e-08	0.0956638	6.22726e-09	0.948945	8.4671e-10	0.131936	0.442403	2.55802e-10	0.039943	1.72051e-06	0.00281399	1.6108e-10	0.000455658	2.41641e-08
sorafenib	0	1.46015e-07	0.183985	2.36427e-06	0	0.449784	6.86591e-08	3.75926e-10	0	3.13061e-12	0.169291	0.006441	0.702812	8.41237e-07	8.14954e-05	0.0019402	2.42029e-12	2.94943e-08	0	2.48748e-11	0.0310985	2.77624e-05	5.1954e-12	5.95782e-05	0.887445	0	8.88178e-16	0.000250431	0.0781874	4.76571e-08	0	0	1.6902e-07	0.964357	0	0.088124	0.0581147	0.222459	0.240588	0.00112791	4.75497e-08	0.144685	1.90736e-13	0.0140344	0.000358913	1.88591e-07	3.20219e-09	6.34052e-06	0.00233161
KX2-391	0	0	0.222312	0	0	0.0629696	0	0	0	7.27264e-10	0	2.10246e-10	0.00024588	8.43769e-15	0.434693	0.699228	0	0	0	0	0.0336071	0.00737544	0	0	0.0205664	0	2.92201e-07	0.227094	0	0	0	0	0	5.26577e-11	0	0	0.637138	1.57607e-12	0.246123	0	1.12272e-05	0.00273525	0	0.000514166	0	0.0481161	0	1.90701e-10	8.83001e-09
LY-2183240	0	0	0.0252105	0	0	0.0265615	0	0	0	4.44089e-16	0	5.55112e-15	0.864399	2.22045e-16	0.0153839	0.783924	0	0	0	0	0.329698	1.3473e-06	0	0	0.0542242	0	2.29434e-11	0.446893	0	0	0	0	0	1.11799e-10	0	2.53131e-14	0.415461	1.2601e-06	0.768073	0	6.11414e-10	0.0147874	0	4.79404e-07	0	0.00104963	0	9.90319e-14	4.44089e-16
sunitinib	0	6.54587e-13	2.25383e-10	0	2.22045e-16	4.56571e-07	0	0	0	0	1.95399e-14	0	0.14341	0	8.64147e-06	0.0171595	0	0	0	0	1.47882e-12	1.77225e-05	0	1.33227e-15	2.33942e-11	1.55431e-15	0	0.00958097	2.30926e-14	0	0	2.47518e-11	0	0	0	0	0.00509595	1.17684e-14	0.0119986	0	2.46855e-05	2.86691e-09	0	5.76998e-10	0	0.0125074	0.000850748	0	7.5695e-12
tivozanib	4.35792e-10	0.000121415	0.728753	4.82298e-10	3.73035e-14	0.31291	3.94218e-11	2.89856e-10	7.77887e-07	1.05698e-11	0.804882	0.000134625	0.00951423	4.44089e-16	0.0287934	0.269258	1.0224e-05	1.33227e-15	5.76829e-08	4.95328e-10	0.000133642	4.79618e-06	1.06428e-08	0.000123147	7.71521e-11	8.49913e-11	0	0.086951	0.000553127	7.06015e-08	1.04583e-13	9.41625e-12	5.79275e-09	0.127203	3.3489e-11	1.33293e-05	0.233374	0.0368258	0.982352	5.20893e-09	8.33853e-06	0.00256243	5.26488e-07	3.75865e-08	0.00218004	0.588498	8.11577e-08	0	0.00508884
selumetinib	0.38449	1.96394e-05	0	8.65981e-05	0.708746	0.000121448	9.46378e-09	4.26732e-09	0.000743096	1.29494e-11	0.000620406	1.61176e-08	0.000341536	9.22825e-09	7.93697e-09	0.037171	0.0192221	0.000182661	0.207233	0.129921	1.66445e-12	0.863912	0.00109514	0.000346543	1.169e-05	0.00403212	0.0047921	1.06083e-07	2.24132e-12	0.000741918	1.04627e-07	0.0837241	0.00135484	4.19664e-14	6.13407e-08	8.46985e-11	0.010381	1.51766e-10	0.00402974	0.00098238	0.000372802	1.14606e-06	0.436963	0.00189474	1.51079e-12	0.6977	0.0162259	0	0.00322724
gefitinib	4.66538e-05	4.34439e-09	0	1.7973e-10	0.00278417	0.111437	1.5884e-08	2.54461e-10	0	0	2.89867e-10	0	4.01836e-06	8.53935e-11	7.87216e-05	0.00651894	2.81775e-13	0.000261761	0.000148224	0.000349653	0	0.850706	9.34897e-12	2.76109e-06	0	3.91789e-07	2.70339e-06	0.150879	1.74749e-12	5.3962e-09	0	2.93634e-06	1.43806e-08	9.81437e-14	4.44089e-16	6.37382e-10	0.871913	2.22045e-15	5.54683e-07	2.38376e-11	0.033112	5.73401e-08	0.347225	5.47625e-10	4.44089e-16	0.00248438	0.106632	6.66134e-16	8.80168e-05
ML203	0.199378	0.672132	0.126473	0.543188	0.132372	0.242838	1.16853e-06	0.962353	0.152718	0.000796506	1.92674e-07	0.47631	0.00410555	0.032726	0.728405	0.660968	0.0348834	0.00509152	0.47303	0.00773451	0.0251612	0.2134	0.00956188	0.637814	0.285332	0.0308465	0.634008	0.799001	0.00344609	0.139287	0.594137	0.3629	0.794705	0.000990221	0.836519	0.0794051	0.879509	0.0519425	0.371425	0.4661	0.805388	0.380066	0.158667	0.199927	0.0286632	0.00241789	0.086717	0.784474	0.262088
spautin-1	0.000333872	0.0360754	0.355158	0.640952	1.1033e-06	0.823535	1.1703e-06	4.53913e-07	6.71907e-13	0.0252473	0.19281	0.305267	0.63913	0.00429736	0.0935523	0.0302753	0.0015798	0.144853	0.000643444	0.000140158	0.0721497	0.1013	0.00630377	0.00731389	0.537196	4.81774e-06	0.000705959	0.0641402	0.91616	0.260403	0.00251844	1.89646e-07	0.00716984	0.135795	0.103804	0.974585	0.812057	0.984481	0.810556	0.525334	8.5403e-05	0.132767	0.0445613	0.376249	0.288842	0.00012073	0.00289618	0.0836215	0.548002
SJ-172550	0.00994234	0.940924	0.0015462	0.35123	0.253511	0.427355	0.128613	0.377193	0.984247	0.347602	0.0163458	0.478326	0.00311906	0.0626625	0.101854	0.507093	0.241895	0.08124	0.0161687	0.127817	0.00274625	0.733906	0.641296	0.198555	0.744151	0.000168764	0.393397	0.0420632	6.59968e-05	0.824845	0.29558	0.000385375	0.888398	0.000409634	0.147885	0.985673	0.205244	0.341944	0.176105	0.399599	0.312082	0.0369763	0.00301082	0.296588	0.304079	0.00271605	0.276796	0.427695	0.122853
quizartinib	9.74926e-10	0.00149553	0.0184282	0.00104893	1.64875e-08	9.48893e-05	1.25179e-07	0.0008243	3.87359e-09	3.10862e-15	0.27929	2.31909e-06	1.34366e-08	1.31566e-11	1.19904e-14	2.29237e-07	4.96563e-08	5.49248e-06	5.08511e-09	1.11977e-06	0.0985789	0.000346999	7.3257e-12	0.00454294	0.1373	6.18324e-08	0	0.647993	1.34165e-05	4.82655e-05	6.30695e-12	2.14619e-08	2.04733e-07	0.000304262	3.072e-08	0.00134024	0.879475	0.312938	2.26637e-06	3.4008e-05	1.06874e-07	9.22231e-07	1.21102e-05	1.69684e-07	5.49567e-05	0.00034066	0.834056	0.000960613	3.98921e-08
JW-480	0.0160264	0.36412	0.0406569	0.917852	0.00862679	0.306994	0.0475174	0.0389616	0.00114467	2.40908e-06	0.183275	0.00437937	3.11594e-06	0.000877725	2.71682e-08	0.000865816	0.00685801	0.0417103	0.104291	0.357886	0.534601	0.0108707	0.0371035	0.0694081	0.015684	0.000415822	2.73938e-05	0.0208195	0.694529	0.208166	0.000913701	0.00034784	0.0962441	0.849107	0.0886189	0.723506	0.72639	0.319725	0.0010559	0.966441	0.000159112	9.42797e-05	0.293776	0.00124603	0.957748	1.47082e-12	0.972473	0.000661105	0.0215808
BRD9647	0.0195178	0.000373527	0.000638659	0.00854298	0.00987391	1.51828e-08	5.19731e-11	0.000226768	1.14808e-05	1.34555e-08	0.815294	1.89022e-06	0.00378733	2.44094e-07	5.4893e-08	1.08862e-10	0.00131871	0.00267856	0.0190168	0.00011912	0.00333228	1.03406e-07	1.60245e-06	0.00415092	5.1511e-06	0.000670558	2.05853e-08	3.1116e-07	7.21146e-05	0.00435587	0.0066368	0.10956	4.50631e-08	9.70515e-09	0.00148562	2.26019e-12	8.88178e-15	0.0990206	3.57436e-07	0.235574	2.39924e-11	0	0.032945	7.59087e-08	2.85164e-05	2.19687e-08	0.794967	6.45928e-13	3.11436e-05
KU-55933	8.63265e-07	1.21148e-10	1.00222e-05	0	6.98886e-08	0.00019295	2.4114e-13	4.95175e-11	0	2.68674e-14	3.39077e-10	0	3.33027e-06	0	0.335889	0.116537	0	2.89311e-11	4.67365e-10	1.42841e-12	0	1.33696e-05	0	5.58064e-10	4.44089e-16	1.48273e-08	0	1.1081e-05	1.45106e-10	1.37668e-14	0	5.60296e-07	5.9952e-15	0	2.14495e-13	0	0.0143253	2.14644e-09	0.0630429	0	5.44026e-05	7.25642e-13	0.105058	0	2.22045e-16	0.0771232	8.80265e-05	1.88235e-10	3.77129e-11
StemRegenin 1	1.85251e-10	4.44089e-16	1.04653e-05	0	1.97176e-13	1.96732e-13	1.02141e-14	6.35216e-06	0	0	0	1.03788e-11	0.943239	4.5941e-13	0.00417933	6.66134e-15	3.9968e-15	3.14988e-05	1.57943e-07	2.07869e-11	9.38747e-11	0.00126656	0	4.2449e-09	0.000460412	3.76796e-09	0	2.61496e-09	0	0	0	4.37407e-10	0	0	0	0	1.23114e-10	4.44089e-16	0.000692395	2.25686e-12	0.295136	0	2.06533e-05	5.72197e-05	0	0.000164971	2.72295e-07	4.28436e-05	8.13043e-11
SR1001	0.0205894	0.00183927	0.00649209	0.0371683	0.338781	2.93646e-08	0.109499	0.983211	0.00442768	0.00010298	0.997872	0.585758	0.894461	3.67223e-08	0.317607	6.73081e-07	0.00256867	0.000595005	0.206534	0.000192297	0.0855811	3.30175e-05	2.92279e-07	0.0216378	5.51945e-05	0.0201661	2.08112e-07	2.29026e-08	0.000587053	0.00651881	0.0332796	0.664191	2.13373e-05	0.0220693	0.024346	0.0212722	1.25877e-06	0.461981	0.748453	0.00437774	5.95421e-06	5.79758e-13	0.584906	1.57062e-07	0.00140174	2.89622e-08	0.578839	0.0436023	0.000775152
BRD-K66453893	0	0	0.00211527	0	0	1.13546e-06	0	0	0	0	0	0	0.352165	0	0.00493602	0.00923879	0	0	0	0	8.68977e-07	0.00319246	0	0	5.0843e-06	0	6.95e-14	0.0210685	0	0	0	0	0	0	0	0	0.0111601	0	0.215193	0	1.08195e-08	4.83635e-07	0	1.93466e-09	0	0.00588088	6.03073e-13	8.88178e-16	9.76019e-12
UNC0638	1.42964e-09	0.000751375	0.372767	4.94014e-08	0.000105592	0.000542467	2.61619e-09	0.000419899	0.000164661	0.00112816	1.34901e-07	2.17317e-09	0.786374	0.0318819	0.00959286	0.0789486	5.9435e-06	4.49005e-10	7.13164e-06	1.04963e-05	0.00787731	0.0255634	2.87271e-05	0.00641003	0.182339	0.000263897	0.000304256	0.188921	0.000370729	2.22045e-16	0.000190066	0.501989	1.53437e-06	6.70761e-11	2.22045e-15	7.54952e-15	0.0254052	8.88178e-16	0.534373	1.14447e-09	0.653986	0.3721	2.51932e-12	0.100174	2.24913e-10	0.0856411	0.0303721	0.00165843	9.91753e-07
BRD-K88742110	1.07462e-07	1.21486e-06	0.00631124	1.55214e-08	3.55271e-15	0.000322207	2.36844e-06	4.54947e-12	0	1.55244e-07	5.12148e-11	3.18412e-13	0.08415	1.00384e-09	0.0298102	0.271755	3.34736e-10	0.000168543	1.09641e-08	1.24309e-07	0.0572025	0.0288409	2.4021e-11	1.26497e-08	0.532708	1.33856e-05	1.00249e-05	0.141819	2.98428e-13	3.48018e-09	6.34388e-11	9.78324e-09	8.24008e-13	3.45852e-08	2.48656e-09	5.77958e-05	0.24494	3.81918e-05	0.684475	3.45115e-05	0.0529645	0.000368369	4.9031e-06	0.143933	9.77627e-11	0.39373	1.6753e-07	0.0110914	1.89888e-06
myricetin	0.383908	0.184374	0.000826755	0.721656	0.0011184	0.00302772	0.772002	0.171332	0.893457	0.304457	0.465921	0.00241394	0.0379915	0.525272	0.251006	0.0569106	0.646827	0.762641	0.490885	0.229746	0.0544647	0.720759	0.101849	0.938464	0.0602262	0.751463	0.657618	8.92552e-07	0.00176583	0.12408	0.781023	0.00256882	0.0689945	0.00311517	0.4533	0.00164165	5.45554e-06	0.406507	0.763966	0.187006	0.324478	0.122168	0.0240375	0.129749	0.994636	0.0184052	0.0907552	0.115991	0.710554
ML083	0.872873	0.0523608	0.654843	0.249027	0.826188	0.59429	0.217198	0.276472	0.185526	0.357975	2.57019e-07	0.685249	0.418322	0.690641	0.0942027	0.46091	0.038	0.282309	0.162037	0.769895	0.696302	0.593041	0.0923029	0.0563344	0.0235974	0.287421	0.495479	0.818439	0.0253366	0.216355	0.0694162	0.843451	0.00359562	0.0106993	0.132622	0.740058	0.734851	0.062145	0.534437	0.733857	0.823556	0.849512	0.545273	0.00433457	0.0481834	0.176742	0.0926702	0.383187	0.695845
AZD7545	7.49768e-06	6.13804e-07	0.158782	0.00529858	1.89555e-06	0.231998	0.0446685	3.04374e-11	0	6.49309e-06	9.8342e-05	0.0130511	0.000228001	2.97735e-05	0.00014843	0.020241	3.36135e-10	0.0241195	1.99039e-05	7.89598e-09	0.781614	0.000553613	2.37635e-09	1.54787e-05	0.947479	0.00285592	8.05917e-09	0.488203	0.000202902	7.20857e-05	7.72144e-07	0.00120777	5.86454e-08	0.0466036	0.087655	0.58033	0.0271414	0.0181083	0.463103	0.0328061	0.00527417	0.00136032	0.00120141	0.551334	3.32515e-06	0.0229304	7.49507e-07	0.0108467	4.42299e-05
DBeQ	0	1.10391e-05	0.947928	5.12417e-08	0	0.573202	6.5592e-13	5.69277e-06	4.18498e-09	8.75014e-07	0.319127	9.46181e-11	0.589738	2.40728e-06	0.000192212	0.00438426	6.46754e-10	0	0	1.114e-12	0.975909	1.07953e-08	1.08673e-09	0.00199803	0.161543	3.10862e-15	2.0484e-05	0.00277198	0.0901538	1.32991e-08	1.33227e-15	0	1.65452e-10	0.0012907	1.15932e-11	1.20713e-10	0.136245	0.964787	0.144626	0.00159743	9.11276e-06	0.416506	0	4.54307e-07	0.000221727	5.11807e-08	9.86569e-05	1.06002e-06	0.0126882
AC55649	0.445571	0.17716	0.830992	0.755535	0.994436	5.07019e-05	0.0193278	0.97071	0.0036385	0.51207	0.632579	0.336645	0.0902224	0.120426	0.0233464	3.77361e-06	0.741756	0.198946	0.11795	0.00686261	0.100362	0.0386676	0.00467912	0.0397639	0.0576704	0.0126623	0.0150554	1.525e-11	0.00040925	0.595806	0.371403	0.719603	0.00236718	0.315757	0.643939	0.899237	1.83327e-08	0.72887	0.000430272	0.942968	0.459726	1.33227e-15	0.3918	0.0946758	0.570945	0.221728	0.541392	0.040053	0.156796
CHM-1	0	0	0.111481	0	0	0.182847	0	0	0	0	0	0	0.253647	8.88178e-16	0.0225831	0.374621	0	0	0	0	0.0821954	0.0133598	0	0	0.0316518	0	6.50863e-06	0.227446	1.29896e-13	0	0	0	0	1.25379e-10	0	2.22045e-15	0.0508429	3.14766e-10	0.823053	0	1.20626e-05	0.0597516	0	0.000613465	0	0.0173471	2.22045e-15	1.54543e-13	1.87525e-09
NSC23766	1.24731e-11	8.88403e-09	0.0568133	0	3.16609e-05	0.00269629	3.83014e-11	6.66279e-10	4.18203e-07	0.00178124	6.11671e-11	1.4045e-09	0.016669	4.23652e-11	0.553327	0.00320972	1.48773e-05	4.28546e-14	7.20429e-07	1.45887e-07	2.40977e-05	0.50102	6.58051e-12	0.056991	0.000713321	0.013241	0.00015855	2.32946e-07	3.01537e-13	0	2.8723e-11	0.664692	1.17855e-10	2.05249e-06	3.0938e-09	1.96197e-08	8.45941e-05	7.10543e-15	0.880705	0	0.335617	0.00181307	1.0058e-07	0.00187505	0	0.391461	7.50804e-05	0.000457964	0.000106744
LE-135	0	7.12652e-12	0.568488	4.03766e-11	0	0.7532	0	1.17195e-12	0	3.34113e-08	0.0536035	2.29767e-08	0.355891	8.12319e-07	0.00317995	0.131276	3.12963e-11	5.30687e-14	4.44089e-14	0	0.0364483	3.62693e-06	2.62391e-09	0	8.05343e-07	0	7.0477e-13	0.0369733	0.00349899	2.01172e-13	4.24763e-09	0	4.84679e-12	0.0956027	1.29363e-12	6.42576e-06	0.418437	0.00129134	0.971024	2.88463e-11	3.20057e-11	0.00113408	1.8292e-11	2.24521e-05	1.24527e-05	0.000261015	1.31635e-09	2.43341e-08	0.000270338
phloretin	8.88178e-16	2.66454e-15	0.0364013	3.10703e-11	0	2.11695e-08	4.52971e-13	1.72113e-10	0	0	1.4688e-07	2.8777e-13	0.0114809	0	3.39483e-07	6.32586e-07	0	0.000167203	2.44027e-13	1.77636e-15	0.0854485	4.01058e-06	0	2.67075e-12	0.0415831	2.30624e-11	0	0.322675	7.61057e-10	6.75016e-14	0	0	1.33227e-15	1.20266e-07	1.00923e-10	9.84006e-06	0.0285143	0.000499927	0.0718513	3.72926e-05	2.22023e-06	9.39528e-11	0.00014455	3.93153e-08	0	5.75017e-06	1.99183e-11	3.14872e-06	0.000126721
prochlorperazine	3.78189e-11	2.62991e-06	2.67922e-10	3.05089e-13	6.71281e-11	4.85531e-06	0	9.92246e-11	0	0	0	0	4.02915e-06	1.34115e-13	0.00113298	6.21423e-05	0	0.000135752	1.02958e-11	5.96549e-07	5.77068e-07	0.0704568	0	3.54404e-05	0.329875	1.04127e-05	4.36732e-10	0.159879	1.9984e-14	0	0	1.61264e-05	3.23741e-13	0	0	1.1342e-12	0.506263	0	0.103049	7.31312e-09	0.866262	0.0075252	9.56561e-07	0.000342648	0	0.000662962	5.05e-05	1.15639e-07	4.80003e-11
erismodegib	0.161116	0.746935	0.352106	0.938297	0.0408954	0.00262032	0.555974	0.00470045	8.27755e-05	0.951142	0.0681201	0.948543	0.0960303	0.0518602	0.0744825	0.492905	0.298231	0.4449	0.416005	0.681063	0.437648	0.0898577	0.300607	0.693025	0.760609	0.441088	0.592089	0.465841	0.662841	0.147686	0.229665	0.121186	0.81461	0.000469499	3.12374e-05	0.0132917	0.165419	0.523181	0.445367	0.173941	0.1609	0.252053	0.0461055	0.250902	0.121399	0.250985	0.000538614	0.720379	0.826163
IU1	0.0271956	0.000622931	0.170444	0.0701517	0.00380724	1.88622e-11	0.529138	0.0266396	5.33254e-07	2.35418e-06	0.000820376	1.30639e-07	3.94394e-09	0.000730433	2.34653e-08	0.000264759	1.35877e-05	0.843263	0.00103613	0.033247	0.0420874	0.00265131	8.28529e-08	0.0456357	0.180821	0.0240983	3.93653e-07	0.0160015	1.15275e-07	0.00392913	0.00181572	0.0148643	0.000454897	2.60285e-05	0.00422332	0.0623328	2.17172e-06	0.0921777	0	0.0241334	0.00374102	7.05406e-09	0.229702	0.000236871	0.00031018	0.00354202	0.627883	0.00849155	0.00631532
BRD1835	2.52594e-11	1.13891e-07	0.0225629	1.77428e-06	1.40402e-10	0.00326348	2.20084e-06	2.81119e-05	0	0	1.94508e-09	7.82485e-13	0	3.27328e-07	2.00446e-05	3.53223e-10	0	0.0289396	4.43276e-06	2.48931e-06	0.132276	0.000233904	9.76996e-15	2.86339e-05	0.137871	2.44479e-06	0	0.000781605	3.85158e-06	0.00265538	1.20792e-13	2.22045e-16	5.07802e-09	0.000108918	9.40565e-07	0.116384	0.00557482	0.000551453	0.000281568	6.42961e-06	1.61382e-05	4.14419e-06	0.000602942	0.0116769	6.72068e-09	2.58504e-12	0.00433389	1.68905e-06	8.66723e-10
GDC-0879	0.0213736	0.000602292	0	0.0459878	0.13276	0.140055	0.00172655	1.69565e-09	1.76018e-05	4.16666e-06	7.9382e-08	0.00950083	0.000252312	0.0130824	0.00479594	0.110772	0.000159003	0.356652	0.0397515	0.187503	0.631362	0.628135	0.00530945	2.67996e-05	0.363484	0.0144065	0.153096	0.849298	6.02005e-06	0.00277863	5.12889e-05	0.0465409	0.00210019	8.30422e-06	8.61903e-06	0.00110293	0.967732	1.87844e-07	0.200001	0.973801	0.0272354	0.345017	0.494845	0.0301368	3.98815e-07	0.535398	0.0323561	1.16085e-10	0.00109887
tandutinib	0	0.00090698	0.93996	2.57493e-05	1.02155e-10	0.0692031	2.02948e-10	0.000708982	0.0131271	0.00943145	0.127714	1.47889e-08	0.0346412	0.109297	0.0050984	0.793338	0.00129144	0	6.88472e-12	4.1058e-07	0.27607	0.086012	0.189173	0.0053523	0.6642	1.33227e-15	2.73308e-05	0.000277689	0.517164	3.67667e-06	1.69099e-08	2.22045e-16	0.0033153	0.749514	0	6.57789e-07	0.00171987	0.0617474	0.100736	0.000136387	0.000987162	0.0242089	3.59712e-14	0.000417801	0.118693	6.71533e-07	0.0190249	8.229e-05	0.475936
ML006	2.73143e-10	0.000522564	0.00321437	0.000643719	1.37785e-08	0.0876003	1.87324e-09	0.00544204	4.59827e-07	1.00166e-06	0.0605225	6.76087e-10	0.0072559	5.0604e-12	6.66134e-16	7.11253e-12	7.63272e-06	3.5083e-14	3.22717e-05	1.96821e-05	0.357213	0.0159849	0.000457297	0.00062289	0.011332	1.64313e-14	3.08991e-10	0.700608	0.163587	0.000145447	3.57182e-06	8.10685e-13	0.000529546	0.260745	2.24489e-08	0.00183107	0.0776695	0.421661	1.96996e-05	0.000268088	1.86988e-05	2.4064e-10	0.00154055	5.20809e-08	0.00428888	2.57572e-14	0.911783	1.39178e-12	0.0218074
fluvastatin	4.87979e-10	0.000908293	0.919318	0.00184147	3.87448e-10	0.390556	0.119032	0.00129082	0.00168642	0.00563425	0.147869	0.262232	0.421489	2.76287e-05	0.197291	0.0788025	6.36279e-07	0.000711553	4.03343e-09	3.97848e-08	0.623496	0.000133303	2.60558e-09	0.000199139	1.95196e-06	7.4809e-12	0.589241	0.417416	0.0314093	0.000570345	0.0629934	6.22084e-08	6.69153e-07	0.151296	1.08982e-09	0.0374194	0.777898	0.0990711	0.108505	0.00248006	0	0.186515	2.0536e-07	0.000227153	0.381318	0.516451	0.00332812	4.31735e-07	0.0241736
PX-12	0	1.11022e-15	0.00708036	0	0	1.19556e-08	0	2.79776e-14	0	3.55271e-15	0	0	0.547105	0	0.000871414	3.4486e-05	0	5.99205e-09	0	0	0.00037796	0	0	0	0.0119598	0	4.44089e-16	0.0222361	0	0	3.10862e-15	7.92668e-11	0	0	0	0	1.34482e-05	1.77958e-11	0.0067991	1.46505e-12	0.00805781	2.1963e-06	2.0015e-09	2.03126e-12	0	7.11012e-07	2.16176e-07	2.25723e-08	0
oligomycin A	1.98064e-13	1.51624e-09	0.129763	5.80487e-05	3.55271e-15	0.156086	3.22319e-08	5.58928e-10	0	4.65601e-08	0.133737	0.000178008	0.717117	1.38209e-11	2.88938e-05	0.0390442	2.36149e-10	5.61976e-08	1.98386e-11	3.93685e-12	0.109965	2.00652e-05	3.35509e-12	2.41463e-07	0.081153	8.78408e-13	2.21333e-07	0.356878	8.36051e-05	3.5906e-07	7.92144e-09	1.1835e-13	1.29128e-09	0.0102056	0.0002798	0.00845848	0.0884645	0.25485	0.427906	0.508625	8.83359e-07	1.86604e-05	2.05729e-08	0.00859223	5.29985e-06	2.71851e-05	1.70669e-05	0.000868715	0.0325923
B02	0	0	0.119036	0	0	0.733249	8.01226e-12	1.77636e-15	0	1.0821e-09	8.14597e-07	1.33848e-12	0.933587	1.13061e-05	0.0646931	0.696794	0	2.13163e-14	0	0	0.959549	0.000115487	0	3.58948e-11	0.142367	0	8.88178e-14	0.0087019	7.99541e-05	0	0	0	0	0.0958725	1.80522e-13	5.21234e-07	0.000705793	0.0298505	0.690405	7.24397e-10	2.41992e-05	0.0412366	0	0.0801166	5.99076e-13	4.27509e-06	1.65456e-10	3.24984e-07	2.75961e-07
BRD-K13999467	1.11778e-05	7.95366e-10	0.00384236	2.53442e-12	2.30963e-05	0	7.0094e-05	0.0131276	4.52558e-11	4.98316e-05	4.18312e-09	0.0500679	0.456417	1.77148e-08	0.22032	4.45193e-06	4.13525e-06	3.27901e-07	9.48226e-05	1.62892e-12	0.000331896	0.00213313	0	1.36303e-09	0.000554275	2.9733e-05	9.62481e-10	1.02829e-12	4.68514e-14	4.58453e-09	0.000109798	0.00372213	1.76303e-13	7.99538e-12	4.38518e-05	3.10862e-14	9.32587e-15	1.4642e-05	0.00434421	5.52429e-08	0.00553593	0	0.00168763	0.0172973	2.80437e-08	0.00116476	0.0793618	1.35244e-05	0.000205415
pifithrin-alpha	2.96382e-06	0.131116	0.308534	0.0120065	0.0010806	0.0658626	9.86808e-06	0.00218802	1.38038e-10	0.0112064	0.896045	1.21404e-05	0.0845879	0.000457825	8.84648e-06	1.04137e-10	0.000730391	0.00033429	0.012332	6.44241e-05	0.612373	1.77842e-05	0.0108012	0.000140501	0.0303652	4.06575e-07	2.15193e-06	0.734837	0.00623117	0.0550846	0.0376278	2.65061e-06	0.000284971	0.0457076	3.10128e-06	6.3054e-05	0.000192451	0.00881418	0.0261345	0.00940494	1.18545e-08	0.00230594	0.141258	0.00297743	0.0830237	9.45943e-08	0.08495	0.000341439	0.000796497
pevonedistat	0	0	0.0058301	0	0	0.04727	2.94792e-10	0	0	0	0	7.64106e-09	0.00030623	3.10612e-10	0.437446	0.132246	0	7.14847e-05	0	0	0.0362181	0.0514426	0	0	0.0315529	0	2.16755e-05	0.0127342	0	0	0	0	0	9.41419e-09	0	5.24178e-05	0.901384	3.86358e-14	0.347601	0	6.38813e-05	0.335701	0	0.939264	0	0.0160315	0	1.36196e-10	1.95399e-14
nilotinib	0.00035197	0.295724	0.799846	0.396864	0.00606761	0.102072	2.58147e-07	0.00104006	1.34651e-07	0.00274548	0.106351	4.81616e-05	0.0298961	0.000195828	2.59945e-05	7.34968e-13	0.00438644	0.512372	0.0817164	0.171969	0.885345	0.0207112	0.00574533	0.0401266	0.660437	4.21573e-07	1.22839e-07	0.0322773	0.0442402	0.00027788	0.00141702	0.000113112	0.216283	0.13505	2.33458e-12	0.056333	0.280221	0.245225	0.498934	0.00765915	0.520326	0.268592	0.0241452	0.0489032	0.0225649	9.37486e-05	0.277691	0.0012923	0.0166177
RITA	1.49177e-07	0.0106524	0.0822029	1.17418e-05	2.54693e-06	0.00659833	5.643e-10	0.0229646	0.000367796	0.00233741	0.942852	4.77588e-08	0.205696	2.75913e-06	1.38398e-06	6.93427e-07	1.40105e-07	6.83004e-10	3.98988e-08	9.1067e-08	0.368088	0.00107448	0.000134173	1.5975e-06	0.782359	9.78773e-13	6.77166e-05	0.238633	0.00019537	2.26459e-06	0.000124449	1.4965e-08	3.31424e-09	0.000107752	0.00288317	1.13171e-07	0.0336124	0.447926	0.0164506	1.49356e-05	0.00102283	2.77021e-05	0.00791939	3.13637e-05	0.000106283	1.31107e-05	0.106937	0.0020888	0.000341649
CHIR-99021	1.42471e-10	1.75593e-12	0.000832336	9.76454e-11	1.11982e-05	3.31398e-06	5.77316e-14	4.62741e-13	3.8495e-11	1.10794e-10	0.00867992	4.2213e-09	0.00123122	9.52575e-05	0.000128155	4.40789e-06	2.43069e-09	7.58347e-05	2.65134e-10	0	7.23173e-11	4.97537e-10	8.18901e-12	4.93768e-08	0	1.10882e-07	1.54671e-10	0.000200538	1.6165e-06	3.85174e-09	9.7305e-08	2.42098e-05	1.00364e-13	1.00458e-07	6.48064e-11	1.94943e-10	0.0632826	8.54104e-06	0.0719836	5.32907e-15	1.88738e-14	1.37704e-07	0.000366026	1.05066e-07	3.89222e-12	0.0873988	0.0251924	0	5.46301e-11
HLI 373	0	0	2.02752e-07	0	1.33227e-15	3.48468e-05	0	2.20153e-11	3.5083e-13	4.78733e-07	6.34075e-11	0	0.329779	1.26628e-11	0.0317867	0.0972039	7.4607e-14	0	0	0	4.31232e-07	0.0410701	0	1.82721e-12	1.07134e-05	0	7.30325e-05	0.00014461	0	0	1.00142e-13	2.01373e-09	0	0	1.02365e-11	0	0.0371847	3.9071e-12	0.0125171	0	0.071539	1.0786e-06	0	6.6071e-05	0	0.0793788	0.00729683	1.72171e-11	4.4962e-11
MST-312	0	0	0.000959937	0	0	0.0102493	0	0	0	0	7.1455e-10	8.94618e-13	0.0174091	0	0.0242395	0.0243345	0	2.22045e-16	0	0	0.830816	3.91711e-07	0	0	0.00568381	0	7.30527e-14	0.106863	2.76223e-13	0	0	0	0	3.63884e-09	0	1.47926e-12	0.557048	1.5378e-05	0.19609	1.34603e-12	5.31575e-13	0.0077013	0	8.16796e-11	0	0.00311988	0	0	1.17804e-07
brivanib	1.41344e-06	0.00694023	0.167126	0.00166397	1.03752e-08	0.00197353	0.169172	1.81912e-09	1.27498e-12	0.00158157	7.51843e-13	0.0355311	0.0284746	0.241182	0.05161	0.00720747	1.75472e-09	0.732875	8.47567e-07	0.00517151	0.0344101	0.744754	4.22043e-06	2.94854e-06	0.00115932	0.00824837	6.27194e-05	5.64461e-05	0.00381057	6.05342e-06	1.67287e-07	3.18903e-08	0.0216345	0.731779	0.000291957	0.285576	0.000294816	3.55864e-05	0.00913243	0.0150538	0.32315	0.00310615	7.59459e-08	5.62364e-05	4.28291e-07	0.92568	0	0.343166	0.00108013
BRD-K29313308	3.67503e-09	1.37531e-05	0.0423626	4.0377e-05	1.18648e-10	2.46815e-07	0	2.66026e-09	2.04281e-14	3.43059e-13	6.43249e-05	0	0.00226118	1.76906e-10	8.83914e-10	3.51468e-06	4.01985e-11	4.80932e-06	1.10199e-06	5.34265e-06	0.026287	0.0536966	3.17041e-08	1.15725e-05	0.504767	3.62996e-08	3.91596e-08	0.310069	4.52996e-08	3.07347e-09	2.39955e-08	1.4917e-06	5.94744e-11	1.75546e-08	0.000755451	1.07778e-06	8.84421e-06	0.00842237	0.0124509	0.000148785	0.000310373	7.28007e-05	0.0194375	0.00240513	1.32268e-10	0.000435079	0.56692	2.20949e-06	8.57275e-06
BRD-K64610608	0.0178892	0.39123	0.00043345	0.817449	3.83665e-05	1.01316e-07	0.929784	0.291912	0.340799	0.888508	0.00888472	0.436801	0.350649	0.136683	0.579388	0.0251934	0.75107	0.0504946	0.0123707	0.533227	0.000316301	0.0230502	0.0468881	0.629362	0.0503678	0.347219	0.732066	6.8303e-09	0.000974394	0.288932	0.104573	0.000242916	0.577842	8.4409e-06	0.0704241	0.0051354	6.00208e-08	0.0351462	0.284033	0.216462	0.54653	0.0877065	0.000762098	0.274655	0.326084	0.00343879	0.817873	0.496382	0.136673
XL765	8.91145e-05	0.0027484	0.0036886	0.00492205	0.000298006	1.27223e-05	2.78879e-08	1.07983e-05	4.4731e-08	1.20658e-06	0.0484983	3.17728e-09	1.50585e-10	3.4718e-07	0.00025232	4.56692e-11	6.28314e-05	0.0438903	0.00131095	6.65116e-06	0.128512	0.000158351	3.42897e-07	0.0032673	0.0511366	0.000268211	8.3372e-11	0.552343	0.00726088	2.4417e-05	0.000114007	0.000483382	2.66846e-06	0.00225483	5.6661e-06	0.000654279	2.5852e-05	0.77249	1.04261e-07	4.58268e-07	2.5333e-07	5.13806e-08	0.161596	4.88498e-15	6.7316e-05	3.02543e-05	0.0622881	3.20392e-06	1.0776e-06
tamoxifen	0.00489105	0.676953	0.587306	0.284256	0.118451	0.580674	1.24124e-05	0.159035	2.06699e-05	5.97357e-06	0.850086	5.3483e-09	0.0902343	0.00861344	1.17451e-07	1.09551e-07	0.00923086	0.491166	0.50637	0.520032	0.0915101	0.117022	0.0662602	0.582155	0.567183	0.000289462	1.86787e-09	0.117269	0.421594	0.0569148	0.000102067	4.58227e-06	0.759764	0.691629	9.23651e-08	0.556929	0.486807	0.142941	9.19225e-06	0.0958711	0.36013	0.0284694	0.460439	2.18452e-05	0.0578722	6.95962e-06	0.581	0.13078	0.000235437
nutlin-3	6.21725e-15	3.9925e-11	1.83722e-06	0	9.75664e-13	3.77294e-05	0	5.93066e-11	1.27454e-13	4.10081e-08	1.01023e-10	1.64313e-14	0.851349	2.06946e-13	0.0186208	0.0553386	8.79297e-13	2.88658e-15	7.19425e-14	2.11609e-13	0.00179403	0.00241522	0	1.15794e-11	0.543914	7.99361e-15	4.39875e-11	0.0237692	1.26403e-11	0	0	2.07314e-10	5.55112e-15	1.66644e-12	2.38334e-11	0	0.154309	2.04799e-08	0.188407	1.58775e-06	0.0565421	4.98315e-06	9.18376e-13	3.1493e-07	0	0.0602162	0.000449889	2.86837e-09	5.56676e-08
necrostatin-1	0.236987	0.00357856	0.0697381	5.58645e-05	0.0812848	2.3143e-05	4.01757e-06	0.0658469	2.59163e-07	1.97265e-07	5.75308e-05	1.51634e-05	0.048235	7.13628e-09	0.000880322	0.00157272	1.83638e-06	0.65884	0.418375	0.00146857	0.000316615	0.000139572	3.3879e-07	0.00232692	0.001604	0.0448294	9.0683e-13	0.0136586	1.61138e-07	4.03076e-08	0.0592699	0.495012	0.00167347	9.1289e-09	2.53702e-06	2.74186e-05	0.000277152	0.00498805	0.0598091	2.4375e-07	0.00766024	4.28265e-05	0.00750422	6.18017e-12	9.42911e-08	0.0275204	0.712393	0.0277082	6.23695e-09
CID-5951923	0.155194	0.0282342	0.587563	0.0900083	0.195608	0.00100705	0.692573	0.360811	1.33788e-06	0.694944	3.14695e-11	0.326393	0.0504067	0.23433	0.0018223	0.475206	0.00822248	2.21244e-06	0.340443	0.651926	0.000260193	0.899139	5.50779e-05	0.0497618	0.116177	0.409475	0.885408	4.45456e-05	1.3271e-07	0.00155157	0.224235	0.000264314	0.00391184	6.53774e-06	0.466579	0.618028	5.9549e-06	3.99772e-07	0.999993	0.00783214	0.139047	0.0168286	0.00164461	0.758872	1.47492e-06	0.000976521	0.624428	0.373507	0.00162593
PRL-3 inhibitor I	0.000233047	0.823456	0.612967	0.467195	0.00180381	0.293465	0.000506128	0.173681	0.000379055	0.000640665	0.152559	0.0681762	0.15928	0.643108	1.05736e-06	5.06265e-10	0.0366477	0.697928	0.0945676	0.0773817	0.0098655	0.0135339	0.200247	0.832961	0.107975	0.0178403	5.54051e-06	0.000558107	0.291532	0.791315	0.224696	2.5047e-05	0.464011	0.0973291	7.40276e-05	0.497058	0.793136	0.0694504	7.46986e-05	0.888919	0.000149084	0.00739763	0.0394628	0.0927305	0.63261	2.219e-05	0.520067	0.489621	0.271899
tamatinib	1.34971e-07	1.39576e-05	5.66593e-05	0.00103848	9.39658e-07	2.14811e-06	8.15734e-11	1.63647e-12	2.97984e-13	0	0.0323894	0	1.79846e-10	0	0	0.000361162	7.54952e-14	1.82241e-06	4.48313e-07	6.91628e-08	0	5.84234e-06	3.51195e-11	4.21207e-05	0	1.77269e-08	0	0.000167985	9.17041e-06	1.90748e-06	2.71049e-08	6.05509e-09	6.7315e-11	7.01507e-08	6.91391e-11	1.08705e-06	0.231104	0.00135644	1.95661e-08	0	4.21885e-15	0	0.0033468	0	2.0796e-07	0.000884159	0.707071	0	6.4286e-07
chlorambucil	0	0	0.0046234	0	0	8.53627e-05	1.37849e-10	0	0	0	1.33227e-14	3.1144e-12	0.000136329	0	1.91038e-07	0.0161282	0	2.9313e-05	0	0	0.00115163	7.5044e-07	0	0	0.000247753	0	5.63993e-14	0.753243	0	0	2.22045e-15	0	0	4.44045e-12	0	1.78784e-07	0.130057	1.27355e-05	0.032082	0	5.88452e-09	0.00013826	4.68284e-06	2.9778e-11	0	1.8706e-06	1.32147e-08	3.14411e-11	0
NVP-TAE684	2.02061e-14	1.39285e-09	4.61374e-10	0	2.11992e-07	7.45825e-08	0	1.42109e-14	0	0	1.20238e-10	0	0.15756	2.79776e-14	3.92375e-12	1.07696e-07	0	1.40302e-08	9.03855e-12	0	4.44089e-16	1.08497e-05	0	1.16328e-09	3.24563e-11	0	0	0.000389822	5.77316e-15	1.33227e-15	0	4.35207e-14	1.04361e-14	7.14984e-14	0	2.26485e-14	0.00555979	5.20076e-07	5.89203e-06	0	2.85481e-05	3.30773e-09	0.000105502	4.88777e-10	1.73195e-14	1.58035e-07	0.0436054	0	8.15392e-11
BRD9876	0	0.000279709	0.687945	0.000335078	0	1.76875e-05	3.79665e-05	2.46572e-06	7.41163e-05	0.00046651	0.0899372	9.38573e-05	0.36737	0.000702806	0.0201268	0.418832	9.30478e-12	2.22045e-16	0	6.88485e-11	0.124459	0.714054	5.91392e-07	0.000778556	0.501746	0	0.0119212	3.88683e-08	0.529499	9.09386e-06	5.81864e-08	0	4.40669e-10	0.220406	1.20161e-05	0.0320455	2.58597e-07	0.121342	0.877329	0.000511845	0.00230029	0.511554	0	0.000111548	0.093173	7.80387e-08	0.265839	0.00557517	0.821928
bexarotene	0.0632611	0.102651	0.0232618	0.00869894	0.0208769	0.149935	0.0760565	0.850404	0.190022	0.486156	0.921977	0.0895703	0.0826692	0.0135883	0.362412	0.901172	0.319901	0.0879486	0.234453	0.00526209	0.733327	0.500641	0.0148711	0.157602	0.57146	0.0329248	0.107547	0.148624	0.99648	0.000313265	0.797153	0.240283	0.674504	0.445704	0.131257	0.861382	0.327149	0.0100748	0.859905	0.00131848	0.223968	0.278713	0.0617998	3.01322e-08	0.149699	0.774375	0.129672	0.901837	0.353946
SKI-II	5.52693e-07	1.37183e-07	0.0569437	1.71673e-08	9.04329e-08	4.48718e-07	7.64834e-09	0.00105422	0.000223757	6.14858e-05	0.00771848	4.19077e-06	0.0155712	2.0216e-05	5.63145e-10	3.48941e-08	8.14775e-06	2.61154e-07	1.44189e-06	1.24981e-07	0.055009	3.60039e-07	7.18758e-12	0.000227013	0.0564615	2.98189e-06	7.92987e-05	0.00689155	9.49428e-07	8.2417e-08	2.6056e-05	9.48699e-07	8.2696e-08	2.03645e-07	0.00804807	1.8704e-07	0.00125211	0.430077	1.17779e-06	0.00778446	1.09907e-05	3.71695e-06	0.00637826	3.62568e-08	5.778e-08	2.01163e-06	0.0296637	0.000663101	1.6871e-05
BIX-01294	2.22045e-15	8.3529e-09	0.0434854	0	2.83195e-09	0.035148	0	8.44532e-06	3.32478e-08	0.00891	5.68434e-14	8.19789e-13	0.0064755	1.0984e-08	0.828786	0.256522	3.34646e-06	0	4.69751e-11	2.46247e-13	0.000541524	0.00783378	3.39897e-11	9.03845e-07	0.191241	2.1263e-12	0.000110018	9.02659e-05	2.72858e-10	0	2.10498e-13	0.000248896	1.28786e-14	0	0	0	0.0536929	0	0.455707	4.44089e-16	0.176422	0.0041573	0	0.000141823	0	0.366656	5.76249e-05	0.000161505	6.87205e-10
BMS-536924	5.09868e-07	1.59253e-08	0	2.04947e-12	0.00161084	1.42372e-09	2.05658e-12	0	0	0	2.48399e-08	0	6.36707e-06	3.83693e-13	1.0969e-13	0.000663437	0	3.30738e-07	1.39099e-06	9.50962e-08	0	0.000413435	1.2268e-12	5.22803e-06	7.54952e-15	4.03727e-08	0	0.00432522	1.70086e-12	4.32675e-07	0	1.50528e-08	3.41283e-12	1.15463e-14	1.28562e-09	5.12714e-11	4.21754e-05	1.08759e-09	1.79783e-08	0	2.8309e-07	5.65448e-11	0.00232828	3.17818e-08	3.10862e-15	1.71994e-06	0.297095	0	1.58747e-10
BRD-K45681478	0.0062555	0.0737963	0.000890038	0.00479762	0.0149192	0.0326614	1.06581e-14	0.0464905	7.83487e-07	0.000140616	0.24633	4.42509e-10	0.726539	2.47636e-05	0.00113843	1.22575e-08	0.091995	1.05586e-05	0.333474	2.86671e-05	0.738078	0.000396946	0.0911121	0.000145033	0.867212	0.000173001	0	0.335188	0.00269007	8.88765e-06	0.000663677	0.0861004	0.000355876	0.00816371	0.0025197	2.80746e-06	4.23599e-05	0.205817	0.00849727	0.000208013	0.721802	3.60566e-06	0.431549	4.86766e-10	0.00122712	1.36316e-06	0.00504797	0.011081	0.000250338
sildenafil	0.749956	0.712945	0.940932	0.537256	0.524613	0.93806	0.0922091	0.0610631	0.00800914	0.000761397	0.0640026	2.61431e-06	4.38811e-05	0.0389692	5.04745e-05	0.0937736	0.0366065	0.400302	0.475018	0.467352	0.061558	0.178685	0.19352	0.463913	0.00476229	0.488082	3.16297e-07	0.847984	0.972941	0.133741	0.460858	0.908077	0.332595	0.348459	0.00284477	0.717215	0.168747	0.125999	0.0931153	0.00631539	0.596767	0.183171	0.145585	0.000197924	0.294232	0.0172998	0.581597	0.125802	0.000133033
BRD-K50799972	0.255929	0.0498227	7.6101e-05	0.406875	0.659342	0	0.0254643	0.00118962	3.45057e-13	4.4853e-14	1.77636e-15	1.94067e-13	8.88178e-16	4.28635e-12	8.83622e-11	8.70903e-12	1.77319e-06	0.000365962	0.574642	0.324935	3.98303e-10	0.000863275	7.8195e-09	0.00494456	0.000111563	0.743354	7.04479e-09	0.00194814	5.15588e-13	0.00636288	0.000304157	0.543296	0.00162131	1.15463e-14	0.000469211	0.0193617	2.21165e-07	9.41469e-12	1.37668e-14	0.0086565	0.0231849	1.75129e-11	0.00135728	0.0754266	3.44102e-09	0.0406532	0.479652	0.000425241	3.62984e-10
CAY10594	7.18477e-10	0.00196985	0.00157804	0.000375988	0.000230354	0.836564	1.03317e-09	0.0892556	6.00217e-06	0.00490639	0.0823877	3.45013e-09	0.366412	4.64893e-06	1.62582e-07	9.86926e-08	0.000431106	0.000483314	0.000145867	2.4183e-05	0.000235779	0.622044	0.00178109	0.00528666	0.00258837	2.30348e-06	2.00167e-09	0.143632	0.0148308	3.47764e-07	0.00209312	3.08162e-07	8.8502e-05	0.00133302	0	2.05905e-06	0.270869	2.6187e-06	0.0381111	1.93346e-05	0.00347263	0.0079839	0.00691724	2.72029e-06	1.31869e-05	0.0194888	0.820285	0.00152483	0.0686853
tretinoin	1.27475e-09	3.47853e-08	0.0473692	7.35963e-09	7.8779e-08	3.76497e-10	2.77556e-14	9.95512e-08	3.33955e-13	0	0.000787598	0	0.0375833	1.07914e-13	7.74088e-07	3.19151e-08	1.48085e-10	3.42521e-10	2.47051e-07	1.53944e-12	5.70243e-08	1.53883e-08	2.2693e-13	0.000219941	8.63544e-05	1.02907e-05	1.62093e-14	0.00317083	6.09957e-12	8.4016e-09	4.45022e-11	0.000859018	2.5846e-13	2.27374e-13	9.35662e-07	3.4599e-12	1.1966e-10	0.00479013	1.37561e-05	6.70152e-08	0.00015042	6.79225e-10	0.0689363	1.86517e-14	1.07046e-08	3.41949e-13	0.22775	9.03952e-07	1.19875e-05
masitinib	2.22045e-16	3.16798e-10	0.0142533	0	2.05169e-13	7.59281e-05	0	1.74083e-13	0	0	0	0	0.00228691	0	0.0119602	0.000149927	0	4.67349e-10	4.44089e-16	5.41789e-14	1.58473e-10	1.42718e-05	0	3.68019e-08	5.59992e-05	5.39907e-10	0	0.0903319	4.61187e-13	0	0	1.60987e-11	0	0	0	0	0.509502	0	0.251972	0	0.15606	4.23668e-07	3.88062e-09	4.14775e-09	0	0.000163834	3.48062e-11	5.97483e-07	7.19425e-13
BRD1812	0	0	7.92381e-07	0	0	0.000244097	0	0	0	3.9968e-13	1.31784e-09	0	0.915351	0	1.39851e-05	0.0279359	0	0	0	0	0.0815116	2.36464e-07	0	0	0.00505879	0	4.10627e-12	0.422788	0	0	2.22045e-16	0	0	6.17284e-14	0	0	0.196715	2.02421e-07	0.517015	2.71105e-09	5.84339e-11	0.000186832	3.9968e-15	2.85727e-12	0	0.0201951	6.46841e-10	4.88498e-15	2.16083e-07
vandetanib	3.07515e-06	6.87323e-06	3.31335e-12	5.51676e-11	0.000827695	6.67811e-07	9.23706e-14	3.40367e-09	4.00155e-08	8.88178e-16	0.000109667	0	0.219534	4.42627e-10	6.64574e-06	9.17793e-06	2.2626e-07	3.61e-12	0.000116911	2.15124e-06	0	0.208963	7.66547e-08	0.000893444	0	2.5662e-08	2.42597e-10	2.22045e-16	2.89143e-08	9.09435e-07	3.37708e-10	0.000120832	2.75132e-08	5.22602e-11	2.66454e-15	0	1.64833e-06	5.22133e-11	6.09393e-07	0	0.00827209	0	0.0025291	0	3.46822e-10	0.020415	0.425939	0	0.0366841
brefeldin A	0	0	0.0013896	0	0	0.194611	4.44089e-16	0	0	2.92094e-09	1.5099e-14	4.44089e-16	0.103219	2.0024e-12	0.571754	0.145283	0	0	0	0	6.79905e-05	0.113561	0	5.9952e-15	0.0355571	4.44089e-15	4.80617e-05	0.789282	2.26703e-11	0	2.22045e-16	0	0	2.63558e-11	0	2.88658e-15	0.967335	0	0.547182	8.10907e-13	0.00642927	0.379301	0	0.107983	0	0.0717495	3.71557e-06	6.18879e-08	1.38247e-10
BRD-K19103580	0.00324199	0.0158176	1.39887e-05	0.000995022	0.356933	2.72971e-05	5.82951e-07	0.440543	6.38278e-05	4.10539e-05	0.538758	1.47875e-08	0.0141081	0.000340003	7.99361e-15	2.22045e-16	0.00983764	0.000180264	0.0964875	0.0007795	0.000115644	0.00191591	0.0102794	0.168032	0.00018262	0.00177867	0	0.00017775	0.000616848	0.454124	1.36818e-05	0.00732538	0.000167708	0.000116365	9.01766e-07	1.04096e-08	9.40232e-06	0.000747318	3.16716e-07	0.0133078	0.000232577	8.88178e-16	0.89554	2.50366e-06	0.00987567	6.66134e-16	0.523449	3.82875e-05	0.0252953
canertinib	6.31665e-08	2.63949e-05	8.83224e-06	1.14954e-06	0.00151128	0.296134	6.78613e-12	2.52517e-07	4.81796e-07	3.76654e-12	0.61245	0	0.394884	5.90639e-14	7.7347e-11	3.78329e-07	2.67224e-07	2.55505e-06	0.00030458	2.21759e-05	0	0.0276183	9.87934e-06	0.0198735	0	9.10205e-11	8.60207e-07	0.0601772	0.000135632	2.22651e-06	3.40422e-08	4.65911e-08	2.49465e-05	3.52329e-05	1.59591e-10	2.50888e-08	0.431692	0.0995692	4.02532e-09	1.43884e-07	0.00678825	5.92433e-11	0.0707546	0	0.000208273	1.85418e-06	0.319896	2.776e-12	0.0667189
MK-1775	0	0	4.14182e-05	0	0	6.7028e-10	0	0	0	0	0	0	0.478117	0	1.85544e-05	2.19e-06	0	0	0	0	1.39799e-12	0.00111085	0	0	5.81446e-12	0	4.17444e-14	0.00183039	0	0	0	0	0	1.77636e-15	0	0	0.00593953	0	0.0019462	0	1.08855e-06	6.70575e-14	0	4.1705e-05	0	1.68882e-05	2.08169e-09	0	1.255e-12
BRD4132	0	2.01262e-06	0.724012	1.0083e-05	0	0.0186837	1.99851e-07	3.50553e-07	0	1.03472e-08	0.348182	0.00041155	0.248119	0.000277207	0.000486812	0.0200881	1.80167e-11	1.27257e-08	1.55431e-12	8.20375e-08	0.192631	0.000521692	4.4629e-09	2.15904e-06	0.843857	0	2.15579e-10	0.00305644	0.2098	9.51689e-08	7.69171e-11	0	2.35165e-06	0.500933	3.10829e-11	0.202139	0.0566387	0.82897	0.927275	0.00011761	7.61362e-06	0.0993711	4.79661e-12	0.0365919	0.000602317	3.1591e-05	3.71891e-08	0.000194864	0.00360958
ML210	0.000151803	0.00851155	0.966631	0.0244655	9.59212e-05	1.48371e-05	5.23979e-08	0.00203135	0.000207686	5.33018e-06	0.835923	0.00706261	0.0155668	4.84092e-09	0.000396098	0.00024468	0.0209518	0.00013603	0.00156082	4.94599e-06	0.215948	0	2.40027e-05	0.000414174	1.09988e-05	1.97824e-05	3.27338e-12	0.554255	0.0338285	0.000710273	0.640865	0.0410223	0.000219168	2.40874e-05	0.00346938	1.08462e-05	4.64635e-05	0.684439	0.0839149	0.0018089	0	6.67679e-06	0.000140221	2.11532e-09	0.0095865	0.0568013	0.00730977	6.57597e-08	0
azacitidine	0.10309	0.425019	0.446871	0.105568	0.00121103	0.00343674	0.108087	0.0392164	0.155002	0.00822978	0.601886	0.947719	0.589789	0.261804	0.532765	0.749471	0.358542	0.00409172	0.000469167	0.34609	0.216233	0.979321	0.899401	0.330687	0.297398	0.0704654	0.567572	0.00238144	0.665452	0.993908	5.80233e-05	0.00854279	0.655752	0.256357	0.723212	0.831209	0.0127121	0.366652	0.4532	0.198402	0.80417	0.112889	0.00544673	0.487216	0.68999	0.198856	0.690788	0.683153	0.0755574
NVP-ADW742	4.4823e-11	1.23925e-05	1.63047e-12	1.33227e-15	4.86375e-08	3.493e-05	0	2.02061e-13	0	0	1.77636e-15	0	0.184302	4.50839e-12	5.4623e-13	8.54687e-05	4.44089e-15	4.07591e-08	5.52491e-12	1.47477e-10	1.68035e-07	8.78544e-05	4.44089e-16	5.52793e-06	0.17924	2.40475e-09	2.28262e-13	0.01576	2.15383e-13	2.28706e-13	0	3.65073e-08	7.10543e-15	0	0	0	0.0915663	6.92761e-11	0.000132192	1.56852e-09	0.0340426	0.00286184	1.28722e-06	3.54656e-06	0	0.000503811	0.122035	2.64322e-12	1.06487e-09
BRD-K28456706	4.6e-08	0.00110604	0.0149917	6.78449e-07	5.48215e-08	5.70585e-07	4.51936e-11	0.00228239	2.66539e-10	1.32561e-12	1.49444e-06	2.12875e-08	0.817277	2.03772e-09	0.0252366	5.77831e-07	2.94737e-08	0.00454339	1.06353e-05	9.11804e-09	0.0528562	0.00143324	8.95661e-12	1.53818e-09	0.129836	2.16049e-13	0	0.000359944	1.19424e-08	2.10942e-13	0.00108774	3.03935e-05	1.51161e-11	2.30481e-07	5.46951e-08	2.50839e-07	2.4281e-07	0.0714329	0.00109328	1.25648e-10	0.0885098	3.33067e-14	0.347999	4.68396e-10	5.13109e-08	4.67614e-06	0.534753	2.00006e-05	0.000118707
PIK-93	0	0	1.50476e-06	0	1.33227e-15	8.86247e-12	0	0	0	0	3.7777e-06	0	0.0630113	0	1.59709e-09	0.000950892	0	0	0	0	0	4.85059e-07	0	0	0	0	0	1.52674e-10	7.10543e-15	0	0	2.46705e-09	0	0	1.11022e-15	0	1.4009e-05	3.20592e-11	0.000736027	0	5.99094e-11	4.44089e-16	1.1946e-13	0	0	0.00104684	0.0161165	0	2.08148e-09
WP1130	0	0	0.000124377	0	0	0.00256099	0	4.31664e-11	0	7.59393e-14	0.00743602	2.82568e-10	0.341915	0	2.55869e-11	9.12113e-09	0	2.61145e-07	0	0	0.194224	7.47872e-10	0	3.38763e-10	0.0109355	0	6.26832e-13	0.904937	4.07711e-10	0	4.44089e-16	0	0	1.11219e-06	0	8.26436e-07	0.0164743	3.66773e-05	0.0356349	4.62082e-10	4.5475e-11	5.40908e-05	1.66568e-10	3.28652e-07	0	1.12308e-07	8.68889e-08	1.41025e-10	0
pandacostat	0.0260722	0.0208144	0.674607	0.00927347	0.000136907	0.160825	1.81086e-05	0.00177286	0.0672297	0.00116536	0.00716295	0.00189891	0.789079	0.0531225	0.158445	0.906677	0.0762307	0.996167	0.00120716	0.0466248	0.176628	0.0314411	0.000744633	0.140115	0.41662	0.0841791	0.62816	0.139829	0.0109725	0.00782723	0.00121755	9.94516e-06	0.0224902	0.35482	0.183662	0.946409	0.0271043	0.0218356	0.54575	0.22578	0.871789	0.124424	0.626611	0.0593122	0.00551977	0.070283	0.000132675	0.0216277	0.465122
barasertib	0	0	4.71347e-11	0	0	2.09839e-10	3.38396e-13	0	0	0	0	0	0.0121981	0	3.99488e-10	0.00198379	0	1.16795e-13	0	0	1.37385e-10	5.48822e-05	0	0	0.000386718	0	0	0.000105457	0	0	0	0	0	0	1.42109e-14	9.43601e-12	0.00183745	2.23668e-11	0.010509	0	2.80336e-05	5.51768e-11	3.65028e-10	6.69345e-10	0	0.0542962	1.16037e-05	1.59872e-14	8.88178e-16
PL-DI	0	0	1.02432e-05	0	0	4.29057e-12	0	0	0	2.35367e-14	0	0	0.658795	0	4.62474e-05	7.27436e-05	0	3.02958e-12	0	0	5.81661e-06	5.55112e-15	0	0	0.000571301	0	1.33227e-15	0.00133636	0	0	0	0	0	0	0	0	7.6056e-09	0	0.000764951	0	1.85939e-08	7.78463e-08	4.44089e-16	9.51696e-11	0	0.000259639	6.18232e-10	0	0
16-beta-bromoandrosterone	3.09993e-08	0.000199055	0.12943	0.000971913	2.08169e-08	0.000485026	8.08331e-12	0.000245577	2.44123e-10	2.85573e-10	0.253274	3.87184e-05	0.00855412	3.6769e-05	2.54574e-12	2.38476e-13	6.42758e-05	0.0247074	2.94264e-06	3.7471e-06	0.250684	0.000799852	1.65281e-10	0.00192385	0.154037	2.42915e-07	1.34915e-10	0.0914397	4.22157e-06	0.000128609	9.0469e-09	4.78345e-07	1.87333e-08	0.0341443	9.29921e-06	0.00711452	7.81388e-06	0.0180313	0.000120363	0.0108921	0.00357177	3.13434e-11	0.000133624	4.0563e-05	5.58165e-05	0.000128011	0.218098	1.96355e-09	0.00193702
paclitaxel	0	0	0.109638	0	0	0.0662944	0	0	0	3.64153e-14	0	0	0.0552983	1.38112e-13	0.00214201	0.733912	0	0	0	0	0.000738723	0.0674816	0	0	9.61948e-05	0	5.74549e-10	0.0330839	0	0	0	0	0	9.82369e-07	0	5.37175e-11	0.792883	1.07661e-08	0.389113	0	2.08307e-07	0.000796192	0	1.50264e-07	0	0.00757722	1.24345e-14	2.37588e-13	2.14468e-07
dexamethasone	0.0678646	0.725185	0.0566119	0.200127	0.207475	0.294987	0.000369131	0.204941	0.129863	0.61895	0.0260454	0.0178601	0.322129	0.0381482	0.0886813	0.667539	0.515793	1.29226e-06	0.476503	0.00998771	0.643499	0.158758	0.928885	0.678583	0.146256	0.00231823	0.00198312	0.528744	0.716156	0.307352	0.458129	0.136061	0.684084	0.259425	0.164715	0.000111756	0.152582	0.24094	0.222166	0.454318	0.496874	0.0241338	0.00956417	0.000998195	0.722257	0.148535	0.902793	0.0311209	0.502317
AM-580	1.03029e-13	6.21581e-06	0.0230835	0.00225987	4.91607e-13	0.165077	2.58314e-08	8.91309e-08	0	0	0.219769	2.22045e-15	0	1.13243e-13	5.95612e-12	1.08976e-05	0	0.000559503	3.63735e-10	2.73675e-06	0.0279917	5.07136e-08	1.39984e-11	0.000596432	0.00065129	2.34479e-13	0	0.00122112	0.0020709	5.23368e-05	1.76061e-10	2.22045e-16	2.33786e-10	0.00564822	4.69712e-10	0.0897235	0.759396	0.567946	5.43029e-07	0.000220156	5.31641e-10	0.000641543	0.039263	1.41465e-12	9.90651e-05	4.42684e-10	0.0316504	7.91118e-08	1.49489e-11
AA-COCF3	1.47014e-10	0.00011236	0.247277	1.68321e-06	2.13455e-07	0.409514	3.49067e-11	0.000787708	4.45756e-06	0.0492134	0.0581745	0.0457005	0.191636	4.70913e-07	1.87933e-06	1.7318e-09	4.45785e-05	3.98211e-05	0.000282657	2.50463e-05	0.223188	0.00803467	1.50746e-06	9.16263e-05	0.536187	7.00773e-13	0.0016182	0.63265	0.0126484	0.00161853	1.09971e-07	1.8158e-10	2.17312e-06	0.600798	2.54622e-05	0.0540822	0.781227	0.0159431	0.0159992	0.0954509	0.0132132	0.0342943	7.10226e-06	0.0339163	0.00023508	5.36695e-10	0.000415885	4.71944e-07	0.0880504
STF-31	0	4.44089e-16	0.0543942	0	0	0.304099	3.99701e-09	1.33227e-15	0	0.0450866	1.22125e-14	0.00298794	0.0521082	1.16776e-05	0.109238	0.0745649	4.28413e-12	2.09963e-09	0	0	0.255954	1.63971e-06	2.22045e-16	3.86891e-12	0.00159891	4.17444e-14	0.000314285	0.577	1.8499e-05	1.77636e-15	1.33575e-08	0	8.37552e-13	0.0943671	1.77636e-15	0.000742363	0.0143967	1.02247e-06	0.0279126	7.47269e-12	0.000160529	0.989013	3.84581e-12	0.514847	1.29413e-10	0.333664	0	0.000849157	7.47124e-05
bosutinib	0	1.55431e-15	2.24776e-12	0	4.85827e-10	0.0441666	4.44089e-16	0	0	0	1.28786e-14	0	0.541923	9.22367e-09	0.00116421	0.000114549	1.33227e-15	3.86194e-10	6.66134e-16	0	0	0.132274	0	7.47979e-12	0	0	8.65974e-13	0.00152642	1.16351e-13	8.88178e-16	0	0	0	3.11064e-06	0	8.47742e-10	0.370146	8.43769e-15	0.0015502	0	0.0183704	1.20703e-12	1.64839e-08	4.90689e-06	0	0.00972238	0.00012106	0	1.56422e-06
elocalcitol	4.33806e-10	3.61201e-05	0.018004	2.83434e-06	2.23773e-10	0.441621	4.69752e-10	4.15913e-09	0	5.99934e-08	3.45956e-07	1.90443e-11	0.000127921	6.4623e-10	3.57513e-05	0.000273781	1.81708e-10	0.000377005	4.92898e-07	1.66973e-07	0.0227135	1.57406e-05	5.10791e-11	2.00793e-06	0.166178	1.13554e-12	2.06817e-11	0.257645	4.4028e-06	1.99005e-09	1.30704e-10	5.52161e-09	2.63787e-06	8.75611e-12	1.67641e-09	4.39769e-09	0.523625	7.38601e-05	0.496264	0.000798354	0.00919534	0.000852419	0.000114667	0.000453289	7.05329e-08	0.0177917	1.11804e-05	9.88955e-07	8.39069e-06
itraconazole	1.55165e-10	7.0912e-07	0.143248	0.0119984	5.78929e-06	1.8569e-05	9.16358e-05	0.000347675	0	9.57305e-10	0.0113189	0.000232964	0.0221562	1.72321e-08	4.64749e-06	3.85991e-08	6.28904e-11	0.0225873	1.70257e-10	1.24223e-09	0.0384827	7.56806e-05	7.54508e-13	5.40552e-05	0.00119369	2.65383e-11	0	0.222596	5.34728e-09	5.87701e-07	0.000341344	2.43522e-08	1.80417e-08	4.30379e-05	1.01364e-05	0.00720736	0.0536594	0.00365987	0.0774712	0.000333529	1.28073e-05	3.51532e-10	0.000727831	1.09265e-05	0.00632002	4.47475e-07	0.0141016	1.68345e-06	0.000109011
GSK-3 inhibitor IX	0	4.44089e-16	0.0300907	4.4631e-14	1.06137e-13	0.0288047	2.14642e-11	7.80282e-06	6.77836e-11	6.81729e-10	0.0556945	7.48598e-07	0.544437	1.54765e-06	0.000446407	4.37866e-06	7.05636e-11	0	2.44249e-14	0	2.1896e-06	1.50286e-05	6.26605e-11	5.52895e-07	3.35287e-14	0	0	0.180604	0.00312856	3.73183e-10	2.84484e-10	0	3.55271e-15	0.000134055	1.14131e-13	4.72955e-13	0.191453	0.04758	0.0213394	2.75335e-14	8.88178e-16	8.6554e-06	3.99414e-12	2.9826e-08	6.78873e-06	1.35552e-11	6.86011e-05	0	4.38978e-05
PF-184	0	0	0.00407555	0	0	1.72125e-11	0	0	0	0	2.22045e-16	0	0.000413934	6.66134e-15	7.91322e-07	1.5297e-05	0	2.47384e-11	0	0	6.40114e-05	1.11098e-06	0	0	0.000137925	0	4.77174e-13	0.205757	0	0	0	0	0	8.50431e-14	2.22045e-16	2.65565e-13	0.0373097	5.81304e-09	0.00394148	0	2.54414e-09	3.45437e-10	4.47673e-10	7.2421e-11	0	8.89301e-08	1.10626e-10	0	0
cabozantinib	2.4869e-14	1.35393e-07	0.000159068	2.43825e-09	8.88178e-16	0.149135	6.79901e-13	1.53642e-11	3.18745e-09	0	0.119051	7.77156e-15	0.20933	5.9952e-14	0.0879618	0.730733	7.83673e-11	0	6.89115e-11	2.66454e-15	0.000141801	0.000609814	4.37493e-09	1.61373e-09	3.5616e-10	4.63851e-13	0	0.0565738	6.57074e-05	1.71865e-10	5.89706e-12	3.75945e-10	2.66454e-15	7.63059e-05	4.17954e-08	5.54991e-10	0.641573	0.0884226	0.718297	1.11022e-15	5.01173e-10	9.20342e-06	8.92321e-07	0	1.81868e-05	0.000282973	0.00275434	0	0.000406877
Compound 23 citrate	3.55271e-15	0	6.48004e-09	0	2.02358e-11	3.37614e-06	0	5.9952e-15	0	3.12417e-13	0	0	0.813474	0	0.0168856	0.0154754	0	4.44089e-16	2.44249e-15	0	0	0.0145902	0	4.82725e-13	3.78857e-06	1.00209e-12	1.13998e-12	4.4196e-05	0	0	0	8.33816e-10	0	0	0	0	0.0846206	0	0.098251	0	0.0423905	8.35621e-06	4.05363e-09	4.09344e-08	0	0.0383265	1.85171e-10	3.05493e-06	0
CI-976	1.38951e-07	0.817189	0.344471	0.522452	0.0146458	0.149518	0.0221622	0.669708	0.180172	0.801874	3.2808e-06	0.777565	0.0024333	0.946363	0.0167983	2.69868e-07	0.160247	7.83485e-06	0.000325999	0.00628657	0.035646	0.958797	0.458072	0.856882	0.704593	2.16975e-08	0.593713	0.00132494	0.508447	0.155198	0.0526391	5.0375e-08	0.399201	0.0285829	1.40928e-05	0.0850548	0.219485	0.143374	0.214825	0.556984	0.0148319	0.773971	2.85889e-05	0.00229422	0.17189	4.18386e-06	0.731899	0.0521808	0.533635
EX-527	0.000162885	0.724073	0.0541363	0.436721	4.48302e-05	0.000727862	0.6499	0.148585	0.639834	0.0154358	0.00346709	0.0773989	1.92462e-07	0.253744	0.0740514	0.199541	0.72802	2.08645e-05	0.00141344	0.032324	0.000161996	0.0711174	0.603952	0.784138	0.0180014	0.465148	0.264732	0.701426	0.0131217	0.744453	0.941084	0.169818	0.0612968	1.34037e-07	0.978074	0.601005	0.0274213	0.0385154	0.00976142	0.205826	0.65101	0.842835	1.02637e-07	0.134108	0.0523956	0.378332	0.33866	0.635299	0.0151535
hyperforin	0.00131021	0.878173	0.567949	0.87637	0.000925774	0.000125057	0.080046	0.0656464	3.13526e-06	0.0456688	0.997837	0.673499	0.741753	0.138615	0.00738349	0.00107295	0.00294251	0.00690944	0.026559	0.450135	0.0187607	0.43896	0.0268384	0.743482	0.0578751	5.19691e-05	0.00240694	0.002247	0.0156154	0.402205	0.001884	6.34261e-10	0.639923	0.0050699	9.31449e-06	0.0298911	0.000698968	0.0908508	0.172194	0.964461	0.145202	0.128191	0.269497	0.989397	0.285009	7.14852e-07	0.520462	0.603863	0.220433
compound 1B	0.207097	0.689768	0.798109	0.464997	0.967045	0.00152411	0.0262034	0.516696	0.628478	0.152175	0.0360083	0.434469	0.0587436	0.00159138	0.825569	0.304271	0.839059	5.40802e-06	0.978303	0.00911954	0.16787	0.834135	0.543382	0.277155	3.51535e-05	0.228363	0.0783889	0.00569482	0.935398	0.605175	0.891177	0.679667	0.797841	0.634978	0.548815	0.00248756	0.00516341	0.401354	0.236422	0.137706	0.0499992	0.578608	0.0423725	0.0780891	0.341427	0.0249639	0.883465	9.05588e-05	0.195736
BMS-345541	0	0	0.0117368	0	0	0.0120126	0	0	0	5.10043e-11	0	0	0.317777	7.92477e-13	0.196741	0.253946	0	0	0	0	0.0364849	0.483809	0	0	0.0774272	0	4.27346e-05	0.600413	9.05498e-13	0	0	0	0	1.75861e-07	0	3.75726e-11	0.152487	3.24185e-14	0.924993	0	0.272143	0.180887	0	0.0356737	0	0.00144746	1.62421e-11	9.00169e-13	2.17862e-05
gossypol	0	2.44027e-11	0.159746	6.81657e-11	0	0.00193935	1.08551e-10	5.69933e-07	4.08562e-13	4.32517e-07	0.439344	0.00880806	0.34128	6.87349e-07	0.00193648	0.00426109	3.59712e-13	7.72421e-06	4.26326e-14	2.45546e-11	0.0203497	0.00399119	0	9.50636e-05	0.153927	0	1.27007e-08	0.0844785	0.00353925	0.000174197	2.22045e-16	0	7.70939e-13	0.0227668	1.0353e-06	1.60008e-06	0.996849	0.746406	0.112682	0.212201	6.09937e-09	0.00100229	3.88943e-08	0.00147845	2.93835e-05	2.87899e-06	1.3914e-06	0.000199063	0.331874
betulinic acid	0.342058	0.86785	0.149565	0.232306	0.332101	0.0437991	0.503985	0.135732	0.00278723	0.00779239	0.633314	0.0499717	4.55958e-07	0.0297608	5.1738e-08	0	0.0314039	0.873514	0.833442	0.562957	0.930021	0.451624	0.587772	0.542598	0.370994	0.0488063	0.00343522	0.00965645	0.15115	0.535055	0.143848	0.0453036	0.97256	0.764981	0.0167188	0.732155	0.130254	0.146867	4.46933e-05	0.702482	0.0173253	0.186326	0.830526	0.939868	0.824792	3.6813e-09	0.173924	0.14525	0.270238
Ki8751	0	0.00278268	0.00392979	0.00419667	8.88178e-16	0.522414	3.32128e-05	0.00023239	3.25495e-08	1.05915e-13	0.824743	5.18757e-06	0.662197	3.34002e-07	8.11691e-05	0.234664	1.94511e-12	5.79359e-12	0	5.60794e-10	0.708022	0.000115748	1.27637e-08	0.000450317	0.0375581	2.22045e-16	0	0.16112	0.146179	2.0234e-07	4.71845e-12	0	4.09595e-09	0.915576	1.37253e-09	0.0300931	0.0148421	0.29922	0.611686	8.75236e-10	0.00323511	0.113415	1.09652e-08	1.94827e-06	0.262291	6.29222e-07	0.00598302	2.47235e-08	4.82185e-05
nintedanib	1.16618e-12	0.00213046	0.0193012	6.62011e-05	3.81318e-08	0.000477039	6.02576e-11	7.30749e-11	1.57652e-14	0	0.0189775	0	2.76253e-05	1.32688e-08	4.44089e-16	7.85971e-12	4.84057e-14	7.73685e-05	9.04679e-09	2.25974e-08	1.71209e-10	5.44487e-07	5.12415e-10	5.42477e-05	5.0826e-12	2.55351e-14	0	0.580253	3.11814e-07	1.65319e-11	6.50316e-08	8.35287e-12	5.27355e-05	3.71472e-08	0	3.61113e-08	0.0883278	0.00345746	0	2.78e-13	1.44764e-06	7.16924e-08	0.00151097	3.33067e-15	7.39904e-08	6.21725e-14	0.00792999	1.59872e-14	8.52323e-08
AZ-3146	0	9.99423e-13	5.1522e-06	1.55431e-15	3.10862e-15	0.00435607	1.94911e-09	0	0	0	0	0	1.52545e-12	1.60307e-09	1.46517e-08	9.95175e-06	0	2.01784e-05	0	2.44249e-15	9.56877e-06	0.159893	0	5.85754e-13	0.0691967	0	4.44089e-16	0.000587181	0	0	0	0	0	0	0	4.37638e-08	0.526668	2.66454e-15	1.86231e-05	0	0.00172988	0.0244151	4.31699e-09	0.00633036	0	1.53282e-11	5.4133e-05	5.27092e-07	0
BRD-K97651142	1.88997e-06	0.000134286	0.211331	0.0442575	7.00413e-10	0.915127	0.123959	5.07624e-06	0	0.000116744	0.00107086	0.0687523	0.00605956	7.28629e-05	0.0655857	0.256648	5.08684e-10	0.541735	6.15948e-07	0.000202469	0.00505519	0.0732443	7.7793e-10	0.000284581	0.000331644	4.22679e-06	0.00156897	0.00327123	0.00174051	0.0143955	7.07777e-06	1.13807e-09	0.000253585	0.320096	0.243687	0.297266	0.941208	0.459533	0.718637	0.442315	0.0294527	0.581295	0.0075761	0.282387	0.000272557	0.0306936	2.47271e-06	0.630291	0.0557734
ciclosporin	2.1896e-08	0.00168216	0.0424106	1.23857e-07	0.000133538	0.00691237	1.01949e-06	0.00185993	0.00474842	4.22635e-09	0.680231	0	0.0470169	8.81443e-05	5.2099e-11	5.26923e-06	3.41022e-06	1.13711e-07	2.15611e-05	0.00176428	1.37027e-05	0.0470943	0.000576137	0.0709041	0.000390285	3.66638e-06	0.00186656	0.564669	0.131804	0.00150827	1.17076e-08	1.17731e-06	0.000127184	6.8779e-05	0.000521986	5.12467e-07	0.223829	0.0248994	2.42238e-05	0.01021	0.00185803	3.04662e-05	0.00290645	7.28759e-05	0.000905841	0	0.941493	4.48204e-08	0.205019
AT7867	0	2.22045e-16	0.472311	0	0	0.00117643	1.04938e-12	0	0	2.22045e-15	1.64275e-08	0	0.142014	0	0.0893451	0.759542	0	0	0	0	0.000306495	1.41789e-05	0	0	1.37001e-07	0	1.33227e-14	0.951641	1.5102e-07	0	0	4.84057e-14	0	2.46275e-07	0	2.17679e-11	0.98672	1.73448e-07	0.225171	0	1.32737e-08	0.00250692	0	2.84217e-14	0	0.0820004	0.000267889	0	4.73554e-10
regorafenib	0	0.000320133	0.00214086	6.34111e-05	6.89324e-11	0.602302	5.9896e-10	4.37186e-07	3.68134e-09	7.67457e-05	0.967867	0.000339547	0.274109	6.15062e-05	3.24812e-06	4.8977e-05	5.15837e-08	8.74823e-08	5.14948e-11	2.63425e-08	0.302279	0.000183816	1.179e-06	0.000241081	0.472935	0	6.17685e-10	0.0798087	0.125842	3.982e-07	4.68784e-10	0	3.64216e-05	0.200343	4.44089e-16	5.68618e-05	0.452971	0.659181	0.0156083	0.000186961	4.37905e-09	0.148647	4.04608e-08	4.76384e-07	0.0159622	1.39392e-08	0.0169548	2.28459e-06	0.0146777
TW-37	0	0	0.000500028	2.79776e-14	0	0.796763	0	4.44089e-16	0	3.76617e-09	0.00518891	4.74287e-13	0.605839	1.11022e-15	4.92264e-07	0.00266491	0	0	0	0	0.732486	0.0496045	1.02141e-14	0	0.0793083	0	1.97447e-11	0.0411421	3.78602e-06	0	0	0	4.5445e-11	0.00127036	0	1.43424e-07	0.0622039	0.0448373	0.308552	6.37235e-09	1.1615e-08	0.00474262	2.02103e-09	1.97359e-09	3.79874e-12	4.20125e-09	2.7741e-10	7.06713e-07	0.0119056
BRD-K51490254	4.53606e-09	0.00012311	0.230264	0.000235574	8.06898e-09	0.241109	1.6825e-08	0.0105146	0.0039204	0.178756	0.456459	3.56453e-05	0.00659406	0.0348604	0.0232122	0.173597	0.0191771	9.65735e-08	1.59932e-06	4.77135e-07	0.0755704	0.0192389	0.0261681	0.0327789	0.227093	2.09302e-05	0.0537967	0.882475	0.895784	0.00540382	4.01656e-05	1.86002e-07	0.000117796	0.221722	0.00140592	0.0230698	0.198424	0.602404	0.25108	0.0345085	0.0420184	0.000704585	1.61156e-10	0.0380351	0.000709146	0.000296226	0.146301	0.00221024	0.0489416
rigosertib	0	0	0.168632	0	0	0.000203546	0	0	0	7.99361e-15	0	2.88658e-15	0.367752	0	0.334005	0.3871	0	0	0	0	0.00097316	0.00023909	0	0	0.0018591	0	1.4575e-07	0.175709	0	0	0	0	0	0	0	4.44089e-16	0.402174	0	0.750378	0	4.85377e-06	0.00116016	0	3.7904e-06	0	0.31658	4.44089e-16	2.1787e-11	4.44089e-16
vorinostat	0	0	5.56e-12	0	0	8.52173e-09	0	0	0	0	0	0	0.037234	0	2.36941e-06	0.00389777	0	8.54428e-13	0	0	6.39623e-06	7.8114e-07	0	0	0.167175	0	3.13971e-13	0.00941696	0	0	0	6.66134e-16	0	0	0	0	0.00200894	0	0.0390873	1.33227e-15	0.000312265	1.03675e-08	8.80167e-10	4.03685e-05	0	0.0877874	5.25127e-10	2.26485e-14	0
ML320	0.0386662	0.000298517	0.00923717	0.013227	0.265981	1.04971e-07	0.000309007	0.0001276	5.30014e-08	3.3483e-06	0.00778529	0.0328172	0.00014462	0.000412082	0.364633	0.039586	0.000703915	0.30484	0.0197549	1.84959e-06	3.84861e-07	5.77316e-15	0.000259214	0.000680482	1.63802e-12	0.033074	0.000180754	0.000455338	2.06579e-07	0.00141117	0.149914	0.691869	3.5801e-05	1.79131e-09	0.0116173	2.53336e-06	0.00575968	0.00980187	0.783345	8.87925e-07	8.43898e-05	0.000169508	0.430956	0.022819	0.0102225	0.794864	0.187054	1.56564e-05	0
HC-067047	1.37743e-08	2.10843e-07	4.91053e-05	8.61407e-11	0.00052812	6.90833e-05	6.45546e-11	0.00282196	1.02813e-09	3.52675e-10	0.00241363	3.39728e-13	0.615657	2.94653e-13	6.78506e-05	5.13367e-13	1.60529e-07	0	7.69472e-06	1.05443e-07	9.4813e-14	3.1107e-05	1.53509e-08	2.78275e-05	8.34888e-14	2.08923e-09	0	1.90944e-07	5.2759e-08	1.12377e-05	1.3789e-12	5.22026e-07	2.48156e-10	8.48776e-09	4.23482e-10	0	4.90859e-06	7.98103e-06	0.00761291	2.57654e-11	3.76217e-08	1.34115e-13	0.000494202	1.43912e-11	6.12486e-06	6.66134e-16	0.216203	2.7915e-10	1.57801e-06
valdecoxib	7.54952e-15	1.2923e-13	7.58272e-05	2.39364e-13	1.5099e-14	8.10073e-06	5.10703e-15	1.48948e-12	0	0	4.28752e-07	1.11022e-15	0.000685466	0	1.14731e-07	1.26429e-08	0	1.03363e-10	2.53712e-10	4.44089e-16	0.0207556	1.76481e-07	0	4.82525e-10	0.0143952	4.71506e-08	0	0.00888553	5.86768e-10	9.20863e-12	0	3.98828e-10	0	3.2335e-09	2.61983e-10	4.74094e-10	9.69871e-07	1.89449e-06	0.0012007	2.62242e-07	1.35072e-06	7.54952e-15	3.84592e-05	4.51041e-07	0	2.77176e-08	1.60475e-08	3.11153e-08	1.47279e-07
BRD-K14844214	0.000107652	0.0271451	0.231662	0.0219928	0.0771185	4.30655e-07	3.4952e-06	0.000884724	0.000493415	0.00509621	0.972693	4.21e-09	0.235118	0.178286	0.000726544	0.000246171	0.000983364	2.56654e-06	0.00281729	2.94701e-08	0.441461	0.040306	0.0855024	0.00106112	0.0704817	0.00599908	7.59384e-05	0.917273	0.327752	0.694421	0.0295851	0.00844392	0.01498	0.30667	0.00402682	6.36985e-06	2.12484e-05	0.104251	5.5547e-08	0.019422	7.59399e-06	3.42149e-06	0.042467	0.00101201	0.129817	0	0.104869	0.000783417	0.0747081
NSC 74859	0.0101019	7.14982e-06	0.0145755	0.0170821	0.0177219	3.56446e-10	0.109128	3.24303e-06	1.83675e-10	5.23049e-06	1.853e-09	0.010702	0.000830239	2.76442e-06	6.57163e-06	1.11395e-05	2.88194e-06	0.770776	0.0103437	1.20354e-05	0.165857	0.0012711	1.08673e-10	0.000229671	0.210207	0.0269743	9.33648e-05	2.89516e-09	3.50544e-10	0.000184371	5.20567e-05	0.26627	5.27626e-08	8.80507e-07	0.0219115	0.021623	2.68892e-06	0.000903361	0.358602	0.0133923	0.0764337	6.95603e-05	0.170844	0.611768	3.83109e-07	0.111174	0.139906	0.000476958	0.000392515
BRD8958	0.0243494	0.988509	0.666008	0.619696	0.00522512	0.072922	0.876079	0.265815	0.0017115	0.00373288	0.0267073	2.29212e-05	1.77636e-15	0.105395	0.00123756	0.368856	0.000701287	0.0260724	0.293627	0.487889	0.0220456	0.0229847	0.90418	0.685548	0.00524901	0.582024	0.347672	2.51346e-10	0.178434	0.962645	0.0549264	0.00104549	0.964387	0.269178	0.166128	0.00768768	0.140535	0.0215385	0.100338	0.445196	0.697511	0.0229833	0.153775	0.117813	0.248547	0.00730126	0.613997	0.525978	0.229169
BRD-K92856060	2.53007e-06	9.45884e-07	0.00338192	1.19326e-06	4.11233e-09	0.0240172	1.05539e-09	0.00662952	1.50904e-08	0.00162114	0.214856	0.0111342	0.799626	6.51181e-07	0.0589146	0.000775544	0.001415	0.000374223	0.00309137	0.000197422	0.236455	9.02387e-10	1.27602e-05	2.32843e-06	0.73008	3.15015e-12	7.0841e-08	0.311158	7.54159e-08	1.00393e-07	0.000205275	7.55908e-05	0.000724468	1.7957e-06	1.62026e-12	1.59096e-07	0.359205	0.046923	0.180928	0.301037	0.00290087	0.112432	0.00218051	3.56899e-05	4.7936e-08	0.0114558	4.07462e-06	0.342862	3.88746e-10
BRD-K37390332	0.758647	0.522781	0.675214	0.374152	0.995035	0.0773139	0.122038	0.136562	0.307516	0.10794	0.060201	0.210892	0.0822676	0.274204	0.988549	0.0130932	0.545156	0.588328	0.296429	0.3165	0.0151113	0.647655	0.313165	0.61746	0.690845	0.470579	0.878933	0.193371	0.254312	0.428861	0.0214534	0.0234065	0.463248	0.695166	0.886476	0.154736	3.43836e-05	0.396655	0.934615	0.149994	0.511393	0.0546164	0.655748	0.871977	0.204376	0.99489	0.452185	0.157073	0.0113131
PYR-41	1.02313e-05	0.293876	0.552427	0.394037	0.000516583	0.548533	0.0257532	0.568202	0.380253	0.641244	0.00156127	0.0268907	0.055558	0.629832	0.0169633	0.0135284	0.64925	6.92206e-07	0.000434316	0.0617013	0.0378129	0.0328235	0.698873	0.522729	0.431998	0.00106793	0.00197796	0.406716	0.0836281	0.87686	0.00243124	7.40007e-05	0.0167665	0.100354	0.114445	0.0745191	0.9767	0.00069912	0.0334131	0.655718	0.000606491	0.0232553	0.000756479	0.00012839	0.164406	9.98581e-07	0.0515308	0.00844129	0.346408
cucurbitacin I	0	0	0.0583756	0	0	2.02283e-08	0	4.48989e-10	0	2.22045e-16	0.000325944	0	0.493979	2.66454e-15	8.34129e-06	3.15333e-05	0	0	0	0	0.00422131	1.27509e-11	0	2.22045e-15	1.68192e-06	0	3.77476e-15	0.107865	4.75919e-08	0	4.44089e-16	0	0	1.57327e-11	0	0	0.0018745	2.30903e-10	0.260868	2.86438e-13	1.11022e-14	2.25677e-11	0	2.22045e-16	0	0.000153315	0.000371316	0	9.93294e-12
tacrolimus	2.33076e-09	2.54358e-05	0.0860091	3.34279e-06	3.74052e-09	0.000607222	4.90575e-07	0.0002032	5.32907e-14	3.3884e-13	0.00106281	2.43973e-08	0.0550673	2.03868e-09	0.0149762	0.0253607	4.55258e-12	2.28625e-05	2.35168e-10	7.01564e-10	0.084316	1.86957e-10	7.35767e-12	3.13523e-08	0.0494744	8.49254e-12	0	0.746363	5.26201e-08	2.30835e-06	7.39919e-06	4.95455e-08	5.15739e-09	3.70042e-05	6.46162e-05	3.69769e-07	0.0175715	0.0190558	0.0291154	7.68875e-07	5.52434e-05	4.88483e-08	0.00120766	2.72624e-06	0.000229063	1.22274e-10	0.00947578	3.00925e-05	1.49933e-08
momelotinib	0	0	0.160731	0	0	7.68478e-10	0	0	0	0	0.000196071	7.54952e-15	0.287221	4.44089e-16	0.000647192	0.000429534	0	7.50511e-14	0	0	1.10471e-09	0.000125063	0	0	0	0	0	0.0399775	1.25526e-09	0	0	0	0	6.59218e-09	0	1.46549e-14	0.190517	3.07994e-09	0.0354184	0	2.44249e-14	2.55795e-13	4.0854e-12	1.63314e-11	0	0.01391	1.96026e-07	0	7.28394e-05
N9-isopropylolomoucine	0	0	7.20532e-10	0	0	3.39084e-11	0	0	0	0	1.12536e-09	0	0.0990746	0	2.64233e-13	2.48061e-09	0	0	0	0	7.1637e-08	0.000249324	0	0	1.33446e-08	0	2.25153e-13	0.0266439	3.01981e-14	0	0	0	0	1.10356e-13	0	0	0.000110423	1.21061e-11	3.83155e-06	0	2.88417e-10	7.7308e-09	6.10623e-14	3.16696e-10	0	1.75428e-06	1.15437e-05	0	3.46168e-13
KHS101	0	7.99361e-15	2.27052e-06	5.77316e-15	0	0.00551448	2.92211e-13	3.9968e-15	0	2.51113e-10	1.30836e-08	1.20736e-08	0.607971	8.74278e-12	0.00327212	1.09047e-05	0	4.44089e-16	0	0	0.624851	0.00371884	0	2.14893e-09	0.857042	0	1.71114e-09	0.724725	3.26604e-07	6.78346e-11	0	0	2.22045e-16	1.18894e-05	5.17364e-14	6.45706e-12	0.0626353	4.34085e-09	0.301323	0.000422029	0.000319398	0.000311211	5.11591e-13	0.00240415	2.56284e-12	9.08162e-14	3.46772e-09	2.372e-08	0.00210122
BRD-K61166597	0	0	6.70975e-10	0	0	9.81295e-09	0	0	0	0	2.83262e-11	0	0.565998	0	9.33931e-05	4.42853e-06	0	0	0	0	9.95996e-06	6.49709e-07	0	0	8.53363e-08	0	1.29079e-11	0.0173286	5.55112e-15	0	0	6.20697e-11	0	0	0	0	4.68419e-06	0	0.277195	0	5.1776e-09	1.9971e-08	6.0211e-09	1.15659e-07	0	3.01066e-05	3.77885e-06	0	6.66134e-16
silmitasertib	8.88178e-16	2.05867e-05	0.000527559	0.00108271	1.77636e-15	0.568674	9.66782e-13	6.85499e-09	4.44089e-15	0	0.796465	5.91083e-13	0.00266705	4.14779e-13	5.88107e-11	3.36999e-08	8.3745e-11	0.0192741	3.65042e-10	3.46037e-06	0.167547	0.00207079	2.0481e-10	0.000238419	0.00175326	0	1.01474e-13	0.110423	0.00903367	1.08015e-08	4.23068e-09	0	3.86697e-08	0.0426405	1.64757e-13	0.0115592	0.155808	0.818775	4.99212e-06	4.02087e-05	3.0087e-12	2.37599e-07	0.000212616	8.18257e-12	1.56236e-06	1.18522e-10	0.542248	8.77598e-11	0.000175509
PDMP	6.52811e-14	1.10203e-09	1.46213e-09	5.20703e-10	8.60467e-12	0.00351094	0	1.34526e-06	0	1.55431e-15	0.00143602	0	0.0245332	1.67066e-12	2.06408e-05	6.4022e-07	1.35856e-10	5.17364e-14	9.03027e-09	7.7256e-12	0.000847283	0.001774	2.4996e-10	3.21058e-07	0.00472956	4.89297e-12	0	0.0391529	7.65485e-05	1.824e-08	0	2.8905e-08	6.66134e-16	3.98637e-11	0	0	0.00941048	1.72955e-07	0.00699653	1.68525e-06	0.000233063	5.50671e-13	3.90288e-06	1.37224e-12	7.07298e-10	6.53711e-09	0.0417984	1.46549e-13	0.004543
Compound 1541A	0.245013	0.0448065	0.188861	0.397122	0.152906	3.96893e-07	0.220678	0.512709	5.21247e-06	1.04806e-05	0.00700475	0.0110889	0.00583495	0.341836	0.0308081	0.0839595	0.122944	0.586198	0.208582	0.0956233	0.430397	0.00689084	0.00464956	0.327279	0.127106	0.676334	0.000103848	0.0551368	0.000237376	0.060536	0.0341231	0.199938	0.0196779	0.142076	0.115609	0.733518	5.36971e-09	0.00594001	1.93767e-10	0.616086	0.702668	2.36787e-05	0.731358	0.229186	0.0462518	0.00218435	0.113878	0.684683	0.0647373
purmorphamine	6.66134e-16	0.000680133	0.469008	0.00168106	2.81378e-09	0.88863	2.36426e-07	0.0105677	0.00367509	0.00802386	0.0685234	0.00324392	0.913746	0.00679382	4.47459e-06	4.03521e-05	5.77871e-05	4.44089e-16	8.10659e-08	2.46808e-08	0.294466	0.0501353	0.0107182	0.0406053	0.303068	2.73646e-09	7.3578e-11	0.0362783	0.903355	0.0632447	2.98559e-05	7.15872e-13	2.69402e-07	0.497399	7.47813e-05	0.011671	0.550714	0.803091	0.0999664	0.000358514	0.000414192	0.0670625	3.18397e-06	0.00121409	0.716831	2.66454e-14	0.0309887	3.83989e-05	0.828752
GSK461364	0	0	0.0502896	0	0	0.00133568	4.44089e-16	0	0	0	0	0	0.99549	0	0.0191636	0.861702	0	0	0	0	0.000184797	0.00571493	0	0	0.00323375	0	3.25121e-10	0.948035	0	0	0	0	0	3.70703e-12	0	5.10259e-13	0.947911	2.22045e-16	0.483897	0	4.44609e-11	0.00159429	0	0.000133644	0	0.000207931	0	1.11022e-15	2.70894e-14
BRD-K02251932	0.000214429	0.00230402	0.000531579	7.31692e-06	0.0333225	5.82218e-09	3.20291e-07	4.306e-05	6.26492e-10	1.41664e-13	0.000689258	1.86073e-13	0.0531763	0.0012026	7.61768e-05	1.87789e-06	1.27882e-08	0.00995792	0.00150895	9.65162e-08	3.44489e-06	0.0154804	2.69755e-06	5.61831e-05	0.000210789	0.00382911	2.28115e-08	0.955586	0.000537542	0.00473631	4.16254e-06	0.00105334	9.32555e-06	0.00147052	1.24345e-06	5.71777e-05	3.06571e-05	3.81418e-05	5.3003e-10	0.000104201	0.000566713	1.79843e-08	0.240399	0.000190546	1.95602e-06	4.44089e-16	0.239045	2.58955e-07	0.000459884
NPC-26	4.67814e-10	0.0531767	0.0772351	0.0811138	0.000186051	0.628115	3.85384e-05	9.3766e-07	6.11555e-12	8.70636e-06	0.174901	4.63956e-09	6.3954e-07	0.0300095	7.47091e-12	2.98721e-11	1.76086e-11	0.260761	7.46841e-05	0.00293559	0.14844	0.0404541	0.000230181	0.0190177	0.12237	3.31333e-10	0.000215036	7.58572e-05	0.112475	0.000349336	4.07977e-05	6.16612e-10	0.00922988	0.070064	2.33388e-10	0.0401847	0.39698	0.0140822	7.75522e-05	0.000752692	0.000737681	0.0419828	0.00214767	0.010931	0.0175784	1.79856e-14	0.435647	0.000134064	0.000151314
BRD-K71935468	0.00558202	0.0763179	0.0720075	0.0385182	0.16307	0.684103	0.000110823	0.831882	0.114221	0.0194045	0.328895	9.86774e-05	0.145747	0.000255883	5.55735e-07	2.49912e-05	0.969078	0.000206296	0.620216	0.19966	0.892477	1.38062e-08	0.949328	0.208222	0.0691946	0.0436235	0.00043264	0.513296	0.919945	0.00376142	0.380989	0.478003	0.185096	0.0851308	0.000679174	0.00386283	0.0312506	0.525468	0.000555405	0.445874	0.000258858	0.00110638	0.0300642	4.1907e-06	0.0393145	0.0504089	0.0234098	0.00449459	0.000156478
GW-843682X	0	0	8.65047e-06	0	0	7.70844e-05	0	0	0	0	0	0	0.00165735	2.66454e-15	2.19306e-06	0.00065724	0	2.36391e-07	0	0	1.32623e-07	0.013683	0	0	0.00151902	0	4.44089e-16	0.393286	0	0	0	0	0	3.66374e-14	0	2.89694e-10	0.152815	2.31237e-12	9.07165e-05	0	2.34282e-06	3.34305e-08	2.66454e-15	0.000521467	0	3.23551e-07	2.08345e-10	1.33227e-15	5.69322e-13
ML029	4.10631e-09	0.000113645	0.00134007	8.29367e-10	2.83829e-06	2.3359e-05	1.40307e-08	6.1383e-05	0	0	5.5356e-07	6.31051e-13	0.0258175	4.94658e-11	9.1153e-08	6.89509e-10	1.43401e-11	0.00958922	3.20035e-07	6.33504e-06	0.00052831	0.00038837	2.22045e-16	0.0649606	0.207487	0.000274651	1.06581e-14	0.00547117	1.16342e-08	0.000162816	0	1.16373e-07	1.83334e-09	2.02702e-09	0	8.25889e-10	0.0306377	4.93445e-06	0.000334143	0.000143791	0.12836	8.54872e-14	0.00278682	5.28331e-05	3.82183e-12	5.08771e-05	0.101182	0.000163086	9.91497e-07
BRD-K71781559	0.149525	0.069003	0.719347	0.0294955	0.100288	0.532316	0.0115437	0.739793	0.361932	0.505958	0.868359	0.591849	0.75197	0.0255495	0.819438	0.0521738	0.193416	8.62634e-07	0.0557466	0.119944	0.665659	0.91785	0.497493	0.137075	0.177913	0.325006	0.254839	0.703879	0.808474	0.754416	0.168242	0.130468	0.0289793	0.837152	0.705957	0.11906	0.674523	0.427667	0.914645	0.879419	0.0859959	0.809722	0.215874	0.301673	0.728284	0.0474052	0.601346	0.44995	0.395523
tosedostat	0	0	2.9976e-12	0	0	4.79521e-09	0	0	0	0	2.05436e-12	1.11022e-15	0.0537304	0	2.07652e-10	1.48346e-07	0	7.16359e-10	3.10862e-15	0	1.1224e-07	1.97105e-06	0	6.66134e-16	8.72846e-06	0	2.61435e-09	2.73369e-06	0	0	0	9.19691e-11	0	8.88178e-16	0	6.21725e-15	0.000145398	2.88928e-10	8.07222e-05	1.03055e-11	1.73651e-07	3.10862e-14	2.69434e-06	2.28878e-08	0	0.00169756	0.0744529	3.10862e-14	8.18301e-12
PAC-1	0	1.26964e-09	7.26013e-05	6.03961e-14	1.13438e-11	0.00254581	0	9.71667e-13	0	1.83659e-07	7.71367e-08	0	0.143863	8.53608e-08	0.00146116	0.00221646	1.17033e-09	3.9968e-15	7.67075e-12	4.44089e-16	0.142164	0.0542875	1.42433e-11	3.64548e-11	0.461861	0	3.62954e-12	0.727199	1.02145e-11	2.03266e-11	0	3.73257e-13	2.22045e-16	2.19722e-08	0	1.77636e-15	0.0351991	5.10703e-14	0.252491	6.34434e-08	0.346631	1.27559e-05	1.49996e-07	8.10552e-06	1.78111e-09	0.00376899	2.09471e-05	0.000629242	4.20879e-05
methotrexate	0	2.67892e-11	0.063271	3.64153e-13	6.60276e-11	0.513635	0.0227368	1.01338e-10	3.46544e-09	0.496859	0	0.787346	0.521017	0.260958	0.770973	0.362983	5.16887e-10	3.21784e-05	4.44089e-16	9.59233e-14	0.682062	0.0359793	6.30271e-10	1.77636e-15	0.188795	1.18572e-13	0.738392	0.031568	0.000126487	2.32767e-11	0.000171322	0	4.46118e-07	0.184225	1.62186e-11	0.249825	0.171461	1.65086e-06	0.778965	1.28278e-07	0.0216582	0.191558	6.93734e-11	0.01361	1.7109e-10	0.485096	1.33227e-15	0.0828016	0.0682955
SRT-1720	0.0195282	3.70758e-05	0.100942	1.01081e-06	0.010314	2.44249e-13	0.00153588	0.0188132	2.13969e-10	5.83687e-07	8.70415e-14	5.06401e-07	3.39861e-05	5.01746e-05	0.0531122	0.00102583	3.6997e-06	0.647815	0.00673365	0.00117235	0.000130968	0.00227373	8.01581e-14	0.000895378	0.571015	0.00290313	0.00617158	4.95805e-07	1.76155e-10	7.48392e-11	1.29499e-06	0.0814938	1.11914e-07	0	4.48369e-08	1.27195e-09	1.26314e-10	8.87844e-08	0.00787394	2.36545e-06	0.074506	7.67365e-06	0.0450863	0.40871	4.9253e-11	0.958888	0.0877289	0.00346335	2.22542e-07
MK-2206	6.52811e-14	1.68827e-09	0.000393491	0	6.05835e-11	5.66609e-07	0	4.13314e-12	2.31726e-12	1.33227e-15	0.000274698	0	0.140818	0	6.85215e-07	0.00584899	3.2669e-11	0	4.46474e-11	1.19282e-12	2.39617e-11	1.925e-07	8.88178e-16	9.89729e-06	4.58871e-08	7.90203e-07	0	0.000163978	1.28498e-10	2.22045e-16	3.45191e-12	4.69919e-05	2.22045e-16	0	4.21187e-07	0	3.39595e-05	2.57466e-05	0.00325744	4.44089e-15	0.167199	5.77849e-11	3.93962e-05	0	0	0.00120562	0.361991	1.73521e-10	1.40778e-09
narciclasine	0	0	2.23073e-09	0	0	5.56529e-07	0	0	0	0	0	0	0.0317734	0	0.000212621	0.00239135	0	0	0	0	4.9388e-07	5.24928e-05	0	0	0.000128919	0	4.12115e-12	0.399117	0	0	0	0	0	0	0	0	0.236309	0	0.00578209	0	1.58031e-07	7.93138e-05	0	4.19613e-08	0	4.15334e-05	0	0	0
serdemetan	0	4.44089e-16	0.0130635	0	0	1.53036e-09	0	7.22403e-10	1.35403e-12	1.18152e-08	1.20819e-11	0	0.550702	1.06581e-14	0.00314819	0.0036597	1.26565e-14	0	0	0	0.0124713	0.000220989	0	0	0.0347525	0	2.12355e-11	3.7453e-05	0	0	0	3.79682e-09	0	3.9968e-15	9.83658e-13	0	6.23562e-05	1.26985e-09	0.0633683	0	0.619405	4.29292e-10	0	2.21348e-07	0	3.65354e-06	0.168772	1.69129e-09	1.54234e-10
bleomycin A2	0	0	1.55586e-05	0	0	1.10712e-07	2.30482e-13	0	0	0	1.02239e-08	0	0.478333	0	0.00735963	0.0163189	0	3.64233e-11	0	0	0	0.000667892	0	0	0	0	2.30189e-06	0.000923024	0	0	6.71685e-13	0	0	5.96101e-12	0	3.06422e-14	0.0833894	6.88338e-14	0.00770862	0	1.34402e-10	7.76374e-07	9.42923e-06	5.21139e-13	0	0.0266397	1.6708e-06	0	8.95447e-07
procarbazine	0.0613883	0.78366	0.622906	0.108864	0.0109981	0.871903	0.00402845	0.785993	0.0187161	0.992321	0.00213113	0.0950475	3.54338e-06	0.66973	0.549835	0.826864	0.726494	0.0406406	0.0430548	0.904441	0.418179	0.0288206	0.504468	0.780016	0.583033	0.0125953	0.551152	0.139999	0.0366105	0.398637	0.735876	0.00365337	0.0960765	0.0310963	0.745002	0.0854638	0.175514	0.234822	0.334284	0.0908733	0.0988924	0.475505	0.161235	0.025769	0.178508	0.114392	0.404406	0.0564608	0.222694
lapatinib	3.07256e-10	1.82077e-14	3.98743e-11	0	3.49473e-07	4.06047e-06	0	4.55636e-13	4.44089e-16	3.86358e-14	1.62745e-07	0	0.924398	2.51865e-12	7.41005e-07	2.46669e-08	2.14206e-12	5.0222e-12	3.1516e-08	3.56488e-10	0	0.760344	3.41949e-14	4.66378e-05	6.66134e-16	4.58613e-09	1.51662e-06	1.05878e-06	9.19265e-14	2.23336e-09	0	4.01053e-08	1.09024e-13	6.63314e-12	1.77636e-15	0	0.00790088	8.30447e-14	1.32863e-06	3.7419e-12	0.597312	1.33227e-15	0.0078999	5.52429e-11	0	3.25575e-05	0.0673023	0	0.0741489
SNS-032	0	0	6.45899e-05	0	0	9.88106e-06	0	0	0	1.64535e-13	0	0	0.31082	0	6.37394e-05	0.0762457	0	0	0	0	0.000550058	0.926722	0	0	0.000673437	0	8.14292e-07	0.00353738	7.99361e-15	0	0	0	0	1.5894e-12	0	6.21725e-15	0.100702	4.26326e-14	0.18778	0	0.000460819	0.00151237	0	2.63818e-08	0	0.242005	1.22242e-05	0	5.88851e-05
CAY10576	3.72751e-05	0.0306656	0.0626382	0.329478	0.0338306	1.6196e-05	0.00869111	0.128407	0.0844062	0.00113461	0.290784	0.309776	0.901495	0.643434	0.00682153	4.31054e-06	0.0782449	1.54919e-05	0.00204359	0.00106277	0.378081	0.76963	0.0195265	0.149729	0.000645992	0.00064064	1.47588e-07	0.0252782	0.52231	0.227161	0.0432422	0.00155888	0.00522847	0.759894	0.399277	0.0132578	4.40092e-13	0.450911	1.66445e-07	0.0301042	1.93086e-05	2.10123e-06	0.00946251	0.0504378	0.385173	0.0010678	0.753728	0.000461558	0.722966
BRD-K66532283	2.22045e-16	0	0.000152005	1.33227e-15	0	0.00643784	0	2.25266e-10	4.88249e-11	5.99942e-11	1.81282e-05	2.53131e-14	0.0147845	1.95399e-12	0.00290954	0.023908	3.89022e-13	6.66134e-16	1.9984e-14	0	0.0133769	0.000222327	1.98727e-09	7.62912e-11	9.39943e-05	3.93996e-11	3.38107e-12	0.533057	2.19528e-05	4.44089e-16	1.27724e-07	1.13836e-06	9.10383e-13	1.33227e-15	6.54756e-11	0	0.29086	1.00175e-06	0.12162	2.37218e-10	4.26505e-07	0.0249899	4.46868e-06	9.4654e-07	2.22045e-16	1.31878e-05	0.000815988	7.59837e-12	2.61069e-08
indisulam	0	0	0.000151155	0	0	1.36443e-05	8.79297e-14	0	0	5.40679e-13	4.4504e-08	2.52927e-10	0.0113554	0	7.90153e-05	0.00684627	0	0	0	0	2.75126e-05	1.90496e-05	0	0	6.48337e-07	0	5.91629e-11	0.0412101	2.22045e-15	0	0	0	0	1.4845e-11	1.55431e-14	6.66134e-16	0.105405	0.00022379	0.643242	0	1.79511e-06	1.11276e-07	7.12763e-14	3.95144e-06	0	0.00388835	2.99558e-06	1.11022e-14	2.92188e-06
nelarabine	0.996219	0.0135518	0.00460742	0.00190251	0.0244372	7.29956e-05	0.364544	0.230459	0.44788	0.422297	0.0206238	0.751943	0.571	0.000170604	0.812958	0.223009	0.656714	0.217672	0.470741	0.218927	3.15853e-05	0.0744178	0.0070949	0.758001	0.00128493	0.371835	0.809946	4.47833e-07	3.31542e-05	0.0669701	0.289677	0.0833594	0.0667185	0.000424078	0.37862	0.00951667	0.000170673	0.00582933	0.554943	0.00655439	0.403742	0.0342078	0.0602625	0.00255247	0.036648	0.378594	0.529902	0.191966	0.00409169
PRIMA-1	1.65302e-05	3.55089e-07	0.141142	3.55391e-11	1.21364e-08	2.54657e-06	6.66134e-15	0.000792082	3.86596e-08	1.23598e-06	0.000172337	1.77636e-15	0.622147	0	0.0637585	0.00311679	6.41353e-05	7.26772e-08	2.90093e-06	1.35332e-06	0.0391174	0	8.83427e-11	0.00125716	0.15984	7.26006e-05	3.27605e-12	0.0526488	1.99514e-08	8.09064e-12	8.206e-07	0.00908371	9.09819e-11	3.55271e-14	9.79383e-07	5.32907e-15	2.15718e-06	0.00337091	0.000828103	0.000743168	0.115553	1.59049e-05	0.000939926	8.57536e-13	1.39577e-12	0.00157229	0.0751638	0.000139232	0
parthenolide	1.78401e-06	0.80532	0.000673081	0.603758	1.06974e-08	9.24605e-08	0.00595617	0.476255	0.37036	0.0541079	2.1912e-06	0.450844	2.66309e-08	0.415996	0.889623	0.0987686	0.983943	7.4336e-08	1.45172e-05	0.0992048	3.39633e-07	0.15894	0.0471359	0.656802	5.36202e-05	6.06026e-06	0.786778	3.2543e-07	1.68729e-06	0.803983	0.0599478	1.17173e-08	0.699502	1.19172e-08	0.318704	0.514417	5.87789e-06	0.000122871	0.629313	0.0560308	0.578312	0.000176231	1.83853e-13	0.826992	0.0126315	0.00293302	0.544708	0.927379	0.838828
trifluoperazine	7.6802e-09	8.06998e-07	1.70284e-10	2.32703e-13	1.67524e-06	4.08144e-08	3.43834e-11	3.70827e-06	0	0	1.33227e-15	0	0.000508673	1.01685e-06	0.00148562	0.0114461	2.22045e-16	8.36666e-05	2.79046e-10	1.22244e-05	2.09271e-09	0.327664	0	0.000776258	0.00674265	4.56182e-05	1.02577e-05	0.00806412	1.11022e-14	6.34071e-12	0	5.87022e-06	2.85771e-12	0	2.22045e-16	1.9984e-15	0.0303099	0	0.0201197	6.88063e-08	0.997238	0.00124589	2.28096e-06	0.00942003	8.88178e-16	0.0155267	0.0078534	7.93148e-09	9.20897e-08
Repligen 136	5.31667e-08	7.33002e-06	0.0278899	4.88876e-12	4.10833e-06	0.000322425	0	1.92287e-05	1.25971e-09	0.00222194	1.59816e-05	4.14202e-06	0.128392	8.14035e-10	0.289194	0.013796	8.25961e-09	0.00796847	4.21283e-07	1.93806e-09	0.00132457	7.4661e-07	7.08766e-13	6.44021e-06	0.308946	7.55174e-13	2.82636e-05	0.145941	4.88121e-12	2.19686e-11	8.76341e-07	1.38e-07	1.93692e-09	1.15463e-14	2.96618e-06	1.29674e-13	0.407544	3.58772e-06	0.339811	0.00010617	0.244164	0.0165492	0.0210589	1.95289e-06	6.82467e-11	0.109254	5.72658e-06	0.00684893	1.07043e-05
simvastatin	0.000254402	4.22939e-06	1.80618e-06	0.010348	0.000340937	1.30707e-11	2.6021e-05	0.000126353	5.75232e-07	6.07723e-11	0.279522	0.133196	0.01521	2.92435e-09	0.000747259	1.25044e-09	3.82274e-05	0.0113783	0.00651274	7.86362e-07	0.00297475	7.9492e-13	3.75833e-10	6.14776e-08	2.0794e-11	4.93208e-05	6.81181e-06	8.94655e-05	6.32813e-06	5.60602e-05	0.0553061	0.0127091	1.44108e-07	1.23184e-08	1.5211e-05	2.93686e-06	2.89019e-09	1.18898e-05	0.000441491	3.75039e-05	0	2.14273e-13	0.280295	1.9955e-06	0.00023715	0.336366	0.483138	2.22045e-15	1.01303e-06
CD-1530	2.22045e-16	7.917e-07	0.156726	0.00122808	2.39562e-10	0.0960709	1.41709e-12	0.00056584	1.12088e-12	1.45727e-09	0.772279	2.98764e-10	0.000882137	2.45301e-08	2.31148e-13	2.22045e-16	1.05425e-09	0.000513729	3.78278e-07	5.4242e-07	0.903129	0.000344407	4.31007e-08	0.000484077	0.0259001	0	6.22169e-12	0.255692	0.0197436	1.89851e-07	0.00027033	0	5.99303e-06	0.17338	2.12432e-08	0.0071844	0.0208563	0.620536	3.06736e-07	0.00232779	1.95399e-14	5.49e-07	0.0160734	3.35731e-13	0.000697411	2.79776e-14	0.15412	0.000273877	0.00980942
BRD-K55116708	0.0236793	1.65796e-06	0.000547725	6.92892e-05	0.0200006	1.10185e-05	5.68434e-14	2.00339e-08	0	1.66978e-13	0	4.08562e-14	6.0163e-12	5.93133e-10	0.00165901	0.0001213	3.68265e-11	0.000918325	0.0636812	0.0366575	4.33077e-07	0.0081094	8.23785e-14	0.000124061	0.00887332	0.0124297	2.91082e-07	0.0345242	2.18068e-10	2.0739e-13	5.18147e-06	0.0573529	2.8187e-06	0	1.04857e-05	0.000953443	7.97566e-06	1.38189e-11	0.000113684	8.02182e-09	0.0333622	8.29146e-06	0.00126047	1.22624e-05	0	0.331639	0.00873518	6.06167e-05	5.04042e-09
BRD-K11533227	1.9007e-13	5.30826e-08	0.118113	1.55765e-06	7.10543e-15	0.0229913	2.22045e-16	7.08469e-06	2.40521e-09	4.90908e-09	2.99269e-05	1.15663e-08	0.675391	1.18524e-05	0.00751385	0.126143	2.14717e-12	1.26472e-11	8.84444e-11	6.21725e-15	0.711096	0.105085	1.14248e-08	6.06771e-08	0.848437	3.09401e-07	0.00232792	0.463671	0.000296122	9.41469e-14	5.6771e-08	1.15125e-06	1.82623e-10	0.000129596	4.2805e-06	1.84328e-05	0.283831	0.000207599	0.940121	2.43776e-05	0.00550124	0.280158	2.48305e-08	0.102575	6.40756e-08	0.044992	0.0123981	2.06409e-08	0.0924324
AZD4547	0	1.8342e-08	0.207862	4.44089e-16	4.44089e-16	4.30855e-06	5.77316e-15	2.07625e-11	4.43614e-11	0	8.27936e-06	1.39222e-13	0.0238569	6.47749e-12	0.00827368	0.10683	6.10623e-14	0	0	0	0.000532682	7.07463e-05	8.88178e-16	4.7892e-07	2.06178e-06	2.17314e-08	0	0.0256546	1.65288e-07	0	1.98952e-13	1.36721e-05	4.44089e-16	1.33209e-11	0	0	0.0495885	4.78342e-11	0.0154613	4.44089e-16	8.33736e-08	0.000846534	4.44089e-16	1.66265e-08	1.4221e-10	0.254735	2.99588e-07	0	1.31314e-05
BRD-A02303741	0.00911178	0.0430927	0.987188	0.479937	0.0114944	0.0815833	0.82687	0.0246018	0.00104205	0.673119	0.00627485	0.693255	0.428869	0.829687	0.663363	0.196262	0.0626303	0.157158	0.0754288	0.13382	0.00141943	0.109924	0.0119734	0.368051	0.0304233	0.507903	0.765249	0.655722	0.0473118	0.00593255	0.0135328	0.872002	0.00243058	0.636294	0.252528	0.227195	0.907076	0.618223	0.0155058	0.914399	0.300954	0.545236	0.00021272	0.000181691	0.197945	0.566513	0.0230907	0.540228	0.632007
importazole	4.44089e-15	0.0295704	0.0250644	0.00150301	5.08848e-07	0.165927	8.59894e-10	0.000245358	3.37669e-10	9.43989e-06	0.822727	0	0.00030459	2.7511e-06	6.21725e-13	1.03717e-12	1.63733e-08	5.20379e-06	1.44431e-07	3.91977e-05	0.0513828	0.0174781	5.93031e-05	0.00272288	0.160069	0	3.03266e-07	0.14308	0.136537	5.47728e-05	3.45511e-07	3.9968e-15	0.000361421	0.235165	2.04059e-12	0.00189524	0.641615	0.0049683	1.74834e-09	2.88816e-05	0.00128465	9.95304e-05	1.32181e-05	1.64708e-06	0.000118095	4.44089e-16	0.871448	4.1492e-07	0.000357735
bendamustine	0	5.91966e-09	0.721031	0.000178807	2.5846e-13	0.505948	2.86098e-08	7.97694e-09	3.14077e-06	0.005417	0.840965	0.000115983	0.0230777	0.01424	0.00491172	0.865104	6.17172e-07	7.72216e-11	4.17888e-13	2.93099e-14	0.000330071	0.00480647	5.05416e-05	1.32769e-11	0.49219	0	6.1289e-06	0.66901	0.220914	6.05693e-12	2.25114e-07	1.77636e-15	4.84511e-10	0.213223	9.49747e-06	0.0118433	0.539003	0.459647	0.759993	5.58448e-05	0.00259049	0.140402	6.05254e-10	0.00397853	4.85079e-05	0.000109393	0.000293629	6.91908e-06	0.0608302
ABT-737	0.000551344	0.00739531	0.0208101	0.0680547	0.0183651	9.03393e-07	2.92258e-09	0.0241963	6.0668e-05	1.12093e-07	0.332037	1.91855e-06	0.282643	1.79334e-08	2.0026e-08	3.1814e-10	0.000497294	0.00203221	0.0044075	0.000149438	0.0279226	2.03876e-05	2.37855e-06	0.0177929	8.00024e-05	5.22294e-06	4.6243e-12	0.00173229	0.000179354	0.000101269	0.0580829	0.0363463	3.43686e-08	0.000571291	1.71101e-07	1.48182e-05	2.09746e-05	0.695687	0.00207617	0.00151253	3.72965e-07	1.9984e-15	0.870395	3.10339e-09	0.236049	0.000232504	0.000809611	2.99242e-08	0.0129504
SCH-529074	7.46046e-09	1.49526e-07	0.000217552	4.04121e-14	8.32178e-10	0.000700276	2.22045e-16	5.52274e-06	4.71467e-11	4.55788e-06	0	3.94795e-13	0.241421	1.44399e-09	0.0531704	5.38944e-05	6.08119e-06	1.34744e-06	8.2317e-07	1.00283e-07	0.0496444	0.0333315	6.7546e-13	7.20676e-05	0.685154	3.8053e-05	1.59445e-10	0.00756857	1.75603e-07	8.88178e-16	4.44089e-16	4.16537e-07	7.24833e-10	4.07008e-12	0	8.88178e-16	0.0477391	3.77942e-09	0.652958	6.5669e-05	0.982255	0.0106021	1.68533e-09	0.000504226	4.44089e-16	0.0657356	2.06519e-05	0.000144248	0.000868382
PF-750	8.32996e-08	1.69705e-07	0.00536464	1.95863e-05	8.22945e-10	0.00090386	5.49116e-13	2.3742e-07	0	9.18966e-08	0.351677	0.000647802	0.717492	2.21821e-07	1.61599e-06	1.89521e-09	1.57434e-06	3.59155e-05	1.95503e-05	2.25237e-08	0.488205	4.94492e-10	6.10458e-11	0.000761107	0.422043	1.33878e-08	6.17417e-12	0.228072	4.49839e-05	0.00189508	8.02581e-10	1.79752e-09	3.05136e-08	0.00468654	2.74608e-05	0.00010371	2.38792e-05	0.285335	0.00385168	0.14427	8.26076e-09	8.06585e-10	0.000129845	0.000489442	7.51474e-05	1.48161e-07	0.000417007	0.00331718	0.000296414
afatinib	2.33874e-09	0	2.22045e-16	0	0.000898784	2.99663e-11	3.86358e-14	6.36158e-13	3.55271e-15	0	1.49705e-07	0	0.0485858	8.67528e-13	9.60771e-07	2.59602e-06	6.26166e-14	2.35202e-08	7.87642e-07	5.73784e-09	0	0.251011	0	0.000181571	0	3.35087e-07	6.37469e-05	5.31922e-07	0	1.96177e-09	0	0.00015087	9.32587e-15	0	2.22722e-08	4.44089e-16	0.000200959	1.09246e-13	7.01783e-11	6.59472e-14	0.136299	0	0.00514288	7.30891e-11	0	0.0210119	0.514369	0	8.47555e-06
YM-155	5.1755e-08	0.00159488	0.445661	0.00155849	3.97169e-06	0.479076	4.63524e-09	5.97483e-05	1.95396e-05	0.109274	0.274382	0.0161746	0.143679	0.0001182	0.0340253	0.0457181	0.026109	0.000464719	0.00946904	0.00250098	0.40408	1.3043e-09	0.000208701	0.000792007	0.114106	8.21543e-07	4.21156e-06	0.403541	0.232303	8.98295e-07	0.0304733	1.06066e-07	0.00219286	0.361824	0.0187674	0.148793	0.764931	0.200625	0.491536	0.00866979	6.97293e-09	0.0504156	0.000103545	0.00362823	2.28397e-11	0.0299122	3.06739e-08	0.032226	1.66844e-09
BRD-K26531177	0	0	0.000460337	8.88178e-16	4.44089e-16	7.16963e-09	0	4.44089e-16	0	4.44089e-14	0.000769699	0	0.00037598	0	1.25133e-07	1.97728e-07	0	6.94596e-10	0	0	0.219413	0	0	9.26321e-11	0.0104078	0	0	0.562492	6.43474e-10	0	1.60369e-11	7.78044e-13	0	1.35003e-12	2.02949e-12	0	0.0034604	0.00199505	6.05454e-06	2.42073e-12	1.20269e-09	1.34969e-08	1.02445e-09	0	0	3.13924e-07	0.00284419	1.04361e-14	0
BRD-K94991378	0.00778481	0.429392	0.288952	0.193201	0.0793283	0.993746	0.000120528	0.358454	0.0343544	0.0282813	0.108435	1.82188e-05	0.0100427	0.0023876	2.45498e-10	6.4036e-06	0.807793	0.0128305	0.515218	0.646246	0.816681	6.01961e-09	0.546488	0.220669	0.124659	0.00488561	1.40521e-05	0.489358	0.818576	0.0669214	0.1473	0.0123895	0.40507	0.950073	0.000121154	0.363691	0.0689456	0.590033	1.18335e-06	0.840971	4.97245e-05	0.00704743	0.0241499	0.000200679	0.240316	7.84365e-05	0.109519	0.00271266	0.000241645
NSC95397	1.12073e-10	3.92285e-09	0.0235184	3.54787e-07	5.74207e-13	5.2278e-05	2.33147e-14	3.64527e-09	0	9.54702e-08	0.000275746	6.05516e-13	0.0982262	2.99183e-12	0.000133411	4.21853e-08	1.18229e-08	0.0208635	3.72825e-08	6.41724e-09	0.93568	0	8.65974e-15	6.48883e-07	0.276614	1.47882e-12	1.99857e-10	0.698272	2.84149e-07	8.43769e-15	1.8299e-07	9.09371e-09	1.31427e-10	2.68955e-09	1.82077e-14	5.28674e-08	0.000102741	0.00150261	0.00179496	0.00012546	1.58599e-06	2.1538e-06	8.0063e-05	8.10714e-09	4.26326e-14	2.96132e-08	0.000136627	1.66683e-07	0
epigallocatechin-3-monogallate	1.33188e-05	2.53911e-07	1.49495e-05	8.94205e-11	0.000136684	1.45519e-11	0.0004485	3.39476e-10	0	2.06302e-11	0	1.95399e-14	0.00699027	4.2196e-11	0.0242671	7.63582e-07	4.25171e-12	0.0447147	2.59535e-05	8.43771e-09	6.63447e-09	2.24751e-05	0	8.78972e-11	4.83715e-05	4.29483e-06	2.72526e-10	2.16121e-07	0	0	3.81107e-07	0.0206207	1.21303e-12	0	0	1.39191e-08	3.3786e-09	2.04725e-13	0.167021	1.26565e-14	0.266716	7.51598e-07	0.00316514	0.128182	0	0.621861	9.95989e-06	8.12342e-06	0
BIRB-796	6.19956e-09	7.51428e-07	0.00223982	9.19929e-10	5.27519e-09	0	1.99618e-13	7.31479e-06	8.23785e-13	6.66134e-16	0.00491485	1.16713e-11	0.418248	5.20736e-09	8.74658e-08	1.57778e-09	1.93179e-14	2.82606e-05	2.01386e-06	2.15104e-10	9.04157e-05	0.000180603	1.77636e-15	7.04533e-08	0.000512928	1.11022e-14	4.44089e-14	0.0346106	3.82302e-07	3.00439e-05	4.08168e-10	3.47337e-08	3.24263e-09	3.33285e-06	4.44134e-12	3.1307e-09	2.57026e-11	1.56375e-06	4.58611e-11	3.04963e-08	4.58051e-06	3.21054e-11	0.00751892	5.65374e-06	5.85488e-09	9.33398e-10	0.391213	0	0.000288413
SN-38	0	0	0.0110338	0	0	0.0407016	0	0	0	0	6.21725e-15	0	0.118015	0	0.0130955	0.278315	0	4.35207e-13	0	0	0.0348722	0.000466611	0	0	0.000126089	0	2.01434e-11	0.366241	0	0	0	0	0	1.86051e-12	0	6.70575e-14	0.782943	2.59439e-06	0.887111	0	3.33293e-11	0.0155151	2.93099e-14	6.85807e-11	0	3.24014e-05	5.50886e-11	0	6.48395e-11
SID 26681509	0	1.55431e-15	0.193783	9.23732e-11	0	5.45468e-05	1.86779e-11	0	0	0	4.06342e-14	3.59712e-14	8.08211e-07	1.33227e-14	0.00458647	5.1676e-05	0	0.0079573	0	2.22045e-16	0.00550702	0	0	9.97673e-11	4.13054e-05	4.44089e-16	2.22045e-16	0.353746	5.58692e-10	2.22045e-16	3.4639e-11	0	0	1.03741e-10	0	1.56864e-07	0.0499499	6.59173e-06	0.0041241	1.23834e-12	0	4.52235e-05	7.82332e-09	7.23871e-07	0	7.57458e-07	4.85914e-11	2.93543e-13	0
austocystin D	4.93514e-06	1.51717e-10	3.80059e-09	4.82885e-11	0.000278762	5.52254e-05	8.59846e-12	0.00037245	2.07108e-10	1.13264e-05	4.73819e-06	1.66921e-09	0.244301	3.01696e-07	9.55493e-07	0.00011769	1.0917e-07	0.00106086	0.000988431	0.000326074	8.58977e-06	0.116952	3.37001e-08	2.22375e-08	0.993017	7.99805e-13	0.00996901	0.00232061	2.77329e-10	1.68014e-08	5.1143e-10	9.76996e-15	1.82319e-07	7.90639e-08	0.000179147	1.00391e-08	0.00174678	1.99421e-05	0.017575	0.00171867	0.151484	5.77893e-05	0.774543	0.220588	3.69715e-10	5.17036e-07	0.524544	0.00767942	0.232833
Bax channel blocker	1.97758e-09	2.12568e-10	1.43019e-08	3.80496e-12	1.18559e-05	4.31403e-06	0	4.62108e-06	4.57412e-14	1.39444e-10	0	6.66134e-16	0.239929	8.15461e-10	0.00945858	0.000806122	7.15327e-08	2.37517e-07	2.10197e-07	8.03312e-10	1.6797e-07	0.00597589	5.80203e-13	2.73366e-07	0.000800085	1.74882e-10	2.24188e-10	0.000315604	1.66089e-13	0	8.88178e-16	0.00139012	3.17524e-13	0	0	0	5.14072e-05	7.31415e-13	0.775729	0	0.961719	1.42023e-07	8.43667e-05	1.96405e-06	0	0.223934	0.0114363	6.08516e-07	1.92071e-09
gemcitabine	0	0	0.00502909	0	0	0.0124933	1.95177e-13	0	0	2.79588e-09	0	7.50733e-12	0.257109	8.88178e-16	0.533884	0.923878	0	0	0	0	0.00699793	0.0124378	0	0	0.0241895	0	1.60239e-05	0.709681	0	0	0	0	0	5.65326e-13	0	4.44089e-16	0.563834	3.41949e-14	0.641828	0	2.36848e-05	0.179678	0	1.04313e-05	0	0.000612895	0	1.68008e-11	9.69758e-12
BRD-K16147474	0.000677566	0.983421	0.00745946	0.968299	0.00270985	1.46074e-10	0.262991	0.905982	0.180575	0.103436	0.00473951	0.0880156	0.00126235	0.0486368	0.00048698	2.46425e-09	0.270836	6.93823e-05	0.00138394	0.302676	9.92059e-05	0.200224	0.220357	0.536765	0.00290945	0.00398641	0.021994	1.57967e-11	0.00759421	0.377314	0.955577	0.013794	0.987462	1.12841e-06	0.208592	0.00604344	3.97523e-10	0.000926361	1.87399e-05	0.501804	0.118126	2.50521e-06	0.000105207	0.0910801	0.0571219	0.0245854	0.220358	0.0107471	0.264503
daporinad	0	2.22045e-16	0.00116484	0	0	0.620893	6.27287e-05	1.04583e-13	0	0.313202	0	0.0197659	0.00791972	0.0119863	0.0159473	4.69911e-05	2.29594e-13	1.39496e-07	0	0	0.578149	0.0712655	4.44089e-16	1.13214e-08	0.276075	7.68758e-11	0.0894672	0.170068	4.06767e-07	9.76996e-15	1.09091e-11	0	2.37277e-12	0.0573561	6.39719e-11	0.00640506	6.85324e-05	8.58178e-07	0.000136877	3.70831e-09	0.564366	0.0437033	4.44089e-16	0.0209689	1.00586e-12	0.499462	0	0.238144	0.000533561
Compound 7d-cis	0	0	2.19205e-06	0	0	2.04814e-12	0	7.79614e-09	6.57252e-14	1.93179e-14	2.39307e-06	0	0.870348	0	2.93571e-09	5.02087e-09	8.08686e-13	0	1.77636e-14	0	0.000290829	5.04485e-13	0	5.07501e-11	0.000137065	0	0	4.56692e-10	6.88338e-14	0	1.80878e-12	1.6781e-09	0	0	5.72068e-10	0	8.65974e-14	0.00177315	1.0679e-08	3.55828e-09	4.17694e-09	0	6.36142e-09	0	0	1.21042e-05	0.00641047	0	1.09186e-11
MI-1	0.246455	0.0183067	1.09268e-10	0.0225892	0.285748	0	0.000502997	0.132733	0.00437615	1.89036e-09	0.35529	4.88649e-06	0.0898573	2.51803e-05	0	0	0.0111383	0.0677543	0.497555	0.0633705	1.60844e-07	0.273974	3.9668e-05	0.133808	0.000123094	0.081958	8.15934e-06	6.66556e-09	2.51434e-11	0.4892	1.79318e-05	0.0961894	3.74009e-05	0.000607739	0.0162104	1.50658e-05	1.77636e-15	0.125977	0	0.34754	1.20742e-06	0	0.819373	7.02585e-05	0.000441194	4.76492e-06	0.00383956	3.70651e-09	0.389386
WZ8040	0	6.91447e-13	6.40887e-05	0	4.02789e-13	0.0840094	0	6.21725e-15	0	0	5.39575e-05	0	0.0414482	0	2.57082e-07	0.000503089	0	1.43257e-11	4.21885e-15	6.75016e-14	0	6.51101e-05	0	3.60533e-07	0	0	1.11022e-14	0.0264727	4.98349e-10	0	0	0	0	2.83729e-12	0	2.02061e-14	0.495639	7.54554e-06	0.00108568	0	9.63984e-06	6.77902e-13	0.000340491	0	5.00942e-11	2.07087e-07	0.0537854	0	0.000171453
BRD-K09587429	0.000231443	0.153072	0.0311049	0.0389338	1.5949e-05	1.10297e-07	0.138367	0.0286955	0.4291	0.655717	0.126565	0.989231	0.941118	0.456388	5.79785e-06	2.19611e-11	0.0185622	0.107663	2.13576e-05	0.00340965	0.00262423	0.475783	0.0812311	0.0189207	0.00484462	0.00222511	0.228745	2.36748e-08	0.225477	1.20659e-05	0.341604	0.00275547	0.239401	0.381025	0.126339	0.287853	7.56996e-09	0.0413578	7.1761e-07	0.187556	0.513821	4.15517e-09	0.00313402	0.928614	0.252264	3.62268e-06	0.0135478	0.0442216	0.865258
ML031	0	6.21159e-06	0.619293	5.55313e-05	0	0.0313969	7.05779e-07	1.07774e-06	4.40293e-09	8.16858e-05	0.365513	5.92367e-05	0.607814	0.00415942	0.0270816	0.418405	2.75029e-08	2.55289e-07	0	2.11909e-08	0.0913699	3.76869e-07	1.79537e-05	4.53448e-06	0.78516	1.52545e-13	9.76996e-15	2.98484e-05	0.690418	1.93743e-09	6.56952e-08	8.88178e-16	2.09e-07	0.681493	0.000261205	0.0602128	0.0151163	0.000546809	0.641406	0.0356666	0.000259841	0.500622	2.09933e-10	0.0010222	0.000130605	1.22219e-09	4.76411e-05	0.000194778	8.3051e-06
BRD-K52037352	0.73337	0.450374	0.0706604	0.0721211	0.12382	1.87164e-07	0.00545052	0.578773	0.0478483	0.0659345	0.25584	2.50827e-07	0.023547	0.0272759	1.86099e-05	1.99614e-06	0.48155	0.220224	0.192071	0.951439	1.34137e-05	0.144067	0.203734	0.99688	0.000500305	0.538489	0.00107508	5.57422e-07	0.00892969	0.955046	0.00250983	0.611195	0.070092	0.000724199	0.012936	4.34074e-05	6.97852e-10	0.0003055	1.32488e-06	0.827077	0.0637792	3.50733e-09	0.687885	0.00321324	0.0359018	2.01627e-07	0.587995	0.0076924	0.175988
bardoxolone methyl	0	0	0.0624819	0	0	0.764651	0	0	0	2.66454e-15	2.22045e-15	9.32587e-15	0.396023	0	0.0177103	0.0335867	0	1.03058e-11	0	0	0.00768127	0.0153328	0	4.44089e-16	0.0537012	0	0	0.0204002	8.42489e-10	0	0	0	0	3.7128e-05	0	5.55164e-08	0.0361005	1.69106e-08	0.412199	2.21601e-13	1.75945e-05	0.00639874	4.44089e-15	0.000597955	4.44089e-16	4.38213e-10	0	6.73904e-07	4.74132e-06
SMER-3	4.17444e-14	4.11954e-10	0.344844	9.07854e-09	1.37008e-10	0.931228	8.36309e-12	9.40828e-05	7.40376e-09	8.5578e-06	0.261919	3.20454e-09	0.744872	2.6269e-10	1.22029e-07	4.61981e-06	2.37216e-07	1.75035e-05	4.94915e-08	1.42275e-06	0.929806	1.442e-11	3.74399e-05	1.17391e-06	0.0434301	0	4.22277e-10	0.421187	7.78735e-05	1.02187e-10	0.000511865	0	3.89087e-08	0.00125884	4.44089e-16	2.41551e-07	0.24324	0.433212	0.00348029	1.77832e-05	7.48645e-05	0.042897	0.00972737	9.85189e-10	2.23518e-06	8.69399e-07	0.000306861	0.000527179	1.89315e-12
BRD-K02492147	0.665777	0.000179952	0.0016269	0.0848815	0.62991	6.2407e-11	0.000804764	0.405974	0.30926	6.16831e-05	0.284555	0.000286009	0.000925734	0.0823423	2.95919e-12	7.75226e-09	0.519795	0.108326	0.810088	0.0235414	0.00187387	0.227763	0.0115376	0.11066	4.45868e-06	0.986764	0.00838793	3.91494e-10	0.00248337	0.336195	0.101727	0.427745	0.0240518	0.00924907	0.191217	0.005117	1.37752e-05	0.0955537	2.68653e-07	0.106728	0.0036875	1.72307e-13	0.05178	0.00885986	0.000128872	0.522182	0.0197974	0.000104744	0.153612
OSI-930	0	3.41949e-14	0.0895738	0	0	0.00050719	6.66134e-15	0	0	5.22737e-12	1.45357e-09	8.82243e-07	0.00499371	7.77156e-15	0.131374	0.00358415	0	5.75836e-06	0	0	0.000286376	5.23532e-08	0	9.03722e-13	0.0058832	4.44089e-16	5.20584e-12	0.0296973	1.42109e-14	0	0	3.01759e-13	0	1.79547e-06	9.76996e-15	4.03068e-08	0.0166999	2.91116e-05	0.460561	2.65681e-10	0.127408	1.98026e-05	9.35518e-07	0.00328036	0	0.000590007	5.16924e-11	1.92821e-08	1.7065e-11
RAF265	1.5854e-13	0	0	0	1.61426e-12	7.26314e-09	0	1.66007e-10	0	0	8.37252e-11	3.70357e-11	0.00313043	0	4.44089e-16	2.68299e-05	2.22045e-16	0	3.89111e-11	5.81935e-12	1.33835e-08	0.000125638	0	0	4.17584e-10	0	4.44089e-16	9.53716e-05	0	0	6.66134e-16	0	0	0	0	0	0.0664236	6.14704e-10	0.000118862	6.83986e-12	5.83587e-11	5.04707e-13	3.34206e-10	6.42576e-10	0	4.17089e-06	0.0192518	0	9.94517e-08
COL-3	3.67262e-13	9.60121e-13	0.000222039	3.56001e-07	9.18265e-11	0.00794027	2.11325e-09	0.000587363	0	1.83972e-10	0.00378202	1.98129e-06	0.0554173	3.33883e-08	7.23299e-07	0.000214972	2.31282e-11	0.000424442	4.58293e-07	2.00931e-10	0.449775	0.104044	9.52051e-09	2.80886e-13	0.82016	9.10827e-13	2.22045e-15	0.600739	0.000437806	7.00252e-05	6.05738e-11	0	1.6781e-07	6.69418e-05	1.76077e-06	1.83625e-07	0.242413	0.142691	0.020884	0.0524591	6.07053e-05	3.31728e-07	0.342783	0.00922505	1.82358e-07	6.22791e-12	6.24797e-05	1.01594e-06	0.0461148
NVP-BEZ235	0	1.33227e-15	0.000190344	0	0	0.00825064	0	0	0	2.22045e-14	7.4713e-05	0	0.583824	0	0.000288308	0.39327	0	0	0	0	1.00981e-05	7.3526e-05	0	0	2.45058e-08	0	1.11022e-15	0.100198	2.29807e-10	0	0	0	0	6.62399e-08	1.22569e-13	0	0.170825	1.64155e-09	0.112148	0	2.26875e-06	1.93276e-05	0	0	0	7.95681e-06	4.24189e-05	0	2.04239e-09
GSK2636771	0.707838	0.0158358	0.000497847	0.0493967	0.247204	6.66449e-06	0.146375	0.719918	0.000374342	0.0453899	0.0610113	1.38933e-12	7.52193e-10	1.46427e-07	0.0487151	0.00194291	0.702778	0.0379732	0.552137	0.65645	0.00239046	4.17678e-05	0.142596	0.152797	1.83641e-06	0.197589	0.000290179	0.0001945	0.73713	0.428022	0.721763	0.561608	0.0279659	0.000213519	0.196109	5.54183e-05	1.17523e-05	0.0189324	0.00878255	0.172467	1.20715e-05	1.70877e-11	0.97647	0	0.961726	0.260689	0.0105019	4.8401e-09	0.000946299
omacetaxine mepesuccinate	0	0	0.340013	0	0	0.0887961	0	0	0	1.84947e-06	0	0	0.0337515	4.68514e-14	0.479306	0.577437	0	0	0	0	0.629831	0.0997921	0	0	0.314409	0	5.21206e-06	0.350027	9.77276e-11	0	0	0	0	3.62918e-06	0	1.20925e-11	0.451822	2.44073e-09	0.956751	0	0.0033782	0.145749	0	1.35913e-05	0	5.58005e-05	0	1.40114e-08	7.93092e-10
KPT185	0	0	8.67732e-08	0	0	1.34527e-05	0	0	0	0	2.35367e-14	0	0.513856	0	0.000365094	0.000310915	0	0	0	0	1.10657e-05	2.6005e-07	0	0	6.65664e-08	0	5.82365e-10	0.00503409	0	0	0	0	0	0	0	0	0.0204407	2.38343e-12	0.0486673	0	4.28546e-14	1.03196e-07	0	0	0	0.000413683	4.45675e-11	0	4.15223e-14
R428	0	2.34186e-11	1.78448e-05	0	0	4.63266e-07	1.1724e-13	3.09996e-10	0	0	1.77636e-15	0	0.0155318	0	5.82832e-06	3.4276e-07	0	0	0	0	2.07098e-09	9.47392e-06	0	1.73195e-14	6.1625e-10	0	4.44089e-16	0.00360202	1.55431e-14	0	0	2.30926e-14	0	0	0	0	0.00342798	0	0.00538198	0	3.43765e-07	4.88824e-08	0	1.40776e-12	0	0.000315554	0.000930325	0	0
PD 153035	0.0155448	8.43858e-07	2.75335e-14	1.53603e-10	0.704057	1.28807e-05	3.243e-09	5.02253e-05	1.74931e-05	2.92606e-11	0.391469	0	0.201816	4.96009e-10	0.000703365	9.24641e-05	0.00509629	0.00203036	0.140381	0.00554139	0	0.629245	2.57781e-06	0.0528789	0	0.00020338	0.000929317	1.29896e-07	8.81631e-10	0.00233689	1.68909e-06	0.00229213	1.78229e-05	9.47467e-07	0.00167691	9.91219e-07	0.000116101	2.21014e-05	4.74522e-05	2.1137e-06	0.162908	1.67866e-13	0.257697	7.56906e-12	1.17525e-06	0.017561	0.209115	6.16396e-12	0.336553
HBX-41108	2.51668e-11	1.18774e-06	0.0614212	8.8178e-10	8.01137e-13	0.0335949	2.54685e-13	0.00383748	6.57252e-14	5.73674e-05	0.0147059	0.000425319	0.514485	1.90958e-14	0.0252455	1.54119e-05	2.08972e-09	0.000165265	1.84356e-07	9.74806e-07	0.508844	3.66162e-07	6.61649e-12	2.70615e-10	0.321165	0	1.81899e-12	0.62961	7.36412e-06	3.11307e-13	1.18606e-06	0	1.13749e-11	3.40034e-07	2.29085e-07	2.47275e-10	0.0672577	0.0491547	0.825433	0.00436862	0.000288432	0.000240467	0.00130134	9.14833e-09	4.23912e-07	1.8368e-06	0.00979818	4.3815e-05	3.33038e-10
ibrutinib	1.41266e-07	2.49589e-09	0.000522969	3.01137e-12	5.27546e-05	1.09707e-05	0	7.97118e-12	3.35287e-14	1.77636e-15	0.00946129	0	0.311646	0	6.65385e-09	2.30477e-06	7.27521e-09	8.56536e-09	2.57341e-05	2.31837e-08	0	0.00179804	8.10463e-14	0.0122254	0	3.39304e-06	5.19278e-10	1.84426e-11	5.56655e-08	9.99059e-07	4.44089e-15	0.000322209	3.92086e-12	3.26648e-07	3.40909e-06	2.60417e-10	0.00388321	1.44341e-06	1.00363e-05	5.32001e-11	0.129113	0	0.0558155	0	4.50009e-11	0.0344912	0.222969	0	0.0364551
avrainvillamide	2.10356e-07	5.47932e-09	6.93958e-05	2.08666e-07	8.13814e-06	1.01878e-07	5.9952e-14	2.73321e-06	2.4647e-14	1.78506e-08	0.0348187	4.08041e-10	0.160683	0	1.12036e-06	2.55352e-07	5.36258e-09	2.15946e-06	1.3184e-07	1.69456e-11	2.13753e-05	1.51843e-05	0	8.64694e-07	0.00467147	1.00522e-08	5.39808e-11	5.8088e-09	3.36464e-12	3.10862e-15	1.04961e-07	0.00281244	1.88878e-11	1.36014e-06	1.15134e-09	5.16199e-08	2.33142e-06	2.03528e-05	4.43478e-08	2.77986e-05	0.072942	7.06102e-14	0.000183062	1.24345e-14	1.97309e-12	9.46882e-07	0.103099	1.7217e-07	3.12923e-08
WZ4002	3.4292e-10	4.49198e-09	5.91628e-10	1.55431e-15	3.92898e-07	1.30738e-08	0	1.81504e-11	0	0	0.000381599	0	0.00131009	0	2.29677e-05	1.50672e-07	1.94955e-13	1.95977e-12	5.54587e-07	4.91953e-08	0	0.000709574	0	0.000264054	0	4.5004e-12	4.08562e-14	0.000135176	4.89719e-12	5.10481e-13	8.88178e-16	5.12224e-06	1.06581e-14	0	0	0	0.000412875	1.13707e-10	5.82979e-06	4.44089e-16	0.000185996	0	0.000847229	0	0	0.000454913	0.275299	0	9.67126e-09
LRRK2-IN-1	0	0	9.62749e-07	0	0	5.61e-08	0	9.21485e-14	0	4.46319e-11	4.44089e-16	0	0.186203	4.44089e-16	0.000126158	0.00404547	0	0	0	0	1.56986e-13	4.21137e-05	0	9.56937e-11	1.59639e-06	0	9.63646e-08	0.000882106	0	0	0	2.07164e-09	0	0	0	0	0.000430373	0	0.00516101	0	0.000104656	1.68012e-07	1.50136e-10	4.88498e-15	0	0.00472619	0.0436846	7.10543e-15	2.67223e-10
ETP-46464	0	1.36523e-10	2.79941e-11	2.22045e-16	0	9.51087e-06	0	0	0	0	2.68674e-14	0	4.46976e-12	0	2.23377e-13	3.39132e-05	0	0	0	0	1.3081e-08	4.05143e-11	0	0	2.22819e-07	0	0	0.133055	0	0	0	0	0	0	0	6.73239e-13	0.000589257	5.63344e-10	2.39378e-09	0	6.89265e-10	1.16285e-12	1.65613e-08	0	0	4.16181e-08	0.0773069	0	0
NSC19630	4.70284e-05	0.000538401	0.0291646	7.20461e-07	0.0444623	7.88303e-11	2.02762e-10	0.0306471	2.46247e-07	0.00287045	6.28595e-05	2.17501e-07	0.0355321	1.07067e-06	0.192547	1.72078e-05	0.0194449	1.69607e-08	0.126352	3.35294e-06	0.0140753	8.95728e-13	6.59924e-08	0.00106201	0.193293	0.00025297	1.52731e-07	2.0407e-11	4.31639e-09	8.00783e-06	6.1357e-08	0.325884	5.11828e-10	1.4806e-08	8.34464e-05	4.44089e-16	0	3.10013e-05	0.167878	8.49897e-07	0.591467	3.10862e-15	0.00270202	0.00103498	2.45877e-08	0.108661	0.00602292	0.00413114	9.56433e-11
BYL-719	2.62013e-14	1.92961e-11	1.47088e-05	0	2.96535e-09	4.73287e-09	0	2.22045e-16	4.44089e-16	0	0.0121362	0	0.384596	0	2.40354e-11	3.19715e-09	3.67795e-12	0	1.67222e-10	6.10667e-12	0	0.00795851	1.37668e-14	1.54376e-06	9.50573e-13	1.23013e-13	0	2.13857e-06	3.72391e-11	6.02705e-10	0	5.58194e-09	0	2.45151e-08	7.44114e-09	2.22045e-16	4.93887e-05	6.27766e-08	1.0603e-07	3.24623e-11	0.0184067	0	4.39425e-06	0	2.22045e-16	6.02422e-09	0.292102	0	0.000273765
tacedinaline	6.45484e-13	1.77436e-12	0.00171682	0	2.54808e-10	0.00239108	0	9.48108e-07	9.23279e-11	1.97289e-06	1.19585e-06	3.38062e-06	1.22324e-05	0	0.164046	0.0576125	7.70674e-10	0	8.98557e-10	9.90319e-14	0.00320985	0.00270747	4.44089e-16	6.02279e-08	0.234074	1.57513e-09	1.14021e-06	0.00535692	1.02141e-14	0	1.26787e-11	9.50094e-06	3.78808e-13	6.86047e-11	1.24838e-11	4.76508e-13	0.00360096	1.18598e-09	0.214698	5.07425e-11	0.834811	0.000986562	1.47131e-07	7.1953e-05	4.44089e-16	0.0578818	9.46464e-06	2.89044e-07	2.67273e-07
A-804598	0.725285	0.818191	0.164233	0.079134	0.162909	0.928358	0.755383	0.0208293	0.0446601	0.186144	0.935908	0.528033	6.28015e-05	0.00359077	0.959959	0.399722	0.931634	0.936796	0.927493	0.648649	7.28351e-05	0.705962	0.150057	0.814135	0.000216311	0.941167	0.219757	0.0565397	0.0643658	0.0562071	0.220402	0.107063	0.561599	0.0197225	0.00347581	0.0976049	0.206336	0.889838	0.0910207	0.0201339	0.982006	0.192195	0.33058	0.412385	0.0963204	0.222166	3.41273e-06	0.119955	0.503446
JW-74	2.06916e-05	0.00105703	4.85091e-05	0.000471205	0.000705982	6.73103e-07	6.0145e-08	0.0530935	1.03712e-06	3.73365e-07	0.87156	1.33227e-15	0.23277	2.16538e-11	0.000939289	2.2186e-06	6.53252e-06	4.56005e-06	0.00134895	2.90514e-06	1.14613e-07	3.85893e-09	2.25777e-07	0.00038196	9.84084e-11	2.17651e-07	5.93747e-13	1.51927e-07	5.41345e-05	1.45452e-06	1.89276e-05	0.00925799	1.07633e-08	5.82484e-07	7.63064e-06	8.03397e-10	2.93755e-06	0.00783896	7.83928e-05	1.47673e-07	1.28319e-09	0	0.379042	0	0.000780958	1.59772e-05	0.756818	2.22749e-08	4.05052e-06
ML334 diastereomer	0.740642	0.146206	0.51205	0.0332183	0.134932	0.158392	0.0429092	0.0120722	0.852944	0.0388043	0.414049	0.057079	0.0004308	0.957298	0.00236977	0.27143	0.974299	0.101932	0.349521	0.732417	0.00274227	0.219701	0.28204	0.252043	0.675157	0.505947	0.72084	4.83158e-08	0.00105585	0.364977	0.763007	0.0336109	0.218661	0.636652	0.838831	0.0810048	0.000714147	0.400355	0.0203102	0.0531325	0.00344448	0.157367	0.12404	0.0623237	0.171381	0.252329	0.465884	0.194089	0.300845
sotrastaurin	2.82775e-07	7.22041e-08	2.28519e-08	1.00897e-12	2.71635e-05	3.04425e-05	3.69895e-11	0.00420356	8.88178e-16	5.51238e-07	4.91342e-10	6.76044e-05	0.450362	0.001536	0.0129025	0.00442592	2.48216e-05	8.76589e-07	3.08578e-05	5.30027e-08	0.00651011	0.0270855	5.19451e-12	1.10126e-07	0.492863	1.26761e-09	5.40634e-12	3.48427e-06	6.24567e-10	2.71382e-09	2.56684e-13	5.60114e-05	2.41432e-09	5.13776e-10	7.23474e-08	4.04121e-14	4.25211e-08	2.18834e-07	0.336689	0.000285598	0.364872	3.84232e-09	7.45667e-06	0.111052	1.51367e-10	0.0949175	0.0428317	0.000857245	3.06258e-07
methylstat	0	0	0.000236766	0	0	1.56183e-08	0	2.22045e-16	0	0	2.84817e-12	0	0.000325108	0	3.1919e-07	7.68399e-08	0	8.88178e-16	0	0	4.37191e-07	0	0	1.35891e-13	1.34588e-08	0	0	0.00346751	0	0	0	5.95013e-12	0	0	0	0	1.13102e-05	1.01146e-11	0.00499324	0	3.02513e-09	1.5099e-14	9.32587e-15	0	0	0.00418903	6.33611e-09	4.44089e-16	0
palmostatin B	0.382468	0.206548	0.0812062	0.00636051	0.888089	0.0171825	0.43768	0.406503	0.105155	0.167525	0.357601	0.00222916	4.53628e-07	0.0440009	5.8684e-05	0.585554	0.169474	0.00559709	0.943926	0.853267	0.0391399	0.502995	0.839365	0.744888	0.0477022	0.150936	0.654712	0.0325761	0.120129	0.991764	0.611234	0.310414	0.509022	0.0660574	0.277969	0.402041	0.144467	0.953046	0.00350816	0.33205	0.00736376	0.865436	0.864359	0.691186	0.732518	0.0922613	0.0357933	0.32964	0.339079
pitstop2	0.00119274	0.518936	0.57468	0.486234	0.0246815	0.130696	0.0576256	0.0251993	6.9832e-06	0.0419234	0.940511	5.21538e-05	0.000220987	0.471955	0.00774909	0.00346303	0.00343794	0.0601547	0.332314	0.0633008	0.104214	0.0711683	0.0661651	0.389177	0.0685995	0.00499737	0.735843	4.42707e-05	0.381682	0.604724	0.848002	0.00589302	0.647952	0.123612	0.68481	0.817154	0.975891	0.708619	0.00819113	0.489776	0.00109953	0.212145	0.047523	0.103183	0.73852	7.99607e-08	0.997236	0.44275	0.00987925
KH-CB19	0.938043	0.88739	0.639499	0.989412	0.307275	0.00253986	0.864682	0.000520933	0.0661094	0.0263777	0.00229133	0.400203	0.000352951	0.512611	0.665305	0.247871	0.00623329	0.0799667	0.121345	0.869457	0.674409	0.0332035	0.228348	0.450495	0.454723	0.732074	0.0524464	4.69471e-05	0.618345	0.540417	0.791777	0.913955	0.637629	0.299389	0.131793	0.000652751	0.155327	0.380926	0.8995	0.0314842	0.29	0.0165724	0.145173	0.88109	0.268111	0.468461	0.150471	0.860235	0.809995
salermide	1.10051e-08	0.0319292	0.0886295	0.0615296	0.000903728	0.680459	1.98637e-09	0.00034172	1.56673e-06	0.000913063	0.402595	4.15961e-07	0.745149	5.3398e-06	1.16581e-05	1.12266e-09	0.00108924	0.264151	0.00903001	0.056781	0.621411	0.544066	0.000160932	0.013385	0.176187	2.22045e-16	0.080222	0.613697	0.0136239	1.6133e-05	7.12429e-05	1.73195e-14	0.0164752	0.100914	4.08176e-09	0.0030879	0.757385	0.059179	0.0177644	0.0480365	0.000247109	0.0257468	0.361199	0.000237497	0.040185	6.72379e-08	0.762982	0.00031841	0.853156
isonicotinohydroxamic acid	0.0108154	0.378612	0.263983	0.869359	0.000209977	0.0230012	0.752266	0.00108187	0.239331	0.46073	0.756993	0.549495	0.597455	0.000963446	0.0292781	0.414282	0.0226436	0.984049	0.0039873	0.272122	0.000602602	0.622671	0.813252	0.565579	0.00640202	0.911042	0.110014	3.55423e-06	0.0765882	0.516226	0.141236	0.0337103	0.267263	0.0243181	0.802929	0.0235173	0.000112334	0.0274351	0.353023	0.465054	0.071091	0.000459957	0.000132001	4.55938e-05	0.571894	0.519404	0.257	0.553374	0.652722
necrosulfonamide	0	0	0.00879312	0	0	0.0874395	2.87326e-13	1.00835e-10	0	0.000247512	1.60421e-05	1.05425e-06	0.058129	2.57572e-14	0.101729	0.0855081	1.55431e-15	1.66156e-12	0	0	0.39856	8.43769e-15	0	0	0.0698976	0	2.97944e-06	0.45549	6.38689e-11	0	1.05915e-13	0	0	1.49889e-09	3.86358e-14	8.88178e-16	0.130909	0.00203136	0.2822	1.52329e-06	1.71803e-07	0.0403403	0	1.42199e-07	1.77636e-15	2.37957e-05	1.9627e-11	2.1181e-08	0
GSK1059615	0	2.22045e-14	1.89756e-08	8.81739e-13	0	4.21142e-06	0	0	0	0	0.305436	0	4.61219e-05	0	1.40383e-09	1.32673e-05	0	0	2.73115e-13	2.9976e-14	1.33227e-15	4.61081e-08	0	3.25273e-11	0	0	0	0.00202629	2.76847e-11	0	4.44089e-16	4.44089e-16	0	2.24558e-11	1.77636e-15	2.66454e-14	0.000579219	0.000873065	2.00393e-06	0	8.88178e-16	0	0.000166137	0	2.22045e-16	7.98488e-07	0.0241739	0	4.84716e-06
marinopyrrole A	0	2.22045e-16	0.0285024	5.41789e-14	0	0.620703	0	5.70011e-12	0	2.13163e-14	7.14806e-09	6.63084e-08	0.875145	2.20046e-13	0.151973	0.00794446	0	1.97509e-12	0	0	0.71048	1.43012e-06	0	1.2812e-13	0.844875	0	8.88178e-16	0.167669	7.39025e-06	0	0	0	0	0.000111451	0	2.08937e-06	0.446518	2.39087e-07	0.86906	2.40376e-09	2.6358e-09	0.000126408	0	0.000454777	0	3.6415e-05	5.30256e-10	9.72313e-07	2.43909e-05
AT-406	0.0547909	0.0036636	0.461103	0.000602398	0.18831	0.00041251	0.0945919	0.980911	0.00865762	0.581399	0.271739	0.692817	0.126795	0.67977	0.0317077	0.000330446	0.404761	0.0037847	0.0892398	0.0359669	0.448958	0.152335	0.000275645	0.00107606	0.57664	0.0380739	0.395479	5.24613e-10	0.00444988	0.036488	0.000103486	0.720868	0.000172717	0.000429015	0.110996	8.68994e-08	9.18921e-06	0.00284005	0.658637	0.414103	0.978186	1.54392e-06	0.0913906	0.545519	0.000171196	0.876241	0.00864272	0.149786	0.120103
VAF-347	0.00647763	0.333521	0.791714	0.214238	0.578495	0.00703538	0.00261449	0.22948	0.00804473	0.579337	0.896295	0.299811	0.676715	0.354979	0.0356523	0.11169	0.33313	0.469362	0.490783	0.00183875	0.293509	0.00592026	0.00420762	0.585282	0.470809	0.090681	0.0374878	0.0220544	0.179286	0.112166	0.41238	0.969936	0.0367493	0.283277	0.792772	0.0779133	0.00555315	0.982391	0.00943657	0.0607778	0.846774	0.0270725	0.810432	0.0001769	0.0892513	0.0147457	0.848049	0.933687	0.100582
ABT-199	8.33405e-10	0.0664591	0.76403	0.0325846	1.35593e-08	0.253062	5.4694e-12	0.247481	1.1963e-06	0.000368833	0.203521	0.0035165	0.181353	3.95866e-06	6.61499e-05	2.75779e-13	0.000135272	6.29965e-08	0.00169657	0.000879074	0.148548	8.96834e-06	6.65685e-05	0.00429529	0.748524	8.64864e-13	1.2736e-08	0.558374	0.0868859	1.45779e-05	6.41073e-05	7.12315e-11	0.000210539	0.00685468	1.46805e-06	1.11247e-06	0.256467	0.256894	0.524363	0.173599	0.000329816	0.00074921	1.53979e-07	0.00307616	0.360633	6.37577e-09	0.134925	0.000665785	0.0573345
BRD-M00053801	3.6496e-09	0.0919855	0.485145	0.0278861	5.64007e-07	0.0017492	1.03683e-05	0.00158712	0.0174266	0.533973	0.174935	0.0180426	0.165251	0.295291	0.00775024	0.00163994	0.00047501	0.0155188	2.77569e-09	0.00514914	0.000189494	0.570432	0.000188909	0.503957	0.00039963	2.12672e-09	0.176963	0.050103	0.889095	0.000393538	2.12048e-06	6.8654e-12	8.21593e-05	0.00260913	1.63195e-07	0.603117	0.000845421	0.0608365	0.424548	0.105145	0.342757	0.839606	2.97654e-06	0.887727	0.353692	0.0121302	0.256345	0.613416	0.964062
tipifarnib-P2	0	0	1.06151e-11	0	0	0	0	0	0	0	0	0	0.00646216	0	4.32987e-14	0	0	0	0	0	3.07943e-10	2.66048e-08	0	0	1.19019e-05	0	0	3.52459e-06	0	0	0	0	0	0	0	0	1.15463e-14	0	3.34399e-13	0	3.67661e-12	0	2.32806e-09	0	0	4.77858e-11	0.036753	0	0
darinaparsin	0.4434	0.848072	0.00239626	0.294587	0.650246	0.00488641	0.658283	0.837112	0.00316853	0.0779197	0.000105706	0.0887687	0.171785	0.742877	0.543403	0.0025406	0.79557	1.64008e-05	0.700732	0.834288	0.732762	0.00641984	0.00580905	0.00137711	0.454061	0.0686008	0.407769	0.00232355	2.7113e-06	0.973872	0.810401	0.867658	0.0143026	6.84746e-05	0.930201	0.0881472	0.00506743	0.216806	0.00880436	0.454015	0.353175	1.76154e-06	0.0423886	0.302215	0.236015	0.586949	0.177981	0.521966	0.208385
temsirolimus	0	2.65515e-10	2.27459e-06	0	0	6.67381e-08	0	0	0	0	7.28244e-11	0	0.000324033	0	2.48947e-08	9.8673e-07	0	0	1.42109e-14	0	2.32792e-12	1.19555e-10	0	3.9968e-15	4.43784e-10	0	0	0.00137323	0	0	4.44089e-16	3.37508e-14	0	0	0	0	1.62452e-07	4.78078e-11	1.05923e-05	0	0.000605558	1.73195e-14	1.22194e-08	0	0	4.60913e-10	0.00729489	2.08722e-14	8.65974e-15
FQI-1	0	0	0.0879672	0	0	0.00719666	0	0	0	0	0	0	0.994457	0	0.138163	0.230579	0	0	0	0	0.00953972	0.00761407	0	0	0.0046278	0	4.77618e-13	0.708389	0	0	0	0	0	3.21299e-12	0	0	0.951521	4.31974e-11	0.962221	0	2.54297e-09	4.86056e-05	0	2.94422e-06	0	3.57408e-06	0	6.88338e-15	1.34677e-10
CIL41	7.99361e-15	6.81147e-05	0.81328	0.01567	8.66063e-12	0.696618	0.000582848	6.0143e-08	2.42604e-11	1.93273e-05	0.0106025	0.000146235	0.0838231	0.000438275	6.67752e-05	0.380099	2.50975e-07	0.00849165	5.57445e-09	6.5609e-06	0.511444	0	1.49896e-06	8.29767e-05	0.00857294	1.45661e-13	2.64727e-08	0.00126611	0.0121735	3.28974e-06	0.00804351	1.32028e-11	3.64792e-05	0.300654	3.15303e-14	0.717737	0.241639	0.51693	0.00788388	0.0013951	4.85512e-08	0.467496	1.47883e-08	0.00468113	0.00581978	9.74232e-05	1.94477e-10	1.01992e-05	0
CIL70	3.10862e-15	2.37627e-06	0.12372	1.09076e-07	1.55431e-15	0.968451	2.10352e-08	0.000263132	1.23601e-06	0.000286738	0.884083	0.0973664	0.12464	2.64222e-08	0.96384	0.414103	1.50901e-06	2.02887e-07	6.3354e-11	1.81588e-12	0.183345	0	4.0806e-11	0.000918315	0.031172	8.87068e-13	6.58082e-08	0.0334626	0.59828	3.25651e-09	0.000405894	3.95468e-11	8.27717e-06	0.250768	3.78591e-06	0.00778584	0.0155188	0.0985216	0.40799	1.81065e-06	2.18934e-06	0.985277	9.4591e-14	1.61845e-07	4.46336e-06	0.0165193	6.45518e-10	0.00125996	8.44325e-12
cyclophosphamide	0.376339	0.0133392	0.000994137	0.0643111	0.00247189	0.0145813	0.789865	0.00811451	1.63071e-05	0.126348	9.24865e-05	0.0285091	0.00510862	0.0250661	0.278789	0.745446	0.00071444	0.866725	0.0178374	0.447058	0.154387	0.516316	2.18385e-05	0.000214855	0.78972	0.0219547	0.948872	0.694416	0.000486556	0.657386	0.0267224	0.00538249	4.66368e-06	0.000354211	0.392718	0.0634625	0.161692	5.15832e-05	0.57164	0.995869	0.00101059	0.000976181	0.0380208	0.0143683	0.00539784	0.658091	0.349582	0.0222698	0.787004
BRD-A94377914	0	0	1.15846e-07	0	0	9.17143e-08	0	0	0	0	0	0	0.149247	0	1.38153e-05	5.69842e-06	0	0	0	0	1.17315e-07	4.74595e-08	0	0	0.00193732	0	0	3.54471e-05	0	0	0	0	0	0	0	0	4.41431e-05	0	0.0241286	0	0.00227294	2.09166e-13	1.77636e-15	3.55271e-15	0	2.30617e-05	1.86052e-05	0	8.17124e-14
CIL55A	0	0	0.00181678	0	0	0.0121714	1.13687e-13	1.22125e-13	0	2.6783e-11	0	1.26166e-12	0.359572	1.87441e-11	0.213114	0.806335	0	0	0	0	3.8999e-06	0	0	3.01981e-14	0.0001006	0	2.5404e-07	0.310208	9.25926e-14	0	4.24993e-13	8.43769e-15	0	8.88178e-16	0	0	0.5076	0	0.686638	0	0.00702136	0.00531575	0	0.0132351	0	0.00283247	0	5.60685e-12	0
tigecycline	3.261e-05	0.000784979	0.0481378	0.0342825	0.0286376	0.227797	2.07301e-12	0.000787474	4.61693e-06	0.00303769	0.0687464	1.42242e-12	0.0658096	0.00892809	8.35761e-08	2.13868e-05	0.0111873	3.16219e-05	0.289097	2.30648e-10	0.252999	6.89782e-09	0.384953	0.000226326	0.184752	3.23122e-07	1.64494e-07	0.77691	0.754819	0.0249875	0.132307	0.162669	0.114032	4.73504e-06	1.22448e-09	7.59806e-11	0.00275836	0.0766007	0.00430585	0.00120978	0.000253554	0.00046524	0.967411	1.30346e-07	0.0116344	0.000315993	0.467196	0.000110599	0.0042305
teniposide	0	0	0.00109318	0	0	0.00267411	0	0	0	0	0	0	0.660332	0	0.00079405	0.504127	0	0	0	0	0.150237	3.96633e-08	0	0	0.00219003	0	2.17604e-14	0.44858	0	0	0	0	0	0	0	0	0.364729	2.64209e-08	0.221635	0	0	6.51419e-05	0	2.10543e-12	0	1.77377e-05	7.10543e-15	0	2.26485e-14
ifosfamide	0.0103638	0.000737072	0.0196045	0.205737	0.13316	0.130683	0.000575108	0.0580241	0.00481167	0.782342	0.133138	0.0298499	1.86533e-06	0.00299718	0.745372	0.797761	0.0217519	0.938819	0.0336705	0.000633891	0.0381033	0.0179026	0.0418186	0.0117938	0.236392	0.00546934	0.068609	0.11428	0.000214858	0.0111921	0.368836	0.260585	0.00762859	0.000172756	0.00222539	2.38291e-05	0.19891	0.00853774	0.36573	0.133884	0.20698	0.906347	0.734381	0.348477	0.0282972	0.00766353	0.114588	0.2685	0.173075
tubastatin A	7.01722e-07	4.60907e-11	0.0199413	1.91442e-07	9.70436e-08	1.04361e-14	4.44089e-16	1.05736e-10	1.19904e-14	0	7.91691e-06	0	8.65663e-07	7.41257e-07	0.00292433	2.17011e-05	3.13624e-08	0.00138473	1.90209e-06	6.27034e-08	0.00876026	6.63241e-05	5.55112e-15	3.5617e-08	0.0860365	1.96517e-09	4.19664e-14	0.000152659	7.72715e-14	1.8634e-12	2.20398e-09	8.68479e-06	1.39888e-14	1.44151e-12	0.00184936	4.76671e-09	0	2.64427e-07	4.40754e-06	9.15785e-06	0.00717499	4.44089e-16	0.114518	5.10059e-07	9.99201e-14	0.0126098	0.691406	1.20088e-11	0.000208538
cyanoquinoline 11	0	0	8.15999e-09	0	0	2.63218e-10	0	0	0	0	3.70872e-06	0	0.0364572	0	4.42521e-07	3.69567e-06	0	0	1.33227e-15	2.22045e-16	0	8.4181e-05	0	5.72691e-08	5.11911e-11	0	1.33227e-15	0.000452721	2.17604e-14	2.33147e-14	0	2.22045e-16	0	1.45661e-13	0	0	0.0111645	1.37664e-06	4.76899e-08	2.22045e-16	3.65979e-09	1.33227e-15	5.70416e-10	0	0	4.42656e-05	1.79412e-06	0	6.60111e-06
CIL56	4.09885e-06	5.64762e-06	0.141582	6.54117e-05	2.70183e-06	0.00208602	2.96567e-07	7.55786e-05	0.000869062	1.21438e-08	0.258364	0.000548334	0.0813905	2.57122e-06	0.0839339	0.0959898	0.00111145	0.000331399	2.53356e-05	3.7384e-08	0.000494516	0	1.28423e-07	0.000586186	3.83471e-13	8.42846e-06	1.58096e-13	0.0567383	0.00109691	3.41845e-05	0.0122589	0.000177886	4.69565e-06	0.00040283	7.99408e-05	0.000153963	0.0175995	0.411549	0.0459568	1.42395e-08	4.91163e-13	1.39851e-07	0.00153654	1.22807e-09	0.000115712	0.407556	8.8311e-05	2.8387e-07	0
ELCPK	0	0	0.00457161	0	0	7.374e-08	0	0	0	0	0	0	0.37653	0	0.00416465	0.00871777	0	0	0	0	0.000351685	1.15199e-05	0	0	0.000809074	0	0	0.00708176	0	0	0	0	0	2.22045e-15	0	0	0.0160317	7.65166e-13	0.00135736	0	5.66755e-09	3.18412e-13	0	1.02673e-12	0	0.000370453	4.45731e-07	0	7.32747e-14
PRIMA-1-Met	0.237017	0.256667	6.75502e-06	0.0593055	0.317622	0.000203591	0.00497728	0.0261445	0.566504	7.4864e-05	0.0547073	1.32375e-09	3.90557e-07	0.110995	3.31959e-11	3.97733e-08	0.520463	0.435746	0.972396	0.963168	0.0747609	0.00146343	0.147661	0.109011	0.000271616	0.013373	0.0701079	0.0919361	0.201799	0.908101	0.74674	0.205962	0.787293	0.0119271	0.220166	0.0011016	5.21864e-05	0.0758894	3.06866e-13	0.884433	2.24341e-11	1.39988e-05	0.0124831	0.000290533	0.926487	3.13128e-07	0.0132362	2.46292e-12	0.137051
dinaciclib	0	0	0.0942624	0	0	0.196739	0	0	4.44089e-16	0.0807333	5.6557e-07	3.52191e-06	1.78708e-06	2.33709e-05	0.522167	0.0280731	0	0	0	0	0.0378636	0.0787919	0	5.28866e-12	0.0108373	0	0.0835117	0.00563069	0.0134709	0	0	0	0	0.196479	8.47433e-12	2.27874e-05	7.02544e-05	0.00335864	0.0734519	9.64041e-09	0.252842	0.0232763	0	0.131957	0	0.000685367	5.31974e-12	2.13264e-05	0.70083
BCL-LZH-4	0.404317	0.262409	0.821423	0.421702	0.365831	0.646262	0.773296	0.28115	0.0136102	0.00221484	0.653653	6.84507e-06	0.00134575	0.000189622	0.00119809	0.208143	0.127523	0.497131	0.43367	0.192305	0.0301929	0.384534	0.165433	0.0891657	0.0223588	0.929733	0.0885124	0.338124	0.331526	0.349356	0.642658	0.350818	0.182734	0.169658	0.859429	0.643101	0.0319768	0.266026	0.123221	0.199497	0.279002	0.0364545	0.0620903	0.000988583	0.316897	0.0366601	0.157734	0.421735	0.513761
dabrafenib	0.720261	0.869747	4.66294e-15	0.418414	0.683154	0.0315642	0.240155	0.00167075	0.94872	0.121399	0.0750271	0.499942	0.215082	0.153278	0.0108864	0.292909	0.121545	0.34493	0.08468	0.548999	0.614553	0.462327	0.0392284	7.00601e-06	0.0635861	0.0166931	0.965574	0.781382	0.43082	0.0300332	0.42724	0.515989	0.244094	0.153878	6.66375e-07	0.0112072	0.0539361	0.00686005	4.80077e-05	0.31446	0.148761	0.259771	0.168724	0.310004	0.277901	0.26229	0.706558	6.7906e-09	0.290568
trametinib	0.769862	0.0107877	0	0.00033417	0.0416759	0.31839	1.49678e-05	1.16052e-10	0.855615	0.0221763	0.0292014	0.00497089	0.168458	0.00296303	0.1419	0.0220347	0.748029	1.89274e-05	0.972866	0.821794	1.32516e-12	0.348443	0.576822	0.000190466	3.44713e-06	0.000683281	0.78611	0.021019	9.51253e-06	0.0250575	0.000147004	0.0169374	0.891254	3.70083e-08	2.82808e-06	6.91709e-10	0.121129	6.4729e-07	0.178415	0.0020718	0.026004	0.944231	0.499642	0.273395	0.000210813	0.220929	0.492055	0	0.142549
belinostat	0	0	1.68582e-08	0	0	0.31802	0	2.22045e-16	0	2.54597e-07	7.12026e-11	4.44089e-16	0.0156621	0	0.0425796	0.254193	0	0	0	0	0.000583427	3.65739e-05	0	0	0.0373696	0	1.98915e-09	0.398979	3.12794e-12	0	0	0	0	0	0	0	0.9651	3.36371e-11	0.670915	0	0.000234842	0.000225191	2.71383e-12	1.70308e-13	0	0.0018145	5.46945e-11	6.53921e-13	1.62333e-08
PF-3758309	0	0	2.44249e-14	0	0	9.56826e-05	0	0	0	0	0	0	0.445455	0	6.79382e-07	0.0425387	0	0	0	0	2.21025e-09	0.000339896	0	0	2.64905e-06	0	6.6463e-09	0.0011615	0	0	0	0	0	0	0	0	0.032183	0	0.0125875	0	1.79867e-07	8.94237e-08	0	1.79384e-08	0	0.00112305	8.425e-10	0	0
BRD-K99006945	0.425501	0.512448	0.013908	0.00866734	0.358022	0.0756655	0.297667	0.0524703	0.303748	0.0417993	0.129203	0.545679	0.0836362	0.0345018	0.956815	0.338369	0.988166	0.859663	0.160297	0.510234	0.902066	0.443076	0.0657183	0.773864	0.0235567	0.0333675	0.0645903	0.0369734	0.731435	0.133314	0.0217394	0.571598	0.270593	0.0370312	0.680285	0.202078	0.616988	0.112768	0.808389	0.964667	0.855453	0.0238587	0.0220917	0.00122042	0.0406405	0.00833291	0.795414	0.988538	0.760326
MLN2480	0.400047	0.0133338	0	0.000144052	0.3853	1.7921e-07	9.91354e-11	0.000396866	0.00249938	1.71273e-06	0.00023628	1.88234e-08	0.149668	9.2105e-05	2.07035e-05	2.17276e-06	0.840929	0.0224249	0.264103	0.196091	0.000102197	0.00763861	0.16244	0.00357276	0.000136087	0.00136234	1.78134e-08	3.15105e-09	5.61358e-05	7.17604e-06	0.000171794	0.328696	0.331652	2.52909e-13	4.04103e-11	0	7.71569e-07	1.61292e-07	0.0184378	2.72639e-05	0.0995436	1.26365e-09	0.201633	4.29154e-06	2.06146e-07	0.00676619	0.25935	1.33227e-15	0.00032307
SZ4TA2	0.191665	0.00703157	0.480828	0.0482292	0.295608	0.000583019	0.464968	0.138919	0.534002	0.833572	0.132131	0.00244362	0.390493	0.432127	0.950427	0.0710887	0.146579	0.087091	0.0104194	0.0916303	0.026757	0.855745	0.835524	0.058596	0.0733239	0.576341	0.389928	4.64894e-05	0.0521302	0.685436	0.543144	0.0729418	0.971753	0.440848	0.669184	0.0720419	2.08922e-06	0.00236388	0.561129	0.317285	0.790716	9.18619e-08	0.478085	0.0221171	0.863946	0.514577	0.324835	0.0487204	0.114537
CBB-1007	0.247307	0.363722	0.540628	0.211829	0.876277	0.989735	0.901589	0.56711	0.00303436	0.246956	0.253089	0.928293	0.932413	0.00562952	0.107339	0.389656	0.233236	0.104711	0.857781	0.0238907	0.321763	0.736899	0.731796	0.951445	0.0570795	0.702113	0.601544	0.347016	0.116552	0.568654	0.352497	0.121117	0.182892	0.212961	0.274295	0.403909	0.00202537	0.00121844	0.496702	0.0305504	0.0139541	0.03494	0.444141	0.987799	0.582295	0.829343	0.383979	0.116826	0.85975
cediranib	8.85958e-13	0.000167297	0.000136532	5.09909e-10	3.23983e-10	0.00258697	1.59517e-12	4.62519e-13	0	0	4.91296e-05	0	0.0109608	8.88178e-16	0.00498004	0.197976	0	6.9833e-13	2.93099e-13	1.46327e-13	0	0.000446898	9.32587e-15	0.000202836	0	6.88565e-06	0	0.0524826	9.98216e-09	8.48299e-12	1.62359e-12	2.98542e-05	4.11671e-13	5.42899e-12	0	6.66134e-16	0.335842	7.97535e-11	0.000234833	0	0.0276484	9.57954e-09	9.42529e-08	0	2.62257e-12	0.0222798	5.92933e-05	0	8.80948e-07
BRD-K90370028	0.435008	0.355684	0.244591	0.466358	0.666005	0.0062981	0.522445	0.661068	0.227576	0.328008	0.366018	0.218968	0.000960052	0.435733	0.753682	0.503451	0.646524	0.994408	0.318066	0.409891	0.0447936	0.779719	0.27953	0.537998	0.00654032	0.797333	0.436457	5.58655e-07	0.721524	0.494643	0.853907	0.374748	0.404883	0.724768	0.911951	0.0103826	0.0807028	0.0109677	0.0812065	0.770059	0.0264222	8.77739e-10	0.691878	0.0535782	0.861383	0.547829	0.0366816	0.000335549	0.762368
thalidomide	0.40193	0.235976	0.353022	0.181564	0.914878	0.0908934	0.0206553	0.559835	0.446753	0.952394	0.223445	0.163351	0.0733517	0.0160833	0.815538	0.00244298	0.090602	0.00662531	0.103364	0.703008	0.115926	0.0705503	0.599135	0.267389	0.127596	0.658317	0.943375	0.00011509	0.745791	0.173446	0.633727	0.0455053	0.380498	0.99104	0.987445	0.106344	0.00265333	0.089608	0.287106	0.656607	0.35603	1.96097e-06	0.0221262	0.893277	0.686887	0.998462	0.718592	0.050307	0.229054
tivantinib	0	0	4.60707e-05	0	0	1.66196e-06	0	0	0	0	0	0	0.717744	0	2.36603e-05	0.000274609	0	0	0	0	1.17603e-08	2.83585e-05	0	0	3.59229e-07	0	0	0.0190554	0	0	0	0	0	0	0	0	0.0281563	0	0.0121158	0	4.22107e-12	4.42557e-12	0	1.33227e-15	0	1.87067e-07	4.44089e-16	0	2.66454e-14
skepinone-L	7.1108e-11	6.51731e-08	0.126968	9.14824e-14	7.02105e-13	3.57324e-08	1.77636e-15	1.52578e-10	0	0	1.09779e-12	7.17648e-13	0.00567336	1.60534e-11	0.0770709	0.000144934	4.88498e-15	1.86596e-06	2.2645e-08	5.6084e-12	0.000336094	0.00238889	0	2.12548e-08	0.0663104	1.75086e-10	1.9984e-15	0.0730751	1.94249e-09	6.84386e-12	0	2.25648e-10	1.11466e-13	4.36544e-06	1.15278e-08	6.76972e-08	0.000436416	2.83504e-06	0.238859	3.84746e-10	0.6491	1.45195e-12	0.000321843	1.84988e-06	3.06422e-14	0.0334924	2.73888e-06	3.09885e-06	9.08231e-08
PF-4800567 hydrochloride	0.930515	0.0568683	0.124096	0.873653	0.311415	1.45629e-08	0.0450876	0.0121745	3.57915e-06	2.17604e-14	0.0051842	4.44089e-16	1.98073e-11	2.91572e-09	6.81094e-05	0.0995682	0.000982355	0.823943	0.817897	0.355594	5.30753e-11	0.000285975	0.00885105	0.00539356	2.78277e-08	0.0578341	3.50954e-09	0.165506	0.00129492	0.0643905	0.00173275	0.0289663	0.0521605	7.02941e-07	0.111569	0.0785128	0.386403	0.142626	0.000117454	0.00656436	0.321741	7.4617e-06	0.000277778	7.79475e-06	0.0770614	0.00408023	0.0607256	8.59061e-05	0.00220013
BRD-K51831558	0.5427	0.881974	0.489925	0.924359	0.210855	0.858169	0.526499	0.997794	0.0477133	0.0671942	0.505089	0.0004789	0.0336645	0.629358	0.0982816	0.950313	0.928369	0.522683	0.460355	0.258473	0.305222	0.0420493	0.0810492	0.152271	0.734549	0.207578	0.903981	0.297401	0.636986	0.618072	0.848243	0.0976963	0.626862	0.444264	0.543672	0.676622	0.588809	0.521253	0.0239009	0.999554	0.219234	0.120129	0.657397	0.93546	0.202402	0.993664	0.00498769	0.660446	0.447582
alvocidib	0	0	0.783488	0	0	0.948905	0	0	2.22045e-16	0.00112677	1.6894e-07	3.35862e-07	0.000197468	3.39608e-07	0.168323	0.222459	0	0	0	0	0.0798216	0.211836	0	0	0.132465	0	0.0527383	0.0326128	0.000254613	0	0	0	0	0.0209235	1.24345e-14	8.21978e-08	0.00458433	9.41431e-05	0.116988	2.46125e-11	0.0340509	0.242467	0	0.0774819	0	0.00221345	1.1526e-10	5.20226e-09	0.786559
AT13387	0	0	3.76738e-05	0	0	0.179351	4.88498e-15	0	2.22045e-16	1.36972e-10	3.06422e-11	0	0.0525161	4.44089e-15	0.362569	0.875785	0	0	0	0	1.30917e-11	0.266787	0	0	9.14427e-09	0	4.43336e-09	0.0823006	0	0	0	0	0	1.05381e-07	0	5.83755e-12	0.829562	1.33219e-09	0.446411	0	0.000398605	0.0053984	7.99361e-14	4.3583e-09	0	0.00776091	0	0	5.16088e-05
MI-2	0	0.000440092	0.11145	7.92861e-07	1.11289e-12	0.123858	1.33227e-15	2.9137e-06	0	2.59729e-08	0.721461	1.23328e-06	0.186883	4.10058e-05	6.2261e-05	2.01205e-06	1.38448e-09	8.36415e-11	2.14975e-11	9.54792e-14	0.663708	0.00238781	2.3925e-10	1.3448e-06	0.678284	0	0	0.909173	0.01103	3.90178e-06	1.97042e-11	2.15383e-14	1.74971e-12	0.862145	2.65096e-09	0.00143202	0.00119311	0.0263505	0.310639	2.24849e-07	0.0205253	1.19904e-14	7.6949e-09	0.000321079	6.65809e-05	3.24185e-13	0.0102576	3.1072e-05	1.13993e-06
avicin D	0.654156	0.643426	0.250507	0.475133	0.589638	0.322894	0.813437	0.0083583	0.683894	0.0486173	0.235849	0.162506	0.370183	0.292321	0.588096	0.0956022	0.235396	0.31393	0.138635	0.610767	0.931638	0.0112003	0.316191	0.286086	0.0303018	0.0616087	0.0367975	0.743709	0.0691039	0.0831999	0.945645	0.349464	0.881049	0.0366214	0.0789244	0.412553	0.565817	0.190107	0.0164054	0.247088	3.80152e-09	0.41253	0.0457158	0.123305	0.47265	0.576569	0.880678	0.00180018	0.212892
BRD-A86708339	0	0	4.11788e-06	0	0	3.20684e-06	0	0	0	0	0	0	0.532133	0	0.000599747	0.0122632	0	0	0	0	3.711e-10	0.0333571	0	0	1.42456e-05	0	8.42977e-10	0.0533347	0	0	0	0	0	0	0	0	0.0334367	0	0.0218169	0	0.0106442	1.40659e-10	8.88178e-16	7.40304e-09	0	6.03229e-06	8.80771e-09	1.46336e-11	2.19198e-10
RO4929097	0.301776	0.589047	4.14868e-12	0.00420047	0.700515	0.134088	7.65801e-09	0.00214293	0.72448	0.707846	0.178529	8.09945e-05	0.00257718	0.000811968	0.0635829	0.275496	0.292201	2.50645e-05	0.416707	0.20747	3.63545e-06	0.0229013	0.770649	0.0256431	0.0016229	0.000484622	0.225834	8.79109e-09	0.269677	7.43758e-06	0.0945082	0.254201	0.309644	0.000738349	0.000218853	2.26736e-07	0.796477	0.0480662	0.00792875	0.00674421	0.166357	0.0312457	0.991295	3.82992e-07	0.0482932	0.767307	0.000273098	2.81998e-07	0.137503
BRD-K42260513	0.498609	0.844627	0.362428	0.379013	0.89995	0.0164844	0.64221	0.880646	0.427753	0.0478827	0.0828751	0.764083	9.88433e-05	0.0460596	0.00992679	0.324852	0.999675	0.00839606	0.0541513	0.999834	0.545185	0.0376983	0.308196	0.919386	0.515926	0.556118	0.492321	0.472831	0.36978	0.189202	0.535395	0.912157	0.345566	0.00135178	0.564811	0.0402733	0.563509	0.88747	0.761073	0.108532	0.820238	0.53873	0.00111358	0.0321442	0.519423	0.0199246	0.0450191	0.235728	0.00074841
istradefylline	0.00516711	0.2751	0.00735879	0.00644545	0.011318	3.47426e-06	6.01971e-05	0.425801	1.26004e-05	8.88092e-07	0.718707	0.000799046	0.380015	8.79302e-07	0.0381939	0.176686	0.0277116	0.00093419	0.138444	0.00371662	0.00768782	0.001313	0.00060622	0.022208	0.0106236	0.0340577	8.66367e-07	0.00776728	0.015542	0.00757985	2.98169e-05	0.15519	1.47254e-05	0.0408538	0.196606	0.000638434	6.76994e-06	0.684171	0.483963	0.0206916	0.633967	3.30725e-09	0.446285	0.00137486	0.00293743	0.177171	0.443849	0.00121688	0.00241155
O-6-benzylguanine	0.775487	0.324005	0.91947	0.569885	0.402327	0.407715	0.24268	0.345398	0.315896	9.71417e-05	0.717177	0.0282202	5.21135e-05	0.319309	1.27806e-07	0.212472	0.202401	0.406403	0.209591	0.877439	0.0431961	0.343753	0.649486	0.115357	0.224342	0.855393	0.274416	0.7202	0.829939	0.532902	0.0190386	0.189798	0.879182	0.706133	0.387106	0.512017	0.90954	0.312184	0.0257792	0.977997	0.870247	0.00139799	0.266388	0.222842	0.815787	0.0631196	0.128211	0.0420469	0.500729
BRD-K48477130	0.311093	0.74245	0.269289	0.566872	0.570983	3.32537e-06	0.014255	0.0342502	0.0130174	1.25104e-05	0.691429	3.48329e-09	0.000597426	0.828218	0.000105696	0.00114947	0.662894	0.00243824	0.718094	0.559834	0.0212114	0.105659	0.7932	0.299848	0.510209	0.178874	0.0554541	0.885651	0.0954572	0.216295	0.0713123	0.706832	0.294068	0.817958	0.138072	0.467725	0.00761048	0.497817	3.86258e-11	0.733581	0.825219	0.00907266	0.00517316	0.0240622	0.105528	0.382379	0.10364	0.221822	0.0283654
AZD1480	0	2.15716e-08	0.521171	8.43769e-15	0	4.7394e-06	0	4.44089e-16	0	0	6.31101e-08	0	0.78479	0	2.43608e-09	0.00877324	0	0	0	0	4.55043e-07	1.33076e-07	0	3.15771e-07	6.86852e-07	1.80967e-06	0	0.00157871	1.31894e-13	0	0	2.0198e-05	0	1.1815e-11	1.95293e-09	1.57172e-11	0.0196211	1.20719e-06	7.07225e-05	2.22045e-16	3.61262e-05	5.20315e-11	4.83391e-13	3.10862e-14	4.44089e-16	0.200201	0.000668389	8.88178e-16	1.69642e-13
BRD-A05715709	0.935458	0.111302	4.62683e-05	0.87109	0.695521	0.0388188	0.0095092	0.0911861	0.181522	8.01716e-10	0.394884	0.001114	0.0110007	0.0123168	4.12275e-11	6.24778e-10	0.515044	0.761563	0.594822	0.300758	0.311147	0.318072	0.41266	0.203901	0.445697	0.0388262	0.000171988	0.672713	0.713659	0.703847	0.0582207	0.00623409	0.379886	0.497949	0.236953	0.976303	0.233724	0.404713	2.37146e-07	0.530541	0.0821476	8.30838e-06	0.990085	0.0192219	0.409477	0.00159228	0.00493826	0.00102749	0.00101366
docetaxel	0	0	0.0606678	0	0	0.000912902	0	0	0	0	0	0	0.582401	0	0.0215758	0.759865	0	0	0	0	2.17897e-06	0.0347898	0	0	4.72798e-07	0	3.9372e-10	0.0623065	0	0	0	0	0	1.93578e-12	0	0	0.630329	0	0.522021	0	5.62403e-08	0.00366206	0	4.01516e-08	0	0.0130528	1.11022e-15	0	1.78165e-09
CIL55	0.091183	0.0672904	7.44701e-06	0.3246	0.0252846	7.45538e-07	0.000196326	0.0727326	4.52954e-05	5.14546e-08	0.00290422	2.96494e-11	1.91109e-11	2.83222e-06	6.91894e-09	1.93018e-06	0.00657468	2.35074e-05	0.0177317	0.00268715	0.00943323	8.75252e-05	0.000442703	3.80932e-06	0.00622748	0.00751679	2.52777e-06	0.00196293	0.000141635	0.05242	0.00906532	0.0251542	0.000505112	1.44897e-07	0.178018	1.80054e-06	1.74647e-10	4.50298e-05	1.13238e-05	0.000312124	0.00103166	1.9984e-14	0.76085	1.01669e-05	0.000273102	7.0158e-05	0.091489	1.01489e-09	1.44127e-05
MG-132	0	0	5.21631e-05	0	0	0.0167348	0	2.95897e-12	0	1.55736e-09	0	6.78124e-13	0.233486	9.24267e-10	0.00857947	0.00122061	0	6.10445e-12	0	0	0.00554672	6.36919e-06	0	2.22586e-11	0.0561351	2.22045e-15	1.57733e-06	0.46919	1.99396e-13	0	0	1.68976e-13	0	8.59668e-11	0	5.08704e-13	0.589261	1.0183e-12	0.366138	2.02691e-11	0.0011955	0.000393586	0	0.00253709	0	0.000954325	1.46461e-12	1.55584e-06	7.79377e-14
BRD-K30019337	0.263845	0.8001	0.000115301	0.430702	0.345454	1.73195e-14	0.164226	0.120292	0.337676	0.0041179	0.363236	0.11827	0.925227	0.216178	0.000208411	3.41639e-07	0.452821	0.00744472	0.593114	0.115001	0.0178741	0.181666	0.0196919	0.868523	0.0949475	0.804288	0.0245937	1.41558e-11	0.0675201	0.00702602	0.528776	0.793664	0.00134912	0.00881122	0.0336129	0.00354042	2.66454e-15	0.0295174	0	0.773261	0.00133737	5.45786e-13	0.124483	0.150971	0.461175	0.0658068	1.82752e-06	0.0393367	0.160053
BRD-K84807411	0.00125111	0.186992	0.00614432	0.0253741	0.142692	1.79856e-14	0.284619	9.70271e-05	0.376911	0.0722583	0.262349	0.51057	0.147237	4.47382e-06	0.00769508	0.000529629	0.809726	2.29443e-07	0.0717746	0.849458	0.208309	0.783239	0.828438	0.174919	0.119415	0.0231396	0.585418	6.14287e-09	0.975891	8.37356e-06	0.201769	0.0319591	0.0830821	0.0465679	0.117544	0.0392719	6.82432e-12	0.0832247	1.28786e-14	0.671707	0.00360755	2.51251e-09	0.00423924	0.256281	0.113412	0.079959	2.98987e-06	0.0526758	0.047308
BRD-K27224038	0.00204426	0.845891	3.01432e-09	0.0864955	0.0176401	0	0.07014	0.997735	0.0204703	2.79287e-07	0.492232	0.000456857	1.13531e-11	0.950667	8.93592e-05	2.61642e-11	0.985724	0.252585	0.042418	0.458458	0.000455269	1.51338e-06	0.486976	0.0465714	1.32527e-06	0.314299	8.0714e-09	1.02912e-05	0.022443	0.0422592	0.338111	0.233695	0.319605	2.63477e-08	0.154952	7.02847e-07	0	0.000868564	0	0.228543	3.614e-12	0	0.000486034	0.0316027	0.539181	0.00153857	3.57016e-06	2.37279e-07	0.0631093
cimetidine	0.70157	0.137141	0.000349266	0.561278	0.260424	0.00636443	0.256101	0.000705096	0.880789	0.0995806	0.31074	9.40363e-05	0.0989056	0.148697	0.0227086	0.0181187	0.50105	0.91143	0.9711	0.865343	0.513662	0.84576	0.385525	0.90395	0.104685	0.486935	0.127423	0.20369	0.0182316	0.093248	0.053021	0.922608	0.0143259	0.248146	0.0857111	0.282081	0.0599902	0.0600066	0.0162951	0.288822	0.962414	0.0695193	0.791851	0.00100361	0.884441	0.158087	0.17851	0.945054	0.0229441
BRD-K41334119	0.045263	0.308351	0.00196637	0.470489	0.963557	2.98117e-12	0.353299	0.103443	0.326911	0.000132127	0.0464296	0.0161441	0.0480133	0.567134	1.24139e-05	1.84956e-05	0.858082	0.178683	0.106411	0.87986	0.000154873	0.0757514	0.222028	0.130754	0.000134805	0.137461	0.020977	2.35384e-10	0.554514	0.133516	0.9165	0.69041	0.0442943	0.000279448	0.253609	0.000179903	3.33908e-10	8.48169e-05	9.07151e-10	0.0164797	0.00194223	5.81757e-14	0.00809416	0.000102656	0.544217	0.312079	4.7931e-08	8.52468e-06	0.984777
BRD-K48334597	3.68811e-05	0.00863452	0.0431617	0.00181989	8.66069e-05	4.33559e-06	0.013328	0.0263197	0.00108135	3.06772e-05	0.0616875	0.0154583	0.0296546	0.000798109	0.727659	0.0606371	2.18058e-10	0.000796802	6.60205e-06	0.000403641	0.0805327	0.328784	1.96663e-06	0.0343348	0.0703179	0.0477405	0.0176887	0.135384	0.019508	0.00209837	0.00212527	8.43764e-05	1.38311e-06	9.74977e-07	0.00270756	3.76467e-06	0.0090584	0.0209332	0.0844004	0.108342	0.000959978	0.453531	0.0367439	0.710185	0.000364047	5.59797e-07	0.0102924	0.00371425	0.951175
QS-11	0.00229266	0.189812	0.0144993	0.067598	0.000897943	0.00441367	0.0118297	0.0670197	0.192532	0.854668	0.00106661	0.15229	0.20129	0.0329899	0.00298733	2.24199e-09	0.0596779	0.810159	0.00446568	0.205159	0.000602696	0.102968	0.211091	0.00401136	0.000928451	0.879894	0.0587976	0.000789363	0.927461	0.00803396	0.703122	0.0351632	0.326535	0.00674927	0.402765	0.000958582	4.46883e-05	0.00299454	0.00719424	0.183341	0.082129	0.0010005	1.86746e-06	6.78807e-05	0.0147708	0.278829	0.0744706	0.0104889	0.0061852
FSC231	0.000343399	0.796725	0.668993	0.447089	0.0490236	0.037812	0.0262013	0.124125	0.0422631	4.35778e-05	0.468871	0.0219015	0.00142671	0.122076	0.042938	0.0603398	1.24301e-05	0.00494111	4.73707e-05	6.62669e-05	0.12814	0.146676	0.0234928	0.832843	0.0552417	0.562257	3.49365e-06	0.151047	0.822736	0.560052	0.27063	0.321424	0.00850655	0.0336093	0.418342	0.0271546	0.171016	0.691855	0.0333436	0.00436776	0.881358	0.267108	0.299211	0.637665	0.748257	0.0145128	0.218554	0.116506	0.000747595
BRD-K86535717	1.2068e-05	0.323831	0.00385991	0.00287611	2.76299e-05	6.10849e-11	0.554706	0.00190085	0.0681512	0.00191197	0.385889	0.182866	0.000358563	0.0995627	2.22045e-15	4.45644e-12	0.0835601	0.0784894	0.0004037	0.00552616	0.0651887	0.222786	0.0201025	0.0963489	0.0101684	0.0125835	0.150853	2.28453e-05	0.020002	0.0517832	0.440721	0.00632286	0.303172	0.00196868	0.0409483	0.360604	6.95833e-09	0.705916	2.95479e-11	0.019469	0.0860479	2.66971e-07	2.81796e-05	0.142911	0.149722	0.038788	1.63451e-09	0.109761	0.592793
BRD-K96431673	1.08434e-06	0.0948444	0.00211335	0.00156749	0.00034057	1.63271e-08	0.113958	0.0010702	0.0476842	0.000205524	0.275648	0.209018	4.15891e-05	0.751018	2.3912e-12	2.42029e-13	0.0951757	0.00711114	0.000153341	0.000964377	0.00468812	0.317498	0.0143939	0.000266307	0.00273189	3.57907e-07	0.109694	0.0426518	0.866307	2.30121e-05	0.111078	0.00315474	0.119271	8.71055e-05	0.556248	0.235921	1.35553e-05	0.32423	3.89449e-08	0.000720891	0.002054	0.00644654	0.000225788	0.383196	0.0728515	0.00577281	4.13555e-05	0.2843	0.905075
BRD-K27986637	0.0115207	0.723848	0.0159989	0.285103	0.00246971	2.75459e-09	0.219084	0.076518	0.257517	0.0042182	0.252597	0.00272948	0.834364	0.797979	0.182202	0.000195671	0.238432	0.629598	0.0325492	0.243181	0.0232463	0.44812	0.468732	0.10141	0.0143738	0.440911	0.683996	0.00754675	0.0410422	0.0611532	0.248906	0.939675	0.347512	0.0734101	0.0152493	0.531978	1.1057e-06	0.657701	9.26216e-07	0.444105	0.297263	0.0017959	0.00362672	0.0468078	0.0998797	0.00014826	0.377346	0.0168606	0.00981296
BRD-K44224150	0.462135	0.0241802	0.228082	0.992636	0.69826	0.00173286	0.618239	0.183815	0.40598	0.127077	0.509062	0.0614741	0.000468689	0.179274	0.599076	0.102726	0.956377	0.122985	0.776192	0.916159	0.887713	0.884666	0.764322	0.851847	0.978332	0.451041	0.988022	0.632741	0.383825	0.937578	0.91709	0.442295	0.95971	0.00941307	0.248712	0.0485821	0.308372	0.115654	0.00158703	0.209877	0.37941	0.193935	0.173088	0.563596	0.15455	0.103854	0.116911	0.214614	0.299076
BEC	0.0918655	0.00107508	0.378367	0.38892	0.148354	2.9115e-10	0.00413204	0.153652	0.00504627	0.0806886	8.71074e-09	0.0497862	6.01392e-07	0.667175	0.216886	0.00900169	0.050318	0.0150685	0.990643	0.0376306	0.587587	0.181617	0.000581884	0.150318	0.0492151	4.17799e-06	0.0199794	0.00173246	0.0010717	0.663169	0.384554	0.000234251	0.0288452	0.019905	0.80086	0.365354	0.000251661	0.00676182	0.129918	0.0443064	0.0299027	0.00823966	0.0531622	0.0311632	5.57209e-05	0.0867354	0.150164	0.466973	0.0478315
BRD-K75293299	0.000751129	0.426728	0.0667497	0.000996703	0.00103418	6.51062e-08	0.646668	0.000197943	0.142686	0.0385472	0.053623	0.48651	4.9694e-05	0.291571	7.21748e-09	6.34337e-12	0.0673036	0.0389831	0.000223622	0.0121772	0.225526	0.523151	0.154154	0.00112848	0.00835853	0.00359816	0.95222	0.00698533	0.0769803	0.0224519	0.4707	9.87739e-05	0.108146	1.56419e-06	0.425721	0.00242876	4.81261e-05	0.0664007	3.21258e-05	0.0547895	0.0249123	7.02045e-06	0.0401553	0.205554	0.225761	0.173531	4.43704e-05	0.265669	0.81217
968	1.64057e-05	0.00123982	1.21739e-07	0.00266112	0.0241682	0.00158389	0.000119102	0.000249136	2.08763e-06	2.53498e-05	0.0252482	2.23221e-05	0.0676289	1.32456e-07	1.35729e-07	0.00350783	0.000118521	9.01061e-07	0.000101218	0.000858137	0.00918976	0.00219617	3.64489e-07	0.00121011	0.0863822	0.00188205	1.56621e-11	4.59156e-06	4.89807e-08	0.000682989	1.06246e-06	0.0144059	1.07831e-06	0.00114588	0.000902054	0.000107622	0.000384214	0.107733	0.00157679	3.11427e-07	0.00111315	1.71163e-10	0.0499345	0.000344713	0.000340467	0.0689635	0.15313	8.13793e-10	5.05261e-05
QW-BI-011	0.0011825	0.846539	0.00668115	0.30386	0.0639757	0.163241	1.7034e-07	0.803176	0.000659165	0.000289138	0.748282	0.0213377	0.954782	6.93032e-07	0.106164	1.6989e-05	0.0101131	0.0125201	0.228883	0.00685888	0.997124	9.77674e-07	0.0251458	0.0870058	0.916916	5.2252e-05	1.27643e-06	0.757103	0.0418133	0.0299541	0.0412324	0.00194943	0.016997	0.000355135	1.6692e-06	6.95045e-05	0.0772762	0.235721	0.0697207	0.043852	0.0272135	0.0203933	0.154021	0.000216917	0.120591	0.000398687	0.579679	0.0258629	0.279853
BRD-K78574327	0.000175577	0.044356	2.85551e-05	0.317527	0.0177107	1.92681e-11	0.522133	0.149395	0.333563	0.00417417	0.0316855	0.0276792	0.09963	0.565125	2.61862e-05	0.00667582	0.0381588	0.00254496	0.00116374	0.187447	0.131079	0.309536	0.898161	0.591911	0.157089	0.0763954	0.0499634	8.74791e-09	0.646711	0.00354325	0.374271	0.701428	0.838685	0.00379925	0.00752014	0.0130796	1.42375e-11	0.373162	0	0.0920397	0.000429749	2.84217e-14	0.00102102	0.062633	0.650153	0.118204	2.9133e-09	0.330449	0.414529
BRD-K34485477	0.759052	0.291308	0.7536	0.572887	0.53268	0.300923	0.512114	0.15403	0.355307	0.750171	0.00809329	0.0321525	0.251679	0.00524861	0.605499	0.0526321	0.0182596	3.70757e-05	0.497677	0.384368	0.0636681	0.020636	0.689761	0.489695	0.0037268	0.65916	0.0808513	0.551845	0.837253	0.1174	0.324076	0.127542	0.461434	0.738971	0.404228	0.443461	0.0688932	0.353361	0.0372215	0.104428	0.0187392	0.391497	0.661159	0.00109706	0.127773	0.0715659	0.969466	0.345445	0.129507
BRD-K49290616	0.000497659	0.148214	0.0246041	0.0896488	0.000539846	3.36042e-10	0.600833	0.796432	0.531487	0.0332139	0.00173176	0.371937	0.00290773	0.0147451	2.25493e-05	7.93723e-09	0.0693669	0.20337	1.79301e-05	0.365046	0.000504642	0.872458	0.543182	0.111162	3.77814e-09	0.987136	0.801378	6.42002e-07	0.0105227	0.734766	0.0304073	0.12475	0.106636	0.0131921	0.835733	0.285534	5.41186e-07	0.0430848	0.00119011	0.217383	7.76126e-07	0.000341988	1.62309e-05	0.0249975	0.780355	0.847954	0.76606	0.00213635	0.201375
BRD-K96970199	8.50847e-06	0.203203	0.078012	0.0382711	0.00417172	7.32901e-09	0.13232	0.0110525	0.231985	1.34481e-06	0.271779	0.0252904	1.39645e-05	0.0757618	1.92559e-11	5.18819e-07	0.0890597	0.127726	0.00157661	0.106746	0.00122954	0.93107	0.259858	0.00257737	2.92974e-05	0.000682224	0.0154458	0.0113052	0.817954	0.00109721	0.408483	0.0980942	0.191643	0.031647	0.0103104	0.991897	0.000694007	0.662702	4.98577e-11	0.253446	0.118003	4.03477e-06	4.38788e-05	0.0537937	0.0552593	0.0520602	1.64217e-06	0.00778527	0.39557
FGIN-1-27	0.000617004	0.0192912	0.0671912	0.0227835	0.000197952	0.00530584	0.419048	0.919893	0.185956	0.179805	0.60675	0.0344104	0.000114144	0.00583797	3.4455e-06	1.57665e-11	0.00762949	0.288438	7.53701e-05	0.00833397	0.0811015	0.00905119	0.267527	0.623003	0.129961	0.143147	1.35885e-05	5.5434e-05	0.0393212	0.61607	0.580256	0.0181488	0.0432099	0.0764072	0.0189804	0.649942	9.59202e-09	0.000659865	6.52442e-09	0.669114	0.0688564	6.40232e-09	0.000103628	3.83537e-07	0.29616	0.0202151	8.06039e-10	0.614006	0.863386
LY-2157299	0.732247	0.0258598	0.200541	0.535322	0.32721	0.000209424	0.167669	0.0618968	0.01334	0.61932	0.616441	0.0531658	0.167287	0.131258	0.00531223	0.0365358	0.86192	0.0274304	0.933982	0.842073	0.0127485	5.73627e-06	0.392617	0.385235	0.5695	0.500861	0.000369786	5.27422e-09	0.00367483	0.0883597	0.923714	0.549395	0.240378	0.0276536	0.590907	0.0630017	0.0441562	0.187882	8.34728e-05	0.838082	0.889918	0.0228092	0.00678087	0.365937	0.00192335	0.716028	0.0236112	0.967324	1.23012e-05
staurosporine	1.43135e-05	2.44275e-10	0.038335	5.32643e-07	0.000169897	2.91344e-07	2.6193e-09	0.118674	2.8194e-07	1.0143e-12	0.0281398	0.00646007	0.565469	3.21305e-07	2.83623e-05	0.000195349	7.02761e-08	0.00122376	0.000966111	4.81792e-12	1.11519e-07	0.197374	1.08978e-09	0.00189767	1.3145e-13	9.70099e-06	1.29747e-07	6.54973e-05	4.38671e-06	5.78092e-08	1.16878e-06	0.000931267	4.40445e-07	3.14811e-06	1.96326e-08	6.84407e-09	4.82831e-05	5.12218e-06	0.00761154	6.06946e-09	3.66376e-08	3.69946e-09	0.00445073	3.49038e-05	1.61395e-07	0.016204	0.183564	4.44089e-15	0.0734914
BRD-K29086754	0.668486	0.517407	0.918488	0.986084	0.679264	0.0190818	0.357924	0.432319	0.155818	0.14894	0.380264	0.598902	0.39173	0.962845	0.454486	0.167988	0.710475	0.0359935	0.893547	0.956669	0.0944951	0.157125	0.278807	0.344704	0.120984	0.962453	0.852705	0.353204	0.00550466	0.24099	0.0918911	0.173834	0.352179	0.700685	0.00143591	0.697818	0.351845	0.139857	0.777788	0.0261759	0.718512	0.03477	0.00236423	0.222316	0.788158	0.00289941	0.672084	0.467293	0.0683418
ML312	0.986976	0.499821	0.0218335	0.280064	0.639856	0.105621	5.12489e-05	0.575901	0.598974	0.0266117	0.557694	0.0119856	0.00372803	0.312157	0.0540772	0.0715933	0.406007	0.205757	0.516951	0.324513	0.304173	0.0664373	0.144312	0.188844	0.00710392	0.451247	0.025769	0.136074	0.178575	0.394154	0.340667	0.740531	0.60388	0.00596203	0.0503741	0.00693928	0.0132568	0.852587	0.00148549	0.67331	0.000320976	0.0446328	0.133384	0.0115796	0.904884	0.204164	0.10329	2.12311e-05	0.724086
blebbistatin	0.0428321	0.0443435	0.144216	0.0047351	0.0106322	0.000573529	0.47976	0.00273547	0.0156314	3.41139e-05	2.90924e-09	7.3122e-06	0.000710347	0.318578	4.86738e-08	0.111248	0.000649369	0.603172	3.31435e-06	0.0104358	0.249385	0.191481	1.40588e-05	1.15323e-06	0.997103	0.00317272	0.0712515	0.167793	0.000102772	0.0508343	0.00726416	3.50653e-06	0.0116257	0.0539295	0.761136	0.719849	0.792796	0.0361267	2.8035e-06	0.531308	0.0030048	0.0061786	0.0578349	0.880436	0.00230228	0.0144113	0.982427	0.000876983	0.000951613
BRD-K34099515	0.0164533	0.58242	0.682466	0.886321	0.00281877	0.0442745	0.814554	0.102885	0.629408	0.0929769	0.913203	0.000824445	0.0175694	0.318712	0.00131474	0.00285678	0.412869	0.458027	0.125836	0.356398	0.00235065	0.105904	0.0617959	0.894998	0.0082618	0.0120075	0.369317	0.458448	0.0548517	0.845604	0.0197563	0.162967	0.0738374	0.0676492	0.644968	0.536821	0.600914	0.238668	6.77438e-07	0.983522	3.15877e-05	0.353256	0.00971083	0.000500977	0.651331	0.0936796	0.113137	0.0574134	0.672431
isoliquiritigenin	0.855098	0.437641	0.769956	0.968402	0.0479442	0.931688	0.0024758	0.244008	0.00547717	0.786802	7.46155e-06	0.874846	0.693769	0.00608559	0.422272	0.901852	0.976467	0.111927	0.946778	0.0436027	0.106004	0.00160871	0.170821	0.0708282	0.0585656	0.848448	0.00032367	0.685794	0.00767291	0.114115	0.698051	0.324975	0.434601	5.5643e-05	0.954557	0.00793024	0.863987	0.0764887	0.265116	0.999194	0.0838896	0.730413	0.418605	0.758885	0.0680416	0.322286	0.0416507	0.030612	0.269057
sitagliptin	0.0013921	0.000399996	0.345791	0.00638865	0.0388466	0.278024	0.291638	0.913606	0.229554	0.000110898	0.478896	0.0175207	1.71025e-08	0.00758721	0.0236937	0.00128598	0.195406	0.0683724	0.0811111	7.15956e-05	0.834665	0.000672671	0.353157	0.0165342	0.399236	0.344335	0.37136	0.0320862	0.152766	0.276803	0.336907	0.356207	0.0794092	0.00265112	0.0131225	0.20619	0.109567	0.357203	0.00124185	0.0167609	0.0969653	0.70227	0.570511	0.00103595	0.537196	0.215006	0.00244176	0.161167	0.0334669
neopeltolide	0.000299938	0.0223487	0.000625374	0.115641	6.87358e-06	0.875598	0.116188	0.0027013	0	1.63789e-07	0.00373733	0.537208	0.00853641	0.0546181	0.0681969	0.001093	2.31802e-07	0.00229102	0.00379712	0.00258385	0.0015326	0.164841	6.9199e-06	4.03397e-07	0.00119574	6.37046e-12	0.105355	0.000393334	0.0214678	0.000154978	9.58686e-07	2.24265e-14	0.00988983	0.221058	2.25172e-05	0.369414	0.550034	0.0102814	0.356278	0.468368	0.00104234	0.629728	0.00248035	0.0989179	0.0023394	3.41853e-06	0.897971	0.0426062	0.443028
myriocin	0.488274	0.0855888	0.000694219	0.184965	0.890831	3.61177e-05	0.0413146	0.466292	0.00778694	0.00147807	0.167279	6.49608e-06	5.83974e-05	0.0533725	0.0029002	0.00195866	0.764431	0.0606631	0.335521	0.300179	0.000847667	0.351148	0.606333	0.0389612	0.00150163	0.292906	0.0875783	3.11325e-05	0.0599279	0.321492	0.909759	0.605755	0.0750398	0.244637	0.995255	0.358847	0.000109741	0.0416127	6.62132e-10	0.859493	0.013706	1.06142e-11	0.535859	0.000180748	0.20306	0.217098	6.50311e-08	0.00171891	0.000407278
fulvestrant	0.0221568	0.0870152	0.000216371	0.0409486	0.371975	0.0593448	7.37177e-05	0.000707804	0.00279446	0.000164773	0.324031	1.86061e-06	0.000150109	0.0457885	6.21504e-08	0.000258117	0.00014251	0.000272707	0.0311527	0.0011423	8.23335e-05	0.00226809	0.000770634	0.606909	0.00851184	0.838464	9.20973e-08	0.383535	0.000604048	0.180432	0.000108887	0.17505	0.00190675	0.00311459	0.0127312	0.0111282	0.0515668	0.0888413	0.0158747	0.00026149	0.00449117	0.00066204	0.071997	7.21476e-07	0.00347654	0.11103	0.847104	5.48137e-05	0.00436688
JW-55	0.794198	0.066902	2.20902e-05	0.201943	0.814929	1.35314e-12	0.793953	0.814627	0.000923491	8.70482e-05	0.210149	8.28066e-09	0.00348532	0.000426326	0.0234329	2.59822e-07	0.936153	0.0871318	0.229732	0.708798	4.16914e-07	1.09701e-05	0.0172861	0.192729	4.80945e-06	0.136483	2.26844e-05	1.32336e-07	0.0235013	0.907673	0.0365275	0.101291	0.00540476	0.192965	0.612543	0.312809	4.57086e-10	0.00444307	3.32421e-05	0.0113458	0.742116	6.30607e-14	0.978023	0.000116929	0.0425004	0.331639	0.00738974	2.40027e-09	7.01707e-06
BRD-K09344309	0.14964	0.576551	0.000489226	0.677351	0.000320091	0.120411	0.00232467	0.224459	0.28039	0.598591	0.0499926	0.00117681	0.000444256	0.00231744	0.0417623	2.59355e-05	0.0532961	0.0287305	7.92514e-05	0.55166	0.0183602	0.680507	0.0798248	0.910502	1.04405e-05	0.00895105	0.00775039	0.0135557	0.333987	0.931893	0.00740677	0.425362	0.0467791	6.89952e-05	0.0109115	2.2161e-08	1.66892e-07	0.0747408	0.00141474	0.639637	6.06029e-05	0.000124905	0.000128312	4.44089e-16	0.199079	0.032745	4.67746e-05	0.00616113	0.576741
abiraterone	0.633754	0.00225027	0.348882	0.304858	0.0191992	0.000118385	0.210759	0.455626	0.0342684	0.111752	0.260823	3.99666e-06	0.00980682	0.0315145	0.0720558	0.000362209	0.555184	0.808031	0.0686414	0.492219	0.0324668	0.0293203	0.95761	0.522181	0.391607	0.541156	0.0379845	0.0549546	0.209808	0.589626	0.240232	0.0629072	0.429174	0.0168818	0.437388	0.102664	1.31019e-06	1.9759e-05	0.000409602	0.848944	0.621288	0.000297024	0.401735	0.0191388	0.179849	0.038497	0.00571367	0.0111367	0.0430458
BRD-K33514849	0.0382439	0.197591	0.450422	0.0383378	0.0500262	0.114196	0.320687	0.453675	0.44676	0.0466881	0.794519	0.565317	0.0999855	0.0164503	0.136142	0.0371951	0.940935	0.0231636	0.577188	0.880335	0.59879	0.0171696	0.844051	0.546139	0.413499	0.470098	0.846929	0.00892819	0.314166	0.958077	0.875151	0.00108004	0.46005	0.258393	0.100426	0.11035	0.656896	0.00061184	0.0597671	0.218067	0.709349	0.000411099	0.00500711	0.0476654	0.408619	0.198294	0.0293201	0.000431258	0.0365438
VX-680	0	0	2.21718e-06	0	0	0.00305293	0	0	0	0	0	0	0.990935	0	9.10862e-05	0.170309	0	0	0	0	8.37164e-06	2.83583e-06	0	0	4.29777e-07	0	1.54499e-11	0.957172	0	0	0	0	0	4.50751e-14	0	1.04583e-13	0.782475	3.29514e-13	0.871358	0	3.62248e-08	0.000738921	0	1.9417e-05	0	5.38389e-05	2.36312e-09	0	1.45848e-11
GSK-J4	0	0	0.00335081	1.73195e-14	0	0.00380642	0	0	0	6.84417e-07	3.59268e-13	5.11214e-10	0.489396	7.48601e-12	0.00768233	0.0185897	0	4.67072e-07	0	0	0.130343	8.58158e-05	0	2.22045e-16	0.0418712	0	1.51041e-10	0.61905	1.54059e-11	0	4.57344e-10	0	0	8.72095e-08	0	7.7611e-07	0.763776	2.86464e-10	0.897667	5.57421e-12	1.8226e-05	0.0335342	2.62013e-14	8.03846e-07	7.21645e-14	0.000452943	4.54528e-08	1.41096e-06	5.39433e-06
bafilomycin A1	0.502544	0.0146246	1.03853e-07	0.0119443	0.151004	0.0181532	0.000127068	0.000190272	0.486447	0.527166	0.0628839	0.0347491	0.143879	0.0010732	0.241812	0.0168283	0.0136374	5.79196e-05	0.0493815	0.404889	0.0012449	0.206496	0.100833	0.00473596	0.000592182	0.0159639	0.249473	0.649001	0.136023	0.00245603	0.0041999	0.0241933	0.0593569	0.0282333	3.04012e-05	0.000573351	0.00546807	0.000384038	0.280567	0.368615	0.768693	0.0375585	0.00912198	0.251578	0.0523065	0.173032	0	5.25652e-06	0.10255
SR8278	0.163374	0.471398	0.108362	0.00285953	0.0224544	0.264811	0.236945	0.545726	0.422806	0.712439	0.695329	0.587669	0.428576	0.763183	0.662857	0.0289826	0.0888475	0.902479	0.192723	0.454187	0.0940414	0.546489	0.0284636	0.95945	0.165099	0.00629708	0.129271	0.422581	0.098589	0.0140402	0.646303	0.343616	0.0357398	0.00114508	0.48103	0.0079883	0.717356	0.306858	0.536019	0.5974	0.108212	0.611146	0.415918	0.76818	0.0511544	0.0449083	0.0517427	0.157079	0.524559
BRD-K30748066	0	0	0.00108098	0	0	3.52314e-05	0	0	0	0	0	0	0.646974	0	0.00890744	0.643662	0	0	0	0	5.20029e-08	0.0854862	0	0	8.20366e-08	0	3.59712e-13	0.00227514	0	0	0	0	0	0	0	0	0.284832	0	0.0548712	0	3.15419e-11	6.51553e-09	0	4.36981e-07	0	0.080328	0	0	2.43361e-13
BRD-K01737880	0	0	2.49996e-05	0	0	3.66885e-08	0	0	0	8.43769e-15	0	0	0.0589363	0	0.00211216	1.74664e-06	0	0	0	0	3.67771e-06	2.25696e-05	0	0	4.21093e-05	0	1.0456e-09	0.000140678	0	0	0	0	0	6.03494e-08	0	1.11022e-14	0.00134258	1.14496e-08	0.445875	0	5.29862e-08	2.32294e-08	0	1.88617e-10	0	0.000276209	1.07314e-11	1.62537e-13	4.04121e-14
[truncated: 432 more columns]

## Sheet: Table S4
Supplementary table 4: 210 Significant gene-drug associations in CGP (FDR < 0.05) ordered by P-value obtained using a naive approach, i.e. when not correcting for GLDS. Rows sorted by "P_Raw".
Highlighted associations represent known clinically actionable associations according to Relling et al, Nature 2015 (http://www.nature.com/nature/journal/v526/n7573/fig_tab/nature15817_T2.html)
	Raw_P: P-value for mutation to drug sensitivity association using a naive approach that does not correct for GLDS
	FDR_P: False discovery rate assoaciated with the above P-value, calculated using the Benjamini and Hochberg method
	Beta_Raw: Beta value (effect size) associated with the above P-value. A negative beta value indicates higher sensitivity in the mutated samples.
	P_GLDS_Corrected, FDR_GLDS_Corrected, beta_GLDS_Corrected: : P-value, FDR, beta value, when controlling for 10 principle components derived from a set of negative-control drugs
	P_correct_for_65_genes, FDR_correct_for_65_genes, beta_correct_for_65_genes: : P-value, FDR, beta value, when controlling for 10 principle components derived from a set of 65 genes whose expression is consistently assocaited with MDR
	Mutation	Drug	P_Raw	FDR_Raw	Beta_Raw	P_GLDS_Corrected	FDR_GLDS_Corrected	Beta_PC_Corrected	P_correct_for_65_genes	FDR_correct_for_65_genes	beta_correct_for_65_genes
1	TP53 MUT	Nutlin.3a_IC_50	2.95201e-54	2.62168e-50	2.4198	2.35561e-53	2.09202e-49	2.26435	1.15533e-46	1.02605e-42	2.34201
2	BCR_ABL MUT	Nilotinib_IC_50	1.66103e-32	7.37581e-29	-9.14417	5.46489e-26	8.78977e-23	-6.88656	5.02198e-29	2.23001e-25	-7.98364
3	BCR_ABL MUT	Imatinib_IC_50	2.36508e-30	7.00142e-27	-7.20647	1.87784e-30	8.33854e-27	-7.36126	2.0079e-27	4.45804e-24	-7.29328
4	BCR_ABL MUT	AP.24534_IC_50	3.03524e-25	6.739e-22	-13.7711	5.93837e-26	8.78977e-23	-12.9604	6.31996e-24	8.01822e-21	-12.7861
5	BRAF MUT	PLX4720_IC_50	2.57384e-24	4.57165e-21	-2.61065	8.78048e-26	1.11399e-22	-2.56151	1.41391e-13	1.56961e-10	-2.09249
6	BCR_ABL MUT	GNF.2_IC_50	9.41586e-24	1.3937e-20	-5.83335	1.92819e-28	5.7081e-25	-6.23258	1.96101e-24	2.90263e-21	-6.02359
7	BCR_ABL MUT	WH.4.023_IC_50	1.59453e-21	2.02301e-18	-15.7978	7.94188e-27	1.7633e-23	-15.6943	8.43033e-28	2.49566e-24	-16.5491
8	BRAF MUT	SB590885_IC_50	2.73147e-19	3.03228e-16	-2.36216	1.95908e-19	1.93318e-16	-2.11047	1.07846e-11	1.0642e-08	-1.86068
9	BCR_ABL MUT	Dasatinib_IC_50	8.44695e-17	8.33527e-14	-15.4644	5.44035e-25	6.03947e-22	-15.8788	4.09044e-25	7.26544e-22	-16.2728
10	CDKN2A MUT	PD.0332991_IC_50	3.361e-14	2.9849e-11	-1.32215	5.47474e-10	3.74e-07	-0.909837	1.62056e-09	1.30838e-06	-1.13263
11	RB1 MUT	PD.0332991_IC_50	4.77212e-12	3.85283e-09	1.96754	4.76104e-15	4.22828e-12	1.80883	7.11754e-11	6.32109e-08	1.93579
12	BRAF MUT	PD.0325901_IC_50	1.15932e-11	8e-09	-2.20044	6.9176e-08	3.8397e-05	-1.75463	0.000660225	0.136359	-1.16037
13	BRAF MUT	RDEA119_IC_50	1.17519e-11	8e-09	-2.29034	1.22e-07	5.7016e-05	-1.72455	0.00215949	0.262339	-1.06477
14	CDKN2a(p14) MUT	PD.0332991_IC_50	1.41988e-10	9.00711e-08	-1.15939	3.09552e-07	0.000137456	-0.776032	1.56627e-06	0.000927334	-0.917474
15	BRAF MUT	AZ628_IC_50	3.94974e-10	2.33851e-07	-3.87344	0.00110244	0.0844032	-1.66396	0.0120515	0.459749	-1.78737
16	CDKN2a(p14) MUT	Dasatinib_IC_50	5.75749e-10	3.19577e-07	-2.91268	2.82503e-05	0.00627228	-1.73794	0.000485505	0.119771	-1.65695
17	NOTCH1 MUT	ATRA_IC_50	8.02204e-10	4.19081e-07	-2.82032	0.0031281	0.17923	-1.12624	0.0014611	0.205969	-1.41231
18	BRAF MUT	CI.1040_IC_50	1.26589e-09	6.24575e-07	-1.52028	1.85215e-06	0.000587461	-1.14113	0.00766626	0.389052	-0.711743
19	ERBB2 MUT	Lapatinib_IC_50	2e-09	9.2788e-07	-5.21707	4.16687e-11	3.08383e-08	-4.9391	5.05544e-08	3.45364e-05	-4.32089
20	EWS_FLI1 MUT	AG.014699_IC_50	2.58175e-09	1.14643e-06	-2.36355	0.00139247	0.099979	-1.26089	0.148475	0.831473	-0.700783
21	CDKN2A MUT	Dasatinib_IC_50	5.13668e-09	2.17233e-06	-2.68535	0.000159355	0.0257315	-1.52224	0.0103858	0.450367	-1.2136
22	CDKN2a(p14) MUT	Midostaurin_IC_50	5.58296e-09	2.25374e-06	-0.92742	9.97779e-06	0.00285848	-0.561934	0.00267773	0.272035	-0.49057
23	EWS_FLI1 MUT	AZD.2281_IC_50	1.90501e-08	7.35583e-06	-2.24579	0.00201431	0.12845	-1.00962	0.00465606	0.349221	-1.16245
24	NOTCH1 MUT	ABT.263_IC_50	2.72189e-08	1.00721e-05	-3.22802	0.000231418	0.0331261	-1.99911	0.00304249	0.290542	-1.64353
25	BRAF MUT	AZD6244_IC_50	3.81413e-08	1.35493e-05	-1.87954	2.03001e-05	0.00487256	-1.40476	0.013802	0.482141	-0.890361
26	FGFR2 MUT	Doxorubicin_IC_50	5.46261e-08	1.8659e-05	5.25058	0.000413192	0.0476566	2.17053	0.000103897	0.0384461	4.13664
27	APC MUT	JNJ.26854165_IC_50	7.15934e-08	2.35489e-05	1.17857	0.00034055	0.0425975	0.777302	0.0012785	0.192447	0.817717
28	EWS_FLI1 MUT	OSI.906_IC_50	8.99016e-08	2.85149e-05	-2.81575	4.37654e-09	2.77629e-06	-3.10444	1.49622e-06	0.000927334	-2.91067
29	BCR_ABL MUT	PF.02341066_IC_50	1.27416e-07	3.902e-05	-4.22551	5.26e-07	0.000203123	-3.85295	1.68047e-05	0.0071068	-3.45361
30	BCR_ABL MUT	AZD.0530_IC_50	1.80948e-07	5.35666e-05	-5.19129	3.97692e-11	3.08383e-08	-5.80468	3.92921e-09	2.90795e-06	-5.54506
31	APC MUT	NVP.BEZ235_IC_50	1.87224e-07	5.36366e-05	1.51769	0.111002	0.727534	0.358571	0.020942	0.54375	0.802788
32	CDKN2a(p14) MUT	WH.4.023_IC_50	2.31942e-07	6.43712e-05	-2.22938	0.00105744	0.0826921	-1.31033	0.000841994	0.154195	-1.54669
33	BCR_ABL MUT	Axitinib_IC_50	3.73534e-07	0.000100526	-4.48097	0.927994	0.992435	-0.0847697	4.48297e-05	0.0180969	-3.2666
34	EWS_FLI1 MUT	Camptothecin_IC_50	4.01531e-07	0.000104882	-3.04765	0.0405612	0.535211	-0.839053	0.0654801	0.711993	-1.14022
35	RB1 MUT	PD.0325901_IC_50	4.20351e-07	0.000106661	1.6431	5.30124e-05	0.0102349	1.25597	0.00115416	0.179826	1.03375
36	CDKN2A MUT	Midostaurin_IC_50	5.03543e-07	0.000124221	-0.778139	0.000551282	0.0550105	-0.429935	0.0772808	0.741811	-0.287746
37	APC MUT	DMOG_IC_50	5.72658e-07	0.000137454	1.61012	1.70949e-06	0.000562296	1.45064	0.0174521	0.513212	0.888822
38	KRAS MUT	WO2009093972_IC_50	8.63599e-07	0.000201832	0.944302	0.0225444	0.444927	0.420488	0.00189418	0.2438	0.685761
39	APC MUT	BX.795_IC_50	1.15123e-06	0.000262155	1.44623	0.23274	0.835222	0.292681	0.199513	0.851002	0.416943
40	CDKN2A MUT	WH.4.023_IC_50	1.20812e-06	0.000268233	-2.04439	0.00330951	0.186024	-1.14039	0.00793082	0.393484	-1.22453
41	NOTCH1 MUT	ZM.447439_IC_50	1.77266e-06	0.000383977	-2.04631	0.000972951	0.0821239	-1.17153	0.00287308	0.278978	-1.3222
42	CDKN2a(p14) MUT	CHIR.99021_IC_50	2.0114e-06	0.000422517	-0.583452	0.00651411	0.263421	-0.333354	0.0237763	0.5689	-0.301657
43	APC MUT	Temsirolimus_IC_50	2.04574e-06	0.000422517	1.98354	0.255001	0.852018	0.384823	0.0428856	0.658181	0.994893
44	FGFR2 MUT	PD.173074_IC_50	3.56049e-06	0.000718652	-4.6819	4.27e-07	0.000172372	-4.37935	0.00233317	0.262339	-4.01009
45	PTEN MUT	Temsirolimus_IC_50	3.6851e-06	0.000727275	-1.30242	0.000131549	0.0220432	-0.837357	0.000310772	0.0788562	-1.04994
46	NRAS MUT	CI.1040_IC_50	4.23981e-06	0.00081856	-1.37127	0.000116467	0.0198912	-1.05629	0.00180979	0.23884	-0.936877
47	EWS_FLI1 MUT	RDEA119_IC_50	5.35817e-06	0.00101247	2.8554	1.43355e-05	0.00385798	2.60377	0.0288789	0.59784	1.37287
48	APC MUT	ZM.447439_IC_50	6.26535e-06	0.00115922	1.34492	0.065433	0.623926	0.462269	0.0180567	0.513212	0.820018
49	NOTCH1 MUT	Mitomycin.C_IC_50	6.46962e-06	0.00117259	-2.51188	0.0124427	0.351211	-1.14102	0.00562881	0.358956	-1.66112
50	BCR_ABL MUT	ATRA_IC_50	7.38425e-06	0.00129677	-3.84394	0.0520649	0.582671	-1.6798	0.0180875	0.513212	-1.84601
51	EWS_FLI1 MUT	BMS.754807_IC_50	7.4468e-06	0.00129677	-2.67517	7.9e-08	4.11742e-05	-2.83973	1.05736e-05	0.00552379	-2.94419
52	PTEN MUT	AZD6482_IC_50	1.05586e-05	0.00177208	-0.998666	2.36433e-05	0.00538401	-0.822496	0.0022338	0.262339	-0.739736
53	KRAS MUT	BX.795_IC_50	1.05754e-05	0.00177208	0.846499	0.0302335	0.493573	0.343607	0.0835436	0.746429	0.34766
54	ERBB2 MUT	BIBW2992_IC_50	1.10336e-05	0.00181463	-2.03664	7.77174e-06	0.0023007	-2.03234	0.000957757	0.160772	-1.51287
55	CDKN2a(p14) MUT	AZD.0530_IC_50	1.19364e-05	0.0019274	-1.07919	0.0312442	0.495499	-0.487338	0.0230438	0.562231	-0.604648
56	PTEN MUT	OSI.906_IC_50	1.27739e-05	0.00202581	1.03622	4.34186e-05	0.00856889	0.935527	0.000112455	0.0399486	0.998323
57	KRAS MUT	Temsirolimus_IC_50	1.38931e-05	0.00216464	1.15743	0.386527	0.908372	0.18859	0.0297076	0.597991	0.642679
58	CDKN2A MUT	AZD.0530_IC_50	1.67493e-05	0.00256467	-1.03378	0.0215706	0.437004	-0.503607	0.0805105	0.741811	-0.461451
59	NOTCH1 MUT	Methotrexate_IC_50	1.87679e-05	0.00282505	-2.63986	0.628769	0.950622	0.242076	0.996511	0.999545	-0.00233573
60	NRAS MUT	AZD6244_IC_50	2.66371e-05	0.00394273	-1.70554	0.000230861	0.0331261	-1.39393	0.000706525	0.142606	-1.41638
61	CDKN2A MUT	CHIR.99021_IC_50	2.93298e-05	0.00427014	-0.498535	0.0188792	0.404611	-0.279797	0.194728	0.851002	-0.172275
62	TET2 MUT	Methotrexate_IC_50	3.16156e-05	0.00447439	-5.29303	0.0504876	0.57781	-1.92834	0.0843629	0.74775	-2.15708
63	TET2 MUT	ATRA_IC_50	3.18371e-05	0.00447439	-4.12087	0.0271071	0.477655	-1.75688	0.0889832	0.75816	-1.83019
64	CDKN2a(p14) MUT	AP.24534_IC_50	3.22442e-05	0.00447439	-0.986822	0.00547239	0.244222	-0.614713	0.0112597	0.450438	-0.635278
65	CDK6 MUT	PF.02341066_IC_50	3.4587e-05	0.00472565	-3.85259	4.03056e-07	0.000170454	-4.34461	0.00559877	0.358956	-3.11377
66	BRAF MUT	CHIR.99021_IC_50	3.90628e-05	0.00525631	-0.830145	0.00010626	0.0185038	-0.798608	0.000569073	0.129588	-0.804227
67	NRAS MUT	PD.0325901_IC_50	4.05699e-05	0.00537763	-1.6701	7.73293e-05	0.0140155	-1.54674	1.24279e-05	0.00580907	-1.78408
68	MYCN MUT	Vorinostat_IC_50	4.12801e-05	0.0053913	-1.23525	4.04537e-05	0.00816521	-0.968682	0.0215545	0.549212	-0.746314
69	NOTCH1 MUT	VX.702_IC_50	4.39987e-05	0.00563774	-1.64533	0.267147	0.861486	-0.385366	0.0217681	0.549212	-0.94068
70	MYCN MUT	ABT.263_IC_50	4.44366e-05	0.00563774	-1.9633	0.000339128	0.0425975	-1.59625	0.685549	0.961101	-0.206937
71	KDR MUT	FTI.277_IC_50	4.6704e-05	0.00577339	-2.57854	0.000101866	0.0180934	-2.24188	0.000238322	0.062251	-2.23262
72	FGFR2 MUT	Bleomycin_IC_50	4.6806e-05	0.00577339	6.68878	0.0318947	0.500454	2.92924	0.00341648	0.307545	5.35868
73	CDKN2A MUT	RDEA119_IC_50	5.12289e-05	0.00620421	-0.838271	0.0349169	0.514173	-0.411794	0.251628	0.875707	-0.233601
74	EWS_FLI1 MUT	Mitomycin.C_IC_50	5.18548e-05	0.00620421	-2.32969	0.00257814	0.156825	-1.44882	0.0513883	0.689395	-1.25195
75	APC MUT	KU.55933_IC_50	5.2586e-05	0.00620421	0.93317	0.0437501	0.546476	0.437812	0.00346969	0.307545	0.821159
76	APC MUT	Elesclomol_IC_50	5.30931e-05	0.00620421	1.61705	0.0536204	0.585238	0.675366	0.0601014	0.70216	0.87841
77	BCR_ABL MUT	A.770041_IC_50	5.58289e-05	0.00636697	-5.1169	1.12926e-06	0.000417873	-5.18338	1.22383e-05	0.00580907	-5.33891
78	CDKN2A MUT	NVP.BEZ235_IC_50	5.59197e-05	0.00636697	-0.551351	0.401512	0.912301	-0.0870732	0.196711	0.851002	-0.192934
79	BCR_ABL MUT	Bosutinib_IC_50	5.89475e-05	0.00662675	-3.59586	0.0301614	0.493303	-1.65558	0.0100217	0.447248	-2.2062
80	CDKN2A MUT	PLX4720_IC_50	6.38217e-05	0.00690811	-0.657119	0.0141108	0.368741	-0.374877	0.0251821	0.576397	-0.382248
81	CDKN2A MUT	MG.132_IC_50	6.41283e-05	0.00690811	-1.13072	0.00460397	0.219827	-0.759755	0.115429	0.802356	-0.484332
82	KRAS MUT	JNJ.26854165_IC_50	6.43563e-05	0.00690811	0.56216	0.00724558	0.276655	0.375658	0.00340256	0.307545	0.454487
83	MYCN MUT	OSI.906_IC_50	6.45618e-05	0.00690811	-1.84066	1.86124e-05	0.00465983	-1.87889	0.000833202	0.154195	-1.79652
84	MSH6 MUT	VX.702_IC_50	6.57076e-05	0.00694702	-2.25869	0.00159226	0.108776	-1.46444	0.000137347	0.0429234	-1.99588
85	APC MUT	Vinblastine_IC_50	6.99672e-05	0.0072586	1.3052	0.96507	0.995663	0.0110232	0.617605	0.950268	0.190394
86	CDKN2A MUT	AZD6244_IC_50	7.08781e-05	0.0072586	-0.80431	0.0133084	0.361555	-0.475862	0.0431778	0.658181	-0.419892
87	APC MUT	AZD8055_IC_50	7.11066e-05	0.0072586	1.07013	0.928173	0.992435	0.0201504	0.0042559	0.343606	0.930113
88	PIK3CA MUT	AKT.inhibitor.VIII_IC_50	8.37358e-05	0.00845066	-0.893967	0.00023499	0.0331261	-0.722953	0.00264408	0.272035	-0.734313
89	NRAS MUT	RDEA119_IC_50	8.49513e-05	0.00846529	-1.66615	2.95323e-05	0.00639698	-1.63539	4.36782e-06	0.00242441	-1.90599
90	FGFR2 MUT	Shikonin_IC_50	8.57872e-05	0.00846529	4.00445	0.0217001	0.437004	2.01034	1.33205e-05	0.00591498	4.98139
91	APC MUT	Cisplatin_IC_50	9.21696e-05	0.00899515	1.19162	0.374885	0.907736	0.248142	0.19584	0.851002	0.466977
92	EWS_FLI1 MUT	Cytarabine_IC_50	0.0001011	0.00975948	-2.07451	0.0120933	0.348759	-1.08147	0.0766695	0.741811	-1.01512
93	BCR_ABL MUT	Methotrexate_IC_50	0.000102283	0.00976752	-4.28851	0.0981529	0.708449	-1.81002	0.341643	0.90718	-0.86647
94	CDKN2a(p14) MUT	Erlotinib_IC_50	0.000104045	0.00983007	-0.844589	0.0821062	0.668364	-0.372222	0.00848495	0.405133	-0.640945
95	APC MUT	Camptothecin_IC_50	0.000114363	0.0106912	1.59348	0.801711	0.977829	0.0694529	0.277906	0.885251	0.489184
96	CDKN2A MUT	PD.0325901_IC_50	0.00011712	0.0107499	-0.766398	0.0244542	0.461393	-0.438492	0.331705	0.90281	-0.194422
97	BCR_ABL MUT	ABT.263_IC_50	0.000117412	0.0107499	-4.17569	0.212122	0.823004	-1.4931	0.00837667	0.402126	-2.56906
98	EWS_FLI1 MUT	Cisplatin_IC_50	0.000123522	0.0111939	-1.71233	0.0436413	0.546476	-0.83167	0.00288999	0.278978	-1.47287
99	CDKN2A MUT	Bosutinib_IC_50	0.0001321	0.0117804	-0.596562	0.040747	0.535211	-0.272259	0.00616856	0.368388	-0.450802
100	FGFR2 MUT	Etoposide_IC_50	0.000132648	0.0117804	4.66665	0.145952	0.766245	1.1779	0.00257693	0.272035	4.02737
101	CDKN2A MUT	Vinblastine_IC_50	0.000135722	0.0119341	-0.590853	0.026575	0.473921	-0.259882	0.00450196	0.347669	-0.470664
102	CDKN2a(p14) MUT	Cytarabine_IC_50	0.000142559	0.0123047	-0.670736	0.185529	0.80035	-0.185116	0.172628	0.842832	-0.249969
103	NOTCH1 MUT	Obatoclax.Mesylate_IC_50	0.000142708	0.0123047	-2.20713	0.000196989	0.030163	-1.62016	0.00717396	0.381509	-1.65473
104	NOTCH1 MUT	AZD7762_IC_50	0.000152336	0.0130086	-1.8212	0.00276275	0.164671	-1.17002	0.114491	0.799692	-0.75473
105	APC MUT	GDC0941_IC_50	0.000164734	0.0138511	1.30069	0.419571	0.913733	0.239322	0.0473853	0.673636	0.852215
106	PDGFRA MUT	AMG.706_IC_50	0.000165321	0.0138511	-2.15589	5.25477e-06	0.00160923	-2.39087	0.000140162	0.0429234	-2.038
107	NOTCH1 MUT	BI.D1870_IC_50	0.000168468	0.0139828	-1.62906	0.0127284	0.353674	-0.97183	0.028458	0.595164	-0.98456
108	ERBB2 MUT	CEP.701_IC_50	0.000178101	0.0146455	1.69498	0.216298	0.826708	0.42683	0.093717	0.768514	0.737115
109	CDKN2a(p14) MUT	GSK269962A_IC_50	0.00018436	0.0150211	-1.06287	0.0328949	0.507911	-0.6128	0.0128004	0.477647	-0.806727
110	RB1 MUT	VX.702_IC_50	0.000188913	0.0152046	-0.779586	0.000469652	0.0517326	-0.603226	7.20676e-05	0.0278275	-0.853137
111	CDKN2A MUT	CI.1040_IC_50	0.000191131	0.0152046	-0.57973	0.0721409	0.6452	-0.260119	0.676756	0.960261	-0.0653852
112	TET2 MUT	X681640_IC_50	0.000191748	0.0152046	-3.49791	0.0163265	0.380566	-1.95879	0.0673204	0.717735	-1.99115
113	APC MUT	AG.014699_IC_50	0.000195782	0.0153871	1.03725	0.345301	0.896348	0.245591	0.162402	0.839927	0.440538
114	CDKN2a(p14) MUT	MG.132_IC_50	0.000201873	0.0157266	-1.0828	0.0106199	0.332095	-0.713894	0.158456	0.838546	-0.439016
115	FGFR2 MUT	JNK.9L_IC_50	0.00020457	0.0157981	2.54379	0.0691165	0.637716	0.994031	0.000877506	0.155863	2.60797
116	BCR_ABL MUT	VX.702_IC_50	0.000208747	0.0159817	-2.77089	0.832296	0.984255	0.165979	0.0304396	0.604774	-1.55817
117	CDKN2a(p14) MUT	WZ.1.84_IC_50	0.000237322	0.0179256	-0.755949	0.0778218	0.6604	-0.320752	0.110219	0.797376	-0.358355
118	NOTCH1 MUT	IPA.3_IC_50	0.000238174	0.0179256	-1.91193	0.018611	0.404611	-1.06082	0.283591	0.887994	-0.574702
119	CDKN2A MUT	Cytarabine_IC_50	0.000240837	0.0179737	-0.631729	0.402501	0.912301	-0.114339	0.323645	0.900919	-0.179817
120	PDGFRA MUT	FTI.277_IC_50	0.000251494	0.0186127	-1.80137	0.000596944	0.0576246	-1.53872	0.00236365	0.262339	-1.44406
121	KRAS MUT	GDC0941_IC_50	0.000272343	0.0198775	0.798812	0.561334	0.942847	0.109695	0.0225348	0.55747	0.590123
122	EWS_FLI1 MUT	X17.AAG_IC_50	0.000276267	0.0198775	2.14863	0.000430693	0.0484176	1.95386	0.0112559	0.450438	1.52921
123	CDKN2A MUT	AZ628_IC_50	0.000277446	0.0198775	-1.17847	0.568447	0.943788	-0.147683	0.409649	0.921036	-0.269684
124	MLL_AFF1 MUT	Methotrexate_IC_50	0.000277538	0.0198775	-5.669	0.399813	0.912301	-1.02522	0.207375	0.853446	-1.58836
125	RB1 MUT	Nutlin.3a_IC_50	0.000285022	0.0202502	0.967706	0.00378531	0.201302	0.726058	0.000186568	0.0517785	1.06832
126	CDKN2a(p14) MUT	A.770041_IC_50	0.000306105	0.0215755	-1.12974	0.275945	0.870885	-0.294123	0.150618	0.831473	-0.490385
127	CDKN2A MUT	ZM.447439_IC_50	0.000316271	0.0221165	-0.506623	0.0953518	0.700665	-0.195118	0.000991926	0.160772	-0.497419
128	KRAS MUT	MK.2206_IC_50	0.000320864	0.0221475	0.796765	0.89809	0.990832	-0.0246941	0.00820026	0.397959	0.679271
129	SMAD4 MUT	WZ.1.84_IC_50	0.000321701	0.0221475	-2.28029	0.00610425	0.258152	-1.49074	0.0484709	0.67684	-1.26602
130	NOTCH1 MUT	Vinblastine_IC_50	0.000354424	0.0242126	-1.71806	0.0113248	0.345753	-0.933545	0.0513761	0.689395	-0.95948
131	CDKN2A MUT	X17.AAG_IC_50	0.000360486	0.0243058	-0.680545	0.361862	0.902095	-0.160776	0.923587	0.993978	0.0184312
132	CDKN2a(p14) MUT	NVP.BEZ235_IC_50	0.000361261	0.0243058	-0.501396	0.23343	0.836388	-0.126577	0.332379	0.903406	-0.146049
133	EWS_FLI1 MUT	Methotrexate_IC_50	0.000366731	0.0244883	-2.12623	0.0796638	0.663069	-0.850081	0.969476	0.997174	-0.0211416
134	CDKN2A MUT	LFM.A13_IC_50	0.00037485	0.0248436	-0.329193	0.00173607	0.114345	-0.283425	0.0471338	0.673636	-0.21009
135	FGFR2 MUT	AUY922_IC_50	0.000381766	0.0251146	3.3566	0.978528	0.997793	0.0175124	0.0129426	0.477665	2.59298
136	NRAS MUT	PD.0332991_IC_50	0.000386687	0.0252512	-1.27106	0.0930061	0.693524	-0.501444	0.00502411	0.358956	-1.08306
137	CDKN2A MUT	BMS.536924_IC_50	0.000395197	0.0254734	-1.04532	0.538967	0.940016	-0.143862	0.257395	0.877053	-0.370263
138	CDKN2A MUT	Erlotinib_IC_50	0.000395826	0.0254734	-0.755194	0.130779	0.756645	-0.31274	0.0541655	0.697306	-0.465009
139	CDKN2a(p14) MUT	LFM.A13_IC_50	0.000419971	0.0268328	-0.33677	0.00369042	0.201232	-0.269493	0.040382	0.652059	-0.218172
140	CDH1 MUT	X681640_IC_50	0.000431247	0.0273565	2.03363	0.000471832	0.0517326	1.74982	0.00585188	0.36343	1.61095
141	NF1 MUT	AZD8055_IC_50	0.000436394	0.0274186	1.0817	0.000373646	0.0442447	0.857305	0.0206131	0.537896	0.75146
142	CDKN2A MUT	PF.562271_IC_50	0.000438402	0.0274186	-0.449677	0.134549	0.758975	-0.162528	0.136582	0.830541	-0.215171
143	MS-HL MUT	BAY.61.3606_IC_50	0.000444772	0.027588	-0.856761	0.0258651	0.473921	-0.381719	0.0174041	0.513212	-0.608367
144	EWS_FLI1 MUT	Gemcitabine_IC_50	0.000447323	0.027588	-3.70229	0.000339961	0.0425975	-2.69059	0.556773	0.948995	-0.666436
145	APC MUT	NU.7441_IC_50	0.000462412	0.028322	0.922935	0.176377	0.791913	0.331442	0.0383751	0.645472	0.649628
146	CDKN2A MUT	WZ.1.84_IC_50	0.000494029	0.0300512	-0.698996	0.0990916	0.708825	-0.290625	0.348564	0.91	-0.208874
147	PIK3CA MUT	CI.1040_IC_50	0.000499743	0.030192	0.911928	0.00654065	0.263421	0.642854	0.00220736	0.262339	0.780825
148	CDKN2a(p14) MUT	BMS.536924_IC_50	0.000504511	0.0302741	-1.05299	0.725075	0.968404	-0.0854771	0.144825	0.831473	-0.479981
149	CDKN2a(p14) MUT	Imatinib_IC_50	0.000512623	0.0305544	-0.592482	0.0136624	0.368741	-0.437702	0.0131961	0.482141	-0.508496
150	KRAS MUT	BMS.754807_IC_50	0.000523145	0.0309737	-0.947108	0.0103895	0.330715	-0.617024	0.0594898	0.70216	-0.579344
151	MYCN MUT	NVP.BEZ235_IC_50	0.000537015	0.031383	1.18363	1.55576e-05	0.00406374	1.10021	0.0139523	0.482141	0.97249
152	RB1 MUT	CI.1040_IC_50	0.000537126	0.031383	0.856762	0.0010169	0.0822472	0.73489	0.349701	0.91	0.226984
153	MDM2 MUT	X681640_IC_50	0.000550746	0.0319684	1.78923	0.00773332	0.28609	1.18151	0.000533829	0.124761	1.67236
154	EWS_FLI1 MUT	AZD6244_IC_50	0.000581371	0.033238	2.07743	0.000366817	0.0442447	2.06729	0.0194905	0.524532	1.47474
155	MSH6 MUT	GDC.0449_IC_50	0.000584674	0.033238	-1.58985	0.00913339	0.314394	-1.07633	0.00142146	0.205969	-1.45476
156	BCR_ABL MUT	AZD6482_IC_50	0.000584675	0.033238	3.37522	8.34518e-08	4.11742e-05	5.25436	0.000161555	0.0478256	3.67953
157	CDKN2a(p14) MUT	BX.795_IC_50	0.000596731	0.033238	-0.503566	0.15622	0.769916	-0.167288	0.0816473	0.74294	-0.251763
158	BRAF MUT	Metformin_IC_50	0.000597224	0.033238	0.70038	0.00584778	0.252549	0.575617	0.0134607	0.482141	0.591164
159	MYCN MUT	SB.216763_IC_50	0.000597961	0.033238	-1.16107	0.00168191	0.114023	-1.05702	0.000232475	0.062251	-1.41174
160	CDKN2a(p14) MUT	AZ628_IC_50	0.000602181	0.033238	-1.14428	0.569595	0.943788	-0.152938	0.397096	0.916481	-0.280049
161	APC MUT	Pazopanib_IC_50	0.000602559	0.033238	1.18735	0.0124987	0.35127	0.767817	0.0270039	0.58886	0.853414
162	CDKN2a(p14) MUT	Salubrinal_IC_50	0.000613987	0.0334674	-0.72683	0.00687339	0.266826	-0.509128	0.0322327	0.618827	-0.516936
163	SETD2 MUT	WO2009093972_IC_50	0.000616358	0.0334674	-3.71609	0.00805574	0.290053	-2.61308	0.00368884	0.315006	-3.11529
164	BCR_ABL MUT	SL.0101.1_IC_50	0.000618022	0.0334674	-2.07956	0.190979	0.800956	-0.846364	0.0327837	0.618827	-1.2902
165	CDKN2A MUT	GSK269962A_IC_50	0.000645898	0.0346229	-0.945896	0.037848	0.523564	-0.574315	0.0436262	0.659658	-0.649331
166	CDKN2a(p14) MUT	Nutlin.3a_IC_50	0.000649651	0.0346229	-0.573988	0.0458889	0.558273	-0.321673	0.00182875	0.23884	-0.567943
167	BRAF MUT	Embelin_IC_50	0.000651056	0.0346229	-0.688485	0.0398547	0.532195	-0.365356	0.00862284	0.409516	-0.628864
168	KRAS MUT	BI.D1870_IC_50	0.000656355	0.034697	0.642803	0.0581957	0.599037	0.328316	0.3256	0.900919	0.205502
169	BRAF MUT	Obatoclax.Mesylate_IC_50	0.000666238	0.035011	-1.1056	0.116274	0.734059	-0.413357	0.00709163	0.381509	-1.00558
170	MLL_AFF1 MUT	CHIR.99021_IC_50	0.000673785	0.0351702	-3.43827	0.000370119	0.0442447	-3.46424	0.000118752	0.040563	-3.77165
171	MS-HL MUT	JNK.9L_IC_50	0.00068049	0.0351702	-0.59168	0.00714698	0.275967	-0.368706	0.00329683	0.304991	-0.565141
172	MYC MUT	DMOG_IC_50	0.000681148	0.0351702	0.948684	0.00179891	0.117471	0.789716	0.0178028	0.513212	0.661228
173	KRAS MUT	Cisplatin_IC_50	0.000695864	0.0355042	0.659025	0.227668	0.832301	0.215675	0.0429269	0.658181	0.439308
174	VHL MUT	WH.4.023_IC_50	0.000698764	0.0355042	-5.37723	0.000191732	0.0298733	-5.18926	0.234996	0.869962	-2.07491
175	EWS_FLI1 MUT	Elesclomol_IC_50	0.000701561	0.0355042	-1.98868	0.0981984	0.708449	-0.864149	0.0227303	0.559191	-1.46177
176	BRAF MUT	Nutlin.3a_IC_50	0.000703607	0.0355042	-0.904342	0.0584761	0.599276	-0.509443	0.0265675	0.585473	-0.691545
177	CDKN2A MUT	BX.795_IC_50	0.000715301	0.0358903	-0.484907	0.498311	0.935224	-0.0783434	0.0876815	0.755326	-0.245177
178	CDKN2A MUT	Bortezomib_IC_50	0.00073047	0.0364455	-0.917106	0.285754	0.87269	-0.253034	0.645197	0.956972	-0.138849
179	FGFR2 MUT	Gemcitabine_IC_50	0.000743385	0.0368827	6.82518	0.548336	0.940836	0.828155	0.0119279	0.459749	5.50294
180	KRAS MUT	AZD6244_IC_50	0.00075095	0.037051	-0.937313	5.97482e-08	3.53749e-05	-1.42016	0.054478	0.697306	-0.569135
181	CDKN2a(p14) MUT	Z.LLNle.CHO_IC_50	0.000767894	0.0376777	-0.751096	0.0391448	0.528065	-0.459329	0.323807	0.900919	-0.246175
182	PIK3CA MUT	JNK.Inhibitor.VIII_IC_50	0.000787312	0.0384182	0.567122	0.0173201	0.395079	0.388076	0.0344314	0.618827	0.399146
183	MLL_AFF1 MUT	ABT.263_IC_50	0.000805071	0.0390701	-5.137	0.0593341	0.601537	-2.64796	0.0630716	0.705017	-2.51227
184	KDM5C MUT	LFM.A13_IC_50	0.000816399	0.0394046	1.84839	0.00100972	0.0822472	1.7141	0.00123197	0.18864	1.77004
185	CDKN2a(p14) MUT	Bortezomib_IC_50	0.000824914	0.0396003	-0.933988	0.372978	0.907736	-0.219876	0.484028	0.932746	-0.213563
186	APC MUT	RO.3306_IC_50	0.000835917	0.0397506	0.918817	0.0721357	0.6452	0.4978	0.301449	0.894167	0.349441
187	EZH2 MUT	Metformin_IC_50	0.000836997	0.0397506	2.15012	0.000250685	0.0342513	2.18389	0.00155418	0.215667	1.99199
188	CDKN2a(p14) MUT	CI.1040_IC_50	0.000848467	0.040081	-0.532041	0.0478383	0.563758	-0.293223	0.968725	0.997174	-0.00618285
189	APC MUT	JNK.Inhibitor.VIII_IC_50	0.00090448	0.042501	0.698291	0.0141886	0.368741	0.512421	0.0854966	0.749681	0.449476
190	CTNNB1 MUT	Nutlin.3a_IC_50	0.000931939	0.0435608	-1.79465	0.000257469	0.0346452	-1.8158	0.000619395	0.136359	-1.96758
191	APC MUT	CEP.701_IC_50	0.000938701	0.0436471	1.12498	0.826321	0.982799	-0.0579354	0.575814	0.949295	0.213122
192	KRAS MUT	NVP.BEZ235_IC_50	0.000972959	0.0445762	0.607853	0.89409	0.990832	-0.0189686	0.1914	0.851002	0.269746
193	PTEN MUT	NVP.BEZ235_IC_50	0.000973327	0.0445762	-0.651908	0.172857	0.790267	-0.199275	0.0369524	0.639715	-0.427432
194	TP53 MUT	AZ628_IC_50	0.00097374	0.0445762	1.07592	0.139814	0.762183	0.383138	0.160272	0.838901	0.434713
195	KDM6A MUT	BIBW2992_IC_50	0.000989544	0.0450674	-1.57763	0.00134451	0.097874	-1.47467	0.0426018	0.658181	-0.930948
196	KRAS MUT	PD.0325901_IC_50	0.00100357	0.0454731	-0.882339	2.16941e-05	0.00507014	-1.11173	0.784764	0.974617	-0.0757475
197	FGFR2 MUT	JNJ.26854165_IC_50	0.00105075	0.0473009	2.62944	0.00153195	0.107128	2.40297	0.0598331	0.70216	2.02427
198	CDKN2A MUT	JNJ.26854165_IC_50	0.00105725	0.0473009	-0.350754	0.0755306	0.656477	-0.185507	0.0158395	0.50601	-0.277055
199	FGFR2 MUT	Epothilone.B_IC_50	0.00105989	0.0473009	3.81677	0.52287	0.936446	-0.432238	0.0237816	0.5689	2.97015
200	VHL MUT	AZD6482_IC_50	0.00107825	0.0477222	-2.2781	0.0150187	0.376784	-1.43797	0.00647202	0.370691	-2.01032
201	MYCN MUT	AS601245_IC_50	0.00108008	0.0477222	1.33388	0.00323168	0.183978	0.98522	0.149061	0.831473	0.67774
202	PIK3CA MUT	AMG.706_IC_50	0.00109265	0.0478408	0.625698	0.0367991	0.517928	0.37471	0.0020309	0.257664	0.601434
203	CDKN2a(p14) MUT	PLX4720_IC_50	0.00109354	0.0478408	-0.551389	0.0235858	0.453132	-0.353727	0.199934	0.851002	-0.220662
204	SETD2 MUT	CHIR.99021_IC_50	0.00110164	0.0479592	-3.30119	0.00515501	0.23358	-2.69768	0.00819936	0.397959	-2.58633
205	KDM6A MUT	JNK.Inhibitor.VIII_IC_50	0.00111331	0.0482308	-0.88884	0.016059	0.377301	-0.635117	0.00163472	0.219969	-0.891733
206	NOTCH1 MUT	PAC.1_IC_50	0.00112654	0.0485669	-1.41878	0.0247135	0.464019	-0.83828	0.306429	0.896683	-0.475582
207	MLH1 MUT	Docetaxel_IC_50	0.00113596	0.0487366	1.78353	0.00792738	0.289327	1.10309	0.000994947	0.160772	1.75246
208	BCR_ABL MUT	AICAR_IC_50	0.00114584	0.0489239	-2.78519	0.0657605	0.623926	-1.8065	0.0317849	0.617684	-1.83127
209	KIT MUT	Imatinib_IC_50	0.0011587	0.0492364	-3.17767	0.0122718	0.350406	-2.5234	0.0106679	0.450367	-2.66758
210	APC MUT	TW.37_IC_50	0.00116526	0.0492793	0.850209	0.135507	0.758975	0.374373	0.0649037	0.711617	0.564487

## Sheet: Table S5
Supplmementary Table 5: All 79 significant assocations when controlling for GLDS in CGP, P-values are sorted by corrected P-value. Rows sorted by "P_PC_Corrected".
	Raw_P: P-value for mutation to drug sensitivity association using a naive approach that does not correct for GLDS
	FDR_P: False discovery rate assoaciated with the above P-value, calculated using the Benjamini and Hochberg method
	Beta_Raw: Beta value (effect size) associated with the above P-value. A negative beta value indicates higher sensitivity in the mutated samples.
	P_GLDS_Corrected, FDR_GLDS_Corrected, beta_GLDS_Corrected: : P-value, FDR, beta value, when controlling for 10 principle components derived from a set of negative-control drugs
	P_correct_for_65_genes, FDR_correct_for_65_genes, beta_correct_for_65_genes: : P-value, FDR, beta value, when controlling for 10 principle components derived from a set of 65 genes whose expression is consistently assocaited with MDR
	Mutation	Drug	P_Raw	FDR_Raw	Beta_Raw	P_GLDS_Corrected	FDR_GLDS_Corrected	Beta_GLDS_Corrected	P_correct_for_65_genes	FDR_correct_for_65_genes	beta_correct_for_65_genes
1	TP53 MUT	Nutlin.3a_IC_50	2.95201e-54	2.62168e-50	2.4198	2.35561e-53	2.09202e-49	2.26435	1.15533e-46	1.02605e-42	2.34201
2	BCR_ABL MUT	Imatinib_IC_50	2.36508e-30	7.00142e-27	-7.20647	1.87784e-30	8.33854e-27	-7.36126	2.0079e-27	4.45804e-24	-7.29328
3	BCR_ABL MUT	GNF.2_IC_50	9.41586e-24	1.3937e-20	-5.83335	1.92819e-28	5.7081e-25	-6.23258	1.96101e-24	2.90263e-21	-6.02359
4	BCR_ABL MUT	WH.4.023_IC_50	1.59453e-21	2.02301e-18	-15.7978	7.94188e-27	1.7633e-23	-15.6943	8.43033e-28	2.49566e-24	-16.5491
5	BCR_ABL MUT	Nilotinib_IC_50	1.66103e-32	7.37581e-29	-9.14417	5.46489e-26	8.78977e-23	-6.88656	5.02198e-29	2.23001e-25	-7.98364
6	BCR_ABL MUT	AP.24534_IC_50	3.03524e-25	6.739e-22	-13.7711	5.93837e-26	8.78977e-23	-12.9604	6.31996e-24	8.01822e-21	-12.7861
7	BRAF MUT	PLX4720_IC_50	2.57384e-24	4.57165e-21	-2.61065	8.78048e-26	1.11399e-22	-2.56151	1.41391e-13	1.56961e-10	-2.09249
8	BCR_ABL MUT	Dasatinib_IC_50	8.44695e-17	8.33527e-14	-15.4644	5.44035e-25	6.03947e-22	-15.8788	4.09044e-25	7.26544e-22	-16.2728
9	BRAF MUT	SB590885_IC_50	2.73147e-19	3.03228e-16	-2.36216	1.95908e-19	1.93318e-16	-2.11047	1.07846e-11	1.0642e-08	-1.86068
10	RB1 MUT	PD.0332991_IC_50	4.77212e-12	3.85283e-09	1.96754	4.76104e-15	4.22828e-12	1.80883	7.11754e-11	6.32109e-08	1.93579
11	BCR_ABL MUT	AZD.0530_IC_50	1.80948e-07	5.35666e-05	-5.19129	3.97692e-11	3.08383e-08	-5.80468	3.92921e-09	2.90795e-06	-5.54506
12	ERBB2 MUT	Lapatinib_IC_50	2e-09	9.2788e-07	-5.21707	4.16687e-11	3.08383e-08	-4.9391	5.05544e-08	3.45364e-05	-4.32089
13	CDKN2A MUT	PD.0332991_IC_50	3.361e-14	2.9849e-11	-1.32215	5.47474e-10	3.74e-07	-0.909837	1.62056e-09	1.30838e-06	-1.13263
14	EWS_FLI1 MUT	OSI.906_IC_50	8.99016e-08	2.85149e-05	-2.81575	4.37654e-09	2.77629e-06	-3.10444	1.49622e-06	0.000927334	-2.91067
15	KRAS MUT	AZD6244_IC_50	0.00075095	0.037051	-0.937313	5.97482e-08	3.53749e-05	-1.42016	0.054478	0.697306	-0.569135
16	BRAF MUT	PD.0325901_IC_50	1.15932e-11	8e-09	-2.20044	6.9176e-08	3.8397e-05	-1.75463	0.000660225	0.136359	-1.16037
17	EWS_FLI1 MUT	BMS.754807_IC_50	7.4468e-06	0.00129677	-2.67517	7.9e-08	4.11742e-05	-2.83973	1.05736e-05	0.00552379	-2.94419
18	BCR_ABL MUT	AZD6482_IC_50	0.000584675	0.033238	3.37522	8.34518e-08	4.11742e-05	5.25436	0.000161555	0.0478256	3.67953
19	BRAF MUT	RDEA119_IC_50	1.17519e-11	8e-09	-2.29034	1.22e-07	5.7016e-05	-1.72455	0.00215949	0.262339	-1.06477
20	CDKN2a(p14) MUT	PD.0332991_IC_50	1.41988e-10	9.00711e-08	-1.15939	3.09552e-07	0.000137456	-0.776032	1.56627e-06	0.000927334	-0.917474
21	CDK6 MUT	PF.02341066_IC_50	3.4587e-05	0.00472565	-3.85259	4.03056e-07	0.000170454	-4.34461	0.00559877	0.358956	-3.11377
22	FGFR2 MUT	PD.173074_IC_50	3.56049e-06	0.000718652	-4.6819	4.27e-07	0.000172372	-4.37935	0.00233317	0.262339	-4.01009
23	BCR_ABL MUT	PF.02341066_IC_50	1.27416e-07	3.902e-05	-4.22551	5.26e-07	0.000203123	-3.85295	1.68047e-05	0.0071068	-3.45361
24	BCR_ABL MUT	A.770041_IC_50	5.58289e-05	0.00636697	-5.1169	1.12926e-06	0.000417873	-5.18338	1.22383e-05	0.00580907	-5.33891
25	BCR_ABL MUT	Sunitinib_IC_50	0.121891	0.580983	-1.8321	1.36106e-06	0.000483504	5.41111	0.652637	0.958313	-0.475348
26	PIK3CA MUT	MK.2206_IC_50	0.012062	0.197279	-0.699056	1.5019e-06	0.000513013	-1.06905	0.0965351	0.770978	-0.496666
27	APC MUT	DMOG_IC_50	5.72658e-07	0.000137454	1.61012	1.70949e-06	0.000562296	1.45064	0.0174521	0.513212	0.888822
28	BRAF MUT	CI.1040_IC_50	1.26589e-09	6.24575e-07	-1.52028	1.85215e-06	0.000587461	-1.14113	0.00766626	0.389052	-0.711743
29	PDGFRA MUT	AMG.706_IC_50	0.000165321	0.0138511	-2.15589	5.25477e-06	0.00160923	-2.39087	0.000140162	0.0429234	-2.038
30	ERBB2 MUT	BIBW2992_IC_50	1.10336e-05	0.00181463	-2.03664	7.77174e-06	0.0023007	-2.03234	0.000957757	0.160772	-1.51287
31	CDKN2a(p14) MUT	Midostaurin_IC_50	5.58296e-09	2.25374e-06	-0.92742	9.97779e-06	0.00285848	-0.561934	0.00267773	0.272035	-0.49057
32	KRAS MUT	RDEA119_IC_50	0.00370672	0.100059	-0.811408	1.39829e-05	0.00385798	-1.13836	0.756665	0.969901	-0.0874469
33	EWS_FLI1 MUT	RDEA119_IC_50	5.35817e-06	0.00101247	2.8554	1.43355e-05	0.00385798	2.60377	0.0288789	0.59784	1.37287
34	MYCN MUT	NVP.BEZ235_IC_50	0.000537015	0.031383	1.18363	1.55576e-05	0.00406374	1.10021	0.0139523	0.482141	0.97249
35	MYCN MUT	OSI.906_IC_50	6.45618e-05	0.00690811	-1.84066	1.86124e-05	0.00465983	-1.87889	0.000833202	0.154195	-1.79652
36	KRAS MUT	CI.1040_IC_50	0.0565308	0.42837	-0.401341	1.88891e-05	0.00465983	-0.832569	0.865347	0.987078	0.036771
37	BRAF MUT	AZD6244_IC_50	3.81413e-08	1.35493e-05	-1.87954	2.03001e-05	0.00487256	-1.40476	0.013802	0.482141	-0.890361
38	KRAS MUT	PD.0325901_IC_50	0.00100357	0.0454731	-0.882339	2.16941e-05	0.00507014	-1.11173	0.784764	0.974617	-0.0757475
39	PTEN MUT	AZD6482_IC_50	1.05586e-05	0.00177208	-0.998666	2.36433e-05	0.00538401	-0.822496	0.0022338	0.262339	-0.739736
40	CDKN2a(p14) MUT	Dasatinib_IC_50	5.75749e-10	3.19577e-07	-2.91268	2.82503e-05	0.00627228	-1.73794	0.000485505	0.119771	-1.65695
41	NRAS MUT	RDEA119_IC_50	8.49513e-05	0.00846529	-1.66615	2.95323e-05	0.00639698	-1.63539	4.36782e-06	0.00242441	-1.90599
42	BCR_ABL MUT	Pazopanib_IC_50	0.739404	0.92957	-0.314467	3.45509e-05	0.00730588	4.06561	0.755779	0.969901	-0.273841
43	BRAF MUT	BIBW2992_IC_50	0.00499276	0.121149	0.755664	3.88828e-05	0.00803066	1.15124	0.496173	0.933676	0.202568
44	MYCN MUT	Vorinostat_IC_50	4.12801e-05	0.0053913	-1.23525	4.04537e-05	0.00816521	-0.968682	0.0215545	0.549212	-0.746314
45	PTEN MUT	OSI.906_IC_50	1.27739e-05	0.00202581	1.03622	4.34186e-05	0.00856889	0.935527	0.000112455	0.0399486	0.998323
46	RB1 MUT	PD.0325901_IC_50	4.20351e-07	0.000106661	1.6431	5.30124e-05	0.0102349	1.25597	0.00115416	0.179826	1.03375
47	BRAF MUT	Gefitinib_IC_50	0.00161523	0.0592029	0.72587	5.4617e-05	0.0103203	0.907685	0.422264	0.922429	0.199463
48	APC MUT	PD.0325901_IC_50	0.00493283	0.120023	-1.20326	7.55156e-05	0.013972	-1.65419	0.180352	0.848722	-0.626287
49	NRAS MUT	PD.0325901_IC_50	4.05699e-05	0.00537763	-1.6701	7.73293e-05	0.0140155	-1.54674	1.24279e-05	0.00580907	-1.78408
50	KDR MUT	FTI.277_IC_50	4.6704e-05	0.00577339	-2.57854	0.000101866	0.0180934	-2.24188	0.000238322	0.062251	-2.23262
51	BRAF MUT	CHIR.99021_IC_50	3.90628e-05	0.00525631	-0.830145	0.00010626	0.0185038	-0.798608	0.000569073	0.129588	-0.804227
52	NRAS MUT	CI.1040_IC_50	4.23981e-06	0.00081856	-1.37127	0.000116467	0.0198912	-1.05629	0.00180979	0.23884	-0.936877
53	PTEN MUT	Temsirolimus_IC_50	3.6851e-06	0.000727275	-1.30242	0.000131549	0.0220432	-0.837357	0.000310772	0.0788562	-1.04994
54	PTEN MUT	Bosutinib_IC_50	0.082066	0.497725	0.389086	0.000139909	0.0230098	0.716349	0.55985	0.949295	0.131347
55	CDKN2A MUT	Dasatinib_IC_50	5.13668e-09	2.17233e-06	-2.68535	0.000159355	0.0257315	-1.52224	0.0103858	0.450367	-1.2136
56	KDR MUT	AMG.706_IC_50	0.00193418	0.0658551	-2.29125	0.000176884	0.0280519	-2.54454	0.00244081	0.262339	-2.08596
57	VHL MUT	WH.4.023_IC_50	0.000698764	0.0355042	-5.37723	0.000191732	0.0298733	-5.18926	0.234996	0.869962	-2.07491
58	NOTCH1 MUT	Obatoclax.Mesylate_IC_50	0.000142708	0.0123047	-2.20713	0.000196989	0.030163	-1.62016	0.00717396	0.381509	-1.65473
59	APC MUT	BMS.754807_IC_50	0.00164725	0.0594684	-1.33208	0.000219356	0.0330186	-1.35248	0.00709963	0.381509	-1.36152
60	BCR_ABL MUT	AMG.706_IC_50	0.411081	0.812481	-0.528941	0.000225484	0.0331261	2.71923	0.967848	0.997174	-0.0246849
61	NRAS MUT	AZD6244_IC_50	2.66371e-05	0.00394273	-1.70554	0.000230861	0.0331261	-1.39393	0.000706525	0.142606	-1.41638
62	NOTCH1 MUT	ABT.263_IC_50	2.72189e-08	1.00721e-05	-3.22802	0.000231418	0.0331261	-1.99911	0.00304249	0.290542	-1.64353
63	PIK3CA MUT	AKT.inhibitor.VIII_IC_50	8.37358e-05	0.00845066	-0.893967	0.00023499	0.0331261	-0.722953	0.00264408	0.272035	-0.734313
64	APC MUT	RDEA119_IC_50	0.045363	0.380065	-0.893494	0.000244954	0.0339913	-1.53655	0.563585	0.949295	-0.274953
65	EZH2 MUT	Metformin_IC_50	0.000836997	0.0397506	2.15012	0.000250685	0.0342513	2.18389	0.00155418	0.215667	1.99199
66	CTNNB1 MUT	Nutlin.3a_IC_50	0.000931939	0.0435608	-1.79465	0.000257469	0.0346452	-1.8158	0.000619395	0.136359	-1.96758
67	CDK6 MUT	S.Trityl.L.cysteine_IC_50	0.0183466	0.248	2.84264	0.000316208	0.0416138	2.34209	0.148652	0.831473	2.17357
68	TP53 MUT	JNK.Inhibitor.VIII_IC_50	0.0132778	0.207974	-0.259819	0.000318628	0.0416138	-0.376172	0.00240044	0.262339	-0.344714
69	MYCN MUT	ABT.263_IC_50	4.44366e-05	0.00563774	-1.9633	0.000339128	0.0425975	-1.59625	0.685549	0.961101	-0.206937
70	EWS_FLI1 MUT	Gemcitabine_IC_50	0.000447323	0.027588	-3.70229	0.000339961	0.0425975	-2.69059	0.556773	0.948995	-0.666436
71	APC MUT	JNJ.26854165_IC_50	7.15934e-08	2.35489e-05	1.17857	0.00034055	0.0425975	0.777302	0.0012785	0.192447	0.817717
72	KIT MUT	AMG.706_IC_50	0.00262777	0.0792783	-1.92786	0.000360294	0.0442447	-2.10355	0.00236097	0.262339	-1.80962
73	EWS_FLI1 MUT	AZD6244_IC_50	0.000581371	0.033238	2.07743	0.000366817	0.0442447	2.06729	0.0194905	0.524532	1.47474
74	MLL_AFF1 MUT	CHIR.99021_IC_50	0.000673785	0.0351702	-3.43827	0.000370119	0.0442447	-3.46424	0.000118752	0.040563	-3.77165
75	NF1 MUT	AZD8055_IC_50	0.000436394	0.0274186	1.0817	0.000373646	0.0442447	0.857305	0.0206131	0.537896	0.75146
76	RB1 MUT	BI.D1870_IC_50	0.00191178	0.0656215	-0.702781	0.000389091	0.0454673	-0.709493	0.00565276	0.358956	-0.659737
77	FGFR2 MUT	Doxorubicin_IC_50	5.46261e-08	1.8659e-05	5.25058	0.000413192	0.0476566	2.17053	0.000103897	0.0384461	4.13664
78	MET MUT	PHA.665752_IC_50	0.00119795	0.0504216	-3.12193	0.000430236	0.0484176	-3.34987	0.00661914	0.370691	-2.68667
79	EWS_FLI1 MUT	X17.AAG_IC_50	0.000276267	0.0198775	2.14863	0.000430693	0.0484176	1.95386	0.0112559	0.450438	1.52921

## Sheet: Table S6
Supplementary Table 6: 18 novel assocations that are only identified when controlling for GLDS in CGP. Rows sorted by "P_PC_Corrected".
	Raw_P: P-value for mutation to drug sensitivity association using a naive approach that does not correct for GLDS
	FDR_P: False discovery rate assoaciated with the above P-value, calculated using the Benjamini and Hochberg method
	Beta_Raw: Beta value (effect size) associated with the above P-value. A negative beta value indicates higher sensitivity in the mutated samples.
	P_PC_Corrected, FDR_PC_Corrected, beta_PC_Corrected: : P-value, FDR, beta value, when controlling for 10 principle components derived from a set of negative-control drugs
	P_correct_for_65_genes, FDR_correct_for_65_genes, beta_correct_for_65_genes: : P-value, FDR, beta value, when controlling for 10 principle components derived from a set of 65 genes whose expression is consistently assocaited with MDR
	Mutation	Drug	P_Raw	FDR_Raw	Beta_Raw	P_GLDS_Corrected	FDR_GLDS_Corrected	Beta_GLDS_Corrected	P_correct_for_65_genes	FDR_correct_for_65_genes	beta_correct_for_65_genes
1	BCR_ABL MUT	Sunitinib_IC_50	0.121891	0.580983	-1.8321	1.36106e-06	0.000483504	5.41111	0.652637	0.958313	-0.475348
2	PIK3CA MUT	MK.2206_IC_50	0.012062	0.197279	-0.699056	1.5019e-06	0.000513013	-1.06905	0.0965351	0.770978	-0.496666
3	KRAS MUT	RDEA119_IC_50	0.00370672	0.100059	-0.811408	1.39829e-05	0.00385798	-1.13836	0.756665	0.969901	-0.0874469
4	KRAS MUT	CI.1040_IC_50	0.0565308	0.42837	-0.401341	1.88891e-05	0.00465983	-0.832569	0.865347	0.987078	0.036771
5	BCR_ABL MUT	Pazopanib_IC_50	0.739404	0.92957	-0.314467	3.45509e-05	0.00730588	4.06561	0.755779	0.969901	-0.273841
6	BRAF MUT	BIBW2992_IC_50	0.00499276	0.121149	0.755664	3.88828e-05	0.00803066	1.15124	0.496173	0.933676	0.202568
7	BRAF MUT	Gefitinib_IC_50	0.00161523	0.0592029	0.72587	5.4617e-05	0.0103203	0.907685	0.422264	0.922429	0.199463
8	APC MUT	PD.0325901_IC_50	0.00493283	0.120023	-1.20326	7.55156e-05	0.013972	-1.65419	0.180352	0.848722	-0.626287
9	PTEN MUT	Bosutinib_IC_50	0.082066	0.497725	0.389086	0.000139909	0.0230098	0.716349	0.55985	0.949295	0.131347
10	KDR MUT	AMG.706_IC_50	0.00193418	0.0658551	-2.29125	0.000176884	0.0280519	-2.54454	0.00244081	0.262339	-2.08596
11	APC MUT	BMS.754807_IC_50	0.00164725	0.0594684	-1.33208	0.000219356	0.0330186	-1.35248	0.00709963	0.381509	-1.36152
12	BCR_ABL MUT	AMG.706_IC_50	0.411081	0.812481	-0.528941	0.000225484	0.0331261	2.71923	0.967848	0.997174	-0.0246849
13	APC MUT	RDEA119_IC_50	0.045363	0.380065	-0.893494	0.000244954	0.0339913	-1.53655	0.563585	0.949295	-0.274953
14	CDK6 MUT	S.Trityl.L.cysteine_IC_50	0.0183466	0.248	2.84264	0.000316208	0.0416138	2.34209	0.148652	0.831473	2.17357
15	TP53 MUT	JNK.Inhibitor.VIII_IC_50	0.0132778	0.207974	-0.259819	0.000318628	0.0416138	-0.376172	0.00240044	0.262339	-0.344714
16	KIT MUT	AMG.706_IC_50	0.00262777	0.0792783	-1.92786	0.000360294	0.0442447	-2.10355	0.00236097	0.262339	-1.80962
17	RB1 MUT	BI.D1870_IC_50	0.00191178	0.0656215	-0.702781	0.000389091	0.0454673	-0.709493	0.00565276	0.358956	-0.659737
18	MET MUT	PHA.665752_IC_50	0.00119795	0.0504216	-3.12193	0.000430236	0.0484176	-3.34987	0.00661914	0.370691	-2.68667

## Sheet: Table S7
Supplementary Table 7: P-values for CTRP for GLDS corrected, uncorrected and corrected for CGP derived expression signature results.
	Raw_P: P-value for mutation to drug sensitivity association using a naive approach that does not correct for GLDS
	FDR_P: False discovery rate assoaciated with the above P-value, calculated using the Benjamini and Hochberg method
	Beta_Raw: Beta value (effect size) associated with the above P-value. A negative beta value indicates higher sensitivity in the mutated samples.
	P_GLDS_Corrected, FDR_GLDS_Corrected, beta_GLDS_Corrected: : P-value, FDR, beta value, when controlling for 10 principle components derived from a set of negative-control drugs
	P_correct_for_65_genes, FDR_correct_for_65_genes, beta_correct_for_65_genes: : P-value, FDR, beta value, when controlling for 10 principle components derived from a set of 65 genes whose expression is consistently assocaited with MDR
	Mutation	Drug	P_GLDS_Corrected	FDR_GLDS_Corrected	beta_GLDS_Corrected	Raw_P	FDR_P	Beta_Raw	P_correct_for_65_genes	FDR_correct_for_65_genes	beta_correct_for_65_genes
1	BRAF	dabrafenib	2.38465e-21	1.8054e-15	-1.63524	3.58736e-29	2.71597e-23	-2.11964	8.44032e-16	6.34546e-10	-1.57122
2	TP53	nutlin-3	3.11588e-20	1.17951e-14	0.763697	1.32606e-19	3.34651e-14	0.898081	2.921e-15	1.09801e-09	0.754956
3	BRAF	PLX-4032	5.25427e-17	9.76337e-12	-1.24739	5.73203e-15	8.67937e-10	-1.18091	3.16534e-10	4.75942e-05	-1.02466
4	BRAF	PLX-4720	5.3959e-17	9.76337e-12	-1.02076	2.1417e-19	4.05367e-14	-1.15073	9.40242e-12	2.35626e-06	-0.944885
5	BRAF	GDC-0879	6.44792e-17	9.76337e-12	-1.22909	3.75369e-22	1.42095e-16	-1.53825	2.39153e-10	4.49489e-05	-1.04688
6	BRAF	selumetinib	9.58452e-15	1.2094e-09	-1.82403	5.27259e-12	6.65307e-07	-1.88661	1.85167e-05	0.107356	-1.18805
7	BRAF	PD318088	3.45413e-12	3.73586e-07	-1.59556	5.52979e-11	5.98082e-06	-1.72082	0.000168886	0.276702	-0.997278
8	NRAS	PD318088	2.75058e-11	2.60306e-06	-2.35318	7.58949e-09	0.00047883	-2.36225	3.4847e-07	0.0113905	-1.97322
9	PIK3CA	KU 0060648	2.67896e-09	0.000225359	-0.622979	3.86279e-05	0.132468	-0.604821	0.00181493	0.550291	-0.463167
10	PIK3CA	MK-2206	5.97438e-09	0.000452317	-0.715557	1.52129e-05	0.0936392	-0.695661	7.9038e-05	0.204149	-0.636408
11	NRAS	selumetinib	8.84292e-09	0.000608629	-2.10358	4.6148e-07	0.0112704	-2.15917	7.29849e-06	0.0677411	-1.8255
12	BRAF	MLN2480	9.79326e-09	0.000617868	-0.462589	8.589e-11	8.12835e-06	-0.595035	0.000403586	0.383586	-0.348375
13	KRAS	selumetinib	1.34242e-08	0.0007818	-1.19226	9.55254e-08	0.00452011	-1.2989	0.0144322	0.770827	-0.610023
14	FGF4	myriocin	1.71001e-08	0.000924739	-1.61669	3.30776e-09	0.000250429	-1.77871	1.23838e-09	0.000155169	-1.82512
15	LASP1	BRD-K92856060	4.62246e-08	0.00233309	-1.66586	1.60385e-05	0.0939074	-1.42659	4.24356e-06	0.0532937	-1.50265
16	FNTA	masitinib	5.54155e-08	0.00262217	-1.15933	7.43759e-08	0.00375397	-1.46152	1.11679e-08	0.000932896	-1.56496
17	SSX1	myriocin	7.23377e-08	0.00322156	-1.97609	9.86542e-07	0.0219166	-1.90216	1.06335e-06	0.0219849	-1.88179
18	IL2	SGX-523	8.75872e-08	0.00368398	-1.80373	1.26668e-06	0.0252368	-1.64772	1.03233e-08	0.000932896	-2.09036
19	KRAS	PD318088	1.03869e-07	0.00413888	-1.08561	1.79424e-07	0.00716146	-1.21788	0.0203171	0.806467	-0.552075
20	SDHC	BRD-K71781559	1.09671e-07	0.00415157	-2.10801	1.92211e-07	0.00716146	-2.0767	NA	NA	NA
21	FNTA	lenvatinib	1.69114e-07	0.00609692	-2.09093	7.23705e-08	0.00375397	-2.52577	6.88633e-08	0.00369797	-2.59908
22	MAPK15	SGX-523	1.8768e-07	0.0064587	-1.75438	4.14565e-07	0.0107406	-1.72006	2.04568e-08	0.00139813	-1.89326
23	FANCB	BRD-K90370028	2.21205e-07	0.00728145	-0.787426	1.89846e-07	0.00716146	-0.782466	1.49465e-07	0.00554298	-0.798163
24	KRAS	WZ4002	2.35948e-07	0.00732422	0.338579	1.86679e-06	0.0305612	0.516986	5.00785e-06	0.0579218	0.548753
25	PLAG1	decitabine	2.41853e-07	0.00732422	-1.50749	2.79639e-05	0.112017	-1.57082	8.37917e-06	0.0684726	-1.50723
26	ZNF497	N9-isopropylolomoucine	4.88534e-07	0.0142256	-1.33303	2.92e-05	0.114545	-1.32786	6.52288e-05	0.192311	-1.23539
27	CFI	myriocin	5.52342e-07	0.0154851	-1.08955	2.4222e-07	0.00733532	-1.16919	1.24032e-07	0.00554298	-1.19165
28	CXCR2	BRD-K41597374	5.72694e-07	0.0154851	-0.724153	4.47766e-06	0.0522262	-0.756033	1.34186e-06	0.025867	-0.775802
29	TSSK1B	ELCPK	6.05222e-07	0.0158004	-0.618921	0.000123849	0.191591	-0.91287	1.39163e-05	0.0922567	-1.02175
30	GPR137	SGX-523	6.43471e-07	0.0161006	-1.57715	2.02668e-07	0.00716146	-1.65223	7.3819e-07	0.017606	-1.56868
31	KRAS	doxorubicin	6.6544e-07	0.0161006	0.598529	0.00137737	0.403525	0.625554	0.212828	0.97176	0.247986
32	MSMB	BRD-K27224038	6.80523e-07	0.0161006	-0.90399	4.53552e-05	0.140156	-0.811415	1.22231e-05	0.090092	-0.84798
33	TNFSF11	BRD-K41334119	7.29474e-07	0.0166859	-0.840675	2.45633e-06	0.0371487	-0.834157	1.40639e-07	0.00554298	-0.932936
34	WNT1	myriocin	7.49338e-07	0.0166859	-1.58986	2.34504e-05	0.103216	-1.42946	3.99737e-06	0.0527234	-1.66819
35	STK35	BRD-K84807411	7.73664e-07	0.0167353	-1.20532	3.75735e-06	0.0474111	-1.1508	NA	NA	NA
36	CTDSPL	nilotinib	9.18188e-07	0.0193098	-1.82732	2.073e-05	0.0999655	-1.83462	0.00026657	0.328538	-1.5652
37	CXCL9	myriocin	9.76022e-07	0.019706	-1.50261	1.39164e-06	0.0253335	-1.53579	6.79724e-07	0.017606	-1.58894
38	MSMB	BRD-K13999467	9.89084e-07	0.019706	-1.11649	6.96555e-06	0.06761	-1.10494	7.00857e-06	0.066697	-1.09157
39	VHL	navitoclax	1.06514e-06	0.0206773	-2.42461	3.79091e-07	0.0107406	-3.12939	4.41007e-09	0.000473643	-3.94819
40	CXCR2	BRD-K19103580	1.12278e-06	0.0212428	-0.722725	4.24478e-06	0.0510111	-0.753163	4.66254e-06	0.0547705	-0.754582
41	PIK3CA	GDC-0941	1.19094e-06	0.0212428	-0.655761	0.000693017	0.337631	-0.644844	0.00353377	0.623591	-0.565324
42	MBIP	myriocin	1.20626e-06	0.0212428	-1.27592	6.5238e-06	0.0649885	-1.24722	5.84302e-06	0.0599423	-1.25915
43	LSP1	BRD-K27224038	1.20651e-06	0.0212428	-0.885883	6.89507e-07	0.0163132	-0.984397	9.768e-07	0.0209817	-0.952126
44	PIK3CA	BYL-719	1.29837e-06	0.0223406	-0.572445	0.000596331	0.323177	-0.595952	0.00577049	0.676836	-0.487007
45	ESR1	BRD-K27224038	1.39604e-06	0.0234875	-0.627781	7.5622e-06	0.0698207	-0.633814	7.49388e-07	0.017606	-0.7244
46	F8	COL-3	1.54789e-06	0.02499	-0.625036	1.74405e-09	0.000146712	-0.888178	1.45479e-07	0.00554298	-0.770402
47	KRAS	PLX-4720	1.55136e-06	0.02499	0.520893	0.00575508	0.568949	0.321218	0.00877983	0.717027	0.330402
48	CSNK1G1	NVP-BSK805	1.73642e-06	0.0273883	-0.955601	0.00870866	0.61367	-0.794332	0.00583931	0.67735	-0.818294
49	CLPTM1	BRD-K13999467	1.94019e-06	0.0299777	-0.880077	1.49066e-05	0.0925354	-0.857613	8.17047e-06	0.0684726	-0.877965
50	IRS2	PF-543	2.00516e-06	0.0303619	-0.964835	2.02683e-05	0.0999655	-1.01429	7.96378e-06	0.0684726	-1.13693
51	MOS	SGX-523	2.06398e-06	0.0305336	-1.59727	7.92873e-07	0.0181903	-1.67844	1.18599e-07	0.00554298	-1.93147
52	SDHC	BRD9647	2.09716e-06	0.0305336	-1.53398	2.15439e-05	0.102804	-1.51012	NA	NA	NA
53	TNFRSF17	PRIMA-1-Met	2.35503e-06	0.033097	-1.83112	1.57757e-05	0.0939074	-1.75027	1.5474e-06	0.0283741	-2.09585
54	FNTA	sunitinib	2.36065e-06	0.033097	-1.12778	8.94424e-06	0.0758185	-1.50307	9.10702e-07	0.0205995	-1.70883
55	MAPKAPK2	myriocin	2.52019e-06	0.0346913	-1.05084	0.000120736	0.190434	-0.899433	2.34698e-05	0.118421	-1.0249
56	CAMK1	BRD-K27224038	2.92255e-06	0.0381909	-0.744699	7.06038e-06	0.0676629	-0.77478	6.75408e-06	0.0654036	-0.761599
57	STK33	COL-3	2.92334e-06	0.0381909	-0.940164	3.77877e-05	0.131838	-0.958433	0.00011049	0.237792	-0.893827
58	FNTA	pazopanib	2.92576e-06	0.0381909	-1.54364	2.32277e-07	0.0073273	-2.04505	3.77663e-07	0.0118303	-2.03641
59	CXCR2	BRD-K66453893	2.99705e-06	0.0384585	-0.606758	0.00672107	0.582721	-0.730157	0.00098852	0.475025	-0.811173
60	IGFBP5	tipifarnib-P2	3.18678e-06	0.0402115	-1.08392	0.000372703	0.278825	-1.37372	0.000991216	0.47536	-1.21669
61	GSK3B	olaparib	3.43275e-06	0.0417854	-1.10217	5.21086e-05	0.150907	-1.25259	8.11231e-06	0.0684726	-1.30148
62	DDIT3	myriocin	3.47739e-06	0.0417854	-1.49466	0.000281378	0.251705	-1.22996	0.000120038	0.245232	-1.31951
63	PTPN22	BMS-345541	3.50254e-06	0.0417854	0.568796	0.031826	0.753698	0.343556	0.00304674	0.611455	0.471016
64	LRP1	NVP-ADW742	3.53228e-06	0.0417854	0.510981	6.91406e-05	0.166124	0.574857	9.68988e-06	0.0758842	0.631124
65	PAK1	BRD-K19103580	3.6204e-06	0.0421689	-0.709744	1.20617e-06	0.0246807	-0.817967	2.98386e-06	0.0457811	-0.826761
66	VRK2	CIL55	3.77999e-06	0.0427511	-0.863563	5.51704e-06	0.0605351	-0.888095	6.68247e-07	0.017606	-1.0116
67	PTEN	linsitinib	3.78331e-06	0.0427511	0.516055	1.62385e-05	0.0939074	0.580368	1.44686e-06	0.0271939	0.637122
68	TUFT1	CIL55	3.85093e-06	0.0428753	-1.17911	2.50244e-06	0.0371487	-1.2578	3.64314e-06	0.0507032	-1.24951
69	ESR1	BRD-K84807411	3.98871e-06	0.0437657	-0.657065	5.97632e-06	0.0620853	-0.657361	1.92827e-06	0.0315443	-0.727864
70	TNFSF11	BRD-K27224038	4.12946e-06	0.0446627	-0.770686	2.33874e-05	0.103216	-0.762101	5.20924e-06	0.0583813	-0.813844
71	CXCR1	MI-2	4.42729e-06	0.0470626	1.00441	9.40381e-05	0.182676	1.11219	1.97381e-05	0.110461	1.20477
72	MED13L	thalidomide	4.51138e-06	0.0470626	-0.452653	1.13403e-05	0.0794972	-0.435424	3.36524e-05	0.138494	-0.435004
73	POU2AF1	Compound 1541A	4.5862e-06	0.0470626	-1.22921	1.33504e-06	0.0253335	-1.31858	1.93008e-06	0.0315443	-1.31643
74	ZMYND10	fingolimod	4.6e-06	0.0470626	-0.716765	0.000739175	0.345875	-0.673887	0.0727517	0.91533	-0.348688
75	FNTA	quizartinib	4.79432e-06	0.0483967	-1.37663	1.39105e-06	0.0253335	-1.74275	7.28909e-07	0.017606	-1.89484
76	GRK6	Compound 1541A	5.18358e-06	0.0516375	-0.944438	1.01319e-06	0.0219166	-1.02134	3.29105e-06	0.0475812	-1.07877
77	TNFRSF17	BRD-K27224038	5.42187e-06	0.0527918	-0.834578	4.03311e-05	0.134388	-0.816754	1.45402e-05	0.0923032	-0.903862
78	TP53	BRD-K55116708	5.45358e-06	0.0527918	-0.470649	0.0168746	0.682906	-0.32962	0.0271758	0.834961	-0.314238
79	FNTA	tivozanib	5.50863e-06	0.0527918	-1.61412	4.25598e-07	0.0107406	-2.10136	5.57958e-08	0.00322673	-2.27015
80	PTEN	nutlin-3	6.34633e-06	0.0600596	-0.487446	0.000605304	0.325246	-0.444853	0.0104324	0.735272	-0.325258
81	BIRC2	tubastatin A	6.43736e-06	0.060169	-0.710337	2.36085e-05	0.103216	-0.764399	5.3381e-06	0.0583813	-0.833866
82	PTEN	NVP-ADW742	6.52171e-06	0.060214	0.462361	1.50058e-06	0.0258201	0.645143	1.85278e-08	0.00139292	0.755428
83	IL1RN	tipifarnib-P2	7.2784e-06	0.0656234	-1.31995	0.0164468	0.680889	-1.19281	0.00442533	0.650256	-1.32038
84	RARA	IPR-456	7.28095e-06	0.0656234	-0.859617	6.31248e-06	0.0637218	-0.909102	8.22007e-06	0.0684726	-0.921215
85	POU5F1	N9-isopropylolomoucine	7.42104e-06	0.0660991	-1.04968	1.27543e-05	0.0856957	-1.21836	3.77676e-06	0.0507032	-1.32662
86	RPS6KA2	SJ-172550	7.81023e-06	0.0687567	-0.593413	1.9341e-05	0.0999655	-0.595113	9.53856e-05	0.223399	-0.560855
87	PMS1	BRD-K90370028	7.95479e-06	0.0692241	0.208934	9.01297e-06	0.0758185	0.206686	1.24109e-05	0.0905878	0.207967
88	NDE1	myriocin	8.04805e-06	0.0692241	-1.08749	3.75677e-05	0.131677	-1.05893	5.89723e-06	0.0599423	-1.16847
89	HOXD11	AC55649	8.13762e-06	0.0692241	1.00376	1.79478e-06	0.0301959	1.07037	2.92268e-05	0.128496	0.989858
90	NOV	procarbazine	8.67092e-06	0.0725102	-1.86155	1.89722e-06	0.0305612	-2.2326	4.48631e-06	0.0535369	-2.18365
91	GCNT2	YM-155	8.75e-06	0.0725102	-1.42089	1.99243e-05	0.0999655	-1.41635	0.000171732	0.279525	-1.21592
92	SDHC	cabozantinib	8.82513e-06	0.0725102	1.99278	5.26216e-05	0.150907	2.15774	NA	NA	NA
93	MAST2	myriocin	8.90702e-06	0.0725102	-0.619265	0.000145502	0.203245	-0.554255	4.31322e-06	0.0532937	-0.697698
94	STK35	BRD-K27224038	9.05805e-06	0.0729553	-0.991349	7.29617e-05	0.16844	-0.964421	NA	NA	NA
95	MSMB	BRD-K84807411	9.32237e-06	0.0742938	-0.884093	2.02698e-05	0.0999655	-0.869328	1.06623e-05	0.0817952	-0.890771
96	EIF5A	BRD-K13999467	9.58097e-06	0.0755593	-1.01559	3.28491e-06	0.0436771	-1.14296	1.73523e-06	0.0297254	-1.16447
97	EPHB4	NVP-231	9.91686e-06	0.0767756	-0.698159	0.000145348	0.203245	-0.837861	0.000365326	0.371656	-0.759597
98	PRPF4B	PRIMA-1-Met	9.99547e-06	0.0767756	-0.978867	1.44354e-06	0.0254161	-1.10502	1.54831e-07	0.00554298	-1.21535
99	SFPQ	OSI-930	1.00394e-05	0.0767756	1.441	0.000124	0.191591	1.39084	2.51073e-05	0.124182	1.55184
100	LSP1	BRD-K41334119	1.03689e-05	0.0778826	-0.818543	5.4854e-06	0.0605351	-0.88869	1.32094e-06	0.025867	-0.936159
101	HSPB8	BRD-K85133207	1.03899e-05	0.0778826	-1.03619	2.1756e-07	0.00716146	-1.26462	0.00120221	0.4977	-0.854847
102	NRAS	trametinib	1.06172e-05	0.0788058	-1.6799	1.70306e-07	0.00716146	-2.68977	4.2665e-05	0.158538	-1.95268
103	CHRNB4	BRD-K09344309	1.08645e-05	0.0798589	-1.00862	0.000167208	0.213145	-0.935808	0.000140247	0.262412	-0.946536
104	CYP17A1	nutlin-3	1.1492e-05	0.0836587	-1.18133	4.31784e-05	0.1364	-1.33283	0.00207482	0.569154	-1.01789
105	ASPSCR1	KU 0060648	1.17145e-05	0.0844666	-1.11611	0.0244348	0.724061	-0.815164	0.0315033	0.846533	-0.748402
106	LDLR	nilotinib	1.19867e-05	0.0856139	-1.28988	0.00117196	0.385776	-1.10326	0.0150276	0.777006	-0.814833
107	TNFRSF17	BRD-K84807411	1.24392e-05	0.0880156	-0.877821	1.70839e-05	0.0958084	-0.876971	1.73971e-06	0.0297254	-1.03836
108	ESR1	BRD-A94377914	1.29876e-05	0.0906746	-0.601576	0.00112926	0.382529	-0.74972	0.00336913	0.618303	-0.668045
109	MAPK15	crizotinib	1.30546e-05	0.0906746	-1.34837	3.35301e-05	0.126927	-1.84351	1.47331e-05	0.0923032	-1.80866
110	KRAS	SR-II-138A	1.33141e-05	0.0910083	-0.600186	0.088304	0.85542	-0.366984	0.231157	0.974159	-0.266044
111	ESR1	BRD-K41334119	1.3343e-05	0.0910083	-0.576428	2.5477e-05	0.105981	-0.587305	1.33211e-05	0.0918766	-0.63594
112	AKAP4	fulvestrant	1.35906e-05	0.0913007	0.542774	1.07983e-05	0.0786856	0.563879	4.43884e-06	0.0535369	0.600072
113	GRK6	BRD-K27224038	1.36271e-05	0.0913007	-0.555484	1.43815e-05	0.0914972	-0.598538	0.00046366	0.389161	-0.518189
114	CCNB1	palmostatin B	1.37788e-05	0.0915073	-1.30007	6.6708e-06	0.0655899	-1.38601	1.08199e-06	0.0219849	-1.6151
115	CD79A	AT13387	1.41754e-05	0.0933228	2.90867	0.000303454	0.257053	3.13723	0.000482266	0.392816	2.97398
116	LSP1	BRD-K84807411	1.48868e-05	0.0971616	-0.866491	8.69036e-06	0.0758185	-0.906564	5.13537e-06	0.0583813	-0.926416
117	MAP2K3	nutlin-3	1.54221e-05	0.099795	-0.768686	0.000208774	0.232102	-0.801166	0.000252273	0.322965	-0.743733
118	VRK2	BRD-K41334119	1.55666e-05	0.0998758	-0.555975	4.46418e-05	0.138517	-0.554918	1.60536e-05	0.0972129	-0.602283
119	MBIP	regorafenib	1.63568e-05	0.104064	-1.24759	0.000776525	0.349632	-1.33828	0.000226504	0.307647	-1.4529
120	ZNF497	YM-155	1.65222e-05	0.104241	2.72491	6.42654e-05	0.162183	2.67622	6.08217e-06	0.0609679	2.82458
121	TAF1	NVP-ADW742	1.71283e-05	0.107171	0.639916	8.50196e-06	0.0758185	0.871478	7.33559e-07	0.017606	0.946641
122	CDK12	serdemetan	1.80005e-05	0.111705	-0.667484	0.00160808	0.420136	-0.675808	0.00376306	0.629245	-0.573608
123	PAPPA	topotecan	1.86136e-05	0.114571	0.643228	0.0484152	0.798685	0.585312	0.0495935	0.8874	0.541347
124	ZMYND10	Mdivi-1	1.90897e-05	0.116045	-0.872137	8.31095e-05	0.174079	-0.997421	0.00648173	0.688476	-0.703709
125	MSMB	BRD-K41334119	1.91596e-05	0.116045	-0.792095	6.59456e-05	0.162655	-0.781743	2.91508e-05	0.128496	-0.807068
126	TP53	AT7867	1.95449e-05	0.116071	0.366058	0.000209635	0.232377	0.381069	0.00634356	0.685799	0.274589
127	GPR87	BI-2536	1.95585e-05	0.116071	-1.73961	0.0142598	0.664112	-1.72224	0.0299026	0.841193	-1.46431
128	SGK1	BRD-K27224038	1.96238e-05	0.116071	-0.61451	3.86305e-06	0.0479458	-0.714018	2.44574e-06	0.0391216	-0.722879
129	2016-09-03	cabozantinib	1.98492e-05	0.116494	-0.999503	7.36112e-06	0.0696632	-1.23771	8.22629e-06	0.0684726	-1.24203
130	ABI1	nutlin-3	2.0027e-05	0.116633	-0.605077	0.000876855	0.359093	-0.568587	0.00980955	0.729458	-0.431143
131	NCAM1	LBH-589	2.03779e-05	0.117771	-3.58685	0.000130889	0.193924	-4.09647	0.81472	0.99861	-0.262422
132	TNFRSF17	SRT-1720	2.08135e-05	0.118949	-1.42305	0.00055217	0.316525	-1.31194	1.35478e-05	0.0918766	-1.7154
133	TNF	purmorphamine	2.08959e-05	0.118949	1.72743	0.00435841	0.53892	1.38673	0.002689	0.594058	1.49772
134	SLC22A3	GANT-61	2.11051e-05	0.119243	-0.834186	0.00367394	0.51923	-0.631732	0.00364752	0.625279	-0.642551
135	MITF	BRD-K41334119	2.16288e-05	0.119518	-0.490747	1.3766e-05	0.0898465	-0.52764	3.07406e-05	0.132062	-0.522585
136	STK35	WAY-362450	2.17475e-05	0.119518	-1.32961	4.23104e-05	0.13631	-1.34763	NA	NA	NA
137	DGKB	GW-405833	2.17848e-05	0.119518	-0.233701	7.77375e-05	0.170249	-0.28405	0.000982944	0.475025	-0.233122
138	MAPK12	myriocin	2.17853e-05	0.119518	-0.87933	1.85488e-05	0.098204	-0.924517	0.000132793	0.256893	-0.849598
139	PIK3CD	vorinostat	2.21302e-05	0.120537	-0.689932	0.00052104	0.310855	-0.824106	0.000558992	0.405459	-0.773535
140	CIITA	nutlin-3	2.23994e-05	0.120888	-0.796588	3.4995e-05	0.128684	-0.933953	0.00124411	0.504153	-0.704377
141	VRK2	BRD-K27224038	2.2514e-05	0.120888	-0.537307	0.000111681	0.187047	-0.533965	2.66458e-05	0.127569	-0.589589
142	ESR1	SRT-1720	2.27426e-05	0.121256	-1.00514	5.19781e-05	0.150907	-1.09313	2.15093e-05	0.115506	-1.1796
143	EIF2AK1	BRD-K61166597	2.35153e-05	0.124499	1.25815	0.357399	0.957283	0.356099	0.12493	0.946832	0.585842
144	KRAS	topotecan	2.42019e-05	0.127244	0.495083	0.042956	0.786793	0.45617	0.0366723	0.864086	0.478238
145	ZNF497	phloretin	2.48171e-05	0.128411	-0.806752	0.0011871	0.387057	-0.800709	0.00188215	0.55615	-0.721716
146	HSP90AA1	BRD-K17060750	2.51807e-05	0.128411	-0.755246	0.000185875	0.21888	-0.706299	0.000361662	0.369741	-0.693215
147	PLAT	birinapant	2.53671e-05	0.128411	-2.90531	1.63838e-05	0.0939702	-2.97808	1.2202e-05	0.090092	-3.03787
148	TNFRSF12A	SNS-032	2.54296e-05	0.128411	2.02705	0.00477968	0.548288	1.98005	0.000930118	0.46937	2.23025
149	MYO3A	SCH-79797	2.54312e-05	0.128411	-0.577362	9.94792e-05	0.183426	-0.684661	0.00112784	0.486749	-0.558687
150	FMO4	zebularine	2.54415e-05	0.128411	-0.906241	5.86516e-06	0.0620853	-0.994286	1.32291e-05	0.0918766	-0.93821
151	RPL22	saracatinib	2.68438e-05	0.13311	-0.661084	0.206656	0.923837	-0.308408	0.307464	0.981649	-0.246951
152	BRCC3	16-beta-bromoandrosterone	2.69282e-05	0.13311	-1.19082	0.000135739	0.195369	-1.19655	0.000214286	0.297855	-1.16327
153	WNK2	PX-12	2.72446e-05	0.13311	-0.420081	0.000228726	0.241767	-0.534738	0.0256482	0.828472	-0.29021
154	VRK2	BRD-K84807411	2.73788e-05	0.13311	-0.581904	4.35855e-05	0.136503	-0.579103	1.34998e-05	0.0918766	-0.637056
155	ZNF217	manumycin A	2.74072e-05	0.13311	0.693667	0.00611851	0.57474	0.598596	0.00434219	0.64913	0.607167
156	STK17B	BRD-K41334119	2.75009e-05	0.13311	-0.543018	0.000357053	0.275841	-0.486095	0.000332886	0.361812	-0.485209
157	ZMYND10	olaparib	2.76032e-05	0.13311	-1.06155	0.000199338	0.227286	-1.23625	0.00868116	0.715443	-0.819999
158	FGF4	BMS-195614	2.88289e-05	0.13814	-0.997109	1.01311e-05	0.0782675	-1.12797	2.46875e-05	0.122915	-1.0928
159	TNFSF10	BRD-K61166597	2.93929e-05	0.139957	1.37516	0.00540422	0.559942	1.19587	0.00408416	0.637842	1.18865
160	PRKCZ	decitabine	2.97852e-05	0.140242	-0.930562	0.00044815	0.299683	-1.02499	0.00353688	0.623747	-0.769173
161	RARA	VER-155008	2.98232e-05	0.140242	-0.939304	8.76036e-05	0.177813	-0.988142	8.25383e-05	0.20823	-1.00134
162	BLM	nutlin-3	3.00416e-05	0.140397	-0.595635	0.000982001	0.370253	-0.567893	0.00171588	0.53935	-0.515959
163	BCL6	BRD-K41334119	3.03248e-05	0.140851	-0.555995	2.17744e-05	0.102804	-0.592161	5.90012e-06	0.0599423	-0.626732
164	CAMK2D	WAY-362450	3.05555e-05	0.141057	-0.787288	2.13448e-06	0.0336668	-0.933357	1.81594e-05	0.107356	-0.879001
165	PCNA	temozolomide	3.09751e-05	0.142127	0.76305	8.76826e-06	0.0758185	0.860555	3.1253e-06	0.0460708	0.952364
166	NRBP2	staurosporine	3.15464e-05	0.143877	1.09488	6.81433e-05	0.165355	1.11491	NA	NA	NA
167	IFNA2	BRD-K84807411	3.18208e-05	0.144004	-0.889404	4.04442e-06	0.0493872	-0.995061	1.66185e-06	0.0297254	-1.0341
168	KSR1	oligomycin A	3.19546e-05	0.144004	-2.2612	5.22717e-05	0.150907	-2.93999	6.46585e-05	0.192136	-2.95548
169	TGFB3	manumycin A	3.24372e-05	0.14502	0.854845	0.000676773	0.334234	0.932121	0.00342406	0.621015	0.820336
170	CCNT1	CIL55	3.25632e-05	0.14502	-0.606533	7.71987e-05	0.170249	-0.603316	3.12427e-06	0.0460708	-0.747485
171	CNBP	BRD-K27224038	3.32722e-05	0.145797	-0.860131	0.000573427	0.318587	-0.777156	0.000147326	0.264952	-0.903038
172	BAI1	BRD-K52037352	3.33076e-05	0.145797	-0.533522	0.000102661	0.183426	-0.516961	0.000262575	0.326367	-0.513026
173	SS18L1	PHA-793887	3.34918e-05	0.145797	-1.22397	0.00606101	0.573838	-1.21507	0.015415	0.779138	-1.00879
174	NTSR1	MLN2480	3.36335e-05	0.145797	-0.788582	5.36882e-05	0.152694	-0.922281	0.00229652	0.578875	-0.671386
175	FGF1	NVP-BSK805	3.38606e-05	0.145797	-0.828282	0.000460318	0.301452	-1.05828	0.000222616	0.305408	-1.15745
176	CACNA1F	brivanib	3.40567e-05	0.145797	0.610489	0.00176913	0.43026	0.528654	0.000392722	0.380772	0.61092
177	EPHA4	indisulam	3.40858e-05	0.145797	-0.684271	8.68704e-05	0.177754	-0.777985	0.00313102	0.611781	-0.573191
178	CSNK1G1	BRD-K84807411	3.43562e-05	0.146129	-0.830183	1.09474e-05	0.0786856	-0.896563	1.29541e-05	0.0918766	-0.88539
179	CCL4	azacitidine	3.54455e-05	0.149057	1.59919	2.00193e-05	0.0999655	1.67468	NA	NA	NA
180	RIOK3	NSC30930	3.55381e-05	0.149057	-0.795092	3.28836e-06	0.0436771	-0.904664	5.46398e-06	0.0586834	-0.897307
181	PRRX1	CID-5951923	3.59021e-05	0.149057	0.60472	0.000125143	0.191675	0.688498	0.000771836	0.441269	0.64131
182	ADK	BRD-K33199242	3.59326e-05	0.149057	-0.929636	0.000106058	0.185816	-0.890187	7.87958e-05	0.204149	-0.944715
183	NACA	alisertib	3.60291e-05	0.149057	0.683607	0.0498596	0.802212	0.509459	0.0839862	0.925306	0.420056
184	PKN3	N9-isopropylolomoucine	3.64213e-05	0.149861	-0.752188	0.0016336	0.420959	-0.68377	0.0221145	0.814732	-0.50531
185	BRAF	Bax channel blocker	3.71091e-05	0.151865	-0.317679	0.00286191	0.486222	-0.26237	0.110994	0.94067	-0.151325
186	ACACB	KU 0060648	3.84109e-05	0.155894	-0.47273	0.00168141	0.42318	-0.508791	0.00508797	0.662249	-0.447724
187	NACA	C6-ceramide	3.85053e-05	0.155894	-0.446425	0.000182328	0.218252	-0.432008	0.000423211	0.3846	-0.426896
188	EIF2AK2	Compound 1541A	3.93673e-05	0.158536	-0.92342	8.97368e-05	0.18021	-0.892526	1.19852e-05	0.090092	-1.0468
189	EIF2B5	valdecoxib	3.97887e-05	0.158981	-0.614627	3.23585e-05	0.124992	-0.839515	9.38842e-05	0.221261	-0.762867
190	LPP	quizartinib	3.98977e-05	0.158981	-0.782652	0.000324698	0.265452	-0.825313	0.000384275	0.379058	-0.813562
191	FNTA	cediranib	4.0308e-05	0.159775	-1.18255	2.39469e-06	0.0370002	-1.72162	9.31604e-07	0.0205995	-1.85112
192	STK17B	BRD-K84807411	4.05494e-05	0.159894	-0.572012	0.000116041	0.187047	-0.546477	5.15632e-05	0.174619	-0.573171
193	ZNF643	ifosfamide	4.09999e-05	0.160833	0.955494	8.60187e-06	0.0758185	1.03993	2.5578e-05	0.125684	0.991744
194	STAT6	BRD-K02251932	4.15477e-05	0.162142	-0.846702	9.92212e-06	0.0782675	-0.949459	0.00994009	0.731358	-0.554026
195	KIT	SCH-79797	4.18935e-05	0.162421	-0.83031	0.00104559	0.376784	-0.86272	0.000168256	0.276702	-0.94588
196	IL1A	BRD-K13999467	4.21055e-05	0.162421	-0.890576	2.04721e-05	0.0999655	-0.995113	0.000163545	0.27509	-0.983595
197	JUND	ouabain	4.24384e-05	0.162421	2.55384	0.000205763	0.230447	2.69785	5.68951e-05	0.181245	2.82985
198	TNFSF11	BRD-K84807411	4.24773e-05	0.162421	-0.751083	7.43534e-05	0.168753	-0.732977	1.3512e-05	0.0918766	-0.811757
199	CYP3A4	nelarabine	4.32592e-05	0.163071	-0.930197	1.69676e-05	0.0958084	-1.01843	2.09825e-05	0.114309	-1.02957
200	KIT	Compound 1541A	4.32689e-05	0.163071	-0.701208	4.01512e-05	0.134388	-0.7143	1.39894e-05	0.0922567	-0.77876
201	GOPC	AZD1480	4.32936e-05	0.163071	0.707397	0.07106	0.834741	0.381085	0.0250319	0.82563	0.465223
202	VHL	ABT-737	4.38402e-05	0.163709	-1.84106	1.4222e-05	0.0914972	-2.32103	6.22372e-07	0.017606	-2.87293
203	B3GALT6	16-beta-bromoandrosterone	4.39359e-05	0.163709	-1.40913	8.18768e-05	0.174079	-1.5083	0.000117693	0.243579	-1.47651
204	PIK3R2	SGX-523	4.41115e-05	0.163709	-1.16363	0.000101395	0.183426	-1.11274	1.98353e-05	0.110461	-1.28184
205	PTEN	BMS-536924	4.45929e-05	0.164688	0.450952	3.92617e-07	0.0107406	0.729032	1.26224e-07	0.00554298	0.785491
206	KLK7	saracatinib	4.54468e-05	0.16627	-0.340373	0.0173921	0.685643	-0.316446	0.0226222	0.816388	-0.286172
207	AXIN1	piperlongumine	4.55487e-05	0.16627	-0.619563	0.00364391	0.518833	-0.60065	0.05382	0.892195	-0.389066
208	SPRY2	ibrutinib	4.56801e-05	0.16627	-1.40015	4.60768e-05	0.140417	-2.54341	9.38604e-05	0.221261	-2.37778
209	STK17B	BRD-K27224038	4.59384e-05	0.16641	-0.519246	0.00338472	0.510952	-0.40606	0.0015531	0.52762	-0.430556
210	BRAF	ML210	4.65055e-05	0.16766	-0.841178	0.948869	0.998959	0.0224161	0.288535	0.979339	-0.381861
211	LCK	manumycin A	4.67805e-05	0.16766	0.899223	0.00282152	0.485159	0.883369	0.000977561	0.475025	0.948339
212	ERCC5	manumycin A	4.69479e-05	0.16766	0.628501	0.00133094	0.400279	0.664429	0.00389522	0.631375	0.578209
213	KRAS	ibrutinib	4.73448e-05	0.168284	0.446828	8.72097e-05	0.177813	0.772268	2.68675e-05	0.127569	0.859509
214	RUNX1	nutlin-3	4.80155e-05	0.169787	-1.06693	0.00027531	0.250222	-1.14788	0.0018917	0.55615	-0.94117
215	PAK6	PDMP	4.8502e-05	0.169787	0.544347	0.00011291	0.187047	0.620771	6.24516e-05	0.190139	0.634835
216	RARG	myriocin	4.87565e-05	0.169787	-0.930792	3.92807e-05	0.132764	-0.989787	6.22505e-05	0.190139	-0.961708
217	CDKL1	BRD-K27224038	4.88555e-05	0.169787	-0.680217	0.000149248	0.205819	-0.684272	0.00132564	0.508665	-0.595574
218	TOX	BRD-K61166597	4.88889e-05	0.169787	1.10195	0.0140834	0.662101	0.8683	0.00595042	0.680399	0.982466
219	HLF	austocystin D	4.99996e-05	0.172851	-2.26557	0.00108858	0.378893	-2.08424	0.0296015	0.840719	-1.26209
220	KDM5A	BRD-K84807411	5.04569e-05	0.173244	-0.319663	0.000143611	0.20241	-0.305811	0.000874563	0.458187	-0.274419
221	RAPGEF2	ABT-199	5.0571e-05	0.173244	0.472344	0.00114931	0.383828	0.460924	0.000312216	0.352269	0.497501
222	WEE1	NSC19630	5.13899e-05	0.175	-1.12732	7.85149e-05	0.170249	-1.26914	9.44515e-06	0.0747462	-1.45631
223	PXK	tipifarnib-P2	5.18241e-05	0.175	-0.735443	0.00147527	0.411404	-0.959933	0.0160347	0.783102	-0.718337
224	IKZF3	manumycin A	5.19576e-05	0.175	0.835315	0.00229857	0.462686	0.83688	0.014512	0.77181	0.649696
225	MCL1	BRD-K48477130	5.20079e-05	0.175	-0.334295	1.82624e-05	0.098204	-0.363823	1.44776e-05	0.0923032	-0.373845
226	CDKL2	YM-155	5.26977e-05	0.176022	-1.87168	0.000402675	0.286256	-1.73465	0.000374864	0.375765	-1.68041
227	CSNK1G1	SRT-1720	5.27768e-05	0.176022	-1.34687	0.000548718	0.316525	-1.31257	0.000514013	0.397229	-1.28194
228	AMZ2	veliparib	5.41028e-05	0.179653	-0.802398	1.07614e-05	0.0786856	-0.922554	1.1813e-05	0.0897078	-0.918286
229	SMARCB1	triazolothiadiazine	5.48624e-05	0.18138	1.39842	0.00748269	0.59339	1.78975	0.219031	0.972949	0.805595
230	GCNT2	BRD-K80183349	5.53358e-05	0.181645	0.543318	0.00624651	0.576802	0.42517	0.000542319	0.403159	0.543271
231	PHIP	indisulam	5.54224e-05	0.181645	-0.753412	1.49114e-05	0.0925354	-0.97533	0.000704981	0.428959	-0.723102
232	WNT1	BRD4132	5.605e-05	0.182689	-1.33319	0.0072713	0.590399	-1.19006	0.0256514	0.828472	-1.05614
233	FNTA	nintedanib	5.62235e-05	0.182689	-1.49933	1.81257e-05	0.098204	-2.09877	3.77227e-06	0.0507032	-2.37882
234	CDKN1B	skepinone-L	5.76022e-05	0.185291	-0.959735	0.000267292	0.24965	-0.967433	8.17591e-05	0.206959	-1.01728
235	FLT1	nutlin-3	5.76313e-05	0.185291	-0.561686	0.000101322	0.183426	-0.657835	0.00514594	0.663476	-0.450374
236	IRS2	thalidomide	5.77586e-05	0.185291	-0.767925	0.000116265	0.187047	-0.74419	0.00124328	0.504153	-0.666845
237	EPHA2	JQ-1	5.81744e-05	0.185379	-1.08964	0.000967203	0.368577	-1.17214	0.00327394	0.615946	-1.02275
238	TSSK1B	BRD-K27224038	5.82758e-05	0.185379	-0.491767	5.86357e-05	0.159686	-0.528858	0.00087135	0.457461	-0.461194
239	EIF5A	BRD-K27224038	5.91303e-05	0.186535	-0.736797	7.08283e-05	0.167574	-0.790828	5.6879e-05	0.181245	-0.784254
240	SGK494	N9-isopropylolomoucine	5.91319e-05	0.186535	-0.93774	0.0108823	0.635203	-0.714612	0.0162363	0.783849	-0.664332
241	GH1	BRD-K90370028	5.97484e-05	0.187103	-0.464134	0.000133701	0.194474	-0.432819	0.000161223	0.27509	-0.433875
242	CYP1B1	gemcitabine	6.01218e-05	0.187103	1.00634	0.0175324	0.686639	0.997659	0.0334761	0.852625	0.817078
243	CDH2	BRD-K34222889	6.04137e-05	0.187103	0.577953	0.0618885	0.821924	0.398482	0.0317821	0.847375	0.435811
244	PAK1	BRD-K13999467	6.04446e-05	0.187103	-0.695682	0.000121369	0.191035	-0.714447	7.92914e-05	0.204149	-0.756567
245	HSP90AB1	BI-2536	6.05478e-05	0.187103	-1.23034	3.84608e-05	0.132468	-2.15863	0.000183346	0.285884	-1.84044
246	FURIN	pluripotin	6.12074e-05	0.188229	-1.32167	0.00208269	0.449485	-1.38223	0.00397795	0.633241	-1.253
247	SGK1	BRD-K13999467	6.14093e-05	0.188229	-0.723515	2.05762e-05	0.0999655	-0.815751	2.90831e-05	0.128496	-0.805475
248	CHN1	BRD-K26531177	6.16613e-05	0.18824	-0.808294	0.0115068	0.642587	-0.622786	0.00450679	0.651193	-0.732109
249	POU2AF1	foretinib	6.21853e-05	0.189077	1.3591	0.037893	0.771654	1.02	0.0331334	0.850576	1.01154
250	FIGF	trifluoperazine	6.2912e-05	0.189609	-0.608167	0.000221538	0.238584	-0.639439	0.000855301	0.455797	-0.579055
251	ELF4	BRD-K66453893	6.29146e-05	0.189609	-0.53758	0.00693121	0.584199	-0.749165	0.106498	0.937895	-0.42596
252	TGFBR2	NVP-ADW742	6.31118e-05	0.189609	0.553484	0.00647309	0.579116	0.496378	0.000620224	0.415668	0.618862
253	EIF5A	BRD-K84807411	6.53614e-05	0.195592	-0.801081	4.32391e-05	0.1364	-0.834653	3.66682e-05	0.143184	-0.838821
254	MCL1	navitoclax	6.85187e-05	0.204233	-1.07481	0.000657321	0.330493	-1.15849	0.00269724	0.594058	-1.00134
255	E2F1	nilotinib	6.93284e-05	0.205129	-1.97033	0.000659243	0.330755	-1.93726	0.00383668	0.631375	-1.61237
256	FASLG	WAY-362450	6.93613e-05	0.205129	-0.851004	6.55779e-05	0.162655	-0.898179	2.81623e-05	0.12819	-0.949612
257	CASP1	COL-3	6.99993e-05	0.20621	-0.68195	0.00065194	0.330375	-0.671275	0.00496204	0.660958	-0.549322
258	WNK3	temozolomide	7.04582e-05	0.206758	0.400637	4.7813e-05	0.142516	0.432446	5.05201e-05	0.173878	0.439864
259	GLYAT	austocystin D	7.25783e-05	0.209732	-2.15706	0.00101612	0.374494	-2.05011	0.00127491	0.504902	-1.82352
260	ODZ1	narciclasine	7.26557e-05	0.209732	-0.566725	0.000153628	0.208283	-0.84962	0.00035336	0.368067	-0.75662
261	NEK4	gemcitabine	7.28964e-05	0.209732	1.74848	0.167881	0.909103	1.01712	0.124482	0.946696	1.05774
262	TOP1	BEC	7.31425e-05	0.209732	-0.467012	0.00314657	0.499055	-0.42684	0.00225183	0.578132	-0.45846
263	TNFRSF12A	trametinib	7.33252e-05	0.209732	-2.84875	0.237871	0.933175	-1.16742	0.185152	0.966362	-1.15358
264	BAT3	Bax channel blocker	7.51769e-05	0.209732	-0.562536	0.00529668	0.556881	-0.468482	0.129971	0.948801	-0.260561
265	SFPQ	ML258	7.51935e-05	0.209732	-1.04099	0.000416132	0.290342	-0.948635	7.09877e-05	0.198397	-1.14436
266	MED13L	linsitinib	7.62109e-05	0.209732	0.637051	0.0027577	0.483072	0.58981	0.00172841	0.539422	0.60429
267	SUFU	myriocin	7.62455e-05	0.209732	-0.880043	0.000241515	0.244095	-0.859302	0.000271087	0.330851	-0.849235
268	NRBP2	AGK-2	7.63613e-05	0.209732	1.45238	6.99859e-05	0.166124	1.56066	NA	NA	NA
269	RPS6	oligomycin A	7.64743e-05	0.209732	-3.22625	0.000920677	0.363784	-3.61334	0.00157366	0.529488	-3.61509
270	SMO	nutlin-3	7.66955e-05	0.209732	-0.739806	0.000274853	0.250107	-0.822362	9.01505e-05	0.215845	-0.821028
271	CLPTM1	BRD-K27224038	7.68421e-05	0.209732	-0.585244	0.000752769	0.347863	-0.54099	0.000354639	0.368067	-0.562574
272	MAP3K11	thalidomide	7.75351e-05	0.209732	-0.595908	1.77641e-05	0.098204	-0.650703	3.73873e-05	0.14385	-0.632258
273	EPHA2	etoposide	7.77658e-05	0.209732	0.768509	0.00269649	0.480236	0.925007	0.00386104	0.631375	0.816229
274	ACVR2B	CID-5951923	7.784e-05	0.209732	0.640641	1.54893e-05	0.0939074	0.871629	6.78566e-06	0.0654036	1.00406
275	CSPG4	FQI-1	7.78516e-05	0.209732	-0.389961	0.00373834	0.520654	-0.519013	0.00370253	0.627544	-0.495151
276	KSR1	saracatinib	7.81178e-05	0.209732	-0.726227	0.0051047	0.555849	-0.81591	0.00878688	0.717027	-0.749616
277	ROCK1	narciclasine	7.82567e-05	0.209732	-0.736522	4.60713e-05	0.140417	-1.19176	0.00113644	0.487323	-0.912635
278	MAPK10	phloretin	7.82885e-05	0.209732	0.414257	0.0434673	0.787822	0.273125	0.0111559	0.743005	0.332449
279	ULK2	PRIMA-1	7.8392e-05	0.209732	-0.797783	0.00266354	0.478976	-0.784576	0.0066559	0.691627	-0.671291
280	MYBL2	BRD-K27224038	7.84809e-05	0.209732	-0.604406	1.94872e-05	0.0999655	-0.708904	4.32416e-06	0.0532937	-0.81024
281	SP110	BMS-195614	7.85177e-05	0.209732	-0.836123	4.20961e-07	0.0107406	-1.13383	3.38123e-06	0.0479626	-1.10018
282	WNK3	brivanib	7.85863e-05	0.209732	0.6544	9.08134e-05	0.18024	0.740602	5.32844e-05	0.17635	0.766354
283	STK19	BRD-K84807411	7.89116e-05	0.209732	-0.71829	4.15149e-05	0.134942	-0.75797	2.2579e-05	0.116652	-0.780847
284	GPR137	SU11274	7.94915e-05	0.209732	-1.48443	0.000179173	0.218252	-1.74343	2.02418e-05	0.111896	-1.92927
285	SDHC	BRD-K33199242	7.97215e-05	0.209732	-1.29563	0.000206628	0.230997	-1.24762	NA	NA	NA
286	NBN	BRD-K96970199	7.98421e-05	0.209732	-0.41672	0.000363975	0.277783	-0.400978	0.000646327	0.418914	-0.388244
287	RIPK1	Compound 7d-cis	8.0151e-05	0.209732	-0.646329	0.000126292	0.192035	-0.820046	0.00519084	0.665386	-0.586518
288	VRK2	CAY10576	8.03447e-05	0.209732	-0.792616	3.8534e-05	0.132468	-0.865388	1.46789e-05	0.0923032	-0.95189
289	CCNG1	Compound 23 citrate	8.05724e-05	0.209732	-0.98436	0.0380286	0.772476	-0.721122	0.0589228	0.898558	-0.617491
290	RPL22	nutlin-3	8.05729e-05	0.209732	-0.633335	0.00133101	0.400279	-0.607245	0.0481472	0.884177	-0.368988
291	TNFRSF12A	PIK-93	8.06135e-05	0.209732	1.03671	0.00942496	0.620444	0.953605	0.0104132	0.735065	0.919455
292	TOP1	Ko-143	8.12522e-05	0.209994	-0.72684	0.000153195	0.208283	-0.819207	5.92247e-05	0.186288	-0.895345
293	SERPINB4	WP1130	8.14966e-05	0.209994	-0.65759	0.0013988	0.404937	-0.663937	0.00033368	0.361812	-0.728775
294	XPO5	BRD-K27224038	8.15462e-05	0.209994	-0.456815	0.00108276	0.378521	-0.41265	0.000214515	0.297855	-0.465884
295	CCDC50	myriocin	8.22666e-05	0.211131	-0.853735	6.01795e-05	0.159807	-0.912451	3.85165e-05	0.145512	-0.955919
296	JUNB	ML031	8.2836e-05	0.21153	-1.27705	0.000334434	0.26857	-1.40955	0.000132893	0.256893	-1.42988
297	TOP1	VER-155008	8.32212e-05	0.21153	-0.812628	0.000274241	0.250004	-0.834658	0.000100706	0.230201	-0.932281
298	COL4A3BP	thalidomide	8.34757e-05	0.21153	-0.795913	0.000129387	0.193049	-0.774606	2.26492e-05	0.116652	-0.908483
299	MKNK1	ifosfamide	8.35398e-05	0.21153	-0.670585	0.000120474	0.190434	-0.661573	7.33369e-05	0.201271	-0.682728
300	MYCN	nilotinib	8.54683e-05	0.215692	-1.42788	0.000209235	0.232273	-1.54784	0.0120665	0.750838	-1.04579
301	PAXIP1	Ko-143	8.70838e-05	0.218414	-0.412545	0.000251296	0.244908	-0.455665	0.00198997	0.564828	-0.405887
302	KDSR	BRD-K84807411	8.71239e-05	0.218414	-0.748878	9.48253e-05	0.182676	-0.756917	3.38957e-05	0.138494	-0.796458
303	LSP1	BRD-K30019337	8.7712e-05	0.218834	-0.694696	4.41442e-05	0.137536	-0.753154	1.515e-05	0.0926004	-0.784575
304	IL1A	BRD-K27224038	8.78694e-05	0.218834	-0.680793	7.28698e-05	0.16844	-0.749617	4.64817e-05	0.168234	-0.846899
305	CEP110	myriocin	8.84829e-05	0.219375	-0.431027	0.000703283	0.340247	-0.389471	0.000558391	0.405459	-0.409027
306	2016-09-03	SGX-523	8.86664e-05	0.219375	-0.745681	2.27335e-05	0.103216	-0.807577	7.65024e-06	0.0684726	-0.885381
307	ELAVL1	saracatinib	8.9319e-05	0.22027	-0.821448	0.173442	0.91135	-0.451332	0.270626	0.97864	-0.362647
308	IL2	temsirolimus	9.08092e-05	0.222094	-2.0401	7.46379e-05	0.168753	-2.93087	9.00804e-05	0.215845	-3.05869
309	SFPQ	BMS-345541	9.09519e-05	0.222094	0.800932	0.00029777	0.255215	0.966338	7.48973e-06	0.0684726	1.21072
310	PKMYT1	CCT036477	9.09553e-05	0.222094	0.88357	0.000515003	0.310009	0.934644	0.000208084	0.296284	0.970895
311	MAPK7	CBB-1007	9.1232e-05	0.222094	-0.378624	0.000110365	0.187047	-0.370278	4.94578e-05	0.172117	-0.397198
312	PDK3	PYR-41	9.27492e-05	0.224431	0.927078	0.000198453	0.226792	1.01018	NA	NA	NA
313	XPO5	linsitinib	9.29144e-05	0.224431	0.853858	0.00127136	0.396669	0.861534	0.00211928	0.573387	0.782776
314	XPC	BRD-K84807411	9.30815e-05	0.224431	-0.574828	0.000241226	0.244095	-0.54968	0.000168236	0.276702	-0.581415
315	KIT	BEC	9.36667e-05	0.224785	-0.358738	0.00252414	0.473187	-0.343373	0.0024128	0.583351	-0.348817
316	TOP1	VU0155056	9.42697e-05	0.224785	-0.68672	0.00125018	0.3952	-0.644994	0.000427096	0.3846	-0.743357
317	F12	nutlin-3	9.42827e-05	0.224785	-1.18083	0.000342588	0.270743	-1.31528	0.000207825	0.296284	-1.31817
318	CLK4	NVP-BSK805	9.4686e-05	0.224785	-0.476496	0.00771651	0.5965	-0.49067	0.00585544	0.67735	-0.509102
319	BLNK	tipifarnib-P2	9.47129e-05	0.224785	-0.673392	0.00488761	0.550882	-0.805713	0.00741028	0.702201	-0.731752
320	PRPF4B	NSC95397	9.53906e-05	0.224998	-0.580271	2.68182e-06	0.039046	-0.855177	4.57185e-08	0.00286427	-0.942371
321	NRK	BEC	9.53969e-05	0.224998	-0.2752	0.00228669	0.461748	-0.264601	0.00240753	0.583111	-0.268891
322	DICER1	N9-isopropylolomoucine	9.58783e-05	0.225431	-0.51023	0.00152472	0.413199	-0.496073	0.00261773	0.591327	-0.46906
323	CDKL1	PL-DI	9.64547e-05	0.226084	0.969609	0.00020751	0.231232	1.22843	0.00126126	0.504902	1.04171
324	MGC42105	PRIMA-1	9.71017e-05	0.226243	-0.970786	0.00137428	0.403237	-1.03965	0.00038397	0.379058	-1.0614
325	DYRK1B	myriocin	9.71201e-05	0.226243	-0.868161	0.000361323	0.276878	-0.835159	0.000263073	0.326367	-0.854357
326	BTK	tipifarnib-P2	9.74585e-05	0.226335	-0.80397	0.0168402	0.682882	-0.824993	0.00371199	0.627544	-0.997681
327	BAT3	BRD-K52037352	9.82248e-05	0.227417	-0.601543	0.00312418	0.497748	-0.471496	0.00147958	0.523189	-0.542514
328	GADD45A	FQI-1	0.000100064	0.230969	-0.976775	0.0585934	0.816727	-0.869923	0.0268419	0.834271	-0.925955
329	SS18	KU-60019	0.000100666	0.231325	-0.597905	0.000397728	0.285607	-0.66378	0.00181568	0.550291	-0.590969
330	CYP27B1	Compound 23 citrate	0.000100829	0.231325	-0.472069	0.00146048	0.410134	-0.535319	0.0179874	0.792309	-0.380738
331	STK19	BEC	0.000102426	0.233744	-0.561476	7.84492e-05	0.170249	-0.703975	0.000107716	0.234809	-0.687873
332	PRRX1	LY-2157299	0.000102547	0.233744	0.57679	0.000129533	0.193049	0.560563	0.0200769	0.805982	0.347848
333	FES	salermide	0.00010281	0.233744	1.2515	0.000247838	0.2449	1.37211	0.000546013	0.403159	1.37665
334	FLNC	COL-3	0.000103138	0.233788	-0.43125	1.09871e-05	0.0786856	-0.557253	0.000610598	0.414922	-0.438925
335	NUDT10	nilotinib	0.000103892	0.234794	-1.92087	0.00810728	0.602812	-1.50877	0.00233131	0.581531	-1.81106
336	EPHA2	alisertib	0.000104272	0.23495	1.08564	0.0121062	0.647792	1.08718	0.00841292	0.712473	1.05625
337	TLR3	nutlin-3	0.000104953	0.235068	-0.585658	9.58635e-05	0.183419	-0.714635	0.00167912	0.537095	-0.55115
338	ITPR1	NVP-BSK805	0.0001057	0.235068	-0.293409	0.0495455	0.801528	-0.225425	0.0355459	0.859371	-0.241801
339	WHSC1L1	Ko-143	0.000105984	0.235068	-0.458595	3.75249e-06	0.0474111	-0.635058	5.47155e-05	0.179215	-0.563165
340	SP140	pluripotin	0.000105999	0.235068	0.930728	0.00797648	0.600355	0.867912	0.0110494	0.741629	0.803378
341	SBDS	nilotinib	0.00010625	0.235068	-2.18992	0.0020635	0.447904	-2.02184	0.0119419	0.749807	-1.62335
342	RANBP17	afatinib	0.000106602	0.235068	0.612425	0.338677	0.953839	0.32553	0.105892	0.937382	0.502301
343	TNFRSF18	NVP-231	0.000106761	0.235068	-1.09909	0.000507971	0.310009	-1.3762	0.000244474	0.317986	-1.44372
344	SCD	BRD-A71883111	0.000106808	0.235068	0.825811	9.75822e-05	0.183426	0.987105	0.00681842	0.693559	0.766685
345	CDK2	ELCPK	0.000107384	0.235652	-0.684868	0.0391154	0.775342	-0.707424	0.0237534	0.820713	-0.714812
346	SSU72	cyclophosphamide	0.000108121	0.236096	0.537702	0.000116133	0.187047	0.537081	0.000451877	0.387828	0.499114
347	PAK2	BRD-K17060750	0.000108364	0.236096	-0.957067	0.00011511	0.187047	-0.999862	8.51074e-05	0.211168	-1.03337
348	KDSR	BMS-195614	0.000108869	0.236096	-0.924631	0.000661551	0.331142	-0.872928	0.000504499	0.394266	-0.896669
349	ZNF668	TW-37	0.000109205	0.236096	-1.10623	0.006541	0.57989	-1.10215	0.0128814	0.758544	-0.962825
350	STAT6	nelarabine	0.000109546	0.236096	-0.955993	0.000190616	0.221681	-0.957536	0.000336777	0.361812	-0.979405
351	TRIM37	NSC30930	0.000109809	0.236096	-0.524734	0.00131731	0.40015	-0.445071	0.00126867	0.504902	-0.46769
352	SCD5	indisulam	0.000110705	0.236096	-0.95582	0.00135574	0.401574	-0.965029	0.00653652	0.688476	-0.783337
353	CASP7	BRD1835	0.000110744	0.236096	-0.699751	2.51398e-05	0.105833	-0.904994	4.04328e-05	0.151987	-0.910694
354	PRCC	mitomycin	0.000110827	0.236096	1.37573	0.0676301	0.829804	0.920079	0.00470322	0.655187	1.35845
355	TTBK2	myriocin	0.000110867	0.236096	-0.635539	0.000263705	0.248011	-0.63067	0.000917693	0.465906	-0.588746
356	TGS1	NVP-BSK805	0.000111017	0.236096	-0.361734	0.0114909	0.642587	-0.356902	0.00826628	0.711326	-0.371144
357	TP53	ciclosporin	0.000112461	0.237716	-0.392871	0.000241706	0.244095	-0.404226	0.000436358	0.386402	-0.392623
358	CNBP	BRD-K41334119	0.000112683	0.237716	-0.813235	0.000301142	0.256749	-0.802462	6.21797e-05	0.190139	-0.947398
359	HUNK	tipifarnib-P2	0.00011272	0.237716	-0.783184	2.27805e-05	0.103216	-1.41897	0.000184338	0.286087	-1.2259
360	BLNK	BRD-K71781559	0.000114136	0.239391	-0.735271	3.68717e-05	0.131551	-0.779582	1.85302e-05	0.107356	-0.828404
361	MAP3K8	tacedinaline	0.000114147	0.239391	-0.71677	0.00162759	0.420925	-0.662058	0.000336028	0.361812	-0.766949
362	GLI2	N9-isopropylolomoucine	0.000114836	0.239611	-0.475785	8.63875e-05	0.177727	-0.578181	0.000105594	0.233488	-0.599284
363	BIRC2	SRT-1720	0.000114885	0.239611	-0.868739	0.000338277	0.269252	-0.921447	0.000494488	0.394266	-0.892227
364	SERPINA12	Compound 1541A	0.000116167	0.24162	-1.04194	0.000705102	0.340452	-0.92853	0.000100811	0.230201	-1.12943
365	GMPS	IPR-456	0.000117953	0.244662	-0.662838	1.89813e-05	0.0997958	-0.762568	1.35651e-05	0.0918766	-0.816715
366	PLCG2	oligomycin A	0.000119388	0.245749	-1.46948	3.214e-06	0.0436771	-2.35205	4.77691e-05	0.170203	-2.05935
367	NCOA4	thalidomide	0.00011943	0.245749	-0.611559	0.000139823	0.198871	-0.612472	0.000346285	0.36719	-0.580972
368	LSP1	Compound 1541A	0.000120177	0.245749	-1.14428	0.000222493	0.239073	-1.11588	0.000107015	0.234561	-1.18979
369	DBN1	COL-3	0.000120599	0.245749	-0.656271	0.000855347	0.358174	-0.656684	0.0220523	0.814583	-0.443115
370	TFG	BRD-K80183349	0.000120685	0.245749	0.843074	0.0107146	0.633995	0.655793	0.0104017	0.735065	0.665809
371	ERBB4	austocystin D	0.000120807	0.245749	-1.28659	5.38498e-05	0.152694	-1.54097	0.00776586	0.70568	-0.936628
372	LRRK1	Ko-143	0.000120922	0.245749	-0.490789	0.00225242	0.460116	-0.456882	0.0137434	0.766824	-0.371284
373	PML	NVP-231	0.000121074	0.245749	-0.482434	0.00018392	0.218252	-0.650581	0.00481901	0.656362	-0.491436
374	PBX1	nutlin-3	0.000121427	0.245806	-0.843823	0.000315839	0.261906	-0.965717	0.00106935	0.482798	-0.832117
375	TPM4	cabozantinib	0.000121893	0.245918	-1.50967	2.38862e-05	0.103216	-1.95456	1.71445e-05	0.102296	-1.93643
376	ITPR2	SJ-172550	0.000122246	0.245918	0.246725	0.000158239	0.208591	0.25459	8.36392e-05	0.209601	0.269327
377	SLC14A1	myriocin	0.000122457	0.245918	-0.736188	0.00108124	0.378521	-0.661919	0.00106621	0.482701	-0.66215
378	PAX5	masitinib	0.000123894	0.248147	-0.283768	0.00125946	0.39638	-0.301882	0.0233809	0.819131	-0.210011
379	SERPINA12	BRD-K84807411	0.00012491	0.249522	-0.698559	0.000132598	0.194442	-0.707337	0.000118879	0.244859	-0.741513
380	NUAK2	spautin-1	0.000125823	0.250178	0.708056	0.0602985	0.818885	0.493875	0.0252783	0.827004	0.583734
381	MYST2	Compound 7d-cis	0.000125899	0.250178	-0.634331	0.000557954	0.31767	-0.753105	0.0033333	0.617582	-0.638151
382	SPRY2	TW-37	0.000126575	0.250861	1.21308	0.0608099	0.819614	0.832351	0.0193778	0.80215	1.04339
383	HORMAD1	myriocin	0.000127008	0.250959	-0.877152	0.000714525	0.341343	-0.816456	0.000421281	0.3846	-0.852755
384	KDM5A	BRD-K41334119	0.000127874	0.250959	-0.280527	0.000573975	0.318587	-0.266071	0.00452343	0.651531	-0.223546
385	CDK1	Compound 1541A	0.000128121	0.250959	-1.08328	6.06194e-05	0.159807	-1.14971	2.50969e-06	0.0393082	-1.45259
386	JARID2	nutlin-3	0.000128274	0.250959	-0.628819	0.000102238	0.183426	-0.766755	0.00117101	0.491552	-0.633678
387	GADD45A	BRD-K29313308	0.000128377	0.250959	-1.56817	0.000734468	0.344737	-1.51158	0.000902612	0.463199	-1.48955
388	GATA1	KH-CB19	0.000128757	0.250959	-0.76069	8.8638e-05	0.178953	-0.790302	0.000104207	0.231101	-0.790093
389	IL1R1	BMS-345541	0.000128944	0.250959	0.574965	0.00496237	0.552373	0.551019	0.0105098	0.736164	0.482966
390	SMG1	indisulam	0.000129839	0.251936	-0.621625	0.00067883	0.334378	-0.661245	0.00389301	0.631375	-0.548843
391	EDN1	PLX-4720	0.000130112	0.251936	-0.352185	0.00151843	0.413199	-0.321665	0.00309524	0.611455	-0.294371
392	FER	nutlin-3	0.000131906	0.254758	-0.700567	3.15988e-05	0.123316	-0.924689	7.71463e-05	0.203804	-0.849994
393	ERCC2	BRD-K71935468	0.000132599	0.255445	-0.96314	0.000512991	0.310009	-0.94498	0.000832898	0.453802	-0.975709
394	VHL	ouabain	0.0001333	0.255698	2.62194	5.0496e-06	0.0579246	3.56547	4.15676e-07	0.0125003	4.25983
395	EPHA8	CAY10576	0.000134237	0.255698	0.500671	0.00011479	0.187047	0.523845	0.000313888	0.352269	0.493877
396	WBP4	NVP-BSK805	0.000134248	0.255698	-0.592941	0.00284763	0.485727	-0.702809	0.00523047	0.666493	-0.666154
397	ABCC4	temozolomide	0.000134746	0.255698	0.391952	3.5416e-05	0.128684	0.449783	0.000110703	0.237792	0.430265
398	BAT3	nutlin-3	0.000134889	0.255698	-0.829812	0.00218048	0.45733	-0.804619	0.00317757	0.614039	-0.759226
399	ELN	BRD-K26531177	0.000135028	0.255698	-0.740374	0.0062644	0.577127	-0.639963	0.00624673	0.684793	-0.667341
400	CDH2	valdecoxib	0.0001354	0.255698	-0.434892	0.00120137	0.388449	-0.504924	0.00815951	0.710893	-0.413317
401	PRKAR1A	BRD-K41334119	0.000135432	0.255698	-0.449344	0.000148272	0.20522	-0.470829	5.97169e-05	0.186288	-0.49088
402	NUDT11	BRD-K84807411	0.000136808	0.257349	-0.670644	0.000188949	0.22042	-0.662333	4.3019e-05	0.158538	-0.751008
403	LDHA	fingolimod	0.000137198	0.257349	-0.597557	0.00188985	0.43879	-0.620897	0.00111665	0.4867	-0.61233
404	KDM5A	BRD-K78574327	0.000137327	0.257349	-0.253479	0.000396817	0.285577	-0.243869	0.0029824	0.608348	-0.208466
405	MYD88	N9-isopropylolomoucine	0.000139476	0.258532	-0.927695	5.64377e-05	0.15767	-1.17056	0.000261865	0.326367	-1.04422
406	FOXO1	HBX-41108	0.000139598	0.258532	-1.18855	0.0110988	0.637764	-0.898027	0.00311372	0.611455	-1.03361
407	P2RX7	cyclophosphamide	0.000139689	0.258532	-0.526636	0.000733593	0.34454	-0.471226	0.000189352	0.288754	-0.522078
408	NEK1	SGX-523	0.000139925	0.258532	-0.679275	5.75932e-05	0.159137	-0.723645	7.33548e-05	0.201271	-0.723259
409	MOS	foretinib	0.000140789	0.258532	-1.61803	0.000940402	0.364773	-2.02482	0.00144927	0.518967	-2.03259
410	CDH2	PF-750	0.000141087	0.258532	-0.477639	0.0238346	0.720256	-0.425225	0.040443	0.872578	-0.387412
411	CAMK1	BRD-K84807411	0.000141389	0.258532	-0.664961	0.000108368	0.187047	-0.686463	8.7876e-05	0.213509	-0.693886
412	GOPC	VAF-347	0.000141514	0.258532	-0.821959	0.00143641	0.40822	-0.696457	0.00168853	0.537789	-0.696215
413	IFNA2	WAY-362450	0.000141618	0.258532	-1.04236	1.43117e-05	0.0914972	-1.23781	8.32458e-06	0.0684726	-1.29052
414	TSSK1B	thalidomide	0.000141735	0.258532	0.538652	0.000374552	0.27938	0.501897	0.00122227	0.501586	0.493861
415	TNKS2	GSK525762A	0.000142002	0.258532	-0.646278	9.82941e-06	0.0782675	-0.94062	0.00150406	0.524713	-0.7076
416	ACVR2A	topotecan	0.000142055	0.258532	0.642245	0.353369	0.956725	0.305034	0.42268	0.989742	0.252694
417	AKT3	elocalcitol	0.000143538	0.260145	0.989931	0.00470826	0.545964	0.832837	0.0217758	0.813687	0.731206
418	CNBP	BRD-K84807411	0.000143957	0.260145	-0.862876	0.000182525	0.218252	-0.865529	6.75597e-05	0.193522	-0.988647
419	CDKL1	BMS-195614	0.000144217	0.260145	-0.872432	0.000256282	0.244908	-0.893721	0.000630894	0.417233	-0.885313
420	PAK1	BRD-K41597374	0.00014439	0.260145	-0.570454	3.40573e-05	0.127969	-0.704516	0.00016356	0.27509	-0.652614
421	VAV1	RITA	0.000144687	0.260145	-1.74548	0.00061458	0.325676	-1.7182	0.00512293	0.66312	-1.41808
422	EHBP1	valdecoxib	0.000145003	0.260145	-0.384261	0.000132597	0.194442	-0.522826	0.00384817	0.631375	-0.401575
423	SRPK3	nutlin-3	0.000145683	0.260614	-1.11428	0.00188344	0.438482	-1.0954	0.00512215	0.66312	-0.920369
424	GMPS	Ko-143	0.000146137	0.260614	-0.68515	9.45148e-05	0.182676	-0.821423	0.000269464	0.330012	-0.783828
425	ETV6	ruxolitinib	0.000146413	0.260614	0.613096	0.00098659	0.37131	0.599629	0.000895473	0.460678	0.615755
426	ERCC2	gossypol	0.000147294	0.260614	0.558912	0.00202585	0.445821	0.561847	0.00236847	0.582772	0.566573
427	GAS7	manumycin A	0.000147773	0.260614	0.629256	0.000154721	0.208283	0.835441	0.00213886	0.573387	0.661446
428	STK35	BRD-K13999467	0.000148091	0.260614	-1.06424	0.000133534	0.194474	-1.14986	NA	NA	NA
429	CDK14	BRD-K85133207	0.000148212	0.260614	-0.656619	0.000322875	0.265208	-0.642928	0.00776506	0.70568	-0.476187
430	CDK1	BRD-K61166597	0.000148239	0.260614	1.57449	0.0176301	0.687388	1.28505	0.0213756	0.812263	1.26901
431	DAB1	JQ-1	0.000148363	0.260614	-0.919564	0.000830661	0.355104	-1.07565	0.00112257	0.4867	-1.03787
432	CXCL9	BEC	0.000149264	0.261049	-0.612469	0.000678516	0.334378	-0.669685	0.00079109	0.445717	-0.664186
433	ETV4	ELCPK	0.00014948	0.261049	0.703831	0.00568504	0.567775	0.997343	0.00742009	0.702221	0.887351
434	ACVR1C	pluripotin	0.000149931	0.261049	0.906231	0.00644628	0.579116	0.878605	0.00715826	0.698725	0.847345
435	RIF1	COL-3	0.000150094	0.261049	-0.494685	0.000321479	0.264842	-0.5359	0.0130687	0.760045	-0.370145
436	CDK6	tacrolimus	0.000150334	0.261049	-0.822547	4.63013e-05	0.140417	-0.944739	0.000242896	0.317986	-0.846135
437	RPS6KA4	cytarabine hydrochloride	0.000150898	0.261202	1.6234	0.0536021	0.807873	1.28003	0.0274489	0.835411	1.24207
438	EPHB4	vorapaxar	0.000151113	0.261202	-0.540332	0.00118574	0.387057	-0.535378	0.00587027	0.678042	-0.468784
439	CAMK1	NVP-BSK805	0.000153012	0.263883	-0.661332	0.00469158	0.545102	-0.743	0.0164445	0.78419	-0.620065
440	BAI1	SGX-523	0.000154486	0.265325	-0.613778	0.00155151	0.416097	-0.517242	6.49493e-05	0.19224	-0.677212
441	MYC	BRD-A02303741	0.000154549	0.265325	0.75813	0.000789351	0.351577	0.716758	0.000770573	0.441076	0.709596
442	KDSR	BRD-K27224038	0.000155092	0.265654	-0.660169	0.00310041	0.4971	-0.560546	0.000916742	0.465906	-0.611972
443	NCAM1	ML203	0.000156138	0.266022	-1.82894	1.61817e-05	0.0939074	-2.28814	0.165705	0.961718	-0.835387
444	FCGR2B	BRD-K51490254	0.000156281	0.266022	1.44803	0.00123813	0.393527	1.35719	0.000420978	0.3846	1.49257
445	PIM2	CID-5951923	0.000156406	0.266022	-1.05589	0.155547	0.904114	-0.494525	0.179724	0.96583	-0.4723
446	LMTK3	foretinib	0.000157216	0.266022	1.1142	9.53016e-06	0.0782675	1.85737	6.93988e-05	0.195409	1.72905
447	CDK19	BRD-K84807411	0.000158039	0.266022	-0.589348	7.80354e-05	0.170249	-0.62801	2.87704e-05	0.128496	-0.666379
448	VRK1	BRD-K27224038	0.000158086	0.266022	-0.583209	0.000276717	0.2512	-0.60484	1.00858e-05	0.0781703	-0.748449
449	TP53	FGIN-1-27	0.000158116	0.266022	-0.158755	0.000755836	0.348501	-0.1516	0.0128786	0.758544	-0.114564
450	KPNA5	NVP-231	0.000158319	0.266022	-0.728439	0.000550775	0.316525	-0.926107	0.00476126	0.655914	-0.760474
451	CAMK2D	BRD-K84807411	0.000158469	0.266022	-0.558848	0.000242649	0.244095	-0.549457	0.00191466	0.558141	-0.476809
452	FLT3	BRD-K13999467	0.000159712	0.266545	-0.492505	0.000175033	0.216885	-0.524149	0.00185783	0.554504	-0.441192
453	DHFR	BRD-K88742110	0.000160521	0.266545	1.44999	0.000255484	0.244908	1.4939	0.000333751	0.361812	1.45398
454	ITGA5	dabrafenib	0.000161436	0.266545	-1.26793	0.00102543	0.375267	-1.2702	0.00236159	0.582772	-1.07765
455	CDK19	AT13387	0.000161694	0.266545	1.73858	0.00849098	0.610876	1.5761	0.00774663	0.70568	1.5722
456	CDH2	VX-680	0.000161749	0.266545	0.584369	0.0373045	0.770462	0.44037	0.0125858	0.755299	0.499822
457	SKIL	KHS101	0.00016203	0.266545	-0.552472	9.81681e-05	0.183426	-0.823505	0.00242324	0.584728	-0.621693
458	ULK1	MI-2	0.000162239	0.266545	-0.457957	0.000112502	0.187047	-0.609678	0.00021513	0.297855	-0.576693
459	SP110	BRD-K13999467	0.000162876	0.266545	-0.73075	5.98635e-06	0.0620853	-0.928974	0.00019219	0.289145	-0.794937
460	NYNRIN	linsitinib	0.000162889	0.266545	0.617744	0.00675323	0.58342	0.539757	0.00245655	0.586176	0.572252
461	VRK1	BIX-01294	0.00016294	0.266545	-0.750025	0.0220785	0.714478	-0.612322	0.00672334	0.692851	-0.710018
462	JAG2	narciclasine	0.000162943	0.266545	-0.91303	0.00237212	0.46623	-1.16516	0.00824618	0.711326	-0.959936
463	SERPINB4	myriocin	0.000163005	0.266545	-0.793138	8.67298e-05	0.177754	-0.869829	6.39406e-05	0.192032	-0.884255
464	HGF	BRD-K13999467	0.000165135	0.268499	-0.403728	0.000608663	0.325648	-0.394273	0.00750362	0.703836	-0.313319
465	MLL	elocalcitol	0.000165154	0.268499	0.526691	0.003941	0.526203	0.455827	0.00225437	0.578132	0.493102
466	PAK4	MK-2206	0.000165444	0.268499	-1.17641	0.00334917	0.510952	-1.2086	0.0199548	0.805079	-0.965035
467	HORMAD1	piperlongumine	0.000165619	0.268499	-0.710673	0.00612828	0.574884	-0.702598	0.00584013	0.67735	-0.643232
468	CAMK2B	BRD-K42260513	0.000167608	0.271118	-0.911133	0.000638903	0.328854	-0.820564	0.11126	0.94075	-0.41738
469	GMPS	BRD-K17060750	0.000168485	0.271118	-0.804233	1.0542e-06	0.0221702	-1.07615	1.72051e-07	0.00587946	-1.2042
470	IKBKB	BRD-K27224038	0.000168569	0.271118	-0.379088	4.07659e-05	0.134776	-0.448226	0.000132778	0.256893	-0.421565
471	DAPK1	indisulam	0.000168667	0.271118	-0.653283	0.00157243	0.417929	-0.666436	0.0880437	0.927394	-0.346613
472	COPS5	WP1130	0.000169748	0.271896	-0.653377	0.00100415	0.37344	-0.701518	7.60016e-05	0.203804	-0.85263
473	NYNRIN	BRD-K41597374	0.000169869	0.271896	-0.354169	0.000203673	0.230103	-0.394919	0.000725359	0.433924	-0.357325
474	LPP	masitinib	0.000170907	0.27298	-0.508958	0.000620118	0.326081	-0.592826	0.000141198	0.262412	-0.626297
475	IL1A	silmitasertib	0.000172007	0.272984	-1.32407	0.00210326	0.451156	-1.42619	0.000233529	0.311025	-1.92758
476	EIF5A	myriocin	0.000172043	0.272984	-1.14254	7.66717e-05	0.170249	-1.26243	7.22651e-05	0.201219	-1.26313
477	2016-09-03	MGCD-265	0.000172369	0.272984	-0.773432	4.65815e-05	0.140504	-0.998902	2.29642e-05	0.116652	-1.06975
478	PRPF4B	BRD-K50799972	0.000172442	0.272984	-0.508818	2.40907e-05	0.103216	-0.716756	0.000127407	0.25496	-0.656277
479	MAP3K3	ZSTK474	0.000172712	0.272984	-1.06144	0.0283272	0.742069	-0.904801	0.181692	0.96591	-0.586609
480	RIOK1	BRD-K27224038	0.000173256	0.273273	-0.465231	0.000135993	0.195369	-0.514453	0.00105864	0.482266	-0.443634
481	HAPLN1	BRD-K84807411	0.000173941	0.273783	-0.352312	0.00198936	0.443895	-0.289139	0.0012271	0.502472	-0.317345
482	CLPTM1L	LBH-589	0.000174445	0.274007	1.8313	7.92631e-05	0.170482	2.45599	1.50415e-05	0.0926004	2.41496
483	ATRX	AZ-3146	0.000175125	0.274506	-0.462945	0.00195727	0.442041	-0.539126	0.00675474	0.692979	-0.458162
484	CDK17	LY-2183240	0.000177471	0.277608	-0.493565	2.42671e-05	0.103216	-0.857972	0.00049134	0.394266	-0.64018
485	MST4	nilotinib	0.000179297	0.278303	-1.75089	0.046551	0.795385	-1.07164	0.0415203	0.874945	-1.21995
486	TNKS2	I-BET151	0.000179336	0.278303	-0.707836	3.25716e-05	0.125176	-0.962981	0.00293772	0.607036	-0.716563
487	GRK6	BRD-K84807411	0.000179749	0.278303	-0.524268	0.000333934	0.26857	-0.509057	0.00656154	0.689086	-0.420741
488	LRRC2	myriocin	0.000180103	0.278303	-0.724144	0.00101585	0.374494	-0.665454	0.000612676	0.414922	-0.71097
489	SS18L1	veliparib	0.000180204	0.278303	-0.839055	0.00142068	0.407551	-0.752948	0.000614819	0.414922	-0.841042
490	GRIK1	UNC0638	0.00018123	0.278303	0.698243	0.00174609	0.428511	0.696512	0.00830829	0.712119	0.561573
491	CSNK1G3	nutlin-3	0.000181821	0.278303	-0.663321	5.66659e-05	0.157726	-0.856888	0.00225493	0.578132	-0.633342
492	GLTSCR1	pevonedistat	0.000181876	0.278303	-0.915697	3.29829e-05	0.125483	-1.36757	0.000431464	0.385683	-1.15456
493	TNF	palmostatin B	0.00018245	0.278303	-1.30291	0.000240235	0.244095	-1.30646	4.76663e-05	0.170203	-1.47739
494	RNF130	bendamustine	0.000182585	0.278303	0.940573	0.00323365	0.504675	0.818944	0.00804561	0.709943	0.734286
495	PI4K2B	thalidomide	0.000182597	0.278303	-0.618298	0.000334518	0.26857	-0.595667	0.000346055	0.36719	-0.622889
496	NEK10	ruxolitinib	0.000182882	0.278303	0.513997	0.00398941	0.527666	0.446445	0.00595961	0.680456	0.425927
497	GRK6	BIBR-1532	0.000182989	0.278303	-0.697028	8.63562e-06	0.0758185	-0.944591	0.000803418	0.448023	-0.768785
498	VRK1	BRD-K84807411	0.000183819	0.278303	-0.632004	0.000112244	0.187047	-0.65865	1.91486e-05	0.109893	-0.756507
499	FLT1	tipifarnib-P2	0.000183913	0.278303	-0.464308	0.00483397	0.549293	-0.584908	0.0337135	0.853617	-0.423996
500	PTPN1	BRD-K52037352	0.000184817	0.278303	-0.715931	0.00289445	0.48769	-0.59164	0.00305065	0.611455	-0.617628

## Sheet: Table S8
Supplementary Table 8: The results of ElasticNet models when GLDS is included as a co-variate. Predictors named "predictor_PCX" represent an instance where GLDS has been included in the optimal model.
Erlotinib
	predictor_SETD2_MUT	predictor_BRCA1_MUT	predictor_SMAD4_MUT
	-2.03612	-1.56127	-0.515058
	predictor_CCND1_MUT	predictor_CDKN2a(p14)_MUT	predictor_VHL_MUT
	-0.376609	-0.278698	-0.237549
	predictor_KDM6A_MUT	predictor_NF2_MUT	predictor_PC9
	-0.185183	-0.18426	-0.00514194
	predictor_PC1	predictor_PC2	predictor_NRAS_MUT
	0.0192786	0.0364889	0.0373047
	predictor_MYC_MUT	predictor_PC3	predictor_KRAS_MUT
	0.063608	0.0833353	0.137416
	predictor_BRAF_MUT	predictor_PTEN_MUT	predictor_CDKN2C_MUT
	0.279457	0.297797	0.304598
	predictor_SMARCA4_MUT	predictor_MSH6_MUT	(Intercept)
	0.786923	1.02119	4.39661
Rapamycin
	predictor_ERBB2_MUT	predictor_FGFR3_MUT	predictor_CDH1_MUT
	-1.96227	-1.74269	-1.16256
	predictor_FBXW7_MUT	predictor_CDKN2C_MUT	predictor_PTEN_MUT
	-0.99244	-0.764178	-0.655295
	predictor_MAP2K4_MUT	(Intercept)	predictor_TSC1_MUT
	-0.567449	-0.554944	-0.488376
	predictor_APC_MUT	predictor_PC4	predictor_PC1
	-0.308531	-0.138535	-0.113083
	predictor_VHL_MUT	predictor_PIK3CA_MUT	predictor_PC2
	-0.112321	-0.0967522	-0.0604223
	predictor_PC5	predictor_PC3	predictor_PC10
	-0.0427843	-0.0332856	-0.00193688
	predictor_PC9	predictor_PC8	predictor_AKT2_MUT
	0.0118689	0.0716068	0.0842661
	predictor_EWS_FLI1_MUT	predictor_NRAS_MUT	predictor_MYCL1_MUT
	0.189553	0.248886	0.274866
	predictor_KDM5C_MUT	predictor_SMAD4_MUT	predictor_MSH2_MUT
	0.314811	0.640025	0.74574
	predictor_KIT_MUT	predictor_MYCN_MUT	predictor_MSH6_MUT
	0.848592	0.925753	1.05472
	predictor_GNAS_MUT	predictor_MLL_AFF1_MUT
	1.21584	2.9773
Sunitinib
	predictor_KDR_MUT	predictor_PDGFRA_MUT	predictor_HRAS_MUT
	-1.81862	-1.61268	-1.18568
	predictor_GNAS_MUT	predictor_KIT_MUT	predictor_PC8
	-0.650895	-0.323755	-0.0611394
	predictor_PC10	predictor_NF2_MUT	predictor_PC6
	-0.026974	0.00788922	0.0216159
	predictor_PC7	predictor_PC1	predictor_PC5
	0.0369631	0.092495	0.0927652
	predictor_PC3	predictor_PC4	predictor_BRAF_MUT
	0.102197	0.102758	0.10767
	predictor_PIK3CA_MUT	predictor_CCND2_MUT	predictor_CDH1_MUT
	0.44747	0.687677	1.06759
	predictor_BCR_ABL_MUT	(Intercept)
	1.20877	3.31173
PHA.665752
	predictor_PC1	(Intercept)
	7.14e-18	4.77
MG.132
	predictor_CDK6_MUT	predictor_EWS_FLI1_MUT	predictor_KDM5C_MUT
	-1.1199	-0.93634	-0.92698
	predictor_CTNNB1_MUT	predictor_CDKN2A_MUT	predictor_PTEN_MUT
	-0.609225	-0.331656	-0.322582
	predictor_MET_MUT	predictor_FLT3_MUT	predictor_NRAS_MUT
	-0.299532	-0.244961	-0.134671
	predictor_CCND1_MUT	predictor_CDKN2a(p14)_MUT	predictor_PC2
	-0.124992	-0.11757	-0.0909005
	predictor_JAK2_MUT	predictor_APC_MUT	predictor_PC3
	-0.0651514	-0.064137	-0.0488199
	predictor_PC5	predictor_PC1	predictor_PC9
	-0.0414135	-0.0368396	-0.030542
	predictor_PC6	predictor_MDM2_MUT	predictor_PC8
	-0.00578065	0.00211183	0.0258832
	predictor_MYC_MUT	predictor_PC4	predictor_SMAD4_MUT
	0.0673876	0.0996106	0.48151
	predictor_PDGFRA_MUT	predictor_MSH2_MUT	predictor_MS-HL_MUT
	0.497229	0.513849	0.518527
	predictor_MYCN_MUT	predictor_KDR_MUT	predictor_TSC1_MUT
	0.590397	0.603037	0.604433
	predictor_AKT2_MUT	predictor_RUNX1_MUT	(Intercept)
	1.14461	1.28108	1.37132
	predictor_SETD2_MUT
	1.59828
Paclitaxel
	(Intercept)	predictor_CCND2_MUT	predictor_SMAD4_MUT
	-2.34568	-1.21505	-0.694752
	predictor_KDR_MUT	predictor_MDM2_MUT	predictor_PDGFRA_MUT
	-0.546528	-0.418712	-0.240779
	predictor_EP300_MUT	predictor_PC5	predictor_CDKN2A_MUT
	-0.240267	-0.233402	-0.198994
	predictor_EGFR_MUT	predictor_CYLD_MUT	predictor_KDM5C_MUT
	-0.190472	-0.172204	-0.12309
	predictor_SMARCA4_MUT	predictor_MET_MUT	predictor_ERBB2_MUT
	-0.102895	-0.0994591	-0.0978776
	predictor_CCND1_MUT	predictor_PC7	predictor_PC9
	-0.0968267	-0.0627011	-0.0589325
	predictor_TP53_MUT	predictor_MYCN_MUT	predictor_NRAS_MUT
	-0.0406258	0.00137471	0.00307951
	predictor_MLH1_MUT	predictor_BRAF_MUT	predictor_PC10
	0.00945726	0.017643	0.0924477
	predictor_PC2	predictor_NF2_MUT	predictor_PC4
	0.102597	0.11362	0.116433
	predictor_PC8	predictor_PC1	predictor_CDKN2C_MUT
	0.133469	0.144115	0.15534
	predictor_STK11_MUT	predictor_PC3	predictor_FLT3_MUT
	0.161063	0.185587	0.232668
	predictor_VHL_MUT	predictor_PIK3R1_MUT	predictor_EZH2_MUT
	0.235145	0.315814	0.351934
	predictor_BCR_ABL_MUT	predictor_FLCN_MUT	predictor_HRAS_MUT
	0.605935	1.05997	1.94424
Cyclopamine
	predictor_MLL_AFF1_MUT	predictor_NOTCH1_MUT	predictor_CDH1_MUT
	-0.936836	-0.278773	-0.186792
	predictor_TET2_MUT	predictor_MLLT3_MUT	predictor_PC3
	-0.147884	-0.0454518	-0.0400071
	predictor_PC1	predictor_PC4	predictor_PC8
	-0.0269877	-0.0268922	-0.00527484
	predictor_PC5	predictor_PIK3CA_MUT	predictor_MYCN_MUT
	0.00380866	0.00518387	0.064139
	predictor_TP53_MUT	predictor_CCND1_MUT	predictor_MAP2K4_MUT
	0.0822813	0.201936	0.326582
	(Intercept)
	6.245
AZ628
	predictor_HRAS_MUT	predictor_TSC1_MUT	predictor_BRAF_MUT
	-2.01569	-1.86309	-1.83879
	predictor_KDR_MUT	predictor_CDK6_MUT	predictor_PDGFRA_MUT
	-1.40291	-1.39326	-1.1714
	predictor_BCR_ABL_MUT	predictor_BRCA1_MUT	predictor_ALK_MUT
	-1.12297	-0.91776	-0.871367
	predictor_KRAS_MUT	predictor_BRCA2_MUT	predictor_NRAS_MUT
	-0.793686	-0.655168	-0.634458
[truncated: 2,548 more rows]

## Sheet: Table S9
Supplementary Table 9: 30 significant associations remaining when we control for tissue-of-origin. Values sorted by "P_TISSUE_Corrected"
[truncated: 35 more rows]

[truncated: 3 more sheets: Table S10, Table S11, Table S12]
