# Supplementary material for: Cancer biomarker discovery is improved by accounting for variability in general levels of drug sensitivity in pre-clinical models
Source: Genome Biol. 2016 Sep 21;17:190. doi: 10.1186/s13059-016-1050-9 (PMC5031330; doi:10.1186/s13059-016-1050-9)
Supplement: Additional file 3: — Supplementary Tables from the GSEA analysis. (XLS 2099 kb) [file 13059_2016_1050_MOESM3_ESM.xls]

## Sheet: S1_cgp_pc1_neg
Supplementary Table: Gene sets negatively correlated with PC1 of the fully imputed drug sensitivity matrix. All of the top correlations (highlighted in yellow) relate to cell cycle or apoptosis.
Note: High values of PC1 imply multi-drug RESISTANCE. Thus, the negative enrichment scores for these gene sets implies that high expression of these genes is associated with multi-drug sensitivity.
Spearman correlation of PC1 and median IC50 = 0.87; P < e-16.
Abbreviations: ES, Enrichment Score; NES, Normalized Enrichment Score; NOM p-value, Nominal P-value (identified by label permutation); FDR, False Discovery Rate; FWER, Family-wise Error Rate.
MSigDB GeneSet: c5.all.v4.0.symbols
GO Term	SIZE	ES	NES	NOM p-val	FDR q-val	FWER p-val
NEGATIVE_REGULATION_OF_CELL_CYCLE	73	-0.44	-1.88	< 0.0001	0.512	0.408
CELL_CYCLE_ARREST_GO_0007050	53	-0.5	-1.93	0.001	0.525	0.252
GROWTH	62	-0.43	-1.74	0.001	0.967	0.816
PROGRAMMED_CELL_DEATH	382	-0.31	-1.57	0.001	0.748	0.993
APOPTOSIS_GO	381	-0.31	-1.56	0.001	0.709	0.995
REGULATION_OF_PROGRAMMED_CELL_DEATH	302	-0.32	-1.56	0.002	0.711	0.996
REGULATION_OF_APOPTOSIS	301	-0.31	-1.55	0.002	0.722	0.997
POSITIVE_REGULATION_OF_DEVELOPMENTAL_PROCESS	191	-0.3	-1.48	0.004	0.71	1
PROTEIN_N_TERMINUS_BINDING	34	-0.48	-1.73	0.005	0.586	0.83
REGULATION_OF_GROWTH	50	-0.43	-1.66	0.006	0.616	0.946
REGULATION_OF_DEVELOPMENTAL_PROCESS	378	-0.27	-1.42	0.007	0.716	1
NUCLEOLUS	105	-0.52	-1.81	0.009	0.689	0.622
LIGASE_ACTIVITY	82	-0.45	-1.7	0.009	0.501	0.896
APOPTOTIC_PROGRAM	53	-0.42	-1.63	0.009	0.591	0.972
REGULATION_OF_CELL_GROWTH	40	-0.44	-1.63	0.012	0.62	0.971
RNA_BINDING	192	-0.46	-1.72	0.013	0.508	0.858
LIGASE_ACTIVITY_FORMING_CARBON_NITROGEN_BONDS	58	-0.44	-1.64	0.013	0.632	0.966
NEGATIVE_REGULATION_OF_GROWTH	37	-0.45	-1.63	0.013	0.569	0.974
TRNA_METABOLIC_PROCESS	16	-0.69	-1.74	0.014	0.669	0.825
NUCLEOLAR_PART	17	-0.7	-1.74	0.016	0.782	0.818
REGULATION_OF_RNA_METABOLIC_PROCESS	408	-0.3	-1.46	0.018	0.707	1
RIBOSOME_BIOGENESIS_AND_ASSEMBLY	15	-0.73	-1.71	0.02	0.501	0.878
DNA_HELICASE_ACTIVITY	21	-0.57	-1.66	0.022	0.584	0.949
TRANSMEMBRANE_RECEPTOR_PROTEIN_TYROSINE_KINASE_ACTIVITY	43	-0.44	-1.57	0.023	0.789	0.993
RNA_PROCESSING	146	-0.49	-1.73	0.025	0.542	0.846
REGULATION_OF_TRANSCRIPTIONDNA_DEPENDENT	403	-0.3	-1.43	0.025	0.733	1
REGULATION_OF_TRANSCRIPTION_FROM_RNA_POLYMERASE_II_PROMOTER	258	-0.31	-1.45	0.026	0.722	1
NEGATIVE_REGULATION_OF_TRANSCRIPTION_FROM_RNA_POLYMERASE_II_PROMOTER	71	-0.37	-1.5	0.029	0.689	1
TRANSCRIPTION_REPRESSOR_ACTIVITY	138	-0.34	-1.46	0.029	0.714	1
INDUCTION_OF_APOPTOSIS_BY_INTRACELLULAR_SIGNALS	22	-0.47	-1.53	0.032	0.67	0.998
TRANSMEMBRANE_RECEPTOR_PROTEIN_KINASE_ACTIVITY	50	-0.41	-1.53	0.032	0.648	0.999
REGULATION_OF_BINDING	46	-0.38	-1.46	0.035	0.696	1
REGULATION_OF_TRANSCRIPTION	489	-0.28	-1.36	0.04	0.68	1
REGULATION_OF_SMALL_GTPASE_MEDIATED_SIGNAL_TRANSDUCTION	15	-0.54	-1.54	0.041	0.715	0.998
SMALL_CONJUGATING_PROTEIN_LIGASE_ACTIVITY	44	-0.43	-1.51	0.044	0.702	0.999
ACID_AMINO_ACID_LIGASE_ACTIVITY	49	-0.42	-1.5	0.045	0.709	1
TRANSLATION	120	-0.4	-1.54	0.046	0.724	0.998
INDUCTION_OF_APOPTOSIS_BY_EXTRACELLULAR_SIGNALS	25	-0.43	-1.47	0.047	0.71	1
MACROMOLECULAR_COMPLEX_ASSEMBLY	244	-0.29	-1.37	0.047	0.666	1
CELLULAR_COMPONENT_ASSEMBLY	261	-0.28	-1.35	0.049	0.688	1
NEGATIVE_REGULATION_OF_CELL_PROLIFERATION	144	-0.28	-1.31	0.049	0.73	1
UBIQUITIN_PROTEIN_LIGASE_ACTIVITY	42	-0.42	-1.48	0.05	0.693	1
REGULATION_OF_PROTEIN_IMPORT_INTO_NUCLEUS	15	-0.56	-1.54	0.051	0.692	0.998
NEGATIVE_REGULATION_OF_RNA_METABOLIC_PROCESS	111	-0.33	-1.39	0.056	0.743	1
NEGATIVE_REGULATION_OF_TRANSCRIPTION_DNA_DEPENDENT	110	-0.33	-1.39	0.057	0.738	1
DNA_DAMAGE_RESPONSESIGNAL_TRANSDUCTION	32	-0.4	-1.41	0.058	0.695	1
REGULATION_OF_MITOTIC_CELL_CYCLE	22	-0.5	-1.5	0.059	0.705	0.999
REGULATION_OF_CELL_PROLIFERATION	273	-0.25	-1.26	0.061	0.766	1
SMALL_PROTEIN_CONJUGATING_ENZYME_ACTIVITY	44	-0.41	-1.45	0.062	0.706	1
CELL_STRUCTURE_DISASSEMBLY_DURING_APOPTOSIS	17	-0.49	-1.47	0.063	0.719	1
CELL_PROLIFERATION_GO_0008283	454	-0.24	-1.26	0.063	0.743	1
PROTEIN_COMPLEX_ASSEMBLY	154	-0.27	-1.27	0.066	0.755	1
COLLAGEN	22	-0.56	-1.53	0.067	0.649	0.998
POSITIVE_REGULATION_OF_CASPASE_ACTIVITY	28	-0.41	-1.4	0.071	0.731	1
TRANSCRIPTION_FACTOR_COMPLEX	79	-0.36	-1.4	0.071	0.728	1
TRANSCRIPTION_COREPRESSOR_ACTIVITY	88	-0.33	-1.35	0.076	0.687	1
TRANSCRIPTION_FROM_RNA_POLYMERASE_II_PROMOTER	418	-0.26	-1.27	0.076	0.763	1
RHYTHMIC_PROCESS	22	-0.42	-1.39	0.077	0.718	1
NEGATIVE_REGULATION_OF_TRANSCRIPTION	160	-0.3	-1.33	0.078	0.726	1
CHROMATIN_ASSEMBLY_OR_DISASSEMBLY	24	-0.5	-1.47	0.079	0.725	1
STRUCTURAL_CONSTITUENT_OF_RIBOSOME	34	-0.64	-1.57	0.081	0.735	0.994
ANTI_APOPTOSIS	104	-0.33	-1.36	0.081	0.673	1
CELLULAR_BIOSYNTHETIC_PROCESS	246	-0.29	-1.32	0.082	0.743	1
DNA_CATABOLIC_PROCESS	20	-0.47	-1.43	0.083	0.714	1
POSITIVE_REGULATION_OF_I_KAPPAB_KINASE_NF_KAPPAB_CASCADE	71	-0.4	-1.42	0.083	0.715	1
POSITIVE_REGULATION_OF_SIGNAL_TRANSDUCTION	101	-0.36	-1.39	0.083	0.709	1
POSITIVE_REGULATION_OF_NUCLEOBASENUCLEOSIDENUCLEOTIDE_AND_NUCLEIC_ACID_METABOLIC_PROCESS	135	-0.29	-1.29	0.084	0.751	1
RIBONUCLEOPROTEIN_COMPLEX	112	-0.43	-1.49	0.085	0.71	1
NUCLEOTIDE_METABOLIC_PROCESS	37	-0.38	-1.37	0.085	0.673	1
PROTEOLYSIS	168	-0.29	-1.29	0.085	0.758	1
ORGANELLE_LUMEN	385	-0.32	-1.38	0.086	0.716	1
MEMBRANE_ENCLOSED_LUMEN	385	-0.32	-1.38	0.086	0.705	1
HYDROLASE_ACTIVITY_ACTING_ON_CARBON_NITROGEN_NOT_PEPTIDEBONDSIN_CYCLIC_AMIDINES	15	-0.5	-1.43	0.087	0.72	1
NEGATIVE_REGULATION_OF_PROGRAMMED_CELL_DEATH	132	-0.31	-1.32	0.087	0.73	1
NUCLEAR_LUMEN	327	-0.33	-1.38	0.088	0.71	1
NUCLEOBASENUCLEOSIDE_AND_NUCLEOTIDE_METABOLIC_PROCESS	45	-0.36	-1.36	0.089	0.667	1
NEGATIVE_REGULATION_OF_DEVELOPMENTAL_PROCESS	172	-0.27	-1.26	0.094	0.758	1
EXTRACELLULAR_MATRIX_PART	51	-0.43	-1.44	0.096	0.708	1
POSITIVE_REGULATION_OF_TRANSCRIPTION_FROM_RNA_POLYMERASE_II_PROMOTER	58	-0.33	-1.31	0.098	0.725	1
NEGATIVE_REGULATION_OF_APOPTOSIS	131	-0.3	-1.3	0.098	0.736	1
REGULATION_OF_PROTEIN_MODIFICATION_PROCESS	36	-0.36	-1.32	0.101	0.746	1
REGULATION_OF_I_KAPPAB_KINASE_NF_KAPPAB_CASCADE	76	-0.38	-1.37	0.103	0.683	1
NUCLEOTIDE_EXCISION_REPAIR	19	-0.46	-1.39	0.104	0.738	1
BIOPOLYMER_CATABOLIC_PROCESS	105	-0.32	-1.31	0.107	0.729	1
POSITIVE_REGULATION_OF_LYMPHOCYTE_ACTIVATION	21	-0.46	-1.39	0.112	0.729	1
POSITIVE_REGULATION_OF_RNA_METABOLIC_PROCESS	107	-0.29	-1.26	0.114	0.763	1
RIBONUCLEOPROTEIN_COMPLEX_BIOGENESIS_AND_ASSEMBLY	65	-0.45	-1.43	0.116	0.709	1
POSITIVE_REGULATION_OF_TRANSCRIPTION	126	-0.28	-1.25	0.117	0.73	1
NEGATIVE_REGULATION_OF_NUCLEOBASENUCLEOSIDENUCLEOTIDE_AND_NUCLEIC_ACID_METABOLIC_PROCESS	181	-0.28	-1.25	0.118	0.732	1
REGULATION_OF_LYMPHOCYTE_ACTIVATION	30	-0.41	-1.34	0.126	0.698	1
RIBOSOME	23	-0.48	-1.38	0.13	0.692	1
MRNA_PROCESSING_GO_0006397	62	-0.46	-1.42	0.131	0.705	1
TRANSLATION_REGULATOR_ACTIVITY	26	-0.47	-1.37	0.132	0.662	1
DNA_DAMAGE_CHECKPOINT	17	-0.44	-1.32	0.134	0.738	1
POSITIVE_REGULATION_OF_DNA_BINDING	19	-0.41	-1.31	0.136	0.726	1
POSITIVE_REGULATION_OF_TRANSCRIPTIONDNA_DEPENDENT	105	-0.29	-1.24	0.137	0.74	1
PROTEIN_TYROSINE_KINASE_ACTIVITY	62	-0.31	-1.24	0.147	0.736	1
RNA_SPLICING	78	-0.43	-1.38	0.148	0.701	1
POSITIVE_REGULATION_OF_BINDING	20	-0.4	-1.28	0.149	0.768	1
ACTIVATION_OF_NF_KAPPAB_TRANSCRIPTION_FACTOR	15	-0.44	-1.3	0.154	0.736	1
TRANSCRIPTION_FACTOR_ACTIVITY	319	-0.24	-1.18	0.158	0.77	1
SOLUBLE_FRACTION	150	-0.26	-1.19	0.159	0.763	1
SMALL_NUCLEAR_RIBONUCLEOPROTEIN_COMPLEX	18	-0.56	-1.37	0.161	0.678	1
MRNA_METABOLIC_PROCESS	72	-0.42	-1.35	0.161	0.693	1
REGULATION_OF_DNA_BINDING	37	-0.33	-1.23	0.162	0.738	1
EXONUCLEASE_ACTIVITY	16	-0.47	-1.3	0.166	0.732	1
REGULATION_OF_NUCLEOCYTOPLASMIC_TRANSPORT	20	-0.41	-1.28	0.167	0.768	1
NEGATIVE_REGULATION_OF_CELLULAR_METABOLIC_PROCESS	225	-0.25	-1.17	0.167	0.766	1
I_KAPPAB_KINASE_NF_KAPPAB_CASCADE	91	-0.34	-1.26	0.169	0.749	1
LIPID_RAFT	24	-0.41	-1.27	0.17	0.752	1
NUCLEOPLASM_PART	179	-0.29	-1.22	0.171	0.744	1
TRANSLATION_FACTOR_ACTIVITY_NUCLEIC_ACID_BINDING	25	-0.45	-1.31	0.173	0.725	1
HETEROCYCLE_METABOLIC_PROCESS	25	-0.4	-1.27	0.174	0.759	1
NUCLEAR_PART	490	-0.3	-1.26	0.178	0.751	1
AROMATIC_COMPOUND_METABOLIC_PROCESS	26	-0.39	-1.25	0.179	0.738	1
GTP_BINDING	41	-0.33	-1.21	0.18	0.759	1
GUANYL_NUCLEOTIDE_BINDING	41	-0.33	-1.21	0.18	0.753	1
NEGATIVE_REGULATION_OF_METABOLIC_PROCESS	228	-0.24	-1.15	0.182	0.779	1
JAK_STAT_CASCADE	26	-0.39	-1.25	0.185	0.729	1
MACROMOLECULE_CATABOLIC_PROCESS	122	-0.28	-1.19	0.185	0.766	1
MITOTIC_CELL_CYCLE_CHECKPOINT	19	-0.48	-1.32	0.187	0.747	1
ESTABLISHMENT_AND_OR_MAINTENANCE_OF_CHROMATIN_ARCHITECTURE	66	-0.37	-1.27	0.187	0.756	1
BASEMENT_MEMBRANE	33	-0.38	-1.25	0.188	0.723	1
SULFUR_METABOLIC_PROCESS	29	-0.38	-1.24	0.19	0.733	1
BASOLATERAL_PLASMA_MEMBRANE	25	-0.38	-1.23	0.192	0.734	1
SPHINGOLIPID_METABOLIC_PROCESS	22	-0.39	-1.24	0.193	0.734	1
CHROMATIN_ASSEMBLY	15	-0.47	-1.28	0.196	0.764	1
UBIQUITIN_CYCLE	41	-0.36	-1.23	0.197	0.738	1
PROTEIN_DNA_COMPLEX_ASSEMBLY	44	-0.37	-1.25	0.199	0.727	1
NUCLEAR_CHROMOSOME_PART	27	-0.41	-1.26	0.202	0.747	1
RECEPTOR_MEDIATED_ENDOCYTOSIS	31	-0.34	-1.2	0.202	0.748	1
REGULATION_OF_CELLULAR_PROTEIN_METABOLIC_PROCESS	134	-0.25	-1.15	0.203	0.78	1
STRUCTURE_SPECIFIC_DNA_BINDING	50	-0.37	-1.24	0.204	0.734	1
DOUBLE_STRANDED_DNA_BINDING	28	-0.42	-1.26	0.205	0.759	1
ZINC_ION_BINDING	81	-0.27	-1.15	0.205	0.789	1
NUCLEOPLASM	238	-0.28	-1.19	0.206	0.755	1
CASPASE_ACTIVATION	24	-0.36	-1.2	0.209	0.756	1
DEOXYRIBONUCLEASE_ACTIVITY	21	-0.39	-1.21	0.212	0.748	1
RHO_PROTEIN_SIGNAL_TRANSDUCTION	28	-0.35	-1.2	0.212	0.751	1
CELLULAR_PROTEIN_CATABOLIC_PROCESS	51	-0.36	-1.23	0.213	0.737	1
POSITIVE_REGULATION_OF_TRANSCRIPTION_FACTOR_ACTIVITY	17	-0.39	-1.2	0.213	0.759	1
MACROMOLECULE_BIOSYNTHETIC_PROCESS	240	-0.25	-1.15	0.214	0.785	1
CELLULAR_COMPONENT_DISASSEMBLY	31	-0.35	-1.2	0.215	0.751	1
REGULATION_OF_ORGANELLE_ORGANIZATION_AND_BIOGENESIS	36	-0.33	-1.18	0.218	0.767	1
PROTEIN_UBIQUITINATION	33	-0.37	-1.21	0.223	0.747	1
NUCLEAR_TRANSPORT	79	-0.29	-1.17	0.223	0.773	1
NUCLEOCYTOPLASMIC_TRANSPORT	79	-0.29	-1.17	0.223	0.768	1
REGULATION_OF_CELL_CYCLE	163	-0.29	-1.19	0.227	0.758	1
B_CELL_ACTIVATION	17	-0.4	-1.2	0.231	0.753	1
NUCLEAR_IMPORT	47	-0.31	-1.16	0.234	0.781	1
PROTEIN_TARGETING	97	-0.27	-1.14	0.238	0.791	1
PROTEIN_CATABOLIC_PROCESS	60	-0.33	-1.19	0.24	0.755	1
REGULATION_OF_INTRACELLULAR_TRANSPORT	23	-0.37	-1.18	0.24	0.768	1
INTEGRIN_COMPLEX	15	-0.44	-1.21	0.242	0.751	1
REGULATION_OF_CELLULAR_COMPONENT_ORGANIZATION_AND_BIOGENESIS	98	-0.27	-1.14	0.244	0.785	1
POSITIVE_REGULATION_OF_CELLULAR_METABOLIC_PROCESS	199	-0.23	-1.1	0.246	0.837	1
TRANSLATION_INITIATION_FACTOR_ACTIVITY	18	-0.47	-1.22	0.251	0.746	1
RNA_SPLICINGVIA_TRANSESTERIFICATION_REACTIONS	29	-0.41	-1.21	0.254	0.751	1
PROTEIN_MODIFICATION_BY_SMALL_PROTEIN_CONJUGATION	36	-0.37	-1.19	0.255	0.766	1
NUCLEASE_ACTIVITY	48	-0.32	-1.16	0.255	0.786	1
REGULATION_OF_MITOSIS	35	-0.4	-1.22	0.262	0.757	1
PROTEINACEOUS_EXTRACELLULAR_MATRIX	89	-0.32	-1.17	0.262	0.777	1
REGULATION_OF_SIGNAL_TRANSDUCTION	175	-0.25	-1.11	0.263	0.832	1
SPECIFIC_RNA_POLYMERASE_II_TRANSCRIPTION_FACTOR_ACTIVITY	30	-0.34	-1.15	0.268	0.777	1
APOPTOTIC_NUCLEAR_CHANGES	17	-0.39	-1.15	0.272	0.783	1
SINGLE_STRANDED_DNA_BINDING	30	-0.39	-1.18	0.274	0.768	1
EXTRACELLULAR_MATRIX	90	-0.32	-1.16	0.275	0.781	1
COENZYME_METABOLIC_PROCESS	31	-0.38	-1.17	0.276	0.769	1
COFACTOR_METABOLIC_PROCESS	46	-0.36	-1.17	0.278	0.767	1
HELICASE_ACTIVITY	46	-0.35	-1.15	0.287	0.773	1
CELLULAR_MACROMOLECULE_CATABOLIC_PROCESS	94	-0.26	-1.11	0.287	0.834	1
TRANSFERASE_ACTIVITY_TRANSFERRING_PENTOSYL_GROUPS	19	-0.37	-1.13	0.288	0.802	1
PROTEOGLYCAN_METABOLIC_PROCESS	15	-0.42	-1.16	0.289	0.784	1
SEQUENCE_SPECIFIC_DNA_BINDING	54	-0.28	-1.1	0.294	0.835	1
POSITIVE_REGULATION_OF_METABOLIC_PROCESS	202	-0.22	-1.07	0.294	0.865	1
RAS_PROTEIN_SIGNAL_TRANSDUCTION	54	-0.28	-1.1	0.296	0.841	1
TRANSCRIPTION_INITIATION	33	-0.35	-1.13	0.297	0.802	1
TRANSITION_METAL_ION_BINDING	101	-0.24	-1.08	0.301	0.864	1
G1_S_TRANSITION_OF_MITOTIC_CELL_CYCLE	24	-0.39	-1.14	0.305	0.794	1
TRANSCRIPTION_COFACTOR_ACTIVITY	211	-0.23	-1.08	0.306	0.868	1
PROTEIN_POLYMERIZATION	17	-0.37	-1.12	0.307	0.812	1
ADENYLATE_CYCLASE_ACTIVATION	17	-0.38	-1.13	0.308	0.807	1
DAMAGED_DNA_BINDING	18	-0.39	-1.13	0.309	0.802	1
NUCLEAR_ORGANIZATION_AND_BIOGENESIS	24	-0.33	-1.1	0.312	0.831	1
NUCLEAR_BODY	25	-0.34	-1.11	0.316	0.833	1
PROTEIN_IMPORT_INTO_NUCLEUS	45	-0.3	-1.09	0.316	0.836	1
POSITIVE_REGULATION_OF_CELL_PROLIFERATION	129	-0.24	-1.08	0.316	0.864	1
NUCLEAR_HORMONE_RECEPTOR_BINDING	26	-0.35	-1.11	0.317	0.83	1
RESPONSE_TO_EXTRACELLULAR_STIMULUS	29	-0.32	-1.1	0.318	0.833	1
REGULATION_OF_IMMUNE_SYSTEM_PROCESS	54	-0.29	-1.09	0.321	0.855	1
REGULATION_OF_PROTEIN_METABOLIC_PROCESS	144	-0.23	-1.06	0.322	0.857	1
MRNA_BINDING	18	-0.4	-1.12	0.326	0.81	1
NUCLEAR_MEMBRANE	46	-0.35	-1.12	0.329	0.813	1
PEPTIDASE_ACTIVITY	161	-0.23	-1.06	0.332	0.861	1
NUCLEOTIDE_BIOSYNTHETIC_PROCESS	17	-0.37	-1.1	0.336	0.833	1
AMINE_BIOSYNTHETIC_PROCESS	15	-0.39	-1.1	0.338	0.832	1
SKELETAL_DEVELOPMENT	91	-0.27	-1.07	0.339	0.863	1
REGULATION_OF_TRANSCRIPTION_FACTOR_ACTIVITY	30	-0.3	-1.07	0.339	0.859	1
PROTEIN_DIMERIZATION_ACTIVITY	165	-0.22	-1.05	0.34	0.884	1
PROTEIN_COMPLEX_BINDING	52	-0.27	-1.07	0.343	0.857	1
REGULATION_OF_TRANSLATIONAL_INITIATION	20	-0.43	-1.13	0.349	0.803	1
TRANSCRIPTION_INITIATION_FROM_RNA_POLYMERASE_II_PROMOTER	27	-0.34	-1.08	0.351	0.868	1
NUCLEAR_MEMBRANE_PART	40	-0.36	-1.1	0.354	0.834	1
SMALL_GTPASE_MEDIATED_SIGNAL_TRANSDUCTION	74	-0.25	-1.06	0.354	0.873	1
HEPARIN_BINDING	19	-0.35	-1.07	0.357	0.862	1
RIBONUCLEASE_ACTIVITY	22	-0.37	-1.08	0.362	0.865	1
REGULATION_OF_CYTOKINE_PRODUCTION	20	-0.35	-1.07	0.364	0.857	1
HORMONE_RECEPTOR_BINDING	27	-0.34	-1.07	0.368	0.858	1
TRANSCRIPTION_FACTOR_BINDING	279	-0.22	-1.03	0.373	0.898	1
PROTEIN_HETERODIMERIZATION_ACTIVITY	71	-0.26	-1.05	0.375	0.887	1
METALLOPEPTIDASE_ACTIVITY	47	-0.28	-1.04	0.378	0.9	1
PROTEIN_TRANSPORT	140	-0.24	-1.03	0.38	0.899	1
REGULATION_OF_TRANSLATION	72	-0.26	-1.04	0.381	0.899	1
INORGANIC_ANION_TRANSMEMBRANE_TRANSPORTER_ACTIVITY	18	-0.37	-1.06	0.383	0.855	1
UBIQUITIN_LIGASE_COMPLEX	21	-0.34	-1.05	0.384	0.878	1
INTRACELLULAR_PROTEIN_TRANSPORT	129	-0.24	-1.04	0.384	0.901	1
CHROMATIN_REMODELING	20	-0.38	-1.06	0.387	0.861	1
PROTEIN_IMPORT	58	-0.27	-1.04	0.387	0.897	1
SPLICEOSOME	40	-0.36	-1.07	0.388	0.86	1
CHROMOSOME_ORGANIZATION_AND_BIOGENESIS	109	-0.28	-1.03	0.401	0.903	1
INTERACTION_WITH_HOST	15	-0.35	-1.03	0.405	0.9	1
MITOTIC_CELL_CYCLE	139	-0.29	-1.02	0.407	0.905	1
CYSTEINE_TYPE_ENDOPEPTIDASE_ACTIVITY	36	-0.28	-1.02	0.412	0.908	1
ORGANELLE_ORGANIZATION_AND_BIOGENESIS	415	-0.21	-1.01	0.416	0.904	1
MUSCLE_DEVELOPMENT	87	-0.25	-1.01	0.417	0.905	1
HISTONE_DEACETYLASE_COMPLEX	17	-0.35	-1.03	0.422	0.903	1
KINETOCHORE	24	-0.4	-1.04	0.425	0.898	1
ADAPTIVE_IMMUNE_RESPONSE	21	-0.32	-1.01	0.425	0.904	1
PORE_COMPLEX	32	-0.35	-1.03	0.426	0.897	1
REGULATION_OF_DNA_METABOLIC_PROCESS	39	-0.3	-1.01	0.426	0.901	1
DNA_INTEGRITY_CHECKPOINT	21	-0.34	-1.02	0.427	0.904	1
CHROMATIN_MODIFICATION	48	-0.31	-1.02	0.428	0.91	1
ADAPTIVE_IMMUNE_RESPONSE_GO_0002460	20	-0.33	-1.02	0.429	0.905	1
POSITIVE_REGULATION_OF_MULTICELLULAR_ORGANISMAL_PROCESS	52	-0.27	-1.01	0.429	0.895	1
RESPONSE_TO_UV	21	-0.32	-1.01	0.43	0.905	1
INTERLEUKIN_BINDING	22	-0.33	-1	0.431	0.896	1
REGULATION_OF_DEFENSE_RESPONSE	15	-0.37	-1.02	0.432	0.907	1
DOUBLE_STRANDED_RNA_BINDING	16	-0.34	-1.02	0.432	0.909	1
REGULATION_OF_ANGIOGENESIS	24	-0.31	-1.01	0.433	0.909	1
MAGNESIUM_ION_BINDING	49	-0.26	-1.01	0.434	0.904	1
DNA_METABOLIC_PROCESS	233	-0.25	-1	0.434	0.902	1
OXIDOREDUCTASE_ACTIVITY_ACTING_ON_THE_CH_CH_GROUP_OF_DONORS	22	-0.33	-1.01	0.442	0.89	1
REGULATION_OF_CELL_MIGRATION	24	-0.32	-1.01	0.443	0.892	1
UNFOLDED_PROTEIN_BINDING	40	-0.3	-1.01	0.443	0.891	1
NUCLEAR_PORE	29	-0.37	-1.01	0.446	0.901	1
ENDONUCLEASE_ACTIVITY	22	-0.33	-1	0.446	0.892	1
BIOSYNTHETIC_PROCESS	374	-0.2	-0.99	0.45	0.912	1
RESPONSE_TO_DNA_DAMAGE_STIMULUS	147	-0.25	-0.99	0.45	0.908	1
TRANSLATIONAL_INITIATION	25	-0.37	-1.01	0.454	0.899	1
L_AMINO_ACID_TRANSMEMBRANE_TRANSPORTER_ACTIVITY	17	-0.34	-1	0.456	0.894	1
VITAMIN_METABOLIC_PROCESS	15	-0.35	-0.99	0.46	0.905	1
RNA_EXPORT_FROM_NUCLEUS	18	-0.35	-0.99	0.46	0.903	1
PROTEIN_RNA_COMPLEX_ASSEMBLY	49	-0.32	-0.99	0.466	0.902	1
STRUCTURAL_MOLECULE_ACTIVITY	185	-0.22	-0.98	0.467	0.913	1
PEPTIDYL_TYROSINE_PHOSPHORYLATION	21	-0.31	-0.99	0.468	0.903	1
REGULATION_OF_GENE_EXPRESSION_EPIGENETIC	25	-0.32	-0.99	0.471	0.911	1
INTERPHASE_OF_MITOTIC_CELL_CYCLE	58	-0.27	-0.97	0.471	0.918	1
POSITIVE_REGULATION_OF_HYDROLASE_ACTIVITY	48	-0.25	-0.99	0.473	0.909	1
POSITIVE_REGULATION_OF_T_CELL_ACTIVATION	19	-0.33	-0.98	0.473	0.908	1
NUCLEAR_ENVELOPE	66	-0.28	-0.98	0.479	0.917	1
EXOPEPTIDASE_ACTIVITY	30	-0.3	-0.98	0.483	0.915	1
RESPONSE_TO_NUTRIENT	17	-0.32	-0.98	0.483	0.918	1
THYROID_HORMONE_RECEPTOR_BINDING	16	-0.35	-0.97	0.493	0.932	1
TRANSCRIPTION_FROM_RNA_POLYMERASE_III_PROMOTER	18	-0.32	-0.97	0.494	0.928	1
CARBON_CARBON_LYASE_ACTIVITY	16	-0.34	-0.97	0.495	0.929	1
LYMPHOCYTE_ACTIVATION	53	-0.26	-0.96	0.497	0.934	1
MITOCHONDRION	275	-0.24	-0.94	0.503	0.963	1
RESPONSE_TO_ENDOGENOUS_STIMULUS	175	-0.22	-0.95	0.504	0.955	1
NUCLEOBASENUCLEOSIDENUCLEOTIDE_KINASE_ACTIVITY	23	-0.3	-0.96	0.506	0.937	1
RESPONSE_TO_NUTRIENT_LEVELS	27	-0.29	-0.96	0.512	0.943	1
DOUBLE_STRAND_BREAK_REPAIR	21	-0.35	-0.95	0.515	0.952	1
DNA_DEPENDENT_ATPASE_ACTIVITY	18	-0.35	-0.94	0.52	0.966	1
REGULATION_OF_CYTOSKELETON_ORGANIZATION_AND_BIOGENESIS	27	-0.28	-0.96	0.524	0.943	1
RECEPTOR_COMPLEX	47	-0.26	-0.94	0.526	0.966	1
POSITIVE_REGULATION_OF_IMMUNE_SYSTEM_PROCESS	40	-0.26	-0.95	0.534	0.969	1
REGULATION_OF_T_CELL_ACTIVATION	25	-0.3	-0.94	0.534	0.967	1
NUCLEOTIDYLTRANSFERASE_ACTIVITY	41	-0.28	-0.94	0.538	0.967	1
POSITIVE_REGULATION_OF_PROTEIN_MODIFICATION_PROCESS	24	-0.29	-0.94	0.539	0.969	1
CELL_CYCLE_CHECKPOINT_GO_0000075	44	-0.29	-0.9	0.544	0.993	1
OXIDOREDUCTASE_ACTIVITY_ACTING_ON_THE_ALDEHYDE_OR_OXO_GROUP_OF_DONORS	22	-0.3	-0.93	0.546	0.967	1
PEPTIDYL_AMINO_ACID_MODIFICATION	52	-0.24	-0.94	0.547	0.963	1
CHROMOSOMEPERICENTRIC_REGION	29	-0.35	-0.91	0.547	0.985	1
COFACTOR_BINDING	20	-0.3	-0.93	0.55	0.965	1
STEROID_BINDING	18	-0.31	-0.93	0.55	0.966	1
RNA_CATABOLIC_PROCESS	22	-0.29	-0.93	0.552	0.965	1
NEGATIVE_REGULATION_OF_CELL_MIGRATION	15	-0.32	-0.93	0.553	0.962	1
RNA_HELICASE_ACTIVITY	23	-0.32	-0.91	0.555	0.985	1
ENDOPEPTIDASE_ACTIVITY	105	-0.22	-0.94	0.563	0.965	1
ATP_DEPENDENT_HELICASE_ACTIVITY	23	-0.32	-0.91	0.564	0.982	1
CELL_CYCLE_GO_0007049	284	-0.22	-0.89	0.566	1	1
NEGATIVE_REGULATION_OF_TRANSPORT	17	-0.31	-0.91	0.568	0.987	1
G_PROTEIN_SIGNALING_ADENYLATE_CYCLASE_ACTIVATING_PATHWAY	23	-0.29	-0.91	0.575	0.989	1
EPIDERMIS_DEVELOPMENT	64	-0.26	-0.89	0.575	1	1
CYSTEINE_TYPE_PEPTIDASE_ACTIVITY	49	-0.24	-0.94	0.576	0.967	1
IMMUNE_SYSTEM_DEVELOPMENT	74	-0.23	-0.93	0.577	0.963	1
DNA_DIRECTED_RNA_POLYMERASE_COMPLEX	16	-0.32	-0.91	0.577	0.986	1
RNA_POLYMERASE_COMPLEX	16	-0.32	-0.91	0.577	0.982	1
NUCLEAR_DNA_DIRECTED_RNA_POLYMERASE_COMPLEX	16	-0.32	-0.91	0.577	0.979	1
INTERPHASE	64	-0.25	-0.89	0.583	1	1
VIRAL_REPRODUCTIVE_PROCESS	32	-0.26	-0.92	0.584	0.977	1
HEMOPOIETIC_OR_LYMPHOID_ORGAN_DEVELOPMENT	71	-0.23	-0.92	0.595	0.974	1
PROTEIN_KINASE_REGULATOR_ACTIVITY	33	-0.26	-0.91	0.599	0.98	1
DNA_RECOMBINATION	42	-0.27	-0.87	0.599	1	1
BASAL_LAMINA	18	-0.31	-0.89	0.6	1	1
G_PROTEIN_SIGNALING_COUPLED_TO_CAMP_NUCLEOTIDE_SECOND_MESSENGER	61	-0.25	-0.88	0.611	1	1
REGULATION_OF_HYDROLASE_ACTIVITY	67	-0.22	-0.92	0.614	0.971	1
NEURON_APOPTOSIS	15	-0.3	-0.88	0.623	1	1
REGULATION_OF_ANATOMICAL_STRUCTURE_MORPHOGENESIS	18	-0.3	-0.88	0.624	1	1
COVALENT_CHROMATIN_MODIFICATION	23	-0.29	-0.86	0.626	1	1
HISTONE_MODIFICATION	23	-0.29	-0.86	0.626	0.997	1
LYMPHOCYTE_DIFFERENTIATION	24	-0.27	-0.88	0.627	1	1
LIPOPROTEIN_METABOLIC_PROCESS	29	-0.26	-0.87	0.627	1	1
CAMP_MEDIATED_SIGNALING	62	-0.24	-0.87	0.631	1	1
AMINO_ACID_TRANSPORT	25	-0.27	-0.86	0.631	0.999	1
DNA_DIRECTED_RNA_POLYMERASEII_HOLOENZYME	56	-0.24	-0.87	0.636	1	1
PURINE_NUCLEOTIDE_BINDING	182	-0.19	-0.93	0.638	0.968	1
ENVELOPE	147	-0.22	-0.85	0.644	1	1
ORGANELLE_ENVELOPE	147	-0.22	-0.85	0.644	1	1
RNA_SPLICING_FACTOR_ACTIVITYTRANSESTERIFICATION_MECHANISM	18	-0.32	-0.84	0.645	0.997	1
TRANSCRIPTION_COACTIVATOR_ACTIVITY	114	-0.21	-0.89	0.654	1	1
PEPTIDYL_TYROSINE_MODIFICATION	23	-0.27	-0.86	0.655	1	1
RESPONSE_TO_TEMPERATURE_STIMULUS	16	-0.29	-0.85	0.655	1	1
FATTY_ACID_METABOLIC_PROCESS	55	-0.23	-0.88	0.656	1	1
N_ACYLTRANSFERASE_ACTIVITY	20	-0.28	-0.85	0.656	1	1
RNA_DEPENDENT_ATPASE_ACTIVITY	17	-0.31	-0.84	0.656	0.999	1
CELLULAR_CATABOLIC_PROCESS	188	-0.19	-0.89	0.664	1	1
REGULATION_OF_CELL_ADHESION	32	-0.25	-0.87	0.665	1	1
REGULATION_OF_DNA_REPLICATION	18	-0.3	-0.82	0.667	1	1
CATABOLIC_PROCESS	199	-0.19	-0.89	0.668	1	1
SULFOTRANSFERASE_ACTIVITY	19	-0.28	-0.84	0.67	1	1
CHROMOSOME_SEGREGATION	29	-0.28	-0.8	0.67	1	1
ANATOMICAL_STRUCTURE_FORMATION	52	-0.23	-0.88	0.671	1	1
COFACTOR_BIOSYNTHETIC_PROCESS	21	-0.29	-0.82	0.671	1	1
RNA_POLYMERASE_II_TRANSCRIPTION_FACTOR_ACTIVITY	168	-0.2	-0.89	0.678	1	1
AMINO_ACID_DERIVATIVE_METABOLIC_PROCESS	23	-0.26	-0.86	0.678	0.997	1
DNA_DEPENDENT_DNA_REPLICATION	50	-0.26	-0.79	0.679	1	1
CHROMOSOMAL_PART	83	-0.24	-0.77	0.679	1	1
OUTER_MEMBRANE	21	-0.26	-0.85	0.685	0.999	1
RAS_GTPASE_ACTIVATOR_ACTIVITY	24	-0.26	-0.84	0.685	0.999	1
DNA_REPAIR	114	-0.22	-0.82	0.686	1	1
STRUCTURAL_CONSTITUENT_OF_MUSCLE	33	-0.25	-0.84	0.688	1	1
M_PHASE_OF_MITOTIC_CELL_CYCLE	74	-0.24	-0.75	0.688	1	1
POSITIVE_REGULATION_OF_CELLULAR_PROTEIN_METABOLIC_PROCESS	62	-0.22	-0.87	0.692	1	1
AMINO_ACID_TRANSMEMBRANE_TRANSPORTER_ACTIVITY	29	-0.26	-0.83	0.692	0.997	1
HEMOPOIESIS	69	-0.21	-0.87	0.694	1	1
ESTABLISHMENT_AND_OR_MAINTENANCE_OF_CELL_POLARITY	19	-0.27	-0.83	0.699	0.996	1
MITOCHONDRIAL_MATRIX	34	-0.26	-0.78	0.704	1	1
MITOCHONDRIAL_LUMEN	34	-0.26	-0.78	0.704	1	1
MITOSIS	71	-0.23	-0.73	0.708	1	1
NEGATIVE_REGULATION_OF_DNA_METABOLIC_PROCESS	17	-0.28	-0.79	0.709	1	1
ENDOPLASMIC_RETICULUM_PART	84	-0.22	-0.81	0.711	1	1
ELECTRON_TRANSPORT_GO_0006118	48	-0.23	-0.83	0.714	1	1
GROWTH_FACTOR_BINDING	31	-0.24	-0.83	0.718	0.998	1
DNA_REPLICATION	94	-0.22	-0.76	0.718	1	1
ACTIN_POLYMERIZATION_AND_OR_DEPOLYMERIZATION	20	-0.26	-0.83	0.72	1	1
REPRODUCTIVE_PROCESS	132	-0.19	-0.86	0.722	1	1
MEMBRANE_LIPID_METABOLIC_PROCESS	85	-0.2	-0.85	0.723	0.998	1
CELL_CYCLE_PHASE	154	-0.21	-0.75	0.723	1	1
KINASE_BINDING	61	-0.21	-0.86	0.724	1	1
FEMALE_GAMETE_GENERATION	15	-0.29	-0.79	0.725	1	1
ACETYLTRANSFERASE_ACTIVITY	23	-0.26	-0.81	0.727	1	1
REGULATION_OF_MOLECULAR_FUNCTION	276	-0.18	-0.91	0.729	0.988	1
POSITIVE_REGULATION_OF_PROTEIN_METABOLIC_PROCESS	63	-0.21	-0.85	0.729	1	1
NEGATIVE_REGULATION_OF_TRANSLATION	19	-0.27	-0.81	0.73	1	1
DNA_PACKAGING	29	-0.25	-0.78	0.738	1	1
PATTERN_SPECIFICATION_PROCESS	26	-0.24	-0.82	0.742	1	1
NUCLEAR_EXPORT	28	-0.24	-0.8	0.743	1	1
PHOSPHOINOSITIDE_METABOLIC_PROCESS	27	-0.25	-0.79	0.746	1	1
REGULATION_OF_MULTICELLULAR_ORGANISMAL_PROCESS	130	-0.2	-0.84	0.748	1	1
ADENYL_NUCLEOTIDE_BINDING	146	-0.19	-0.88	0.75	1	1
NITROGEN_COMPOUND_BIOSYNTHETIC_PROCESS	25	-0.25	-0.81	0.75	1	1
PROTEIN_LOCALIZATION	185	-0.19	-0.87	0.753	1	1
CELL_DIVISION	18	-0.28	-0.75	0.757	1	1
ESTABLISHMENT_OF_PROTEIN_LOCALIZATION	167	-0.19	-0.86	0.758	0.999	1
SPINDLE_MICROTUBULE	16	-0.29	-0.71	0.758	1	1
ONE_CARBON_COMPOUND_METABOLIC_PROCESS	23	-0.25	-0.78	0.762	1	1
MACROMOLECULE_LOCALIZATION	204	-0.18	-0.86	0.764	1	1
POSITIVE_REGULATION_OF_CELLULAR_COMPONENT_ORGANIZATION_AND_BIOGENESIS	29	-0.23	-0.81	0.764	1	1
N_ACETYLTRANSFERASE_ACTIVITY	19	-0.26	-0.77	0.765	1	1
ATP_DEPENDENT_RNA_HELICASE_ACTIVITY	16	-0.28	-0.74	0.765	1	1
VASCULATURE_DEVELOPMENT	50	-0.21	-0.82	0.766	1	1
TRANSFORMING_GROWTH_FACTOR_BETA_RECEPTOR_SIGNALING_PATHWAY	33	-0.23	-0.8	0.766	1	1
LEUKOCYTE_ACTIVATION	59	-0.21	-0.8	0.769	1	1
CELL_JUNCTION	63	-0.21	-0.81	0.771	1	1
CYTOKINE_AND_CHEMOKINE_MEDIATED_SIGNALING_PATHWAY	18	-0.26	-0.77	0.773	1	1
ANTIGEN_BINDING	22	-0.25	-0.76	0.775	1	1
OXIDOREDUCTASE_ACTIVITY_ACTING_ON_THE_ALDEHYDE_OR_OXO_GROUP_OF_DONORSNAD_OR_NADP_AS_ACCEPTOR	16	-0.27	-0.75	0.776	1	1
PURINE_RIBONUCLEOTIDE_BINDING	177	-0.18	-0.88	0.777	1	1
ANGIOGENESIS	44	-0.22	-0.81	0.777	1	1
CELL_CYCLE_PROCESS	174	-0.19	-0.69	0.778	0.999	1
CARBOHYDRATE_BIOSYNTHETIC_PROCESS	37	-0.22	-0.8	0.78	1	1
ECTODERM_DEVELOPMENT	73	-0.21	-0.75	0.783	1	1
G_PROTEIN_SIGNALING_COUPLED_TO_CYCLIC_NUCLEOTIDE_SECOND_MESSENGER	96	-0.21	-0.75	0.784	1	1
IMMUNE_RESPONSE	207	-0.19	-0.8	0.785	1	1
PROTEIN_KINASE_CASCADE	244	-0.18	-0.84	0.789	0.997	1
TRANSFERASE_ACTIVITY_TRANSFERRING_SULFUR_CONTAINING_GROUPS	23	-0.24	-0.76	0.789	1	1
SPLICEOSOME_ASSEMBLY	19	-0.26	-0.72	0.79	1	1
INTERCELLULAR_JUNCTION	52	-0.21	-0.79	0.791	1	1
PROTEIN_AMINO_ACID_O_LINKED_GLYCOSYLATION	18	-0.26	-0.76	0.791	1	1
PHOSPHOTRANSFERASE_ACTIVITY_PHOSPHATE_GROUP_AS_ACCEPTOR	17	-0.26	-0.76	0.793	1	1
CHROMATIN	28	-0.24	-0.72	0.796	1	1
MONOCARBOXYLIC_ACID_METABOLIC_PROCESS	77	-0.2	-0.8	0.798	1	1
REPRODUCTION	212	-0.18	-0.85	0.8	1	1
CYCLIC_NUCLEOTIDE_MEDIATED_SIGNALING	98	-0.2	-0.74	0.8	1	1
ACTIN_CYTOSKELETON_ORGANIZATION_AND_BIOGENESIS	92	-0.19	-0.83	0.801	1	1
TRANSMEMBRANE_RECEPTOR_ACTIVITY	372	-0.18	-0.78	0.805	1	1
NUCLEOTIDE_BINDING	194	-0.18	-0.87	0.807	1	1
ATP_BINDING	134	-0.18	-0.84	0.807	1	1
GLYCEROPHOSPHOLIPID_METABOLIC_PROCESS	40	-0.21	-0.76	0.811	1	1
CELL_ACTIVATION	64	-0.2	-0.77	0.812	1	1
MITOCHONDRION_ORGANIZATION_AND_BIOGENESIS	40	-0.22	-0.75	0.813	1	1
ANION_TRANSMEMBRANE_TRANSPORTER_ACTIVITY	55	-0.21	-0.77	0.815	1	1
ANION_CHANNEL_ACTIVITY	17	-0.25	-0.74	0.82	1	1
LAMELLIPODIUM	18	-0.25	-0.75	0.822	1	1
INTRINSIC_TO_ENDOPLASMIC_RETICULUM_MEMBRANE	19	-0.25	-0.73	0.823	1	1
INTEGRAL_TO_ENDOPLASMIC_RETICULUM_MEMBRANE	19	-0.25	-0.73	0.823	1	1
SPINDLE_POLE	17	-0.26	-0.65	0.824	0.987	1
M_PHASE	100	-0.2	-0.65	0.824	0.984	1
PROTEIN_AMINO_ACID_LIPIDATION	20	-0.25	-0.7	0.829	1	1
NEGATIVE_REGULATION_OF_CELLULAR_PROTEIN_METABOLIC_PROCESS	41	-0.21	-0.78	0.832	1	1
MITOCHONDRIAL_PART	116	-0.2	-0.7	0.833	1	1
GLUTAMATE_SIGNALING_PATHWAY	17	-0.26	-0.69	0.833	1	1
SODIUM_ION_TRANSPORT	17	-0.25	-0.69	0.836	1	1
POST_TRANSLATIONAL_PROTEIN_MODIFICATION	415	-0.17	-0.87	0.842	1	1
PROTEIN_KINASE_BINDING	55	-0.2	-0.79	0.842	1	1
CHROMATIN_REMODELING_COMPLEX	16	-0.26	-0.67	0.843	1	1
REGULATION_OF_MUSCLE_CONTRACTION	18	-0.24	-0.71	0.845	1	1
PATTERN_BINDING	38	-0.21	-0.74	0.847	1	1
ANION_TRANSPORT	27	-0.22	-0.73	0.85	1	1
DNA_POLYMERASE_ACTIVITY	17	-0.25	-0.69	0.852	0.995	1
SECONDARY_METABOLIC_PROCESS	22	-0.23	-0.7	0.853	1	1
NEGATIVE_REGULATION_OF_BINDING	16	-0.24	-0.71	0.854	1	1
G_PROTEIN_COUPLED_RECEPTOR_ACTIVITY	162	-0.19	-0.68	0.855	0.996	1
CYTOKINE_PRODUCTION	61	-0.19	-0.75	0.862	1	1
GLYCOSAMINOGLYCAN_BINDING	29	-0.22	-0.73	0.862	1	1
LEUKOCYTE_DIFFERENTIATION	34	-0.21	-0.73	0.865	1	1
INTEGRAL_TO_ORGANELLE_MEMBRANE	42	-0.2	-0.72	0.87	1	1
INOSITOL_OR_PHOSPHATIDYLINOSITOL_KINASE_ACTIVITY	18	-0.23	-0.69	0.871	0.997	1
PROTEASOME_COMPLEX	21	-0.24	-0.61	0.871	0.988	1
LIPOPROTEIN_BIOSYNTHETIC_PROCESS	22	-0.23	-0.66	0.874	0.994	1
CELLULAR_PROTEIN_COMPLEX_ASSEMBLY	29	-0.21	-0.72	0.876	1	1
CHROMATIN_BINDING	28	-0.22	-0.64	0.877	0.981	1
ORGANELLE_INNER_MEMBRANE	64	-0.2	-0.64	0.877	0.979	1
IDENTICAL_PROTEIN_BINDING	256	-0.17	-0.84	0.882	0.998	1
RESPONSE_TO_OXIDATIVE_STRESS	39	-0.2	-0.73	0.884	1	1
EXTRACELLULAR_STRUCTURE_ORGANIZATION_AND_BIOGENESIS	22	-0.22	-0.7	0.886	1	1
LIGAND_DEPENDENT_NUCLEAR_RECEPTOR_ACTIVITY	25	-0.21	-0.7	0.886	1	1
INTRINSIC_TO_ORGANELLE_MEMBRANE	44	-0.2	-0.71	0.887	1	1
TRANSCRIPTION_ACTIVATOR_ACTIVITY	155	-0.17	-0.77	0.888	1	1
SUGAR_BINDING	29	-0.21	-0.67	0.888	1	1
WOUND_HEALING	47	-0.2	-0.69	0.894	1	1
NEGATIVE_REGULATION_OF_MULTICELLULAR_ORGANISMAL_PROCESS	26	-0.21	-0.67	0.896	1	1
RHODOPSIN_LIKE_RECEPTOR_ACTIVITY	117	-0.18	-0.62	0.898	0.987	1
STEROID_HORMONE_RECEPTOR_SIGNALING_PATHWAY	18	-0.22	-0.65	0.899	0.989	1
INTRACELLULAR_RECEPTOR_MEDIATED_SIGNALING_PATHWAY	18	-0.22	-0.65	0.899	0.987	1
CYTOSOLIC_PART	18	-0.22	-0.65	0.903	0.987	1
CARBOHYDRATE_BINDING	62	-0.19	-0.71	0.904	1	1
DEVELOPMENT_OF_PRIMARY_SEXUAL_CHARACTERISTICS	25	-0.21	-0.69	0.904	0.999	1
CELL_RECOGNITION	17	-0.23	-0.64	0.905	0.979	1
CYTOKINE_BINDING	43	-0.2	-0.68	0.906	0.994	1
GENERAL_RNA_POLYMERASE_II_TRANSCRIPTION_FACTOR_ACTIVITY	28	-0.21	-0.64	0.909	0.983	1
ADENYL_RIBONUCLEOTIDE_BINDING	141	-0.17	-0.79	0.913	1	1
CHLORIDE_CHANNEL_ACTIVITY	16	-0.22	-0.65	0.913	0.986	1
TRANSFERASE_ACTIVITY_TRANSFERRING_GROUPS_OTHER_THAN_AMINO_ACYL_GROUPS	43	-0.19	-0.7	0.914	1	1
GLUTAMATE_RECEPTOR_ACTIVITY	20	-0.22	-0.6	0.915	0.988	1
CELL_PROJECTION_BIOGENESIS	19	-0.22	-0.66	0.916	0.989	1
NEGATIVE_REGULATION_OF_CELL_ADHESION	16	-0.22	-0.66	0.917	0.991	1
TRANSMEMBRANE_RECEPTOR_PROTEIN_SERINE_THREONINE_KINASE_SIGNALING_PATHWAY	41	-0.19	-0.69	0.918	1	1
INTEGRIN_BINDING	30	-0.2	-0.66	0.918	0.991	1
ORGANELLE_MEMBRANE	260	-0.17	-0.71	0.919	1	1
MAINTENANCE_OF_LOCALIZATION	20	-0.21	-0.66	0.92	0.993	1
NEGATIVE_REGULATION_OF_PROTEIN_METABOLIC_PROCESS	44	-0.19	-0.71	0.922	1	1
CARBON_OXYGEN_LYASE_ACTIVITY	31	-0.2	-0.66	0.923	0.99	1
POLYSACCHARIDE_BINDING	31	-0.2	-0.67	0.924	0.999	1
GROWTH_FACTOR_ACTIVITY	48	-0.19	-0.67	0.926	0.998	1
MITOCHONDRIAL_MEMBRANE	72	-0.18	-0.59	0.936	0.982	1
HYDRO_LYASE_ACTIVITY	27	-0.2	-0.63	0.937	0.98	1
RECEPTOR_SIGNALING_PROTEIN_SERINE_THREONINE_KINASE_ACTIVITY	31	-0.19	-0.66	0.938	0.996	1
TRANSFERASE_ACTIVITY_TRANSFERRING_PHOSPHORUS_CONTAINING_GROUPS	379	-0.16	-0.82	0.939	1	1
POSITIVE_REGULATION_OF_RESPONSE_TO_STIMULUS	33	-0.19	-0.66	0.94	0.997	1
POSITIVE_REGULATION_OF_CELL_CYCLE	15	-0.21	-0.61	0.94	0.986	1
G1_PHASE	15	-0.21	-0.6	0.944	0.99	1
MITOCHONDRIAL_ENVELOPE	83	-0.17	-0.6	0.944	0.986	1
SECOND_MESSENGER_MEDIATED_SIGNALING	144	-0.17	-0.67	0.945	0.997	1
MICROTUBULE	32	-0.18	-0.57	0.956	0.983	1
NUCLEAR_ENVELOPE_ENDOPLASMIC_RETICULUM_NETWORK	82	-0.17	-0.64	0.957	0.98	1
CONTRACTILE_FIBER_PART	22	-0.19	-0.57	0.96	0.985	1
PHOSPHOINOSITIDE_BINDING	16	-0.19	-0.59	0.967	0.984	1
BLOOD_COAGULATION	39	-0.17	-0.57	0.967	0.988	1
COAGULATION	39	-0.17	-0.57	0.967	0.986	1
ENDOPLASMIC_RETICULUM_MEMBRANE	73	-0.17	-0.61	0.968	0.986	1
CHROMOSOME	107	-0.15	-0.51	0.975	0.995	1
PROTEIN_FOLDING	54	-0.16	-0.57	0.979	0.983	1
REPLICATION_FORK	17	-0.17	-0.42	0.981	0.999	1
CELLULAR_RESPIRATION	16	-0.19	-0.46	0.982	0.999	1
PHOSPHORYLATION	269	-0.15	-0.75	0.983	1	1
TISSUE_DEVELOPMENT	124	-0.15	-0.6	0.986	0.985	1
PROTEIN_KINASE_ACTIVITY	254	-0.14	-0.72	0.992	1	1
RESPONSE_TO_STRESS	456	-0.14	-0.75	0.997	1	1

## Sheet: S2_cgp_pc1_pos
Supplementary Table: Enrichment of GO Biological Processes calculated using GSEA against principle components of the fully imputed drug sensitivity matrix.
Note: High values of pc1 imply multi-drug SENSITIVITY. Thus, the negative enrichment scores for these gene sets implies that high expression of these genes is associated with multi-drug resistance.
Spearman correlation of pc1 and median drug sensitivity = 0.87; P = 0
Abbreviations: ES, Enrichment Score; NES, Normalized Enrichment Score; NOM p-value, Nominal P-value (identified by label permutation); FDR, False Discovery Rate; FWER, Family-wise Error Rate.
MSigDB GeneSet: c5.all.v4.0.symbols
GO Term	SIZE	ES	NES	NOM P-val	FDR q-val	FWER p-val
PHOSPHOLIPASE_ACTIVITY	36	0.540319	1.83926	0.00206612	1	0.525
ATPASE_ACTIVITY_COUPLED_TO_TRANSMEMBRANE_MOVEMENT_OF_IONS	22	0.561007	1.82993	0	0.845397	0.553
REGULATION_OF_NEUROTRANSMITTER_LEVELS	22	0.573195	1.79784	0.00588235	0.777661	0.655
DIGESTION	41	0.54653	1.7692	0.00205761	0.74451	0.735
STEROID_BIOSYNTHETIC_PROCESS	22	0.577237	1.7614	0.016129	0.640608	0.752
LIPASE_ACTIVITY	43	0.50043	1.75276	0.00203252	0.575471	0.771
STEROID_METABOLIC_PROCESS	67	0.469783	1.73472	0.00203252	0.579685	0.817
ATPASE_ACTIVITY_COUPLED_TO_TRANSMEMBRANE_MOVEMENT_OF_IONS_PHOSPHORYLATIVE_MECHANISM	18	0.572662	1.73049	0.0101833	0.528133	0.832
CHANNEL_REGULATOR_ACTIVITY	21	0.547822	1.71518	0.0174757	0.533122	0.867
VOLTAGE_GATED_CALCIUM_CHANNEL_ACTIVITY	18	0.644382	1.67137	0.00988142	0.667961	0.942
AUXILIARY_TRANSPORT_PROTEIN_ACTIVITY	23	0.511341	1.63828	0.0215264	0.779169	0.97
GENERATION_OF_A_SIGNAL_INVOLVED_IN_CELL_CELL_SIGNALING	24	0.5394	1.63192	0.0332031	0.749	0.974
REGULATION_OF_BLOOD_PRESSURE	21	0.513423	1.59991	0.0376984	0.860808	0.983
CELL_CELL_ADHESION	70	0.392254	1.58333	0.0240481	0.899158	0.992
VOLTAGE_GATED_CALCIUM_CHANNEL_COMPLEX	15	0.629196	1.58251	0.031746	0.843731	0.993
ANTIOXIDANT_ACTIVITY	15	0.579262	1.57421	0.0230126	0.840148	0.994
ATPASE_ACTIVITY_COUPLED_TO_MOVEMENT_OF_SUBSTANCES	37	0.422604	1.56587	0.0165631	0.835335	0.996
OXYGEN_AND_REACTIVE_OXYGEN_SPECIES_METABOLIC_PROCESS	19	0.504132	1.54916	0.043659	0.887286	0.996
HYDROLASE_ACTIVITY_ACTING_ON_ACID_ANHYDRIDESCATALYZING_TRANSMEMBRANE_MOVEMENT_OF_SUBSTANCES	36	0.422755	1.54597	0.0187891	0.858245	0.996
CARBOXYLESTERASE_ACTIVITY	29	0.467935	1.52546	0.0351967	0.929502	1
STRUCTURAL_CONSTITUENT_OF_CYTOSKELETON	55	0.409522	1.51468	0.0357853	0.946597	1
PROTEIN_AMINO_ACID_N_LINKED_GLYCOSYLATION	28	0.451301	1.50671	0.0419162	0.952002	1
GOLGI_APPARATUS_PART	84	0.388153	1.50286	0.05	0.930923	1
VESICLE	109	0.34803	1.50194	0.0227273	0.89727	1
SECRETION	154	0.337058	1.49474	0.0204499	0.899507	1
CALCIUM_CHANNEL_ACTIVITY	32	0.495885	1.49075	0.0615079	0.888213	1
GOLGI_ASSOCIATED_VESICLE	25	0.4777	1.48875	0.0708502	0.866563	1
AXON_GUIDANCE	18	0.498459	1.4829	0.0564516	0.864444	1
CYTOSKELETAL_PROTEIN_BINDING	141	0.329308	1.48154	0.0211538	0.842136	1
ACTIN_CYTOSKELETON	113	0.359508	1.47871	0.0423387	0.827247	1
MICROTUBULE_MOTOR_ACTIVITY	16	0.560763	1.47765	0.0996016	0.805242	1
CATION_TRANSMEMBRANE_TRANSPORTER_ACTIVITY	196	0.348216	1.47454	0.0425963	0.793355	1
CYTOPLASMIC_VESICLE	104	0.341421	1.46163	0.0246407	0.828823	1
CONDENSED_NUCLEAR_CHROMOSOME	15	0.569137	1.46119	0.0873016	0.80609	1
SECRETORY_GRANULE	16	0.514102	1.45648	0.0623701	0.803926	1
EXTRINSIC_TO_MEMBRANE	20	0.476535	1.44987	0.0572519	0.812466	1
MICROTUBULE_ASSOCIATED_COMPLEX	45	0.416032	1.44755	0.0618763	0.8011	1
TRANS_GOLGI_NETWORK	19	0.468657	1.44103	0.0793651	0.809515	1
RESPONSE_TO_ORGANIC_SUBSTANCE	27	0.419035	1.43826	0.0616016	0.800572	1
TUBULIN_BINDING	42	0.417023	1.43806	0.06	0.781335	1
MICROTUBULE_BASED_MOVEMENT	16	0.497883	1.43698	0.0858283	0.766742	1
PRIMARY_ACTIVE_TRANSMEMBRANE_TRANSPORTER_ACTIVITY	37	0.388937	1.43364	0.049896	0.763064	1
METAL_ION_TRANSMEMBRANE_TRANSPORTER_ACTIVITY	133	0.364066	1.4314	0.0675944	0.753344	1
REGULATION_OF_SECRETION	35	0.413404	1.43079	0.0689655	0.738852	1
ENDOSOME_TRANSPORT	22	0.469286	1.42066	0.0712871	0.763675	1
MONOVALENT_INORGANIC_CATION_TRANSMEMBRANE_TRANSPORTER_ACTIVITY	31	0.422402	1.41541	0.0807087	0.768952	1
ACTIN_FILAMENT	16	0.486613	1.41178	0.108108	0.767096	1
LIPID_BIOSYNTHETIC_PROCESS	84	0.334989	1.40028	0.0410156	0.798997	1
CORTICAL_CYTOSKELETON	20	0.453231	1.39891	0.0914513	0.7883	1
ACTIN_BINDING	65	0.365518	1.39859	0.0686275	0.774158	1
MEMBRANE_BOUND_VESICLE	102	0.328144	1.39336	0.0510204	0.779559	1
MONOOXYGENASE_ACTIVITY	28	0.439702	1.39202	0.0983936	0.769748	1
VESICULAR_FRACTION	39	0.394646	1.39169	0.0755467	0.756519	1
MICROSOME	39	0.394646	1.39169	0.0755467	0.742509	1
AMINO_SUGAR_METABOLIC_PROCESS	16	0.468964	1.39103	0.094697	0.73173	1
PHOSPHORIC_DIESTER_HYDROLASE_ACTIVITY	34	0.408106	1.38962	0.0850202	0.723997	1
CYTOPLASMIC_MEMBRANE_BOUND_VESICLE	100	0.325666	1.38111	0.0547667	0.742126	1
ACTIVE_TRANSMEMBRANE_TRANSPORTER_ACTIVITY	116	0.316875	1.37944	0.0464135	0.736093	1
CYTOSKELETON_DEPENDENT_INTRACELLULAR_TRANSPORT	26	0.416869	1.37921	0.0851927	0.724511	1
SECRETORY_PATHWAY	71	0.349287	1.36175	0.0900383	0.780833	1
POSITIVE_REGULATION_OF_SECRETION	18	0.446703	1.35936	0.104938	0.77698	1
TRANSMEMBRANE_RECEPTOR_PROTEIN_PHOSPHATASE_ACTIVITY	19	0.450071	1.3505	0.121331	0.79891	1
HYDROLASE_ACTIVITY_ACTING_ON_CARBON_NITROGEN_NOT_PEPTIDEBONDSIN_LINEAR_AMIDES	15	0.47115	1.344	0.133056	0.811723	1
SECRETION_BY_CELL	99	0.32295	1.34332	0.0859375	0.801597	1
REGULATION_OF_MYELOID_CELL_DIFFERENTIATION	19	0.445504	1.34261	0.121756	0.791969	1
GLYCOPROTEIN_BIOSYNTHETIC_PROCESS	68	0.340678	1.34123	0.0872211	0.785437	1
CARBOHYDRATE_KINASE_ACTIVITY	15	0.470687	1.3393	0.147186	0.78131	1
CATION_CHANNEL_ACTIVITY	107	0.374872	1.33901	0.125761	0.770952	1
GLUCOSE_METABOLIC_PROCESS	26	0.419114	1.33693	0.129512	0.767594	1
DETECTION_OF_STIMULUS	35	0.409845	1.33332	0.144	0.770888	1
OXIDOREDUCTASE_ACTIVITY_GO_0016705	35	0.383575	1.33019	0.119284	0.772591	1
COATED_VESICLE	39	0.375238	1.32791	0.103093	0.770362	1
SYNAPTIC_TRANSMISSION	150	0.332176	1.32732	0.122736	0.762268	1
POTASSIUM_ION_TRANSPORT	50	0.409205	1.31947	0.159681	0.781776	1
GOLGI_APPARATUS	195	0.290707	1.31866	0.0664062	0.774219	1
CYTOSKELETON	326	0.282985	1.31695	0.0941176	0.769943	1
TRANSMISSION_OF_NERVE_IMPULSE	162	0.321906	1.31563	0.136	0.764551	1
CYTOSKELETAL_PART	212	0.308844	1.31429	0.124016	0.759425	1
ALCOHOL_METABOLIC_PROCESS	84	0.321406	1.30579	0.0920245	0.782516	1
CALCIUM_INDEPENDENT_CELL_CELL_ADHESION	16	0.478606	1.30303	0.17505	0.783186	1
EXCITATORY_EXTRACELLULAR_LIGAND_GATED_ION_CHANNEL_ACTIVITY	19	0.451837	1.2986	0.172065	0.790053	1
EXTRACELLULAR_LIGAND_GATED_ION_CHANNEL_ACTIVITY	19	0.451837	1.2986	0.172065	0.780418	1
CELL_PROJECTION	84	0.301445	1.29357	0.0851927	0.789771	1
MONOVALENT_INORGANIC_CATION_TRANSPORT	81	0.361736	1.292	0.170297	0.786332	1
DETECTION_OF_EXTERNAL_STIMULUS	18	0.468604	1.2907	0.186747	0.781889	1
HYDROGEN_ION_TRANSMEMBRANE_TRANSPORTER_ACTIVITY	25	0.416486	1.28803	0.166667	0.782109	1
ION_CHANNEL_ACTIVITY	129	0.343849	1.28128	0.167665	0.798085	1
POSITIVE_REGULATION_OF_TRANSPORT	18	0.415796	1.27883	0.175197	0.797616	1
CELL_MATURATION	16	0.457971	1.27717	0.192233	0.794454	1
CELL_CORTEX_PART	22	0.405233	1.27539	0.160321	0.792118	1
ORGANELLE_LOCALIZATION	20	0.418793	1.27502	0.173258	0.784617	1
GTPASE_ACTIVITY	85	0.320604	1.27382	0.134969	0.780367	1
NEUROGENESIS	74	0.311523	1.27336	0.110429	0.773725	1
MICROTUBULE_BINDING	29	0.394536	1.27254	0.173278	0.768174	1
NEURON_DEVELOPMENT	48	0.334479	1.27211	0.142566	0.761733	1
TISSUE_REMODELING	29	0.379551	1.27101	0.17495	0.757855	1
MEMBRANE_FRACTION	316	0.264356	1.26956	0.0821355	0.754822	1
HORMONE_METABOLIC_PROCESS	28	0.377005	1.26309	0.145038	0.770099	1
CALCIUM_ION_BINDING	93	0.301665	1.26078	0.129897	0.770049	1
PHOSPHOINOSITIDE_MEDIATED_SIGNALING	43	0.361328	1.26068	0.166337	0.762763	1
LIPID_METABOLIC_PROCESS	284	0.269471	1.25552	0.11753	0.773104	1
GOLGI_MEMBRANE	41	0.354716	1.25539	0.162602	0.766003	1
PHOSPHORIC_ESTER_HYDROLASE_ACTIVITY	139	0.268234	1.25495	0.0819672	0.760245	1
HYDROLASE_ACTIVITY_ACTING_ON_ESTER_BONDS	238	0.246473	1.25368	0.0590551	0.757283	1
VOLTAGE_GATED_CATION_CHANNEL_ACTIVITY	61	0.392182	1.25365	0.231388	0.750133	1
SUBSTRATE_SPECIFIC_TRANSMEMBRANE_TRANSPORTER_ACTIVITY	313	0.27978	1.25274	0.131148	0.746046	1
SECONDARY_ACTIVE_TRANSMEMBRANE_TRANSPORTER_ACTIVITY	46	0.338552	1.25267	0.173653	0.739341	1
S_ADENOSYLMETHIONINE_DEPENDENT_METHYLTRANSFERASE_ACTIVITY	21	0.413597	1.24789	0.21063	0.748357	1
MAPKKK_CASCADE_GO_0000165	91	0.29355	1.24435	0.107356	0.753178	1
MEMBRANE_FUSION	27	0.378718	1.24352	0.183044	0.749078	1
ENZYME_REGULATOR_ACTIVITY	295	0.238554	1.24277	0.0527344	0.744758	1
GATED_CHANNEL_ACTIVITY	108	0.346097	1.23985	0.2249	0.747176	1
RESPONSE_TO_CHEMICAL_STIMULUS	264	0.25569	1.23949	0.0846457	0.7417	1
ION_TRANSMEMBRANE_TRANSPORTER_ACTIVITY	252	0.287363	1.2386	0.159919	0.738235	1
INORGANIC_CATION_TRANSMEMBRANE_TRANSPORTER_ACTIVITY	54	0.321393	1.23584	0.154	0.740383	1
CARBOHYDRATE_METABOLIC_PROCESS	153	0.275275	1.23379	0.10119	0.740933	1
DETECTION_OF_ABIOTIC_STIMULUS	16	0.482592	1.23039	0.232323	0.746049	1
POTASSIUM_CHANNEL_ACTIVITY	44	0.385353	1.2281	0.22664	0.747507	1
SUBSTRATE_SPECIFIC_CHANNEL_ACTIVITY	136	0.328582	1.22636	0.200401	0.746815	1
RESPONSE_TO_BIOTIC_STIMULUS	98	0.305679	1.22589	0.181118	0.7421	1
CALMODULIN_BINDING	25	0.369346	1.22338	0.163636	0.743938	1
NEURITE_DEVELOPMENT	40	0.336872	1.22307	0.183299	0.738834	1
REGULATION_OF_PROTEIN_AMINO_ACID_PHOSPHORYLATION	22	0.382161	1.21617	0.205589	0.755185	1
MICROTUBULE_BASED_PROCESS	76	0.308544	1.21578	0.213725	0.750239	1
VOLTAGE_GATED_CHANNEL_ACTIVITY	67	0.368409	1.21483	0.25	0.7471	1
TRANSMEMBRANE_TRANSPORTER_ACTIVITY	341	0.267878	1.21458	0.160896	0.741971	1
TUBE_DEVELOPMENT	15	0.419228	1.21382	0.22	0.738332	1
SYMPORTER_ACTIVITY	30	0.367266	1.20915	0.229209	0.746895	1
PROTEIN_AUTOPROCESSING	25	0.404574	1.20537	0.225673	0.753104	1
PROTEIN_AMINO_ACID_AUTOPHOSPHORYLATION	25	0.404574	1.20537	0.225673	0.747311	1
POSITIVE_REGULATION_OF_PROTEIN_AMINO_ACID_PHOSPHORYLATION	15	0.421928	1.20367	0.206061	0.746998	1
DETECTION_OF_STIMULUS_INVOLVED_IN_SENSORY_PERCEPTION	15	0.470216	1.20349	0.268041	0.74194	1
NEURON_DIFFERENTIATION	57	0.313275	1.20294	0.194059	0.738077	1
CELLULAR_CARBOHYDRATE_METABOLIC_PROCESS	106	0.282332	1.19984	0.156823	0.742623	1
NEUROLOGICAL_SYSTEM_PROCESS	318	0.284242	1.19917	0.200811	0.739318	1
VESICLE_MEDIATED_TRANSPORT	174	0.265024	1.19828	0.165657	0.736755	1
PROTEIN_TYROSINE_PHOSPHATASE_ACTIVITY	50	0.311593	1.19584	0.198783	0.738872	1
CELLULAR_LIPID_METABOLIC_PROCESS	220	0.262988	1.19447	0.171779	0.737743	1
CELLULAR_HOMEOSTASIS	118	0.27334	1.18915	0.181275	0.749009	1
SUBSTRATE_SPECIFIC_TRANSPORTER_ACTIVITY	352	0.259396	1.18841	0.183299	0.74611	1
CELL_SURFACE	64	0.287615	1.1877	0.194059	0.743185	1
POSITIVE_REGULATION_OF_TRANSFERASE_ACTIVITY	73	0.284085	1.18625	0.168906	0.742132	1
REGULATION_OF_PROTEIN_KINASE_ACTIVITY	134	0.255845	1.18468	0.143133	0.741667	1
LIGAND_GATED_CHANNEL_ACTIVITY	34	0.366645	1.18312	0.254032	0.741433	1
MEIOTIC_CELL_CYCLE	31	0.372911	1.18284	0.244275	0.737203	1
VESICLE_MEMBRANE	27	0.364451	1.17932	0.248971	0.742657	1
CELL_CELL_SIGNALING	364	0.266925	1.17905	0.200389	0.738539	1
G_PROTEIN_SIGNALING_COUPLED_TO_IP3_SECOND_MESSENGERPHOSPHOLIPASE_C_ACTIVATING	40	0.342555	1.17809	0.240631	0.736481	1
REGULATION_OF_KINASE_ACTIVITY	135	0.253738	1.17591	0.148936	0.738046	1
BONE_REMODELING	28	0.354951	1.17306	0.257485	0.741744	1
ACTIVATION_OF_PROTEIN_KINASE_ACTIVITY	25	0.351734	1.16948	0.230469	0.747651	1
REGULATION_OF_TRANSFERASE_ACTIVITY	137	0.25096	1.16899	0.155039	0.744178	1
CELL_MIGRATION	83	0.277704	1.16714	0.198428	0.744895	1
INSULIN_RECEPTOR_SIGNALING_PATHWAY	15	0.423476	1.16603	0.293522	0.743477	1
PROTEIN_HOMOOLIGOMERIZATION	17	0.377165	1.16418	0.274809	0.744022	1
GENERATION_OF_NEURONS	64	0.293824	1.16326	0.20202	0.742156	1
AMINE_BINDING	20	0.398874	1.16251	0.272727	0.739559	1
REGULATION_OF_TRANSPORT	56	0.288179	1.15775	0.23	0.748891	1
COATED_VESICLE_MEMBRANE	15	0.415695	1.15636	0.269841	0.74823	1
UDP_GLYCOSYLTRANSFERASE_ACTIVITY	36	0.329942	1.15492	0.242424	0.747908	1
GTPASE_REGULATOR_ACTIVITY	112	0.263944	1.15413	0.220441	0.745924	1
GUANYL_NUCLEOTIDE_EXCHANGE_FACTOR_ACTIVITY	38	0.323774	1.1529	0.248509	0.745097	1
GLYCOPROTEIN_METABOLIC_PROCESS	83	0.284413	1.15227	0.240586	0.742206	1
DEVELOPMENTAL_MATURATION	18	0.400377	1.14878	0.282	0.74772	1
VOLTAGE_GATED_POTASSIUM_CHANNEL_ACTIVITY	33	0.388011	1.14825	0.302144	0.744799	1
HYDROLASE_ACTIVITY_ACTING_ON_ACID_ANHYDRIDES	198	0.247645	1.14791	0.195918	0.741348	1
ENZYME_ACTIVATOR_ACTIVITY	109	0.255236	1.14648	0.185859	0.741259	1
NUCLEOSIDE_TRIPHOSPHATASE_ACTIVITY	186	0.248484	1.14505	0.208081	0.741327	1
CYTOSKELETON_ORGANIZATION_AND_BIOGENESIS	186	0.24691	1.14384	0.21135	0.740446	1
EPIDERMAL_GROWTH_FACTOR_RECEPTOR_SIGNALING_PATHWAY	18	0.399458	1.14228	0.292683	0.740447	1
MICROTUBULE_CYTOSKELETON	137	0.306235	1.14086	0.30303	0.740044	1
ACTIVATION_OF_MAPK_ACTIVITY	34	0.316139	1.14085	0.260784	0.735755	1
CYTOPLASMIC_VESICLE_MEMBRANE	25	0.356146	1.13002	0.308943	0.763643	1
CYTOPLASMIC_VESICLE_PART	25	0.356146	1.13002	0.308943	0.759254	1
CELLULAR_CARBOHYDRATE_CATABOLIC_PROCESS	21	0.372836	1.12954	0.319415	0.756401	1
CARBOHYDRATE_CATABOLIC_PROCESS	21	0.372836	1.12954	0.319415	0.752103	1
METAL_ION_TRANSPORT	99	0.301897	1.12788	0.306324	0.752649	1
ENZYME_INHIBITOR_ACTIVITY	113	0.250351	1.12475	0.228106	0.757351	1
PYROPHOSPHATASE_ACTIVITY	196	0.242123	1.1247	0.215292	0.753297	1
CONDENSED_CHROMOSOME	29	0.387162	1.12415	0.336538	0.750773	1
POLYSACCHARIDE_METABOLIC_PROCESS	16	0.377596	1.12289	0.303279	0.749973	1
SYSTEM_PROCESS	489	0.258652	1.1194	0.271047	0.755706	1
MEMBRANE_LIPID_BIOSYNTHETIC_PROCESS	40	0.314455	1.11917	0.278226	0.75212	1
CYTOSOL	170	0.238419	1.11186	0.241803	0.769473	1
POSITIVE_REGULATION_OF_MAP_KINASE_ACTIVITY	39	0.30139	1.10678	0.313609	0.780322	1
PROTEIN_BINDING_BRIDGING	56	0.282185	1.10387	0.303393	0.785013	1
LEUKOCYTE_MIGRATION	15	0.38596	1.10323	0.313373	0.782751	1
SMALL_GTPASE_REGULATOR_ACTIVITY	60	0.281511	1.10215	0.302372	0.781561	1
NERVOUS_SYSTEM_DEVELOPMENT	319	0.238014	1.09999	0.264113	0.78392	1
NEGATIVE_REGULATION_OF_CELL_DIFFERENTIATION	23	0.337832	1.09689	0.307536	0.788849	1
AMINO_ACID_CATABOLIC_PROCESS	24	0.344388	1.09667	0.35	0.785392	1
AMINE_CATABOLIC_PROCESS	26	0.334924	1.09625	0.340509	0.782463	1
ION_HOMEOSTASIS	111	0.260358	1.09595	0.303901	0.779293	1
PHOSPHOPROTEIN_PHOSPHATASE_ACTIVITY	77	0.261258	1.09408	0.27572	0.781075	1
CELLULAR_RESPONSE_TO_STIMULUS	17	0.364456	1.09014	0.325581	0.788716	1
CATION_HOMEOSTASIS	95	0.26686	1.08989	0.314815	0.785463	1
MICROTUBULE_CYTOSKELETON_ORGANIZATION_AND_BIOGENESIS	32	0.362407	1.08944	0.36	0.782805	1
NEGATIVE_REGULATION_OF_SIGNAL_TRANSDUCTION	30	0.32084	1.08888	0.308316	0.780492	1
VOLTAGE_GATED_POTASSIUM_CHANNEL_COMPLEX	37	0.356294	1.08784	0.344758	0.779497	1
BEHAVIOR	135	0.264993	1.08688	0.322	0.778316	1
HOMEOSTATIC_PROCESS	176	0.235029	1.08648	0.27593	0.775535	1
CATION_TRANSPORT	127	0.274347	1.08595	0.328767	0.773146	1
CELLULAR_MORPHOGENESIS_DURING_DIFFERENTIATION	37	0.302477	1.08443	0.329317	0.773812	1
HORMONE_ACTIVITY	40	0.323958	1.08324	0.352031	0.773291	1
GALACTOSYLTRANSFERASE_ACTIVITY	15	0.382097	1.08174	0.365657	0.773964	1
LYTIC_VACUOLE	56	0.286415	1.08037	0.34968	0.774061	1
LYSOSOME	56	0.286415	1.08037	0.34968	0.770322	1
CENTRAL_NERVOUS_SYSTEM_DEVELOPMENT	104	0.25672	1.07874	0.327161	0.771007	1
CELLULAR_LIPID_CATABOLIC_PROCESS	30	0.319841	1.0766	0.348837	0.77355	1
T_CELL_PROLIFERATION	16	0.37253	1.07327	0.368098	0.779543	1
ORGANIC_ACID_TRANSMEMBRANE_TRANSPORTER_ACTIVITY	44	0.29343	1.07247	0.348361	0.778059	1
CARBOXYLIC_ACID_TRANSMEMBRANE_TRANSPORTER_ACTIVITY	44	0.29343	1.07247	0.348361	0.774389	1
EXTRACELLULAR_MATRIX_STRUCTURAL_CONSTITUENT	25	0.360751	1.069	0.407186	0.780516	1
ACTIN_FILAMENT_BINDING	22	0.348793	1.06793	0.389796	0.779903	1
CLATHRIN_COATED_VESICLE	31	0.310963	1.06648	0.3625	0.78036	1
REGULATION_OF_ACTION_POTENTIAL	15	0.364696	1.06291	0.385417	0.786703	1
AXONOGENESIS	32	0.310377	1.06017	0.360248	0.790541	1
CATION_BINDING	192	0.21783	1.05754	0.326044	0.794208	1
CELLULAR_LOCALIZATION	326	0.217145	1.05737	0.304951	0.791054	1
ORGANIC_ACID_TRANSPORT	40	0.298064	1.05703	0.372428	0.788229	1
CARBOXYLIC_ACID_TRANSPORT	40	0.298064	1.05703	0.372428	0.784662	1
GOLGI_VESICLE_TRANSPORT	41	0.325899	1.05144	0.378431	0.797141	1
FEEDING_BEHAVIOR	19	0.374261	1.05008	0.403259	0.797355	1
APICAL_JUNCTION_COMPLEX	25	0.337508	1.04678	0.387226	0.803143	1
APICOLATERAL_PLASMA_MEMBRANE	25	0.337508	1.04678	0.387226	0.799574	1
RESPONSE_TO_HYPOXIA	25	0.325822	1.0464	0.384458	0.797084	1
AMINE_METABOLIC_PROCESS	128	0.237159	1.04509	0.366936	0.797275	1
REGULATION_OF_CELL_DIFFERENTIATION	46	0.273603	1.04507	0.380567	0.79383	1
CELLULAR_CATION_HOMEOSTASIS	92	0.255429	1.04405	0.381818	0.793222	1
HYDROLASE_ACTIVITY_HYDROLYZING_O_GLYCOSYL_COMPOUNDS	31	0.319765	1.0432	0.393075	0.792156	1
PROTEIN_PROCESSING	41	0.288696	1.0427	0.366197	0.790153	1
REGULATION_OF_HEART_CONTRACTION	25	0.341741	1.0421	0.419103	0.788421	1
INTRAMOLECULAR_OXIDOREDUCTASE_ACTIVITY	19	0.363425	1.0409	0.386076	0.788167	1
REGULATION_OF_CYCLIN_DEPENDENT_PROTEIN_KINASE_ACTIVITY	38	0.303859	1.04046	0.40198	0.786018	1
VIRAL_GENOME_REPLICATION	19	0.33576	1.03751	0.39	0.790791	1
HUMORAL_IMMUNE_RESPONSE	29	0.323832	1.0373	0.390533	0.787953	1
REGULATION_OF_MAP_KINASE_ACTIVITY	57	0.251618	1.0346	0.401544	0.792269	1
SERINE_TYPE_ENDOPEPTIDASE_INHIBITOR_ACTIVITY	23	0.337173	1.03454	0.402062	0.789174	1
POSITIVE_REGULATION_OF_PHOSPHORYLATION	21	0.325544	1.0337	0.427146	0.787966	1
RESPONSE_TO_DRUG	19	0.338467	1.03332	0.418327	0.785659	1
MYOBLAST_DIFFERENTIATION	15	0.357046	1.02688	0.4	0.800024	1
ESTABLISHMENT_OF_ORGANELLE_LOCALIZATION	16	0.374035	1.02502	0.427165	0.80171	1
EXCRETION	33	0.30541	1.02421	0.438247	0.800634	1
KINASE_REGULATOR_ACTIVITY	39	0.284523	1.02293	0.405512	0.800808	1
CHEMICAL_HOMEOSTASIS	135	0.236605	1.02146	0.406504	0.801592	1
COPPER_ION_BINDING	15	0.365485	1.01977	0.421053	0.802752	1
G_PROTEIN_COUPLED_RECEPTOR_BINDING	42	0.299418	1.01958	0.408818	0.799967	1
PROTEASE_INHIBITOR_ACTIVITY	39	0.296913	1.01414	0.414013	0.811787	1
MICROBODY	40	0.309061	1.01306	0.446894	0.811497	1
PEROXISOME	40	0.309061	1.01306	0.446894	0.808252	1
MEMBRANE_ORGANIZATION_AND_BIOGENESIS	122	0.223359	1.01228	0.406312	0.807108	1
SENSORY_PERCEPTION	158	0.256774	1.01029	0.432323	0.809349	1
NEURON_PROJECTION	17	0.347738	1.00957	0.427184	0.808014	1
ESTABLISHMENT_OF_CELLULAR_LOCALIZATION	315	0.208456	1.00885	0.396414	0.806858	1
RESPONSE_TO_LIGHT_STIMULUS	39	0.271368	1.00237	0.442	0.821172	1
LIPID_CATABOLIC_PROCESS	33	0.291202	1.00144	0.43301	0.820502	1
CELL_FRACTION	459	0.196463	1.00071	0.452055	0.819289	1
LIPOPROTEIN_BINDING	17	0.328543	0.999974	0.447525	0.817956	1
ISOMERASE_ACTIVITY	35	0.293134	0.999046	0.449393	0.817424	1
CALCIUM_ION_TRANSPORT	23	0.332872	0.998781	0.449807	0.81509	1
NEGATIVE_REGULATION_OF_BIOSYNTHETIC_PROCESS	26	0.30817	0.997731	0.467167	0.814929	1
EXOCYTOSIS	21	0.323235	0.996992	0.449704	0.814002	1
LYASE_ACTIVITY	65	0.264416	0.996511	0.452282	0.812197	1
HYDROLASE_ACTIVITY_ACTING_ON_GLYCOSYL_BONDS	40	0.284137	0.995114	0.457906	0.812924	1
NITROGEN_COMPOUND_METABOLIC_PROCESS	141	0.224515	0.992199	0.454183	0.817413	1
PEROXISOME_ORGANIZATION_AND_BIOGENESIS	16	0.356166	0.992114	0.464503	0.814646	1
VIRAL_INFECTIOUS_CYCLE	28	0.286087	0.98936	0.463462	0.818854	1
NEGATIVE_REGULATION_OF_CELLULAR_BIOSYNTHETIC_PROCESS	25	0.312476	0.986747	0.482558	0.82251	1
NITROGEN_COMPOUND_CATABOLIC_PROCESS	28	0.30075	0.983885	0.496032	0.827148	1
VACUOLE	63	0.257514	0.979962	0.492693	0.834281	1
LEADING_EDGE	36	0.273296	0.977133	0.483034	0.838594	1
MOLECULAR_ADAPTOR_ACTIVITY	46	0.250599	0.973797	0.503831	0.844551	1
SIGNAL_SEQUENCE_BINDING	15	0.346622	0.969324	0.491018	0.853581	1
LIPID_TRANSPORT	27	0.299915	0.968624	0.480392	0.852224	1
HYDROLASE_ACTIVITY_ACTING_ON_CARBON_NITROGEN_NOT_PEPTIDEBONDS	39	0.260885	0.964038	0.505952	0.861466	1
LOCOMOTORY_BEHAVIOR	86	0.252436	0.961564	0.488844	0.86495	1
TIGHT_JUNCTION	22	0.317492	0.961019	0.492958	0.863316	1
REGULATION_OF_BIOLOGICAL_QUALITY	358	0.192128	0.954976	0.56705	0.876275	1
ION_TRANSPORT	162	0.234729	0.954283	0.497984	0.874977	1
PHOSPHORIC_MONOESTER_HYDROLASE_ACTIVITY	104	0.220112	0.953361	0.539235	0.874179	1
TRANSPORT_VESICLE	28	0.287351	0.952691	0.51503	0.872858	1
CARBON_CARBON_LYASE_ACTIVITY	16	0.33304	0.949572	0.522	0.87812	1
REGULATION_OF_MAPKKK_CASCADE	18	0.326902	0.949484	0.524851	0.875284	1
CELL_CORTEX	36	0.265403	0.947462	0.518145	0.877606	1
PHAGOCYTOSIS	15	0.333206	0.946062	0.524851	0.878389	1
RUFFLE	23	0.306889	0.942761	0.522917	0.883978	1
NEUROTRANSMITTER_RECEPTOR_ACTIVITY	44	0.304848	0.941482	0.525151	0.884289	1
NEGATIVE_REGULATION_OF_MAP_KINASE_ACTIVITY	15	0.322548	0.937546	0.536688	0.89162	1
OXIDOREDUCTASE_ACTIVITY	262	0.211432	0.937081	0.544762	0.889721	1
REGULATION_OF_PROTEIN_SECRETION	19	0.307205	0.936125	0.536926	0.889166	1
ATPASE_ACTIVITY_COUPLED	85	0.224157	0.932653	0.554393	0.894889	1
ENZYME_BINDING	152	0.195655	0.93172	0.603884	0.894359	1
MOTOR_ACTIVITY	28	0.300966	0.931488	0.530021	0.891876	1
MUSCLE_CELL_DIFFERENTIATION	20	0.297662	0.928038	0.552734	0.898052	1
PHOSPHOTRANSFERASE_ACTIVITY_ALCOHOL_GROUP_AS_ACCEPTOR	298	0.183525	0.927562	0.652259	0.896269	1
ANION_CATION_SYMPORTER_ACTIVITY	15	0.331994	0.926712	0.519348	0.895401	1
KINASE_ACTIVITY	331	0.179633	0.924808	0.666667	0.897491	1
ION_BINDING	239	0.18346	0.923039	0.666667	0.89906	1
REGULATION_OF_G_PROTEIN_COUPLED_RECEPTOR_PROTEIN_SIGNALING_PATHWAY	23	0.301729	0.922238	0.548515	0.898193	1
VIRAL_REPRODUCTION	37	0.246426	0.916979	0.587669	0.908758	1
HEMATOPOIETIN_INTERFERON_CLASSD200_DOMAIN_CYTOKINE_RECEPTOR_ACTIVITY	30	0.28483	0.909942	0.583804	0.92398	1
GAMETE_GENERATION	89	0.213974	0.908378	0.590909	0.924734	1
DRUG_BINDING	15	0.327387	0.908262	0.576699	0.922013	1
NEGATIVE_REGULATION_OF_TRANSFERASE_ACTIVITY	28	0.259799	0.907214	0.596741	0.921601	1
STEROID_BINDING	18	0.29864	0.90698	0.548193	0.919155	1
ANATOMICAL_STRUCTURE_MORPHOGENESIS	332	0.183963	0.904517	0.709419	0.922262	1
REGULATION_OF_JNK_ACTIVITY	18	0.288933	0.903138	0.568093	0.92268	1
ENZYME_LINKED_RECEPTOR_PROTEIN_SIGNALING_PATHWAY	126	0.197924	0.899233	0.692015	0.929404	1
CYTOKINE_METABOLIC_PROCESS	36	0.26679	0.896908	0.582031	0.932194	1
JNK_CASCADE	44	0.244526	0.896486	0.629063	0.930323	1
MEIOTIC_RECOMBINATION	16	0.328158	0.895182	0.582353	0.93082	1
OXIDOREDUCTASE_ACTIVITY_ACTING_ON_CH_OH_GROUP_OF_DONORS	54	0.256126	0.893296	0.624746	0.932657	1
ACTIN_FILAMENT_BASED_PROCESS	102	0.205529	0.893146	0.662109	0.929987	1
REGULATION_OF_CATALYTIC_ACTIVITY	239	0.177487	0.891555	0.762	0.931046	1
PROTEIN_DOMAIN_SPECIFIC_BINDING	58	0.220057	0.89042	0.668016	0.930964	1
PROTEIN_HOMODIMERIZATION_ACTIVITY	109	0.200935	0.889535	0.702128	0.930223	1
DEFENSE_RESPONSE_TO_BACTERIUM	16	0.314125	0.881466	0.605714	0.947576	1
PROTEIN_SECRETION	28	0.264425	0.88135	0.641975	0.944896	1
PROTEIN_KINASE_INHIBITOR_ACTIVITY	22	0.283529	0.876657	0.608434	0.953579	1
EXTRACELLULAR_SPACE	218	0.210729	0.876404	0.621032	0.95125	1
IMMUNE_SYSTEM_PROCESS	293	0.189495	0.876193	0.707129	0.948918	1
MYOFIBRIL	18	0.300344	0.874488	0.603622	0.950147	1
TRANSFERASE_ACTIVITY_TRANSFERRING_ACYL_GROUPS	51	0.237897	0.874204	0.656064	0.94789	1
CARBOHYDRATE_TRANSMEMBRANE_TRANSPORTER_ACTIVITY	15	0.311925	0.872633	0.625	0.948875	1
SH3_SH2_ADAPTOR_ACTIVITY	40	0.231517	0.871311	0.697087	0.949161	1
ADHERENS_JUNCTION	17	0.305181	0.871071	0.618367	0.946858	1
SYNAPSE	23	0.278007	0.870724	0.606362	0.944804	1
REGULATION_OF_PROTEIN_STABILITY	16	0.299019	0.869305	0.60274	0.945385	1
PROTEIN_AMINO_ACID_DEPHOSPHORYLATION	58	0.218016	0.868378	0.697531	0.944701	1
MITOCHONDRIAL_RESPIRATORY_CHAIN	21	0.33002	0.868075	0.597679	0.942636	1
TRANSMEMBRANE_RECEPTOR_PROTEIN_TYROSINE_KINASE_SIGNALING_PATHWAY	75	0.210274	0.867723	0.71619	0.940602	1
KINASE_INHIBITOR_ACTIVITY	23	0.278037	0.866471	0.617886	0.940759	1
T_CELL_ACTIVATION	39	0.254258	0.865776	0.614786	0.939567	1
STRESS_ACTIVATED_PROTEIN_KINASE_SIGNALING_PATHWAY	45	0.235551	0.865244	0.668561	0.938044	1
PEPTIDE_BINDING	79	0.226445	0.864594	0.657315	0.936864	1
PHOSPHOLIPID_BINDING	38	0.230229	0.863164	0.694779	0.937565	1
NEUROTRANSMITTER_BINDING	46	0.275289	0.861955	0.580838	0.937523	1
GTPASE_ACTIVATOR_ACTIVITY	54	0.219361	0.861261	0.709812	0.936324	1
REGULATION_OF_BODY_FLUID_LEVELS	53	0.238317	0.859948	0.651911	0.936589	1
MITOCHONDRIAL_TRANSPORT	18	0.290501	0.857274	0.645669	0.940187	1
CONTRACTILE_FIBER	24	0.278393	0.856832	0.637681	0.938476	1
CARBOHYDRATE_TRANSPORT	17	0.285643	0.85544	0.656627	0.939014	1
ACTIN_FILAMENT_ORGANIZATION	22	0.278737	0.854356	0.652439	0.93884	1
ATPASE_ACTIVITY	100	0.204271	0.853381	0.673387	0.938279	1
PROTEIN_SERINE_THREONINE_KINASE_ACTIVITY	178	0.180882	0.852628	0.781818	0.937293	1
CELL_PROJECTION_PART	15	0.297005	0.850109	0.672802	0.940308	1
RESPONSE_TO_ABIOTIC_STIMULUS	77	0.203921	0.849018	0.747454	0.939953	1
PROTEIN_C_TERMINUS_BINDING	70	0.213568	0.848331	0.70935	0.938779	1
INTERMEDIATE_FILAMENT_CYTOSKELETON	21	0.286763	0.847476	0.654902	0.938025	1
INTERMEDIATE_FILAMENT	21	0.286763	0.847476	0.654902	0.935345	1
NUCLEAR_CHROMOSOME	45	0.260138	0.845884	0.655512	0.936349	1
ICOSANOID_METABOLIC_PROCESS	16	0.295406	0.844607	0.645349	0.936368	1
POSITIVE_REGULATION_OF_CELL_DIFFERENTIATION	20	0.275307	0.843624	0.674556	0.935824	1
AMINE_TRANSPORT	35	0.243183	0.84356	0.698514	0.933305	1
TRANSFERASE_ACTIVITY_TRANSFERRING_PHOSPHORUS_CONTAINING_GROUPS	379	0.161846	0.843002	0.894118	0.931992	1
OXIDOREDUCTASE_ACTIVITY_GO_0016616	49	0.244113	0.841261	0.677165	0.93325	1
INTRACELLULAR_TRANSPORT	251	0.184301	0.841242	0.79	0.930669	1
LIPID_BINDING	74	0.201439	0.841008	0.77131	0.928578	1
ORGAN_MORPHOGENESIS	132	0.188456	0.839441	0.795547	0.929386	1
POSITIVE_REGULATION_OF_CYTOKINE_BIOSYNTHETIC_PROCESS	22	0.274632	0.838847	0.685547	0.928099	1
TRANSFERASE_ACTIVITY_TRANSFERRING_GLYCOSYL_GROUPS	97	0.195333	0.836092	0.77	0.931402	1
DI___TRI_VALENT_INORGANIC_CATION_TRANSPORT	27	0.256318	0.835108	0.694882	0.930772	1
POSITIVE_REGULATION_OF_PHOSPHATE_METABOLIC_PROCESS	23	0.257027	0.835104	0.727626	0.928217	1
ENERGY_RESERVE_METABOLIC_PROCESS	15	0.28152	0.83504	0.682474	0.92578	1
IDENTICAL_PROTEIN_BINDING	256	0.167928	0.83029	0.88403	0.933313	1
DEPHOSPHORYLATION	65	0.200716	0.829469	0.79596	0.932468	1
HEMATOPOIETIN_INTERFERON_CLASSD200_DOMAIN_CYTOKINE_RECEPTOR_BINDING	22	0.296172	0.828646	0.683398	0.931561	1
INTEGRAL_TO_ORGANELLE_MEMBRANE	42	0.231276	0.827574	0.713163	0.931102	1
RESPONSE_TO_HORMONE_STIMULUS	25	0.248868	0.82574	0.752437	0.932327	1
PROTEIN_SERINE_THREONINE_PHOSPHATASE_ACTIVITY	22	0.260204	0.825041	0.729622	0.931265	1
AMINE_TRANSMEMBRANE_TRANSPORTER_ACTIVITY	39	0.230971	0.825008	0.7	0.928832	1
NUCLEOBASENUCLEOSIDENUCLEOTIDE_AND_NUCLEIC_ACID_TRANSPORT	27	0.25796	0.824392	0.712831	0.927584	1
PROTEIN_AMINO_ACID_PHOSPHORYLATION	237	0.167753	0.818029	0.908367	0.937847	1
RESPONSE_TO_RADIATION	51	0.210919	0.817103	0.792757	0.937232	1
NEGATIVE_REGULATION_OF_CELLULAR_COMPONENT_ORGANIZATION_AND_BIOGENESIS	25	0.249474	0.816734	0.744726	0.935494	1
RAS_GUANYL_NUCLEOTIDE_EXCHANGE_FACTOR_ACTIVITY	15	0.294912	0.815376	0.72167	0.935686	1
REGULATION_OF_PHOSPHORYLATION	40	0.222705	0.815375	0.768627	0.933207	1
INTERLEUKIN_RECEPTOR_ACTIVITY	18	0.292543	0.812871	0.707129	0.935743	1
INTRINSIC_TO_ORGANELLE_MEMBRANE	44	0.226197	0.812035	0.748	0.934844	1
NEGATIVE_REGULATION_OF_CATALYTIC_ACTIVITY	61	0.197426	0.811988	0.814672	0.932469	1
CENTROSOME	52	0.243477	0.810716	0.676707	0.932461	1
BIOGENIC_AMINE_METABOLIC_PROCESS	16	0.269062	0.808299	0.743446	0.934615	1
RECEPTOR_BINDING	329	0.167435	0.804601	0.864971	0.939294	1
OXYGEN_BINDING	19	0.277855	0.802576	0.701195	0.940539	1
CYTOKINESIS	16	0.309768	0.801986	0.660819	0.939099	1
MEIOSIS_I	19	0.277939	0.801893	0.707269	0.936801	1
CYTOKINE_BIOSYNTHETIC_PROCESS	35	0.237747	0.80037	0.740158	0.937225	1
INTERCELLULAR_JUNCTION	52	0.214024	0.794106	0.782609	0.946431	1
PROTEIN_OLIGOMERIZATION	35	0.213208	0.792931	0.812854	0.946028	1
MYELOID_CELL_DIFFERENTIATION	34	0.223533	0.792009	0.802062	0.945243	1
MICROTUBULE_ORGANIZING_CENTER	59	0.236513	0.791485	0.710472	0.943823	1
AMINO_ACID_AND_DERIVATIVE_METABOLIC_PROCESS	95	0.188219	0.791361	0.86157	0.941617	1
METALLOENDOPEPTIDASE_ACTIVITY	26	0.245704	0.784382	0.789157	0.951558	1
G_PROTEIN_COUPLED_RECEPTOR_PROTEIN_SIGNALING_PATHWAY	303	0.19205	0.779508	0.782	0.957802	1
EXTRACELLULAR_REGION	389	0.176475	0.778209	0.85	0.957556	1
CELLULAR_DEFENSE_RESPONSE	52	0.219248	0.776885	0.772727	0.95724	1
SMALL_GTPASE_BINDING	26	0.228458	0.775599	0.820619	0.956878	1
G1_PHASE	15	0.271199	0.775183	0.748031	0.955181	1
CELL_JUNCTION	63	0.199881	0.774576	0.834331	0.953834	1
SEXUAL_REPRODUCTION	108	0.182964	0.772126	0.859756	0.955457	1
SISTER_CHROMATID_SEGREGATION	16	0.314623	0.771787	0.664729	0.953655	1
LEUKOCYTE_ACTIVATION	59	0.202715	0.766894	0.831041	0.959526	1
CHEMOKINE_ACTIVITY	36	0.239096	0.765341	0.760246	0.959559	1
REGULATION_OF_CYTOKINE_BIOSYNTHETIC_PROCESS	32	0.231412	0.76523	0.79249	0.957332	1
DEFENSE_RESPONSE	235	0.180862	0.762957	0.846154	0.958708	1
EMBRYONIC_DEVELOPMENT	43	0.202403	0.762536	0.865613	0.956992	1
ENDOSOME	60	0.200668	0.755917	0.859438	0.964849	1
SERINE_HYDROLASE_ACTIVITY	42	0.217711	0.754361	0.810277	0.964816	1
ORGANELLE_OUTER_MEMBRANE	20	0.241373	0.752487	0.818533	0.965288	1
RESPONSE_TO_STRESS	456	0.144706	0.752433	0.992248	0.962998	1
PHOSPHOLIPID_BIOSYNTHETIC_PROCESS	35	0.22236	0.752151	0.809816	0.961068	1
ENDOPLASMIC_RETICULUM	243	0.17659	0.750738	0.866405	0.960916	1
OXIDOREDUCTASE_ACTIVITY_ACTING_ON_NADH_OR_NADPH	24	0.242774	0.749548	0.789683	0.960347	1
RESPONSE_TO_EXTERNAL_STIMULUS	276	0.168187	0.743318	0.883065	0.966961	1
MITOTIC_SISTER_CHROMATID_SEGREGATION	15	0.316132	0.74294	0.721443	0.965194	1
ELECTRON_CARRIER_ACTIVITY	74	0.203021	0.74083	0.827723	0.965824	1
NITROGEN_COMPOUND_BIOSYNTHETIC_PROCESS	25	0.227151	0.73633	0.861217	0.969789	1
PROTEIN_KINASE_ACTIVITY	254	0.147656	0.734715	0.979839	0.969703	1
SKELETAL_MUSCLE_DEVELOPMENT	29	0.215582	0.733973	0.866405	0.968376	1
DI___TRI_VALENT_INORGANIC_CATION_TRANSMEMBRANE_TRANSPORTER_ACTIVITY	21	0.226632	0.733296	0.853119	0.966979	1
SPINDLE	37	0.269779	0.729441	0.698039	0.969862	1
CHEMOKINE_RECEPTOR_BINDING	37	0.223843	0.723626	0.805668	0.975354	1
MORPHOGENESIS_OF_AN_EPITHELIUM	15	0.271868	0.723532	0.798465	0.973166	1
RAS_GTPASE_BINDING	21	0.22922	0.722975	0.846791	0.971567	1
GENERATION_OF_PRECURSOR_METABOLITES_AND_ENERGY	117	0.165844	0.719473	0.940476	0.97371	1
FEMALE_PREGNANCY	41	0.205103	0.714534	0.849287	0.977563	1
TRANSFERASE_ACTIVITY_TRANSFERRING_HEXOSYL_GROUPS	70	0.182983	0.712849	0.910931	0.977428	1
EXTRACELLULAR_REGION_PART	302	0.165693	0.712287	0.933594	0.975832	1
PERINUCLEAR_REGION_OF_CYTOPLASM	51	0.180852	0.710088	0.929006	0.976008	1
MULTI_ORGANISM_PROCESS	131	0.166821	0.706776	0.945631	0.977567	1
MESODERM_DEVELOPMENT	22	0.218333	0.704037	0.889583	0.978459	1
M_PHASE	100	0.212614	0.698325	0.75442	0.982442	1
LIPID_TRANSPORTER_ACTIVITY	23	0.225659	0.689999	0.865784	0.989079	1
NEGATIVE_REGULATION_OF_DNA_BINDING	15	0.243806	0.689715	0.875252	0.987121	1
POSITIVE_REGULATION_OF_CELL_CYCLE	15	0.241475	0.689086	0.865731	0.985498	1
RESPONSE_TO_OTHER_ORGANISM	65	0.182779	0.674862	0.932563	0.997404	1
SECOND_MESSENGER_MEDIATED_SIGNALING	144	0.169776	0.673497	0.924603	0.996377	1
HOMEOSTASIS_OF_NUMBER_OF_CELLS	20	0.215478	0.670118	0.891837	0.997221	1
GTPASE_BINDING	27	0.1953	0.667156	0.931106	0.997475	1
GROWTH_FACTOR_ACTIVITY	48	0.184263	0.661863	0.914563	0.999702	1
POSITIVE_REGULATION_OF_TRANSLATION	29	0.202264	0.657119	0.913462	1	1
INNATE_IMMUNE_RESPONSE	19	0.216911	0.653957	0.912698	1	1
RESPONSE_TO_BACTERIUM	21	0.213825	0.649481	0.915254	1	1
STRIATED_MUSCLE_DEVELOPMENT	38	0.181015	0.64651	0.947776	1	1
RESPONSE_TO_VIRUS	42	0.188861	0.646477	0.93032	1	1
CONTRACTILE_FIBER_PART	22	0.214086	0.644964	0.90303	0.999412	1
PHOSPHOLIPID_METABOLIC_PROCESS	64	0.162553	0.642342	0.975855	0.999104	1
MICROTUBULE_ORGANIZING_CENTER_PART	16	0.235367	0.641137	0.892929	0.997736	1
POSITIVE_REGULATION_OF_IMMUNE_RESPONSE	22	0.200476	0.633998	0.932914	1	1
NEUROPEPTIDE_BINDING	19	0.250384	0.632852	0.831301	0.999019	1
NEUROPEPTIDE_RECEPTOR_ACTIVITY	19	0.250384	0.632852	0.831301	0.996804	1
TISSUE_DEVELOPMENT	124	0.15303	0.628224	0.971751	0.997683	1
RESPONSE_TO_WOUNDING	170	0.151242	0.624796	0.989474	0.99762	1
LEUKOCYTE_DIFFERENTIATION	34	0.178467	0.611229	0.966874	1	1
HEART_DEVELOPMENT	34	0.174755	0.597841	0.961924	1	1
HEMOSTASIS	44	0.172582	0.595014	0.950298	1	1
CYTOKINE_ACTIVITY	92	0.155788	0.594718	0.986056	1	1
INFLAMMATORY_RESPONSE	116	0.148287	0.588512	0.985743	1	1
GLYCEROPHOSPHOLIPID_BIOSYNTHETIC_PROCESS	27	0.185566	0.580457	0.966337	1	1
REGULATION_OF_IMMUNE_RESPONSE	26	0.177448	0.579507	0.968944	1	1
PIGMENT_BIOSYNTHETIC_PROCESS	16	0.216785	0.578479	0.94186	1	1
PIGMENT_METABOLIC_PROCESS	17	0.213638	0.577289	0.947776	1	1
CYTOKINE_BINDING	43	0.168852	0.57626	0.976	0.999694	1
INORGANIC_ANION_TRANSPORT	16	0.194595	0.575906	0.95749	0.99768	1
REGULATION_OF_MUSCLE_CONTRACTION	18	0.189241	0.547733	0.973306	1	1
TRANSFERASE_ACTIVITY_TRANSFERRING_ONE_CARBON_GROUPS	34	0.167428	0.546878	0.984436	1	1
METHYLTRANSFERASE_ACTIVITY	33	0.169019	0.544339	0.978474	1	1
POSITIVE_REGULATION_OF_JNK_ACTIVITY	16	0.179425	0.536554	0.977316	1	1
BLOOD_COAGULATION	39	0.159553	0.526185	0.979592	1	1
COAGULATION	39	0.159553	0.526185	0.979592	0.999656	1
CHROMOSOME	107	0.154472	0.52088	0.964567	0.998694	1
RESPONSE_TO_OXIDATIVE_STRESS	39	0.137554	0.502408	0.99807	0.999776	1
CYTOKINE_SECRETION	15	0.172169	0.496728	0.98996	0.998538	1
AMINE_RECEPTOR_ACTIVITY	31	0.171294	0.482267	0.958167	0.998471	1
ER_GOLGI_INTERMEDIATE_COMPARTMENT	21	0.171869	0.460498	0.984556	0.998472	1
REPLICATION_FORK	17	0.140574	0.339616	0.998043	0.999922	1

## Sheet: S3_cgp_pc2_neg
Supplementary Table: Enrichment of GO Biological Processes calculated using GSEA against principle components of the fully imputed drug sensitivity matrix.
Note: High values of pc2 imply multi-drug SENSITIVITY. Thus, the negative enrichment scores for these gene sets implies that high expression of these genes is associated with multi-drug resistance.
Spearman correlation of pc2 and median drug sensitivity = -0.20; P = 5.57e-07
Abbreviations: ES, Enrichment Score; NES, Normalized Enrichment Score; NOM p-value, Nominal P-value (identified by label permutation); FDR, False Discovery Rate; FWER, Family-wise Error Rate.
MSigDB GeneSet: c5.all.v4.0.symbols
GO Term	SIZE	ES	NES	NOM P-val	FDR q-val	FWER p-val
TRANSPORT_VESICLE	28	-0.587498	-1.90283	0	0.65298	0.354
LIGAND_DEPENDENT_NUCLEAR_RECEPTOR_ACTIVITY	25	-0.539092	-1.74974	0.00796813	1	0.789
VESICLE	109	-0.393379	-1.69569	0	1	0.909
CYTOPLASMIC_VESICLE	104	-0.394215	-1.68492	0	1	0.925
CYTOPLASMIC_MEMBRANE_BOUND_VESICLE	100	-0.399618	-1.68446	0.0019802	1	0.927
MICROBODY	40	-0.502465	-1.66968	0.0325866	0.954748	0.939
PEROXISOME	40	-0.502465	-1.66968	0.0325866	0.818356	0.939
PROTEIN_KINASE_INHIBITOR_ACTIVITY	22	-0.523222	-1.66509	0.0179641	0.745193	0.949
MEMBRANE_BOUND_VESICLE	102	-0.393536	-1.65991	0	0.688487	0.953
ENDOSOME	60	-0.437838	-1.65344	0.0135397	0.651538	0.958
COATED_VESICLE	39	-0.466594	-1.65273	0.015534	0.595261	0.958
GOLGI_ASSOCIATED_VESICLE	25	-0.531209	-1.64087	0.0243408	0.596939	0.968
HYDRO_LYASE_ACTIVITY	27	-0.505866	-1.63624	0.00996016	0.57005	0.971
GOLGI_APPARATUS_PART	84	-0.427736	-1.63076	0.016	0.550739	0.978
CLATHRIN_COATED_VESICLE	31	-0.464912	-1.61404	0.015444	0.581308	0.986
KINASE_INHIBITOR_ACTIVITY	23	-0.505182	-1.6138	0.0239521	0.545601	0.986
GOLGI_MEMBRANE	41	-0.455108	-1.61222	0.0281125	0.519046	0.986
GLYCOPROTEIN_METABOLIC_PROCESS	83	-0.406898	-1.59682	0.016129	0.547778	0.989
GOLGI_APPARATUS	195	-0.351753	-1.59123	0.00784314	0.540343	0.992
BASAL_LAMINA	18	-0.53649	-1.58633	0.0490798	0.531861	0.992
REGULATION_OF_CYTOKINE_PRODUCTION	20	-0.523748	-1.576	0.0292887	0.542857	0.995
GLYCOPROTEIN_BIOSYNTHETIC_PROCESS	68	-0.406552	-1.56105	0.0303644	0.573947	0.997
RESPONSE_TO_HORMONE_STIMULUS	25	-0.464003	-1.55727	0.0383142	0.562437	0.997
SULFUR_METABOLIC_PROCESS	29	-0.46824	-1.53894	0.0541082	0.609809	0.999
PRIMARY_ACTIVE_TRANSMEMBRANE_TRANSPORTER_ACTIVITY	37	-0.431644	-1.52265	0.0383065	0.650473	0.999
STEROID_BINDING	18	-0.507408	-1.5218	0.0472279	0.628916	0.999
BASEMENT_MEMBRANE	33	-0.460733	-1.51924	0.0515873	0.61457	0.999
AMINE_BIOSYNTHETIC_PROCESS	15	-0.528443	-1.51452	0.035865	0.611146	0.999
VESICLE_MEDIATED_TRANSPORT	174	-0.33126	-1.49999	0.0178218	0.647181	0.999
LIPID_TRANSPORTER_ACTIVITY	23	-0.485186	-1.49272	0.0564516	0.654111	1
CARBON_OXYGEN_LYASE_ACTIVITY	31	-0.440969	-1.48324	0.0489237	0.671586	1
CARBOHYDRATE_TRANSPORT	17	-0.501158	-1.48068	0.0630975	0.660175	1
HYDROLASE_ACTIVITY_ACTING_ON_ACID_ANHYDRIDESCATALYZING_TRANSMEMBRANE_MOVEMENT_OF_SUBSTANCES	36	-0.423984	-1.47655	0.0473251	0.654314	1
GLYCEROPHOSPHOLIPID_METABOLIC_PROCESS	40	-0.416485	-1.46761	0.0695825	0.670949	1
GOLGI_VESICLE_TRANSPORT	41	-0.458848	-1.46614	0.0808679	0.658098	1
REGULATION_OF_ACTION_POTENTIAL	15	-0.481436	-1.45585	0.0709812	0.681465	1
CYSTEINE_TYPE_PEPTIDASE_ACTIVITY	49	-0.377217	-1.45449	0.0383142	0.66839	1
ENDOSOME_TRANSPORT	22	-0.476314	-1.45437	0.0693642	0.651262	1
MONOOXYGENASE_ACTIVITY	28	-0.453989	-1.45061	0.074856	0.649189	1
INTRINSIC_TO_ORGANELLE_MEMBRANE	44	-0.408156	-1.44768	0.0743802	0.644031	1
OXIDOREDUCTASE_ACTIVITY_ACTING_ON_THE_CH_CH_GROUP_OF_DONORS	22	-0.475468	-1.44341	0.0714286	0.64385	1
INTEGRAL_TO_ORGANELLE_MEMBRANE	42	-0.408346	-1.44166	0.0723141	0.634618	1
NITROGEN_COMPOUND_BIOSYNTHETIC_PROCESS	25	-0.439233	-1.44145	0.0531915	0.620612	1
COATED_VESICLE_MEMBRANE	15	-0.523364	-1.44117	0.076	0.607281	1
TRANS_GOLGI_NETWORK	19	-0.462949	-1.43487	0.0634328	0.615478	1
ATPASE_ACTIVITY_COUPLED_TO_MOVEMENT_OF_SUBSTANCES	37	-0.405264	-1.42505	0.0658436	0.636574	1
LIPID_METABOLIC_PROCESS	284	-0.30475	-1.40885	0.0371901	0.681201	1
CELL_STRUCTURE_DISASSEMBLY_DURING_APOPTOSIS	17	-0.469076	-1.40348	0.0858209	0.687859	1
INSULIN_RECEPTOR_SIGNALING_PATHWAY	15	-0.511432	-1.40005	0.0972222	0.686913	1
RESPONSE_TO_OXIDATIVE_STRESS	39	-0.388261	-1.39465	0.0643154	0.693923	1
LIPID_TRANSPORT	27	-0.436325	-1.3937	0.0956175	0.683169	1
ACTIN_CYTOSKELETON	113	-0.329092	-1.38703	0.0628931	0.694834	1
BASOLATERAL_PLASMA_MEMBRANE	25	-0.416465	-1.38286	0.10241	0.697886	1
ALCOHOL_METABOLIC_PROCESS	84	-0.339846	-1.38273	0.0684105	0.685366	1
VESICLE_MEMBRANE	27	-0.426147	-1.37257	0.103175	0.709856	1
POSITIVE_REGULATION_OF_CELL_DIFFERENTIATION	20	-0.442956	-1.37094	0.0989474	0.702843	1
MEMBRANE_FRACTION	316	-0.287324	-1.3675	0.0222222	0.703434	1
PHOSPHOLIPID_BIOSYNTHETIC_PROCESS	35	-0.405994	-1.36582	0.114286	0.697515	1
CYTOPLASMIC_VESICLE_MEMBRANE	25	-0.427534	-1.36071	0.141434	0.704442	1
CYTOPLASMIC_VESICLE_PART	25	-0.427534	-1.36071	0.141434	0.692702	1
EPIDERMAL_GROWTH_FACTOR_RECEPTOR_SIGNALING_PATHWAY	18	-0.465778	-1.3469	0.130612	0.730252	1
ACTIN_FILAMENT_BINDING	22	-0.424307	-1.32782	0.134956	0.791592	1
LIPID_BIOSYNTHETIC_PROCESS	84	-0.315113	-1.32733	0.0838323	0.780825	1
CELLULAR_LIPID_METABOLIC_PROCESS	220	-0.29281	-1.32455	0.0703934	0.7792	1
EXTRACELLULAR_MATRIX_PART	51	-0.391104	-1.322	0.153543	0.776747	1
PROTEASOME_COMPLEX	21	-0.521707	-1.31845	0.196532	0.778547	1
NEGATIVE_REGULATION_OF_BIOSYNTHETIC_PROCESS	26	-0.399777	-1.31815	0.121857	0.768122	1
TRANSFERASE_ACTIVITY_TRANSFERRING_HEXOSYL_GROUPS	70	-0.339239	-1.31721	0.111562	0.760031	1
PROTEIN_AMINO_ACID_N_LINKED_GLYCOSYLATION	28	-0.400721	-1.31069	0.151874	0.773543	1
NEGATIVE_REGULATION_OF_CELLULAR_BIOSYNTHETIC_PROCESS	25	-0.400466	-1.3052	0.137864	0.783468	1
GLYCEROPHOSPHOLIPID_BIOSYNTHETIC_PROCESS	27	-0.422339	-1.298	0.168699	0.80004	1
RESPONSE_TO_DRUG	19	-0.424361	-1.29622	0.123984	0.795973	1
UDP_GLYCOSYLTRANSFERASE_ACTIVITY	36	-0.375023	-1.29418	0.150943	0.792513	1
PHOSPHOLIPID_METABOLIC_PROCESS	64	-0.326755	-1.29319	0.11546	0.785791	1
ATPASE_ACTIVITY_COUPLED_TO_TRANSMEMBRANE_MOVEMENT_OF_IONS	22	-0.410843	-1.29162	0.135294	0.781469	1
CARBOHYDRATE_TRANSMEMBRANE_TRANSPORTER_ACTIVITY	15	-0.461012	-1.28691	0.16568	0.788891	1
CYTOSKELETON_DEPENDENT_INTRACELLULAR_TRANSPORT	26	-0.388055	-1.28575	0.170385	0.782787	1
PROTEIN_PROCESSING	41	-0.345629	-1.27902	0.116761	0.79789	1
MEMBRANE_LIPID_BIOSYNTHETIC_PROCESS	40	-0.362195	-1.27811	0.167339	0.791198	1
CALCIUM_INDEPENDENT_CELL_CELL_ADHESION	16	-0.477889	-1.27649	0.201566	0.787188	1
OXIDOREDUCTASE_ACTIVITY_GO_0016705	35	-0.362399	-1.26968	0.170923	0.802632	1
STEROID_BIOSYNTHETIC_PROCESS	22	-0.420224	-1.26875	0.183071	0.79651	1
PROTEIN_COMPLEX_BINDING	52	-0.3267	-1.26863	0.160079	0.787397	1
OXIDOREDUCTASE_ACTIVITY_GO_0016616	49	-0.356148	-1.26389	0.206413	0.794831	1
CELL_CORTEX	36	-0.347624	-1.26049	0.1625	0.797755	1
PHOSPHOINOSITIDE_BIOSYNTHETIC_PROCESS	21	-0.449763	-1.25885	0.213415	0.794906	1
PHOSPHOINOSITIDE_METABOLIC_PROCESS	27	-0.405919	-1.25768	0.201207	0.790041	1
SECRETORY_PATHWAY	71	-0.323698	-1.25589	0.165029	0.787368	1
POSITIVE_REGULATION_OF_PROTEIN_AMINO_ACID_PHOSPHORYLATION	15	-0.429166	-1.25411	0.179688	0.784945	1
G1_PHASE	15	-0.441241	-1.25272	0.185039	0.781197	1
STEROID_METABOLIC_PROCESS	67	-0.332964	-1.25197	0.166667	0.774921	1
CYTOSOL	170	-0.265909	-1.25193	0.0922131	0.766691	1
ORGANELLE_LOCALIZATION	20	-0.404489	-1.25085	0.205645	0.761871	1
ENDOPLASMIC_RETICULUM_PART	84	-0.338559	-1.25083	0.194389	0.753811	1
SH3_SH2_ADAPTOR_ACTIVITY	40	-0.334281	-1.24791	0.153696	0.755401	1
NEGATIVE_REGULATION_OF_TRANSLATION	19	-0.403863	-1.24341	0.195122	0.763508	1
INTEGRAL_TO_ENDOPLASMIC_RETICULUM_MEMBRANE	19	-0.424022	-1.24191	0.213389	0.760601	1
INTRINSIC_TO_ENDOPLASMIC_RETICULUM_MEMBRANE	19	-0.424022	-1.24191	0.213389	0.75284	1
CELL_JUNCTION	63	-0.31871	-1.24077	0.17495	0.749042	1
FATTY_ACID_OXIDATION	16	-0.448477	-1.23876	0.209486	0.747998	1
MEMBRANE_LIPID_METABOLIC_PROCESS	85	-0.299817	-1.23794	0.170974	0.743395	1
NUCLEAR_ENVELOPE_ENDOPLASMIC_RETICULUM_NETWORK	82	-0.332168	-1.23449	0.184647	0.747921	1
GALACTOSYLTRANSFERASE_ACTIVITY	15	-0.429018	-1.23377	0.227823	0.743057	1
AMINO_ACID_DERIVATIVE_METABOLIC_PROCESS	23	-0.378246	-1.22731	0.154959	0.757051	1
ESTABLISHMENT_OF_ORGANELLE_LOCALIZATION	16	-0.430507	-1.22664	0.234086	0.751992	1
PROTEIN_BINDING_BRIDGING	56	-0.31155	-1.2232	0.161034	0.756385	1
JAK_STAT_CASCADE	26	-0.374026	-1.22219	0.207243	0.752521	1
CELL_FRACTION	459	-0.241865	-1.21846	0.0781563	0.757814	1
ENDOPLASMIC_RETICULUM_MEMBRANE	73	-0.336658	-1.21749	0.215645	0.754342	1
OXIDOREDUCTASE_ACTIVITY_ACTING_ON_CH_OH_GROUP_OF_DONORS	54	-0.333039	-1.21506	0.221344	0.755718	1
EXOPEPTIDASE_ACTIVITY	30	-0.384082	-1.21438	0.21627	0.751418	1
RESPONSE_TO_CHEMICAL_STIMULUS	264	-0.252453	-1.21072	0.138211	0.756297	1
APICAL_JUNCTION_COMPLEX	25	-0.393589	-1.20922	0.228963	0.75477	1
APICOLATERAL_PLASMA_MEMBRANE	25	-0.393589	-1.20922	0.228963	0.748149	1
OXYGEN_BINDING	19	-0.431061	-1.2089	0.240234	0.742748	1
FEMALE_PREGNANCY	41	-0.341962	-1.20396	0.206759	0.752296	1
LYASE_ACTIVITY	65	-0.316716	-1.20017	0.207436	0.758417	1
ENDOPLASMIC_RETICULUM	243	-0.283548	-1.19989	0.208417	0.752858	1
TRANSMEMBRANE_RECEPTOR_PROTEIN_TYROSINE_KINASE_SIGNALING_PATHWAY	75	-0.293584	-1.19614	0.174897	0.758226	1
INTEGRIN_BINDING	30	-0.369177	-1.19503	0.235529	0.755419	1
SPHINGOLIPID_METABOLIC_PROCESS	22	-0.37452	-1.18799	0.238835	0.771789	1
LEADING_EDGE	36	-0.330977	-1.18644	0.230928	0.770401	1
PROTEIN_AMINO_ACID_O_LINKED_GLYCOSYLATION	18	-0.393981	-1.17918	0.252466	0.787598	1
CYSTEINE_TYPE_ENDOPEPTIDASE_ACTIVITY	36	-0.33026	-1.1789	0.207767	0.782236	1
HEMATOPOIETIN_INTERFERON_CLASSD200_DOMAIN_CYTOKINE_RECEPTOR_ACTIVITY	30	-0.361732	-1.17659	0.246124	0.783314	1
REGULATION_OF_SMALL_GTPASE_MEDIATED_SIGNAL_TRANSDUCTION	15	-0.405548	-1.17308	0.247012	0.788074	1
STRUCTURAL_CONSTITUENT_OF_MUSCLE	33	-0.34665	-1.16388	0.256673	0.811468	1
TRANSFERASE_ACTIVITY_TRANSFERRING_SULFUR_CONTAINING_GROUPS	23	-0.366586	-1.15989	0.256048	0.818638	1
MOLECULAR_ADAPTOR_ACTIVITY	46	-0.300741	-1.15513	0.25239	0.827993	1
APOPTOTIC_PROGRAM	53	-0.294282	-1.15161	0.243354	0.833301	1
MEMBRANE_ORGANIZATION_AND_BIOGENESIS	122	-0.252076	-1.14662	0.194059	0.843064	1
FATTY_ACID_METABOLIC_PROCESS	55	-0.300701	-1.14282	0.252446	0.849375	1
RESPONSE_TO_TEMPERATURE_STIMULUS	16	-0.390951	-1.14237	0.289225	0.844499	1
INTERACTION_WITH_HOST	15	-0.372686	-1.13344	0.292731	0.86827	1
INTRACELLULAR_TRANSPORT	251	-0.246789	-1.1304	0.243408	0.87215	1
CELL_PROJECTION	84	-0.265504	-1.12813	0.248963	0.873437	1
ESTABLISHMENT_OF_CELLULAR_LOCALIZATION	315	-0.231901	-1.12564	0.229339	0.875703	1
INTERCELLULAR_JUNCTION	52	-0.30525	-1.125	0.293651	0.8715	1
POSITIVE_REGULATION_OF_MULTICELLULAR_ORGANISMAL_PROCESS	52	-0.293703	-1.11991	0.277778	0.882452	1
ACTIN_FILAMENT	16	-0.394914	-1.11841	0.322245	0.881134	1
MICROTUBULE_MOTOR_ACTIVITY	16	-0.411994	-1.11526	0.353516	0.886132	1
EXTRACELLULAR_STRUCTURE_ORGANIZATION_AND_BIOGENESIS	22	-0.339821	-1.11517	0.297456	0.88021	1
TISSUE_REMODELING	29	-0.33627	-1.1077	0.319588	0.899038	1
ATPASE_ACTIVITY_COUPLED_TO_TRANSMEMBRANE_MOVEMENT_OF_IONS_PHOSPHORYLATIVE_MECHANISM	18	-0.372116	-1.10438	0.329412	0.903902	1
INTERLEUKIN_BINDING	22	-0.370026	-1.10143	0.329502	0.907418	1
CYTOKINE_AND_CHEMOKINE_MEDIATED_SIGNALING_PATHWAY	18	-0.373275	-1.10092	0.313808	0.902968	1
SECRETION_BY_CELL	99	-0.264745	-1.09797	0.315068	0.906586	1
RESPONSE_TO_ABIOTIC_STIMULUS	77	-0.257692	-1.09603	0.287908	0.906904	1
NEGATIVE_REGULATION_OF_CELLULAR_PROTEIN_METABOLIC_PROCESS	41	-0.290048	-1.0952	0.321285	0.903565	1
NEURON_PROJECTION	17	-0.374651	-1.09222	0.334694	0.907718	1
NEGATIVE_REGULATION_OF_TRANSFERASE_ACTIVITY	28	-0.30955	-1.08919	0.309524	0.911759	1
STRUCTURAL_CONSTITUENT_OF_CYTOSKELETON	55	-0.28883	-1.08918	0.327696	0.905803	1
NITROGEN_COMPOUND_METABOLIC_PROCESS	141	-0.24738	-1.08503	0.29106	0.91414	1
EXTRACELLULAR_MATRIX	90	-0.298715	-1.08348	0.35259	0.913224	1
PROTEIN_KINASE_CASCADE	244	-0.231357	-1.08155	0.285124	0.913801	1
CELLULAR_LOCALIZATION	326	-0.221904	-1.08076	0.29375	0.910515	1
OXIDOREDUCTASE_ACTIVITY	262	-0.244967	-1.07592	0.322382	0.921174	1
ENDOMEMBRANE_SYSTEM	194	-0.253551	-1.07458	0.335378	0.919835	1
MICROTUBULE_BASED_PROCESS	76	-0.269518	-1.07357	0.32766	0.917396	1
CYTOSKELETON_ORGANIZATION_AND_BIOGENESIS	186	-0.22599	-1.07108	0.322245	0.920338	1
SISTER_CHROMATID_SEGREGATION	16	-0.433177	-1.06393	0.419087	0.938877	1
MITOTIC_SISTER_CHROMATID_SEGREGATION	15	-0.444936	-1.06084	0.410417	0.943674	1
POSITIVE_REGULATION_OF_I_KAPPAB_KINASE_NF_KAPPAB_CASCADE	71	-0.29293	-1.05961	0.370445	0.941799	1
TRANSFERASE_ACTIVITY_TRANSFERRING_GLYCOSYL_GROUPS	97	-0.250425	-1.0587	0.348089	0.938883	1
RESPONSE_TO_HYPOXIA	25	-0.334344	-1.05759	0.366255	0.936955	1
TIGHT_JUNCTION	22	-0.354599	-1.05402	0.380198	0.943005	1
ORGANIC_ACID_METABOLIC_PROCESS	162	-0.245399	-1.05313	0.36478	0.940251	1
PROTEIN_TYROSINE_KINASE_ACTIVITY	62	-0.264535	-1.05286	0.368209	0.935533	1
INTERLEUKIN_RECEPTOR_ACTIVITY	18	-0.374108	-1.05187	0.378119	0.933249	1
CHANNEL_REGULATOR_ACTIVITY	21	-0.33562	-1.0512	0.388	0.929997	1
PROTEINACEOUS_EXTRACELLULAR_MATRIX	89	-0.291101	-1.04817	0.390782	0.935041	1
REGULATION_OF_ANGIOGENESIS	24	-0.313407	-1.04712	0.379592	0.933134	1
CELLULAR_CARBOHYDRATE_METABOLIC_PROCESS	106	-0.245417	-1.04547	0.39	0.933213	1
MICROTUBULE_ASSOCIATED_COMPLEX	45	-0.294835	-1.04416	0.398374	0.9319	1
RHYTHMIC_PROCESS	22	-0.320102	-1.04203	0.4	0.933556	1
RUFFLE	23	-0.329053	-1.04198	0.420945	0.928343	1
MONOCARBOXYLIC_ACID_METABOLIC_PROCESS	77	-0.260688	-1.03579	0.401639	0.94295	1
LEUKOCYTE_MIGRATION	15	-0.371113	-1.03435	0.418947	0.942544	1
CYTOSKELETON	326	-0.216661	-1.03399	0.348008	0.938387	1
AMINE_METABOLIC_PROCESS	128	-0.236784	-1.03173	0.377358	0.940539	1
CELL_SURFACE	64	-0.249921	-1.03068	0.386588	0.938781	1
MUSCLE_DEVELOPMENT	87	-0.253882	-1.02982	0.402778	0.936415	1
LYTIC_VACUOLE	56	-0.279002	-1.02747	0.408451	0.939107	1
LYSOSOME	56	-0.279002	-1.02747	0.408451	0.934003	1
ANION_TRANSPORT	27	-0.3099	-1.02523	0.4	0.936199	1
REPRODUCTIVE_PROCESS	132	-0.232837	-1.02408	0.405714	0.934901	1
PROTEOLYSIS	168	-0.227642	-1.02265	0.396078	0.934222	1
MOTOR_ACTIVITY	28	-0.317194	-1.0208	0.431102	0.935354	1
NEGATIVE_REGULATION_OF_PROTEIN_METABOLIC_PROCESS	44	-0.265617	-1.01611	0.426804	0.945324	1
CARBOXYLIC_ACID_METABOLIC_PROCESS	160	-0.23521	-1.01493	0.430063	0.944322	1
ANTIOXIDANT_ACTIVITY	15	-0.360072	-1.01226	0.434343	0.947999	1
ENZYME_INHIBITOR_ACTIVITY	113	-0.227907	-1.0116	0.422998	0.945103	1
PROTEIN_KINASE_REGULATOR_ACTIVITY	33	-0.287304	-1.00996	0.462302	0.945554	1
CELLULAR_LIPID_CATABOLIC_PROCESS	30	-0.303616	-1.0092	0.442688	0.943077	1
VACUOLE	63	-0.270676	-1.00556	0.434783	0.949817	1
ER_GOLGI_INTERMEDIATE_COMPARTMENT	21	-0.376721	-1.00436	0.427203	0.94858	1
CELL_CORTEX_PART	22	-0.309075	-1.00055	0.45912	0.956334	1
I_KAPPAB_KINASE_NF_KAPPAB_CASCADE	91	-0.262281	-0.998905	0.464	0.956757	1
RHO_PROTEIN_SIGNAL_TRANSDUCTION	28	-0.293946	-0.99686	0.478528	0.958353	1
GROWTH_FACTOR_BINDING	31	-0.287356	-0.996237	0.459839	0.955559	1
REGULATION_OF_PHOSPHORYLATION	40	-0.264234	-0.994447	0.450485	0.956878	1
NEGATIVE_REGULATION_OF_METABOLIC_PROCESS	228	-0.207308	-0.993324	0.465696	0.955707	1
STRIATED_MUSCLE_DEVELOPMENT	38	-0.275581	-0.99331	0.470472	0.951052	1
CYTOSKELETAL_PART	212	-0.228284	-0.992686	0.417722	0.948397	1
NEGATIVE_REGULATION_OF_CELLULAR_METABOLIC_PROCESS	225	-0.208525	-0.990912	0.452431	0.949181	1
POSITIVE_REGULATION_OF_MAP_KINASE_ACTIVITY	39	-0.266478	-0.989841	0.484733	0.947996	1
KINETOCHORE	24	-0.367642	-0.988508	0.472	0.947583	1
REGULATION_OF_MAP_KINASE_ACTIVITY	57	-0.242121	-0.988152	0.471429	0.944061	1
REGULATION_OF_I_KAPPAB_KINASE_NF_KAPPAB_CASCADE	76	-0.268337	-0.984808	0.457831	0.949898	1
BONE_REMODELING	28	-0.30148	-0.982929	0.503106	0.951142	1
PEPTIDASE_ACTIVITY	161	-0.216438	-0.982835	0.484314	0.946941	1
AMINO_SUGAR_METABOLIC_PROCESS	16	-0.335128	-0.982237	0.466	0.944336	1
ACTIVE_TRANSMEMBRANE_TRANSPORTER_ACTIVITY	116	-0.23051	-0.981419	0.460938	0.942302	1
PROTEIN_KINASE_ACTIVITY	254	-0.197464	-0.980586	0.495935	0.94032	1
CALMODULIN_BINDING	25	-0.29539	-0.977938	0.497959	0.944034	1
NEGATIVE_REGULATION_OF_DEVELOPMENTAL_PROCESS	172	-0.211515	-0.976364	0.503953	0.944543	1
APOPTOTIC_NUCLEAR_CHANGES	17	-0.326546	-0.974325	0.48289	0.946442	1
DIGESTION	41	-0.296939	-0.97316	0.46493	0.945732	1
BIOGENIC_AMINE_METABOLIC_PROCESS	16	-0.321031	-0.971526	0.50501	0.946406	1
PROTEIN_HOMOOLIGOMERIZATION	17	-0.321205	-0.969334	0.491054	0.948537	1
G1_S_TRANSITION_OF_MITOTIC_CELL_CYCLE	24	-0.322406	-0.968481	0.489022	0.946654	1
POSITIVE_REGULATION_OF_PHOSPHORYLATION	21	-0.299709	-0.965144	0.510163	0.952269	1
REGULATION_OF_PROTEIN_AMINO_ACID_PHOSPHORYLATION	22	-0.296068	-0.962647	0.503984	0.955123	1
ORGANELLE_MEMBRANE	260	-0.226063	-0.959624	0.47619	0.959753	1
PHOSPHOTRANSFERASE_ACTIVITY_ALCOHOL_GROUP_AS_ACCEPTOR	298	-0.192185	-0.95911	0.557613	0.957058	1
ORGANIC_ACID_TRANSPORT	40	-0.276781	-0.95744	0.514056	0.957943	1
CARBOXYLIC_ACID_TRANSPORT	40	-0.276781	-0.95744	0.514056	0.953723	1
NUCLEAR_ORGANIZATION_AND_BIOGENESIS	24	-0.288729	-0.954445	0.536634	0.958284	1
KINASE_ACTIVITY	331	-0.185043	-0.950211	0.575342	0.966776	1
EXTRACELLULAR_MATRIX_STRUCTURAL_CONSTITUENT	25	-0.322941	-0.947856	0.479042	0.96981	1
CARBOHYDRATE_METABOLIC_PROCESS	153	-0.212078	-0.947275	0.551181	0.967094	1
EMBRYONIC_DEVELOPMENT	43	-0.251574	-0.942517	0.557344	0.977064	1
SKELETAL_MUSCLE_DEVELOPMENT	29	-0.273824	-0.941937	0.561303	0.97462	1
NEGATIVE_REGULATION_OF_CATALYTIC_ACTIVITY	61	-0.225007	-0.940755	0.587649	0.97376	1
RAS_GUANYL_NUCLEOTIDE_EXCHANGE_FACTOR_ACTIVITY	15	-0.336823	-0.939207	0.524793	0.973903	1
POSITIVE_REGULATION_OF_PROTEIN_MODIFICATION_PROCESS	24	-0.278687	-0.936277	0.546939	0.978295	1
POSITIVE_REGULATION_OF_SIGNAL_TRANSDUCTION	101	-0.237487	-0.935915	0.529532	0.975292	1
ELECTRON_TRANSPORT_GO_0006118	48	-0.253297	-0.934432	0.563126	0.97558	1
SPINDLE_POLE	17	-0.363533	-0.933904	0.518908	0.972977	1
ENZYME_LINKED_RECEPTOR_PROTEIN_SIGNALING_PATHWAY	126	-0.20999	-0.933708	0.588353	0.969532	1
AUXILIARY_TRANSPORT_PROTEIN_ACTIVITY	23	-0.290303	-0.933551	0.594705	0.965932	1
PEROXISOME_ORGANIZATION_AND_BIOGENESIS	16	-0.330421	-0.931143	0.539683	0.968604	1
METALLOPEPTIDASE_ACTIVITY	47	-0.255109	-0.931031	0.572816	0.964945	1
OXIDOREDUCTASE_ACTIVITY_ACTING_ON_THE_ALDEHYDE_OR_OXO_GROUP_OF_DONORSNAD_OR_NADP_AS_ACCEPTOR	16	-0.329489	-0.930922	0.524793	0.961348	1
POSITIVE_REGULATION_OF_CELL_CYCLE	15	-0.315339	-0.928606	0.576065	0.963867	1
PROTEIN_HETERODIMERIZATION_ACTIVITY	71	-0.225603	-0.926736	0.598753	0.965086	1
NEGATIVE_REGULATION_OF_APOPTOSIS	131	-0.217825	-0.926527	0.600791	0.96183	1
LIPID_BINDING	74	-0.220085	-0.92536	0.598377	0.961093	1
NEGATIVE_REGULATION_OF_PROGRAMMED_CELL_DEATH	132	-0.216513	-0.92251	0.605523	0.965197	1
GROWTH_FACTOR_ACTIVITY	48	-0.257767	-0.921845	0.555556	0.963029	1
NEGATIVE_REGULATION_OF_DNA_BINDING	15	-0.324006	-0.921834	0.561587	0.959214	1
RESPONSE_TO_RADIATION	51	-0.23424	-0.920376	0.619883	0.959187	1
DNA_CATABOLIC_PROCESS	20	-0.300588	-0.920128	0.573585	0.956146	1
CYTOKINE_PRODUCTION	61	-0.236564	-0.919488	0.582485	0.954029	1
INTERPHASE	64	-0.250902	-0.919449	0.537074	0.950372	1
TRANSFERASE_ACTIVITY_TRANSFERRING_PHOSPHORUS_CONTAINING_GROUPS	379	-0.176181	-0.916549	0.691511	0.954554	1
PHOSPHORYLATION	269	-0.183734	-0.915262	0.682093	0.954341	1
PROTEASE_INHIBITOR_ACTIVITY	39	-0.27039	-0.915151	0.559356	0.950916	1
IDENTICAL_PROTEIN_BINDING	256	-0.181152	-0.912533	0.7	0.954644	1
LIPID_RAFT	24	-0.289537	-0.912389	0.578093	0.951367	1
CARBOXYLESTERASE_ACTIVITY	29	-0.283968	-0.911545	0.576541	0.950012	1
MEMBRANE_FUSION	27	-0.275113	-0.911214	0.556818	0.947258	1
CELLULAR_RESPONSE_TO_STIMULUS	17	-0.301212	-0.907301	0.562	0.95397	1
PROTEIN_DIMERIZATION_ACTIVITY	165	-0.187154	-0.906381	0.690377	0.952805	1
INTERPHASE_OF_MITOTIC_CELL_CYCLE	58	-0.25059	-0.905092	0.564706	0.952561	1
PROTEIN_AMINO_ACID_PHOSPHORYLATION	237	-0.183471	-0.905087	0.714286	0.94899	1
ION_TRANSPORT	162	-0.222215	-0.90495	0.600746	0.945818	1
ACTIVATION_OF_MAPK_ACTIVITY	34	-0.250977	-0.903062	0.601923	0.947251	1
ICOSANOID_METABOLIC_PROCESS	16	-0.323327	-0.902548	0.580122	0.945077	1
CHROMOSOME_SEGREGATION	29	-0.307636	-0.898194	0.540161	0.9526	1
ACTIN_BINDING	65	-0.228044	-0.896717	0.599581	0.952934	1
REPRODUCTION	212	-0.191282	-0.89648	0.683594	0.950005	1
MICROTUBULE_BASED_MOVEMENT	16	-0.322399	-0.896214	0.598377	0.947163	1
PROTEOGLYCAN_METABOLIC_PROCESS	15	-0.327659	-0.895881	0.563894	0.944536	1
RESPONSE_TO_LIGHT_STIMULUS	39	-0.242367	-0.8934	0.648485	0.947034	1
GLUCOSE_METABOLIC_PROCESS	26	-0.278306	-0.892157	0.590099	0.946873	1
APOPTOSIS_GO	381	-0.174118	-0.891629	0.768317	0.944836	1
PROGRAMMED_CELL_DEATH	382	-0.173699	-0.890754	0.759842	0.943567	1
CHROMATIN_BINDING	28	-0.299406	-0.890722	0.57764	0.940272	1
AMINO_ACID_AND_DERIVATIVE_METABOLIC_PROCESS	95	-0.211999	-0.889343	0.631579	0.940346	1
RESPONSE_TO_UV	21	-0.281697	-0.889276	0.625251	0.93714	1
POSITIVE_REGULATION_OF_TRANSFERASE_ACTIVITY	73	-0.212502	-0.888232	0.67126	0.936415	1
CHROMOSOMEPERICENTRIC_REGION	29	-0.332311	-0.887403	0.581109	0.93525	1
INTERMEDIATE_FILAMENT_CYTOSKELETON	21	-0.294704	-0.886793	0.589391	0.93361	1
INTERMEDIATE_FILAMENT	21	-0.294704	-0.886793	0.589391	0.930334	1
REGULATION_OF_DEVELOPMENTAL_PROCESS	378	-0.168476	-0.882013	0.821501	0.938532	1
GENERATION_OF_PRECURSOR_METABOLITES_AND_ENERGY	117	-0.203012	-0.880686	0.697543	0.938594	1
CYTOSOLIC_PART	18	-0.301051	-0.879943	0.59387	0.937118	1
HEART_DEVELOPMENT	34	-0.25566	-0.879689	0.628459	0.934494	1
EXTRACELLULAR_REGION	389	-0.199844	-0.878788	0.66	0.933485	1
LIPOPROTEIN_BIOSYNTHETIC_PROCESS	22	-0.302516	-0.877884	0.608	0.932425	1
TISSUE_DEVELOPMENT	124	-0.212765	-0.876303	0.602434	0.933011	1
RAS_GTPASE_ACTIVATOR_ACTIVITY	24	-0.268509	-0.873744	0.628821	0.935803	1
DNA_DAMAGE_RESPONSESIGNAL_TRANSDUCTION	32	-0.24232	-0.872058	0.680723	0.93684	1
SECRETION	154	-0.19697	-0.871015	0.691089	0.93603	1
PROTEIN_SERINE_THREONINE_KINASE_ACTIVITY	178	-0.18424	-0.870708	0.758763	0.933557	1
OXIDOREDUCTASE_ACTIVITY_ACTING_ON_NADH_OR_NADPH	24	-0.284363	-0.866851	0.647059	0.93953	1
SERINE_TYPE_ENDOPEPTIDASE_INHIBITOR_ACTIVITY	23	-0.285934	-0.865033	0.639659	0.940677	1
COLLAGEN	22	-0.320358	-0.865031	0.635438	0.937531	1
REGULATION_OF_TRANSFERASE_ACTIVITY	137	-0.181756	-0.861416	0.766798	0.942886	1
SPINDLE	37	-0.307697	-0.860198	0.597107	0.942657	1
CELL_DIVISION	18	-0.317175	-0.856694	0.650103	0.947646	1
ATPASE_ACTIVITY_COUPLED	85	-0.205155	-0.856662	0.716298	0.944607	1
BIOSYNTHETIC_PROCESS	374	-0.173733	-0.855392	0.779297	0.944284	1
PROTEIN_AUTOPROCESSING	25	-0.277597	-0.854276	0.65286	0.943692	1
PROTEIN_AMINO_ACID_AUTOPHOSPHORYLATION	25	-0.277597	-0.854276	0.65286	0.940608	1
REGULATION_OF_CELL_DIFFERENTIATION	46	-0.21946	-0.849529	0.740042	0.948047	1
PROTEIN_AMINO_ACID_LIPIDATION	20	-0.303389	-0.8477	0.636546	0.949025	1
MULTI_ORGANISM_PROCESS	131	-0.200359	-0.846714	0.723447	0.948065	1
TRANSFERASE_ACTIVITY_TRANSFERRING_ALKYL_OR_ARYLOTHER_THAN_METHYLGROUPS	23	-0.270071	-0.84661	0.664107	0.945176	1
NUCLEAR_EXPORT	28	-0.26197	-0.843597	0.693676	0.949033	1
PHOSPHORIC_MONOESTER_HYDROLASE_ACTIVITY	104	-0.192057	-0.841387	0.779798	0.950602	1
PERINUCLEAR_REGION_OF_CYTOPLASM	51	-0.208875	-0.840966	0.749491	0.94854	1
ACTIN_FILAMENT_BASED_PROCESS	102	-0.191366	-0.838565	0.779141	0.950736	1
HYDROLASE_ACTIVITY_ACTING_ON_ESTER_BONDS	238	-0.166403	-0.837812	0.894942	0.949482	1
OXIDOREDUCTASE_ACTIVITY_ACTING_ON_THE_ALDEHYDE_OR_OXO_GROUP_OF_DONORS	22	-0.269389	-0.835639	0.682828	0.951188	1
RECEPTOR_MEDIATED_ENDOCYTOSIS	31	-0.239952	-0.835597	0.742	0.948287	1
ADHERENS_JUNCTION	17	-0.288626	-0.834251	0.689796	0.948075	1
CARBON_CARBON_LYASE_ACTIVITY	16	-0.293509	-0.831417	0.666667	0.951172	1
CATION_TRANSPORT	127	-0.213596	-0.830837	0.707635	0.949419	1
HYDROLASE_ACTIVITY_ACTING_ON_CARBON_NITROGEN_NOT_PEPTIDEBONDSIN_LINEAR_AMIDES	15	-0.295613	-0.830438	0.700624	0.947295	1
SYMPORTER_ACTIVITY	30	-0.256309	-0.830275	0.692771	0.944696	1
KINASE_REGULATOR_ACTIVITY	39	-0.225662	-0.827118	0.759766	0.948343	1
GUANYL_NUCLEOTIDE_EXCHANGE_FACTOR_ACTIVITY	38	-0.230152	-0.826569	0.743487	0.946538	1
REGULATION_OF_SIGNAL_TRANSDUCTION	175	-0.182713	-0.826507	0.808383	0.943737	1
CELLULAR_COMPONENT_DISASSEMBLY	31	-0.245602	-0.826095	0.729572	0.941717	1
INTRACELLULAR_PROTEIN_TRANSPORT	129	-0.190878	-0.826077	0.792	0.938863	1
ANGIOGENESIS	44	-0.220929	-0.82509	0.75	0.938015	1
RECEPTOR_COMPLEX	47	-0.227456	-0.824351	0.734151	0.936761	1
ATPASE_ACTIVITY	100	-0.19625	-0.823756	0.793651	0.935147	1
INDUCTION_OF_APOPTOSIS_BY_EXTRACELLULAR_SIGNALS	25	-0.24308	-0.822927	0.761905	0.934063	1
REGULATION_OF_HEART_CONTRACTION	25	-0.264188	-0.822361	0.717757	0.932365	1
PROTEIN_TRANSPORT	140	-0.186836	-0.8221	0.804	0.9301	1
PROTEIN_OLIGOMERIZATION	35	-0.225523	-0.822	0.782077	0.92748	1
ANATOMICAL_STRUCTURE_FORMATION	52	-0.21541	-0.821527	0.772177	0.925566	1
ANTI_APOPTOSIS	104	-0.20377	-0.821498	0.764356	0.922884	1
NEGATIVE_REGULATION_OF_SIGNAL_TRANSDUCTION	30	-0.233691	-0.820421	0.760417	0.922153	1
RECEPTOR_BINDING	329	-0.168853	-0.81293	0.872832	0.934064	1
MORPHOGENESIS_OF_AN_EPITHELIUM	15	-0.306237	-0.812705	0.685714	0.93174	1
LIPID_CATABOLIC_PROCESS	33	-0.239219	-0.809563	0.73	0.934937	1
ISOMERASE_ACTIVITY	35	-0.237665	-0.80921	0.742574	0.932907	1
VESICULAR_FRACTION	39	-0.23413	-0.809005	0.753623	0.930562	1
MICROSOME	39	-0.23413	-0.809005	0.753623	0.927849	1
REGULATION_OF_CELL_ADHESION	32	-0.236452	-0.808962	0.749042	0.925222	1
ELECTRON_CARRIER_ACTIVITY	74	-0.21377	-0.805215	0.753479	0.929581	1
REGULATION_OF_PROTEIN_KINASE_ACTIVITY	134	-0.171517	-0.804848	0.885312	0.92765	1
AMINO_ACID_TRANSPORT	25	-0.257187	-0.804214	0.724551	0.926172	1
CYTOSKELETAL_PROTEIN_BINDING	141	-0.177881	-0.803218	0.867769	0.925405	1
CARBOHYDRATE_BIOSYNTHETIC_PROCESS	37	-0.219999	-0.799662	0.790385	0.929239	1
CELL_CELL_ADHESION	70	-0.200789	-0.794487	0.818182	0.93591	1
INOSITOL_OR_PHOSPHATIDYLINOSITOL_KINASE_ACTIVITY	18	-0.272371	-0.794478	0.736	0.93326	1
REGULATION_OF_KINASE_ACTIVITY	135	-0.168756	-0.791992	0.910387	0.935013	1
SKELETAL_DEVELOPMENT	91	-0.204005	-0.791455	0.795082	0.933276	1
MONOVALENT_INORGANIC_CATION_TRANSPORT	81	-0.224629	-0.791413	0.730129	0.930745	1
AMINO_ACID_METABOLIC_PROCESS	72	-0.201568	-0.790469	0.775348	0.929772	1
DI___TRI_VALENT_INORGANIC_CATION_TRANSMEMBRANE_TRANSPORTER_ACTIVITY	21	-0.240775	-0.774296	0.790291	0.955208	1
MITOTIC_CELL_CYCLE	139	-0.215091	-0.774158	0.70935	0.952778	1
REGULATION_OF_BLOOD_PRESSURE	21	-0.251949	-0.764235	0.788307	0.966075	1
REGULATION_OF_TRANSCRIPTION_FACTOR_ACTIVITY	30	-0.211876	-0.761788	0.832347	0.967023	1
MICROTUBULE_CYTOSKELETON	137	-0.194865	-0.759353	0.761224	0.968063	1
INDUCTION_OF_APOPTOSIS_BY_INTRACELLULAR_SIGNALS	22	-0.232356	-0.75859	0.825397	0.966525	1
REGULATION_OF_ANATOMICAL_STRUCTURE_MORPHOGENESIS	18	-0.254129	-0.757756	0.805383	0.964952	1
PHOSPHOLIPASE_ACTIVITY	36	-0.226644	-0.756967	0.806706	0.963461	1
NUCLEOBASENUCLEOSIDENUCLEOTIDE_KINASE_ACTIVITY	23	-0.232881	-0.75661	0.819277	0.961322	1
MYOFIBRIL	18	-0.256594	-0.753831	0.78373	0.96286	1
ANION_CATION_SYMPORTER_ACTIVITY	15	-0.268736	-0.753064	0.773764	0.961338	1
SECONDARY_ACTIVE_TRANSMEMBRANE_TRANSPORTER_ACTIVITY	46	-0.20737	-0.749098	0.848178	0.964566	1
PHOSPHOTRANSFERASE_ACTIVITY_PHOSPHATE_GROUP_AS_ACCEPTOR	17	-0.251702	-0.748824	0.77842	0.962365	1
EXTRACELLULAR_REGION_PART	302	-0.175112	-0.747494	0.867617	0.961779	1
CYTOKINE_ACTIVITY	92	-0.198838	-0.745352	0.854369	0.962262	1
EPIDERMIS_DEVELOPMENT	64	-0.213523	-0.744087	0.804124	0.961503	1
CELL_CYCLE_PHASE	154	-0.203052	-0.744046	0.760649	0.958983	1
SMALL_GTPASE_MEDIATED_SIGNAL_TRANSDUCTION	74	-0.174758	-0.743362	0.920635	0.957415	1
POSITIVE_REGULATION_OF_T_CELL_ACTIVATION	19	-0.246194	-0.742464	0.816602	0.956036	1
CYTOKINE_BINDING	43	-0.213558	-0.739497	0.810547	0.957691	1
HYDROLASE_ACTIVITY_HYDROLYZING_O_GLYCOSYL_COMPOUNDS	31	-0.234927	-0.735757	0.799213	0.959935	1
POSITIVE_REGULATION_OF_TRANSPORT	18	-0.231873	-0.735684	0.831897	0.957468	1
VIRAL_REPRODUCTION	37	-0.19626	-0.734861	0.892929	0.956053	1
MICROTUBULE_CYTOSKELETON_ORGANIZATION_AND_BIOGENESIS	32	-0.234868	-0.731268	0.762887	0.958307	1
INTRAMOLECULAR_OXIDOREDUCTASE_ACTIVITY	19	-0.255249	-0.730471	0.823647	0.956886	1
RECEPTOR_SIGNALING_PROTEIN_ACTIVITY	76	-0.172623	-0.730382	0.942966	0.95448	1
COFACTOR_METABOLIC_PROCESS	46	-0.225053	-0.730244	0.798371	0.952178	1
NEGATIVE_REGULATION_OF_MAP_KINASE_ACTIVITY	15	-0.241035	-0.726617	0.873747	0.954227	1
DEVELOPMENTAL_MATURATION	18	-0.253588	-0.723456	0.818359	0.955788	1
COFACTOR_BINDING	20	-0.232142	-0.717941	0.849138	0.960089	1
DEVELOPMENT_OF_PRIMARY_SEXUAL_CHARACTERISTICS	25	-0.220134	-0.715427	0.874747	0.960756	1
CORTICAL_CYTOSKELETON	20	-0.225411	-0.71289	0.868476	0.961181	1
TRANSMEMBRANE_RECEPTOR_PROTEIN_TYROSINE_KINASE_ACTIVITY	43	-0.193912	-0.710014	0.885375	0.962179	1
POSITIVE_REGULATION_OF_IMMUNE_SYSTEM_PROCESS	40	-0.19423	-0.706557	0.895372	0.963562	1
CELL_CYCLE_PROCESS	174	-0.195267	-0.705188	0.793814	0.962693	1
COPPER_ION_BINDING	15	-0.24783	-0.704206	0.809331	0.961294	1
BEHAVIOR	135	-0.173359	-0.70137	0.919517	0.961852	1
MESODERM_DEVELOPMENT	22	-0.219339	-0.700853	0.885417	0.95999	1
G_PROTEIN_COUPLED_RECEPTOR_BINDING	42	-0.209172	-0.694032	0.888247	0.964876	1
MAPKKK_CASCADE_GO_0000165	91	-0.162051	-0.693864	0.973843	0.962606	1
NEGATIVE_REGULATION_OF_CELL_DIFFERENTIATION	23	-0.2102	-0.692737	0.904167	0.961288	1
RAS_PROTEIN_SIGNAL_TRANSDUCTION	54	-0.176093	-0.688541	0.966457	0.963283	1
ENDONUCLEASE_ACTIVITY	22	-0.219208	-0.671465	0.880342	0.976965	1
POSITIVE_REGULATION_OF_CELLULAR_COMPONENT_ORGANIZATION_AND_BIOGENESIS	29	-0.188735	-0.669284	0.949474	0.976341	1
LIPASE_ACTIVITY	43	-0.190047	-0.657722	0.915414	0.983702	1
COFACTOR_BIOSYNTHETIC_PROCESS	21	-0.233743	-0.656402	0.882716	0.982266	1
M_PHASE_OF_MITOTIC_CELL_CYCLE	74	-0.2033	-0.65242	0.798403	0.98281	1
SMALL_PROTEIN_CONJUGATING_ENZYME_ACTIVITY	44	-0.18036	-0.651429	0.925852	0.98117	1
ECTODERM_DEVELOPMENT	73	-0.177599	-0.637917	0.950617	0.98844	1
FEMALE_GAMETE_GENERATION	15	-0.229546	-0.63397	0.920455	0.988647	1
DETECTION_OF_EXTERNAL_STIMULUS	18	-0.228874	-0.626608	0.914563	0.99095	1
POSITIVE_REGULATION_OF_LYMPHOCYTE_ACTIVATION	21	-0.202191	-0.619571	0.942231	0.992822	1
LIPOPROTEIN_METABOLIC_PROCESS	29	-0.192467	-0.616087	0.942	0.992412	1
CELLULAR_PROTEIN_CATABOLIC_PROCESS	51	-0.176266	-0.607683	0.943907	0.994534	1
POSITIVE_REGULATION_OF_RESPONSE_TO_STIMULUS	33	-0.164888	-0.586446	0.983368	1	1
DETECTION_OF_STIMULUS_INVOLVED_IN_SENSORY_PERCEPTION	15	-0.22546	-0.58513	0.925856	1	1
MITOCHONDRIAL_TRANSPORT	18	-0.198857	-0.585121	0.968254	0.997815	1
SULFOTRANSFERASE_ACTIVITY	19	-0.195227	-0.583288	0.963415	0.996118	1
S_ADENOSYLMETHIONINE_DEPENDENT_METHYLTRANSFERASE_ACTIVITY	21	-0.192832	-0.579766	0.953722	0.995093	1
PEPTIDYL_TYROSINE_PHOSPHORYLATION	21	-0.175874	-0.562996	0.979879	0.998708	1
ACID_AMINO_ACID_LIGASE_ACTIVITY	49	-0.152985	-0.56109	0.988327	0.996946	1
HORMONE_METABOLIC_PROCESS	28	-0.168365	-0.551568	0.981707	0.997448	1
CYTOKINESIS	16	-0.206054	-0.534115	0.960986	0.999677	1
OUTER_MEMBRANE	21	-0.165113	-0.529807	0.983539	0.99828	1
POSITIVE_REGULATION_OF_IMMUNE_RESPONSE	22	-0.164751	-0.529769	0.977597	0.995908	1
SODIUM_ION_TRANSPORT	17	-0.196269	-0.525559	0.956608	0.994458	1
ORGANELLE_OUTER_MEMBRANE	20	-0.168083	-0.523314	0.978678	0.992606	1
UBIQUITIN_PROTEIN_LIGASE_ACTIVITY	42	-0.141697	-0.505915	0.993976	0.993453	1
SMALL_CONJUGATING_PROTEIN_LIGASE_ACTIVITY	44	-0.142473	-0.504174	1	0.991379	1

## Sheet: S4_cgp_pc2_pos
Supplementary Table: Enrichment of GO Biological Processes calculated using GSEA against principle components of the fully imputed drug sensitivity matrix.
Note: High values of pc2 imply multi-drug RESISTANCE. Thus, the negative enrichment scores for these gene sets implies that high expression of these genes is associated with multi-drug sensitivity.
Spearman correlation of pc2 and median drug sensitivity = -0.20; P = 5.57e-07
Abbreviations: ES, Enrichment Score; NES, Normalized Enrichment Score; NOM p-value, Nominal P-value (identified by label permutation); FDR, False Discovery Rate; FWER, Family-wise Error Rate.
MSigDB GeneSet: c5.all.v4.0.symbols
GO Term	SIZE	ES	NES	NOM P-val	FDR q-val	FWER p-val
NUCLEOLUS	105	0.573472	2.01002	0.00204499	0.195366	0.118
RIBONUCLEOPROTEIN_COMPLEX_BIOGENESIS_AND_ASSEMBLY	65	0.576776	1.829	0.00607288	0.875072	0.534
NUCLEOLAR_PART	17	0.7216	1.82534	0.0101833	0.611363	0.554
TRANSLATION	120	0.455388	1.79502	0.00817996	0.612756	0.645
IMMUNE_EFFECTOR_PROCESS	32	0.520494	1.77206	0.00782779	0.608591	0.72
RNA_PROCESSING	146	0.507215	1.76152	0.0139165	0.567204	0.76
RIBOSOME_BIOGENESIS_AND_ASSEMBLY	15	0.75161	1.75133	0.00582524	0.53489	0.784
RNA_BINDING	192	0.460464	1.73372	0.0100402	0.545847	0.827
RNA_DEPENDENT_ATPASE_ACTIVITY	17	0.642203	1.72717	0.0215264	0.509356	0.833
NUCLEAR_LUMEN	327	0.409921	1.6973	0.0120482	0.593032	0.893
POSITIVE_REGULATION_OF_CYTOKINE_BIOSYNTHETIC_PROCESS	22	0.535269	1.64765	0.02	0.795942	0.959
DRUG_BINDING	15	0.58319	1.64502	0.0160966	0.744846	0.959
RNA_SPLICING	78	0.512909	1.63591	0.0358566	0.740674	0.969
RNA_HELICASE_ACTIVITY	23	0.570355	1.62622	0.0429688	0.735221	0.977
ORGANELLE_LUMEN	385	0.382756	1.62072	0.0123711	0.718546	0.979
MEMBRANE_ENCLOSED_LUMEN	385	0.382756	1.62072	0.0123711	0.673637	0.979
REGULATION_OF_G_PROTEIN_COUPLED_RECEPTOR_PROTEIN_SIGNALING_PATHWAY	23	0.531934	1.6206	0.0118812	0.634795	0.979
HELICASE_ACTIVITY	46	0.500372	1.61841	0.0335306	0.60885	0.979
CALCIUM_CHANNEL_ACTIVITY	32	0.531525	1.61081	0.0286299	0.609896	0.98
ATP_DEPENDENT_RNA_HELICASE_ACTIVITY	16	0.612817	1.60095	0.0495049	0.621735	0.987
NUCLEAR_PART	490	0.39126	1.59136	0.0263158	0.631025	0.988
STRUCTURAL_CONSTITUENT_OF_RIBOSOME	34	0.638418	1.58773	0.0848485	0.617382	0.992
HYDROLASE_ACTIVITY_ACTING_ON_CARBON_NITROGEN_NOT_PEPTIDEBONDSIN_CYCLIC_AMIDINES	15	0.561425	1.58468	0.0365112	0.603484	0.992
CELL_CYCLE_ARREST_GO_0007050	53	0.411536	1.58032	0.01002	0.595515	0.994
CARBOHYDRATE_KINASE_ACTIVITY	15	0.549999	1.57988	0.0371134	0.573579	0.994
PROTEIN_RNA_COMPLEX_ASSEMBLY	49	0.504283	1.57215	0.0459082	0.582035	0.995
SEQUENCE_SPECIFIC_DNA_BINDING	54	0.404181	1.57025	0.0212355	0.566379	0.995
DNA_HELICASE_ACTIVITY	21	0.540404	1.56881	0.0479846	0.551359	0.995
MRNA_PROCESSING_GO_0006397	62	0.505285	1.5552	0.0661323	0.584098	0.999
RIBONUCLEOPROTEIN_COMPLEX	112	0.452258	1.53341	0.05	0.649571	1
TRANSFERASE_ACTIVITY_TRANSFERRING_PENTOSYL_GROUPS	19	0.485666	1.52251	0.045082	0.67457	1
TRANSCRIPTION_FROM_RNA_POLYMERASE_III_PROMOTER	18	0.496092	1.51655	0.0520833	0.679758	1
MAINTENANCE_OF_LOCALIZATION	20	0.488234	1.51603	0.030888	0.661087	1
NUCLEAR_HORMONE_RECEPTOR_BINDING	26	0.478833	1.50965	0.0541586	0.667685	1
BRAIN_DEVELOPMENT	39	0.413232	1.5047	0.0447471	0.66938	1
HORMONE_RECEPTOR_BINDING	27	0.475634	1.49207	0.0544747	0.704911	1
CHROMATIN_REMODELING	20	0.527388	1.4918	0.0891089	0.68711	1
TRANSLATIONAL_INITIATION	25	0.539689	1.49074	0.0890269	0.673853	1
VOLTAGE_GATED_CALCIUM_CHANNEL_ACTIVITY	18	0.574669	1.48118	0.0772443	0.69651	1
VOLTAGE_GATED_CALCIUM_CHANNEL_COMPLEX	15	0.599939	1.47919	0.0729167	0.68785	1
RNA_SPLICINGVIA_TRANSESTERIFICATION_REACTIONS	29	0.505233	1.475	0.084	0.688228	1
MRNA_METABOLIC_PROCESS	72	0.456542	1.46899	0.0910931	0.696829	1
SPLICEOSOME	40	0.490803	1.46046	0.11215	0.714806	1
POSITIVE_REGULATION_OF_TRANSCRIPTIONDNA_DEPENDENT	105	0.333796	1.45963	0.0235294	0.702	1
RNA_SPLICING_FACTOR_ACTIVITYTRANSESTERIFICATION_MECHANISM	18	0.544733	1.44746	0.111111	0.737501	1
REGULATION_OF_CYTOKINE_BIOSYNTHETIC_PROCESS	32	0.41944	1.44692	0.0615079	0.723945	1
NEGATIVE_REGULATION_OF_CELL_MIGRATION	15	0.49773	1.4412	0.0827068	0.733124	1
GLUTAMATE_SIGNALING_PATHWAY	17	0.543212	1.4361	0.0780287	0.737549	1
POSITIVE_REGULATION_OF_RNA_METABOLIC_PROCESS	107	0.325174	1.43578	0.0271845	0.723779	1
DNA_DEPENDENT_DNA_REPLICATION	50	0.468079	1.43212	0.123232	0.724859	1
THYROID_HORMONE_RECEPTOR_BINDING	16	0.519553	1.43192	0.108696	0.711713	1
ATP_DEPENDENT_HELICASE_ACTIVITY	23	0.505907	1.42415	0.122047	0.729254	1
CELLULAR_COMPONENT_ASSEMBLY	261	0.299947	1.41141	0.0227273	0.767399	1
RNA_POLYMERASE_II_TRANSCRIPTION_FACTOR_ACTIVITY	168	0.313952	1.41027	0.0439122	0.757945	1
MICROTUBULE_BINDING	29	0.436672	1.40304	0.0879541	0.775108	1
TRANSCRIPTION_INITIATION	33	0.431193	1.39995	0.10166	0.774048	1
SMALL_NUCLEAR_RIBONUCLEOPROTEIN_COMPLEX	18	0.570447	1.38978	0.14914	0.804743	1
CYTOKINE_BIOSYNTHETIC_PROCESS	35	0.39701	1.38622	0.0903614	0.805596	1
POSITIVE_REGULATION_OF_TRANSLATION	29	0.415675	1.38388	0.0795229	0.802493	1
TRNA_METABOLIC_PROCESS	16	0.545716	1.37867	0.143689	0.811441	1
NUCLEAR_IMPORT	47	0.365122	1.37204	0.0782918	0.828527	1
MACROMOLECULAR_COMPLEX_ASSEMBLY	244	0.292769	1.36044	0.0400802	0.867982	1
HYDROLASE_ACTIVITY_ACTING_ON_CARBON_NITROGEN_NOT_PEPTIDEBONDS	39	0.368743	1.35671	0.0905512	0.871357	1
REGULATION_OF_TRANSLATIONAL_INITIATION	20	0.51964	1.35627	0.178645	0.859792	1
REGULATION_OF_TRANSCRIPTIONDNA_DEPENDENT	403	0.278692	1.3552	0.0414201	0.85099	1
GENERAL_RNA_POLYMERASE_II_TRANSCRIPTION_FACTOR_ACTIVITY	28	0.44042	1.35201	0.144898	0.852844	1
REGULATION_OF_RNA_METABOLIC_PROCESS	408	0.277227	1.34987	0.0452756	0.848343	1
MICROTUBULE_ORGANIZING_CENTER_PART	16	0.495967	1.34441	0.145161	0.859271	1
REGULATION_OF_TRANSLATION	72	0.323864	1.33558	0.0865191	0.885831	1
POSITIVE_REGULATION_OF_METABOLIC_PROCESS	202	0.274459	1.33522	0.0532787	0.874584	1
DNA_DIRECTED_RNA_POLYMERASEII_HOLOENZYME	56	0.375496	1.33464	0.147773	0.864803	1
SPLICEOSOME_ASSEMBLY	19	0.494851	1.33327	0.143133	0.859214	1
TRANSCRIPTION_FACTOR_COMPLEX	79	0.34289	1.33062	0.0914513	0.858886	1
PROTEIN_POLYMERIZATION	17	0.450041	1.32163	0.12963	0.885488	1
REGULATION_OF_PROTEIN_METABOLIC_PROCESS	144	0.286467	1.31986	0.0621242	0.881252	1
NUCLEOPLASM_PART	179	0.318378	1.318	0.117409	0.87732	1
POSITIVE_REGULATION_OF_CELLULAR_METABOLIC_PROCESS	199	0.270788	1.3167	0.0564516	0.871509	1
PROTEIN_IMPORT_INTO_NUCLEUS	45	0.358259	1.31416	0.108059	0.871724	1
ZINC_ION_BINDING	81	0.308003	1.31279	0.0917782	0.866129	1
REGULATION_OF_CELL_MIGRATION	24	0.413038	1.31274	0.128353	0.855586	1
NUCLEAR_TRANSPORT	79	0.330314	1.31132	0.108738	0.851306	1
NUCLEOCYTOPLASMIC_TRANSPORT	79	0.330314	1.31132	0.108738	0.840924	1
FEEDING_BEHAVIOR	19	0.449068	1.31049	0.158215	0.834075	1
TRANSCRIPTION_FROM_RNA_POLYMERASE_II_PROMOTER	418	0.267917	1.30776	0.0670732	0.834735	1
CYTOKINE_METABOLIC_PROCESS	36	0.372917	1.30611	0.140281	0.831685	1
REGULATION_OF_BINDING	46	0.335652	1.30544	0.0901961	0.824581	1
NUCLEAR_CHROMOSOME_PART	27	0.424892	1.30107	0.182342	0.833237	1
NUCLEOPLASM	238	0.312171	1.2975	0.120968	0.838305	1
CHROMATIN_REMODELING_COMPLEX	16	0.507588	1.29673	0.196	0.831809	1
CELLULAR_BIOSYNTHETIC_PROCESS	246	0.280339	1.2931	0.102459	0.836258	1
INORGANIC_ANION_TRANSMEMBRANE_TRANSPORTER_ACTIVITY	18	0.449784	1.29286	0.174603	0.827973	1
NEUROPEPTIDE_BINDING	19	0.510687	1.29259	0.195745	0.820195	1
NEUROPEPTIDE_RECEPTOR_ACTIVITY	19	0.510687	1.29259	0.195745	0.811376	1
CAMP_MEDIATED_SIGNALING	62	0.363699	1.29073	0.157685	0.810311	1
REGULATION_OF_CELL_PROLIFERATION	273	0.260661	1.28473	0.0574257	0.825245	1
POSITIVE_REGULATION_OF_TRANSCRIPTION	126	0.288794	1.28252	0.0896414	0.824529	1
REGULATION_OF_CELLULAR_PROTEIN_METABOLIC_PROCESS	134	0.281364	1.28098	0.0863454	0.822344	1
REGULATION_OF_GENE_EXPRESSION_EPIGENETIC	25	0.404404	1.28091	0.18	0.814227	1
TRANSLATION_REGULATOR_ACTIVITY	26	0.439595	1.27883	0.194332	0.813891	1
PHOSPHOINOSITIDE_BINDING	16	0.413677	1.27705	0.139847	0.812055	1
TRANSLATION_FACTOR_ACTIVITY_NUCLEIC_ACID_BINDING	25	0.441628	1.27286	0.203629	0.819911	1
POSITIVE_REGULATION_OF_NUCLEOBASENUCLEOSIDENUCLEOTIDE_AND_NUCLEIC_ACID_METABOLIC_PROCESS	135	0.279027	1.27051	0.0976562	0.820731	1
G_PROTEIN_SIGNALING_ADENYLATE_CYCLASE_ACTIVATING_PATHWAY	23	0.409995	1.26895	0.19	0.818953	1
RAS_GTPASE_BINDING	21	0.4051	1.26375	0.156015	0.830564	1
ADAPTIVE_IMMUNE_RESPONSE	21	0.396948	1.26368	0.158	0.822979	1
SUBSTRATE_SPECIFIC_CHANNEL_ACTIVITY	136	0.337961	1.26142	0.185263	0.823507	1
PROTEIN_DNA_COMPLEX_ASSEMBLY	44	0.37602	1.25655	0.203593	0.834625	1
CHROMATIN_ASSEMBLY_OR_DISASSEMBLY	24	0.439322	1.24897	0.209677	0.85618	1
TRANSLATION_INITIATION_FACTOR_ACTIVITY	18	0.476386	1.24857	0.242915	0.849823	1
SECOND_MESSENGER_MEDIATED_SIGNALING	144	0.313594	1.24804	0.180747	0.843928	1
EXONUCLEASE_ACTIVITY	16	0.452072	1.24726	0.225743	0.839238	1
ION_CHANNEL_ACTIVITY	129	0.336898	1.24276	0.195279	0.84831	1
GTPASE_BINDING	27	0.366937	1.23776	0.17658	0.859662	1
G_PROTEIN_SIGNALING_COUPLED_TO_CYCLIC_NUCLEOTIDE_SECOND_MESSENGER	96	0.345773	1.23673	0.210204	0.856178	1
NUCLEAR_PORE	29	0.446147	1.23023	0.248031	0.874012	1
G_PROTEIN_SIGNALING_COUPLED_TO_CAMP_NUCLEOTIDE_SECOND_MESSENGER	61	0.348515	1.23015	0.217822	0.866755	1
HOMEOSTASIS_OF_NUMBER_OF_CELLS	20	0.399766	1.2286	0.187008	0.865534	1
PORE_COMPLEX	32	0.421755	1.22839	0.251509	0.8589	1
REGULATION_OF_TRANSCRIPTION_FROM_RNA_POLYMERASE_II_PROMOTER	258	0.258898	1.22167	0.115234	0.877595	1
PROTEIN_FOLDING	54	0.346596	1.218	0.209205	0.884564	1
GLUTAMATE_RECEPTOR_ACTIVITY	20	0.458983	1.21641	0.262397	0.8836	1
SMALL_GTPASE_BINDING	26	0.362866	1.21556	0.198502	0.879605	1
VOLTAGE_GATED_CHANNEL_ACTIVITY	67	0.368304	1.21382	0.242553	0.879069	1
INNATE_IMMUNE_RESPONSE	19	0.405601	1.20868	0.212982	0.891447	1
CELLULAR_CATION_HOMEOSTASIS	92	0.296292	1.20327	0.199187	0.904808	1
CYCLIC_NUCLEOTIDE_MEDIATED_SIGNALING	98	0.333958	1.20307	0.235052	0.89828	1
ION_BINDING	239	0.240209	1.20158	0.105578	0.896528	1
TUBULIN_BINDING	42	0.354544	1.19895	0.229084	0.899238	1
PROTEIN_IMPORT	58	0.312459	1.19891	0.180451	0.892386	1
REGULATION_OF_TRANSCRIPTION	489	0.240983	1.19566	0.131115	0.897809	1
CHROMATIN	28	0.385278	1.19298	0.263359	0.900308	1
POSITIVE_REGULATION_OF_CELL_PROLIFERATION	129	0.270723	1.19158	0.177515	0.898787	1
POSITIVE_REGULATION_OF_HYDROLASE_ACTIVITY	48	0.298978	1.19151	0.184762	0.892307	1
RESPONSE_TO_OTHER_ORGANISM	65	0.317073	1.18956	0.224	0.892745	1
NUCLEOTIDE_EXCISION_REPAIR	19	0.396187	1.18948	0.234714	0.886432	1
ADENYLATE_CYCLASE_ACTIVATION	17	0.408708	1.18909	0.260437	0.881527	1
DNA_REPLICATION	94	0.35187	1.18824	0.276986	0.877985	1
CENTROSOME	52	0.346913	1.18329	0.256167	0.890234	1
DEOXYRIBONUCLEASE_ACTIVITY	21	0.383444	1.18274	0.239837	0.88591	1
VOLTAGE_GATED_CATION_CHANNEL_ACTIVITY	61	0.367521	1.17966	0.283613	0.891211	1
NUCLEOTIDYLTRANSFERASE_ACTIVITY	41	0.352232	1.17893	0.263158	0.887439	1
TRANSCRIPTION_INITIATION_FROM_RNA_POLYMERASE_II_PROMOTER	27	0.377496	1.17858	0.236253	0.882535	1
REGULATION_OF_DNA_REPLICATION	18	0.417006	1.17668	0.278846	0.88311	1
NUCLEAR_MEMBRANE	46	0.376158	1.17656	0.275049	0.877491	1
TRANSITION_METAL_ION_BINDING	101	0.26638	1.1748	0.162791	0.877633	1
NUCLEAR_ENVELOPE	66	0.344971	1.1744	0.247525	0.873112	1
CHROMOSOME_ORGANIZATION_AND_BIOGENESIS	109	0.323181	1.17354	0.254403	0.870281	1
ESTABLISHMENT_AND_OR_MAINTENANCE_OF_CHROMATIN_ARCHITECTURE	66	0.344796	1.17202	0.267717	0.87002	1
CATION_HOMEOSTASIS	95	0.286538	1.17047	0.231855	0.869513	1
CATION_CHANNEL_ACTIVITY	107	0.326235	1.16963	0.280255	0.866351	1
RIBOSOME	23	0.406799	1.16725	0.279352	0.869402	1
CENTRAL_NERVOUS_SYSTEM_DEVELOPMENT	104	0.269589	1.16452	0.216	0.873214	1
METAL_ION_TRANSMEMBRANE_TRANSPORTER_ACTIVITY	133	0.298048	1.16118	0.260417	0.879964	1
GATED_CHANNEL_ACTIVITY	108	0.323322	1.15419	0.280851	0.899302	1
CHROMATIN_MODIFICATION	48	0.354934	1.15354	0.287698	0.895676	1
ACTIN_FILAMENT_ORGANIZATION	22	0.365021	1.15335	0.256461	0.890611	1
MITOCHONDRION	275	0.287782	1.15155	0.270541	0.891521	1
CYTOKINE_SECRETION	15	0.411594	1.14592	0.297619	0.905493	1
NEGATIVE_REGULATION_OF_CELL_CYCLE	73	0.271938	1.14543	0.211765	0.901464	1
MITOCHONDRIAL_MATRIX	34	0.370758	1.14082	0.319361	0.912128	1
MITOCHONDRIAL_LUMEN	34	0.370758	1.14082	0.319361	0.906463	1
CATION_BINDING	192	0.238648	1.13677	0.173554	0.91522	1
PROTEIN_SERINE_THREONINE_PHOSPHATASE_ACTIVITY	22	0.359514	1.13079	0.304703	0.931368	1
RESPONSE_TO_VIRUS	42	0.327211	1.12945	0.287149	0.930737	1
TRANSCRIPTION_FACTOR_ACTIVITY	319	0.231378	1.12609	0.227823	0.937071	1
MUSCLE_CELL_DIFFERENTIATION	20	0.355547	1.12448	0.294606	0.937093	1
TRANSCRIPTION_ACTIVATOR_ACTIVITY	155	0.254374	1.12068	0.273834	0.945267	1
LIGASE_ACTIVITY	82	0.297914	1.11907	0.298805	0.945671	1
METHYLTRANSFERASE_ACTIVITY	33	0.348593	1.11828	0.332	0.943236	1
ADAPTIVE_IMMUNE_RESPONSE_GO_0002460	20	0.353962	1.11299	0.313373	0.957754	1
HISTONE_DEACETYLASE_COMPLEX	17	0.372249	1.11065	0.335968	0.960753	1
HORMONE_ACTIVITY	40	0.328367	1.1062	0.321138	0.971893	1
CELL_PROLIFERATION_GO_0008283	454	0.215286	1.10503	0.207436	0.970796	1
REGULATION_OF_DNA_BINDING	37	0.29825	1.10425	0.319608	0.968251	1
NUCLEAR_MEMBRANE_PART	40	0.364359	1.1035	0.332669	0.96505	1
PROTEIN_AMINO_ACID_DEPHOSPHORYLATION	58	0.2724	1.10036	0.304264	0.970741	1
REGULATION_OF_DNA_METABOLIC_PROCESS	39	0.327555	1.10028	0.342629	0.96554	1
MAGNESIUM_ION_BINDING	49	0.287068	1.09815	0.294606	0.967973	1
NUCLEOBASENUCLEOSIDE_AND_NUCLEOTIDE_METABOLIC_PROCESS	45	0.293401	1.09475	0.308738	0.97471	1
PHOSPHOLIPID_BINDING	38	0.296988	1.09473	0.331373	0.969376	1
REGULATION_OF_CELL_CYCLE	163	0.261435	1.09046	0.322957	0.979314	1
NUCLEASE_ACTIVITY	48	0.30328	1.08799	0.350701	0.983083	1
POSITIVE_REGULATION_OF_PROTEIN_METABOLIC_PROCESS	63	0.273334	1.08452	0.335366	0.990057	1
MACROMOLECULE_BIOSYNTHETIC_PROCESS	240	0.233849	1.08097	0.305328	0.99711	1
REGULATION_OF_NUCLEOCYTOPLASMIC_TRANSPORT	20	0.356222	1.07885	0.360153	0.999193	1
CHROMATIN_ASSEMBLY	15	0.398961	1.07734	0.365385	0.999304	1
ORGANELLE_ORGANIZATION_AND_BIOGENESIS	415	0.222182	1.07704	0.302326	0.995155	1
DEPHOSPHORYLATION	65	0.260507	1.07515	0.323529	0.996367	1
RECEPTOR_SIGNALING_PROTEIN_SERINE_THREONINE_KINASE_ACTIVITY	31	0.304661	1.07169	0.349802	1	1
NUCLEOTIDE_METABOLIC_PROCESS	37	0.294891	1.07022	0.335893	1	1
SERINE_TYPE_PEPTIDASE_ACTIVITY	41	0.310899	1.07008	0.358095	0.998345	1
DNA_METABOLIC_PROCESS	233	0.271004	1.06894	0.370221	0.997122	1
SIGNAL_SEQUENCE_BINDING	15	0.375018	1.06822	0.357724	0.994545	1
INORGANIC_ANION_TRANSPORT	16	0.364821	1.06795	0.370155	0.990416	1
SERINE_TYPE_ENDOPEPTIDASE_ACTIVITY	37	0.318056	1.06609	0.383302	0.991739	1
ACTIN_POLYMERIZATION_AND_OR_DEPOLYMERIZATION	20	0.336698	1.06422	0.358824	0.993552	1
REGULATION_OF_CELLULAR_COMPONENT_ORGANIZATION_AND_BIOGENESIS	98	0.252095	1.06254	0.34104	0.994345	1
VOLTAGE_GATED_POTASSIUM_CHANNEL_ACTIVITY	33	0.360335	1.06179	0.37037	0.991913	1
VIRAL_GENOME_REPLICATION	19	0.330371	1.06148	0.37525	0.988181	1
PHOSPHORIC_DIESTER_HYDROLASE_ACTIVITY	34	0.316829	1.06075	0.377682	0.985522	1
ION_HOMEOSTASIS	111	0.251466	1.06001	0.350101	0.98321	1
MICROTUBULE_ORGANIZING_CENTER	59	0.306299	1.05988	0.376181	0.978818	1
RESPONSE_TO_EXTRACELLULAR_STIMULUS	29	0.314994	1.05979	0.367347	0.974303	1
REGULATION_OF_TRANSPORT	56	0.264201	1.05961	0.370998	0.970221	1
TRANSCRIPTION_COACTIVATOR_ACTIVITY	114	0.25093	1.0591	0.371429	0.967146	1
REGULATION_OF_PROTEIN_SECRETION	19	0.353726	1.05808	0.386275	0.966085	1
B_CELL_ACTIVATION	17	0.361105	1.05703	0.400406	0.965018	1
TRANSCRIPTION_COFACTOR_ACTIVITY	211	0.229632	1.05608	0.366337	0.963673	1
NEGATIVE_REGULATION_OF_TRANSCRIPTION_DNA_DEPENDENT	110	0.247357	1.05594	0.334661	0.95954	1
RESPONSE_TO_BACTERIUM	21	0.348522	1.05535	0.372093	0.956948	1
NEGATIVE_REGULATION_OF_RNA_METABOLIC_PROCESS	111	0.245779	1.05292	0.347305	0.960589	1
NEURON_APOPTOSIS	15	0.366168	1.05229	0.392354	0.958012	1
DAMAGED_DNA_BINDING	18	0.36799	1.05102	0.39375	0.957916	1
DNA_REPLICATION_INITIATION	15	0.426337	1.04986	0.415842	0.957326	1
CALCIUM_ION_TRANSPORT	23	0.348222	1.04948	0.412134	0.954074	1
MEIOTIC_RECOMBINATION	16	0.390464	1.04792	0.391732	0.954981	1
REGULATION_OF_CYTOSKELETON_ORGANIZATION_AND_BIOGENESIS	27	0.299214	1.04776	0.381132	0.951137	1
CELLULAR_HOMEOSTASIS	118	0.242628	1.04676	0.387226	0.950042	1
REGULATION_OF_PROTEIN_IMPORT_INTO_NUCLEUS	15	0.377427	1.0451	0.395176	0.951403	1
SERINE_HYDROLASE_ACTIVITY	42	0.301724	1.04245	0.386667	0.955632	1
MITOCHONDRIAL_PART	116	0.298092	1.04084	0.402105	0.956328	1
TRANSCRIPTION_REPRESSOR_ACTIVITY	138	0.240868	1.03946	0.354125	0.956772	1
CATION_TRANSMEMBRANE_TRANSPORTER_ACTIVITY	196	0.247201	1.03701	0.402516	0.960261	1
REGULATION_OF_BODY_FLUID_LEVELS	53	0.291567	1.03677	0.414634	0.956776	1
STRUCTURE_SPECIFIC_DNA_BINDING	50	0.303483	1.03465	0.402367	0.959603	1
REGULATION_OF_MUSCLE_CONTRACTION	18	0.34419	1.03131	0.396116	0.966583	1
RESPONSE_TO_NUTRIENT_LEVELS	27	0.312049	1.02887	0.401606	0.970255	1
ION_TRANSMEMBRANE_TRANSPORTER_ACTIVITY	252	0.238505	1.02514	0.402516	0.977725	1
G_PROTEIN_COUPLED_RECEPTOR_PROTEIN_SIGNALING_PATHWAY	303	0.25169	1.02328	0.432927	0.979661	1
HEMOSTASIS	44	0.301938	1.02112	0.429142	0.982555	1
POSITIVE_REGULATION_OF_DNA_BINDING	19	0.32396	1.01955	0.408644	0.983564	1
STEROID_HORMONE_RECEPTOR_SIGNALING_PATHWAY	18	0.345107	1.01911	0.43662	0.980618	1
INTRACELLULAR_RECEPTOR_MEDIATED_SIGNALING_PATHWAY	18	0.345107	1.01911	0.43662	0.976409	1
VOLTAGE_GATED_POTASSIUM_CHANNEL_COMPLEX	37	0.326616	1.01417	0.422833	0.988136	1
HOMEOSTATIC_PROCESS	176	0.220029	1.01076	0.412451	0.995352	1
CHEMICAL_HOMEOSTASIS	135	0.234081	1.01	0.415354	0.993385	1
NEUROTRANSMITTER_BINDING	46	0.327917	1.00877	0.472574	0.993406	1
LAMELLIPODIUM	18	0.325914	1.00733	0.433333	0.993994	1
NUCLEAR_CHROMOSOME	45	0.306606	1.00643	0.442085	0.992969	1
NEGATIVE_REGULATION_OF_TRANSCRIPTION	160	0.223081	1.00625	0.428295	0.989348	1
PROTEIN_COMPLEX_ASSEMBLY	154	0.211613	1.00615	0.457661	0.985547	1
TRANSCRIPTION_FACTOR_BINDING	279	0.218033	1.00612	0.43	0.981572	1
POSITIVE_REGULATION_OF_CELLULAR_PROTEIN_METABOLIC_PROCESS	62	0.252878	1.00312	0.463074	0.987574	1
TRANSFERASE_ACTIVITY_TRANSFERRING_ONE_CARBON_GROUPS	34	0.307436	1.0024	0.454183	0.985924	1
CHLORIDE_CHANNEL_ACTIVITY	16	0.341857	1.00196	0.45509	0.983453	1
MITOCHONDRIAL_INNER_MEMBRANE	57	0.328228	1.00064	0.473795	0.983702	1
POTASSIUM_CHANNEL_ACTIVITY	44	0.3148	0.997996	0.464758	0.988348	1
GENERATION_OF_A_SIGNAL_INVOLVED_IN_CELL_CELL_SIGNALING	24	0.328959	0.996702	0.469231	0.988629	1
MEIOSIS_I	19	0.346385	0.994863	0.459144	0.990509	1
RESPONSE_TO_NUTRIENT	17	0.329233	0.994294	0.452941	0.988251	1
DOUBLE_STRANDED_RNA_BINDING	16	0.334445	0.99421	0.440644	0.98453	1
ENVELOPE	147	0.26214	0.993061	0.441532	0.984311	1
ORGANELLE_ENVELOPE	147	0.26214	0.993061	0.441532	0.98042	1
DNA_DAMAGE_CHECKPOINT	17	0.332174	0.991585	0.451943	0.981345	1
HEMOPOIETIC_OR_LYMPHOID_ORGAN_DEVELOPMENT	71	0.247213	0.990564	0.488281	0.980564	1
REGULATION_OF_ORGANELLE_ORGANIZATION_AND_BIOGENESIS	36	0.277726	0.990117	0.44902	0.978137	1
AMINE_CATABOLIC_PROCESS	26	0.302952	0.98849	0.470825	0.979514	1
DNA_REPAIR	114	0.263656	0.986887	0.470588	0.980928	1
MITOCHONDRIAL_ENVELOPE	83	0.28938	0.985715	0.476386	0.980966	1
RESPONSE_TO_DNA_DAMAGE_STIMULUS	147	0.246705	0.982443	0.462012	0.987507	1
NEGATIVE_REGULATION_OF_GROWTH	37	0.266388	0.981821	0.489879	0.985641	1
T_CELL_PROLIFERATION	16	0.333499	0.981357	0.465587	0.983284	1
PEPTIDE_BINDING	79	0.257941	0.979796	0.480851	0.984272	1
NEGATIVE_REGULATION_OF_CELL_PROLIFERATION	144	0.211968	0.979611	0.504016	0.98106	1
LEUKOCYTE_ACTIVATION	59	0.256679	0.97951	0.465753	0.97769	1
CELLULAR_PROTEIN_COMPLEX_ASSEMBLY	29	0.288926	0.977882	0.486815	0.979172	1
MYOBLAST_DIFFERENTIATION	15	0.33648	0.977687	0.495851	0.976143	1
NEGATIVE_REGULATION_OF_NUCLEOBASENUCLEOSIDENUCLEOTIDE_AND_NUCLEIC_ACID_METABOLIC_PROCESS	181	0.214956	0.976325	0.48062	0.976725	1
G_PROTEIN_COUPLED_RECEPTOR_ACTIVITY	162	0.27094	0.974118	0.48125	0.979974	1
REGULATION_OF_CYCLIN_DEPENDENT_PROTEIN_KINASE_ACTIVITY	38	0.279115	0.973771	0.493151	0.97741	1
NEUROTRANSMITTER_RECEPTOR_ACTIVITY	44	0.31808	0.973282	0.489407	0.975275	1
CONTRACTILE_FIBER	24	0.310149	0.972609	0.486166	0.973638	1
DNA_INTEGRITY_CHECKPOINT	21	0.331099	0.97227	0.447791	0.971094	1
ENZYME_ACTIVATOR_ACTIVITY	109	0.216171	0.970551	0.529293	0.972853	1
ATP_BINDING	134	0.209389	0.970286	0.481405	0.970167	1
LIPOPROTEIN_BINDING	17	0.335172	0.968422	0.475806	0.97217	1
NEGATIVE_REGULATION_OF_MULTICELLULAR_ORGANISMAL_PROCESS	26	0.302351	0.968151	0.487379	0.969531	1
HETEROCYCLE_METABOLIC_PROCESS	25	0.30769	0.967619	0.502083	0.967642	1
PURINE_RIBONUCLEOTIDE_BINDING	177	0.196275	0.964796	0.539062	0.973254	1
NUCLEOTIDE_BINDING	194	0.194572	0.964092	0.551257	0.971908	1
TRANSFERASE_ACTIVITY_TRANSFERRING_ACYL_GROUPS	51	0.253564	0.959887	0.520161	0.981049	1
DNA_POLYMERASE_ACTIVITY	17	0.344612	0.959675	0.508982	0.978216	1
CELL_PROJECTION_BIOGENESIS	19	0.309574	0.956994	0.487759	0.982638	1
PURINE_NUCLEOTIDE_BINDING	182	0.194136	0.956921	0.566075	0.979431	1
DNA_DIRECTED_RNA_POLYMERASE_COMPLEX	16	0.332925	0.956137	0.496078	0.978349	1
RNA_POLYMERASE_COMPLEX	16	0.332925	0.956137	0.496078	0.974928	1
NUCLEAR_DNA_DIRECTED_RNA_POLYMERASE_COMPLEX	16	0.332925	0.956137	0.496078	0.971531	1
PHOSPHORIC_ESTER_HYDROLASE_ACTIVITY	139	0.204322	0.955716	0.529412	0.969347	1
MITOCHONDRION_ORGANIZATION_AND_BIOGENESIS	40	0.277722	0.954811	0.504	0.968649	1
ORGANELLE_INNER_MEMBRANE	64	0.303579	0.952232	0.512712	0.973372	1
POSITIVE_REGULATION_OF_PHOSPHATE_METABOLIC_PROCESS	23	0.287818	0.947569	0.516899	0.983927	1
POSITIVE_REGULATION_OF_BINDING	20	0.29579	0.947202	0.502868	0.981625	1
SYNAPTIC_TRANSMISSION	150	0.236436	0.944045	0.541841	0.987635	1
DI___TRI_VALENT_INORGANIC_CATION_TRANSPORT	27	0.289065	0.94278	0.528184	0.988099	1
BLOOD_COAGULATION	39	0.287928	0.942693	0.539078	0.98498	1
COAGULATION	39	0.287928	0.942693	0.539078	0.981653	1
UNFOLDED_PROTEIN_BINDING	40	0.277031	0.942683	0.515924	0.978359	1
ACTIVATION_OF_NF_KAPPAB_TRANSCRIPTION_FACTOR	15	0.325457	0.942585	0.535642	0.975355	1
POTASSIUM_ION_TRANSPORT	50	0.291244	0.941956	0.515991	0.973939	1
PHOSPHOPROTEIN_PHOSPHATASE_ACTIVITY	77	0.225879	0.941244	0.571429	0.972862	1
ACETYLTRANSFERASE_ACTIVITY	23	0.302307	0.940243	0.512195	0.972585	1
SINGLE_STRANDED_DNA_BINDING	30	0.305292	0.93907	0.519455	0.972678	1
SYNAPSE	23	0.306149	0.937885	0.553498	0.973076	1
REGULATION_OF_CELL_GROWTH	40	0.249136	0.937237	0.586207	0.97176	1
CATABOLIC_PROCESS	199	0.198459	0.936571	0.56998	0.970411	1
IMMUNE_SYSTEM_DEVELOPMENT	74	0.230557	0.935929	0.581081	0.969135	1
PROTEIN_HOMODIMERIZATION_ACTIVITY	109	0.208821	0.934371	0.589147	0.970457	1
ADENYL_RIBONUCLEOTIDE_BINDING	141	0.199177	0.933979	0.580578	0.968358	1
REGULATION_OF_MOLECULAR_FUNCTION	276	0.181387	0.933643	0.640873	0.966194	1
PEPTIDE_RECEPTOR_ACTIVITY	48	0.304096	0.933245	0.519588	0.964211	1
CHROMOSOMAL_PART	83	0.288903	0.933102	0.521569	0.961512	1
RIBONUCLEASE_ACTIVITY	22	0.321012	0.932828	0.534654	0.959175	1
MACROMOLECULE_CATABOLIC_PROCESS	122	0.215081	0.927384	0.57764	0.971558	1
SOLUBLE_FRACTION	150	0.202481	0.924897	0.606855	0.975598	1
REGULATION_OF_HYDROLASE_ACTIVITY	67	0.222276	0.924579	0.603884	0.973377	1
CONDENSED_NUCLEAR_CHROMOSOME	15	0.355165	0.922893	0.558882	0.975087	1
EXCRETION	33	0.277681	0.921497	0.564612	0.976176	1
NEGATIVE_REGULATION_OF_TRANSCRIPTION_FROM_RNA_POLYMERASE_II_PROMOTER	71	0.224513	0.919328	0.569745	0.979141	1
ANION_CHANNEL_ACTIVITY	17	0.309117	0.919323	0.558594	0.976078	1
REGULATION_OF_INTRACELLULAR_TRANSPORT	23	0.293247	0.919275	0.6	0.973188	1
ORGAN_MORPHOGENESIS	132	0.204578	0.918877	0.638	0.971303	1
POSITIVE_REGULATION_OF_DEVELOPMENTAL_PROCESS	191	0.18527	0.918373	0.677419	0.969607	1
CELL_RECOGNITION	17	0.329279	0.917257	0.56341	0.969598	1
PIGMENT_BIOSYNTHETIC_PROCESS	16	0.341663	0.917061	0.537815	0.967197	1
ADENYL_NUCLEOTIDE_BINDING	146	0.194218	0.916485	0.625259	0.965757	1
NERVOUS_SYSTEM_DEVELOPMENT	319	0.19465	0.91379	0.644033	0.969916	1
MACROMOLECULE_LOCALIZATION	204	0.193965	0.910642	0.652941	0.975578	1
TRANSCRIPTION_COREPRESSOR_ACTIVITY	88	0.220996	0.908009	0.60835	0.979742	1
REGULATION_OF_BIOLOGICAL_QUALITY	358	0.183398	0.906535	0.698259	0.981045	1
CALCIUM_ION_BINDING	93	0.217937	0.904117	0.643299	0.98462	1
GTPASE_REGULATOR_ACTIVITY	112	0.204795	0.903301	0.636546	0.983978	1
STRUCTURAL_MOLECULE_ACTIVITY	185	0.200322	0.901955	0.628352	0.98458	1
MITOCHONDRIAL_MEMBRANE	72	0.273188	0.899579	0.549587	0.987939	1
ANION_TRANSMEMBRANE_TRANSPORTER_ACTIVITY	55	0.247625	0.899181	0.582661	0.986089	1
MRNA_BINDING	18	0.326348	0.897915	0.594538	0.986648	1
ENZYME_BINDING	152	0.192189	0.895932	0.685885	0.989032	1
IMMUNE_SYSTEM_PROCESS	293	0.194327	0.895642	0.64902	0.986873	1
TRANSMEMBRANE_TRANSPORTER_ACTIVITY	341	0.197428	0.892857	0.621901	0.991559	1
SUBSTRATE_SPECIFIC_TRANSMEMBRANE_TRANSPORTER_ACTIVITY	313	0.199664	0.892703	0.613779	0.989054	1
DNA_RECOMBINATION	42	0.268676	0.890593	0.555126	0.991538	1
REGULATION_OF_PROTEIN_MODIFICATION_PROCESS	36	0.23997	0.89038	0.672131	0.989199	1
BIOPOLYMER_CATABOLIC_PROCESS	105	0.218097	0.889156	0.636929	0.989458	1
CELL_ACTIVATION	64	0.230307	0.888259	0.614644	0.988931	1
PROTEIN_C_TERMINUS_BINDING	70	0.218559	0.887354	0.643939	0.988586	1
CHROMOSOME	107	0.262908	0.8867	0.561644	0.987382	1
PROTEIN_KINASE_BINDING	55	0.220202	0.885956	0.680162	0.986536	1
REGULATION_OF_SECRETION	35	0.253246	0.88519	0.642322	0.985734	1
SPECIFIC_RNA_POLYMERASE_II_TRANSCRIPTION_FACTOR_ACTIVITY	30	0.264297	0.882228	0.622309	0.990539	1
TRANSMISSION_OF_NERVE_IMPULSE	162	0.218199	0.881284	0.629787	0.990228	1
RESPONSE_TO_BIOTIC_STIMULUS	98	0.21575	0.878364	0.648649	0.995163	1
ANATOMICAL_STRUCTURE_MORPHOGENESIS	332	0.178883	0.87671	0.770492	0.996679	1
POSITIVE_REGULATION_OF_TRANSCRIPTION_FROM_RNA_POLYMERASE_II_PROMOTER	58	0.219857	0.87451	0.673228	0.999568	1
DEFENSE_RESPONSE	235	0.205762	0.873576	0.67451	0.999068	1
LYMPHOCYTE_ACTIVATION	53	0.232976	0.873459	0.650672	0.996533	1
TRANSFERASE_ACTIVITY_TRANSFERRING_GROUPS_OTHER_THAN_AMINO_ACYL_GROUPS	43	0.24238	0.87335	0.645833	0.993992	1
NEGATIVE_REGULATION_OF_TRANSPORT	17	0.292149	0.872452	0.626642	0.993456	1
REGULATION_OF_IMMUNE_SYSTEM_PROCESS	54	0.231792	0.87208	0.64741	0.991555	1
PROTEIN_TYROSINE_PHOSPHATASE_ACTIVITY	50	0.230637	0.871517	0.69	0.990135	1
PROTEIN_MODIFICATION_BY_SMALL_PROTEIN_CONJUGATION	36	0.271607	0.870885	0.59519	0.989034	1
AMINO_ACID_CATABOLIC_PROCESS	24	0.27204	0.870595	0.678715	0.987013	1
CELL_MIGRATION	83	0.215066	0.86699	0.684932	0.993592	1
RNA_EXPORT_FROM_NUCLEUS	18	0.303534	0.863574	0.600807	0.99939	1
RESPONSE_TO_ENDOGENOUS_STIMULUS	175	0.203348	0.862114	0.681725	1	1
PROTEIN_LOCALIZATION	185	0.184427	0.86161	0.776699	0.998728	1
GTP_BINDING	41	0.236816	0.861072	0.667961	0.997333	1
GUANYL_NUCLEOTIDE_BINDING	41	0.236816	0.861072	0.667961	0.994609	1
MITOCHONDRIAL_MEMBRANE_PART	45	0.295729	0.860466	0.600427	0.993531	1
ENDOPEPTIDASE_ACTIVITY	105	0.198911	0.859736	0.726358	0.992674	1
CELL_CYCLE_CHECKPOINT_GO_0000075	44	0.27696	0.858068	0.590457	0.993931	1
REGULATION_OF_GROWTH	50	0.217374	0.857638	0.737548	0.992247	1
HUMORAL_IMMUNE_RESPONSE	29	0.268589	0.856862	0.664062	0.991409	1
GTPASE_ACTIVITY	85	0.215881	0.856105	0.694444	0.99045	1
ENZYME_REGULATOR_ACTIVITY	295	0.164319	0.854539	0.883629	0.991389	1
REGULATION_OF_DEFENSE_RESPONSE	15	0.308173	0.854239	0.633858	0.989336	1
REGULATION_OF_CATALYTIC_ACTIVITY	239	0.16968	0.852903	0.869388	0.989888	1
CELLULAR_MORPHOGENESIS_DURING_DIFFERENTIATION	37	0.239444	0.851401	0.696252	0.990803	1
RESPONSE_TO_STRESS	456	0.16249	0.850391	0.893333	0.990498	1
CELLULAR_CARBOHYDRATE_CATABOLIC_PROCESS	21	0.272809	0.846848	0.687631	0.996252	1
CARBOHYDRATE_CATABOLIC_PROCESS	21	0.272809	0.846848	0.687631	0.993624	1
NEUROLOGICAL_SYSTEM_PROCESS	318	0.200485	0.845869	0.664516	0.993325	1
ANTIGEN_BINDING	22	0.274365	0.845251	0.666667	0.992247	1
ACTIN_CYTOSKELETON_ORGANIZATION_AND_BIOGENESIS	92	0.195816	0.844541	0.780392	0.991362	1
PROTEIN_SECRETION	28	0.254644	0.842565	0.673956	0.993589	1
POSITIVE_REGULATION_OF_TRANSCRIPTION_FACTOR_ACTIVITY	17	0.278467	0.842314	0.677419	0.991618	1
RNA_CATABOLIC_PROCESS	22	0.266594	0.841962	0.676829	0.989757	1
CHEMOKINE_RECEPTOR_BINDING	37	0.267464	0.841725	0.65762	0.98775	1
PROTEIN_TARGETING	97	0.19743	0.840995	0.767486	0.986843	1
NEURITE_DEVELOPMENT	40	0.230833	0.83986	0.683693	0.98692	1
SUBSTRATE_SPECIFIC_TRANSPORTER_ACTIVITY	352	0.183372	0.839255	0.764463	0.985832	1
NEURON_DIFFERENTIATION	57	0.216282	0.839033	0.743539	0.983833	1
STRESS_ACTIVATED_PROTEIN_KINASE_SIGNALING_PATHWAY	45	0.222615	0.8387	0.752032	0.98207	1
SMALL_GTPASE_REGULATOR_ACTIVITY	60	0.216846	0.838021	0.726166	0.981107	1
HEMOPOIESIS	69	0.209466	0.837331	0.751456	0.980106	1
PROTEIN_DOMAIN_SPECIFIC_BINDING	58	0.20547	0.836375	0.766129	0.979866	1
COVALENT_CHROMATIN_MODIFICATION	23	0.281578	0.832067	0.676829	0.987396	1
HISTONE_MODIFICATION	23	0.281578	0.832067	0.676829	0.984902	1
LIGAND_GATED_CHANNEL_ACTIVITY	34	0.254259	0.831806	0.678423	0.983003	1
CELLULAR_DEFENSE_RESPONSE	52	0.236569	0.831513	0.703125	0.98116	1
AXONOGENESIS	32	0.242129	0.830674	0.721116	0.980439	1
METAL_ION_TRANSPORT	99	0.222055	0.8293	0.695096	0.98104	1
MYELOID_CELL_DIFFERENTIATION	34	0.236034	0.829098	0.739962	0.979062	1
IMMUNE_RESPONSE	207	0.19084	0.828693	0.744639	0.97746	1
REPLICATION_FORK	17	0.347407	0.827984	0.634	0.976521	1
PYROPHOSPHATASE_ACTIVITY	196	0.17881	0.827196	0.827935	0.975753	1
ESTABLISHMENT_AND_OR_MAINTENANCE_OF_CELL_POLARITY	19	0.263155	0.827072	0.714575	0.973553	1
HEMATOPOIETIN_INTERFERON_CLASSD200_DOMAIN_CYTOKINE_RECEPTOR_BINDING	22	0.287177	0.826129	0.648871	0.9731	1
ONE_CARBON_COMPOUND_METABOLIC_PROCESS	23	0.266973	0.824595	0.707364	0.973911	1
REGULATION_OF_APOPTOSIS	301	0.167576	0.82371	0.89697	0.973375	1
KINASE_BINDING	61	0.200485	0.822266	0.804481	0.974048	1
POSITIVE_REGULATION_OF_CASPASE_ACTIVITY	28	0.238856	0.820429	0.751412	0.975498	1
PIGMENT_METABOLIC_PROCESS	17	0.302533	0.820322	0.668076	0.973357	1
REGULATION_OF_PROGRAMMED_CELL_DEATH	302	0.167119	0.820155	0.904277	0.971377	1
NUCLEOSIDE_TRIPHOSPHATASE_ACTIVITY	186	0.178692	0.820079	0.866397	0.969205	1
CELLULAR_CATABOLIC_PROCESS	188	0.174217	0.815915	0.841046	0.975581	1
PROTEIN_UBIQUITINATION	33	0.250105	0.813385	0.697341	0.97853	1
SPINDLE_MICROTUBULE	16	0.337478	0.811276	0.64902	0.980501	1
DETECTION_OF_STIMULUS	35	0.247217	0.81066	0.725941	0.97941	1
CELL_CYCLE_GO_0007049	284	0.203156	0.810315	0.656687	0.97771	1
GTPASE_ACTIVATOR_ACTIVITY	54	0.204483	0.809839	0.796443	0.976343	1
HYDROLASE_ACTIVITY_ACTING_ON_ACID_ANHYDRIDES	198	0.174754	0.808845	0.861167	0.975975	1
MICROTUBULE	32	0.26274	0.808294	0.690476	0.974706	1
MITOTIC_CELL_CYCLE_CHECKPOINT	19	0.297867	0.805485	0.656504	0.977815	1
SENSORY_PERCEPTION	158	0.203802	0.804084	0.729437	0.978395	1
CONTRACTILE_FIBER_PART	22	0.265315	0.801375	0.735772	0.981397	1
POST_TRANSLATIONAL_PROTEIN_MODIFICATION	415	0.153079	0.801121	0.972	0.979601	1
HYDROGEN_ION_TRANSMEMBRANE_TRANSPORTER_ACTIVITY	25	0.251179	0.799543	0.730382	0.980332	1
DOUBLE_STRANDED_DNA_BINDING	28	0.266101	0.799016	0.732252	0.979033	1
EXOCYTOSIS	21	0.252074	0.79901	0.750491	0.976764	1
VITAMIN_METABOLIC_PROCESS	15	0.278791	0.798768	0.73501	0.974898	1
PHOSPHATASE_REGULATOR_ACTIVITY	24	0.237716	0.798661	0.801688	0.97283	1
SYSTEM_PROCESS	489	0.182285	0.79747	0.77521	0.972907	1
REGULATION_OF_RESPONSE_TO_STIMULUS	47	0.209424	0.796652	0.809619	0.972194	1
METALLOENDOPEPTIDASE_ACTIVITY	26	0.243954	0.796604	0.761807	0.970039	1
VIRAL_REPRODUCTIVE_PROCESS	32	0.218408	0.796295	0.81	0.968408	1
RESPONSE_TO_ORGANIC_SUBSTANCE	27	0.230513	0.794259	0.794769	0.969999	1
PHAGOCYTOSIS	15	0.271362	0.794186	0.757143	0.967952	1
NEGATIVE_REGULATION_OF_CELLULAR_COMPONENT_ORGANIZATION_AND_BIOGENESIS	25	0.242339	0.793196	0.766537	0.967574	1
REGULATION_OF_MITOTIC_CELL_CYCLE	22	0.263637	0.791784	0.750503	0.968021	1
REGULATION_OF_MITOSIS	35	0.263695	0.791556	0.662675	0.966218	1
NEGATIVE_REGULATION_OF_BINDING	16	0.269978	0.791434	0.758621	0.964215	1
NITROGEN_COMPOUND_CATABOLIC_PROCESS	28	0.237073	0.788193	0.759296	0.967972	1
NEGATIVE_REGULATION_OF_DNA_METABOLIC_PROCESS	17	0.276301	0.787489	0.749027	0.967031	1
N_ACETYLTRANSFERASE_ACTIVITY	19	0.260057	0.786331	0.75	0.967005	1
NEUROGENESIS	74	0.187631	0.784849	0.852941	0.967519	1
REGULATION_OF_MYELOID_CELL_DIFFERENTIATION	19	0.266895	0.784425	0.777563	0.966104	1
ESTABLISHMENT_OF_PROTEIN_LOCALIZATION	167	0.170815	0.784249	0.893281	0.96425	1
LIGASE_ACTIVITY_FORMING_CARBON_NITROGEN_BONDS	58	0.21218	0.783674	0.77668	0.963024	1
VIRAL_INFECTIOUS_CYCLE	28	0.220672	0.780629	0.820717	0.966229	1
POSITIVE_REGULATION_OF_SECRETION	18	0.256615	0.777661	0.760784	0.969401	1
DNA_PACKAGING	29	0.250861	0.777152	0.736944	0.968096	1
JNK_CASCADE	44	0.204741	0.775906	0.832	0.968088	1
TRANSMEMBRANE_RECEPTOR_PROTEIN_SERINE_THREONINE_KINASE_SIGNALING_PATHWAY	41	0.20917	0.774729	0.825397	0.968028	1
MONOVALENT_INORGANIC_CATION_TRANSMEMBRANE_TRANSPORTER_ACTIVITY	31	0.230518	0.772338	0.806723	0.969934	1
NUCLEAR_BODY	25	0.240416	0.768767	0.805383	0.973608	1
REGULATION_OF_PROTEIN_STABILITY	16	0.270819	0.76794	0.78937	0.97288	1
TUBE_DEVELOPMENT	15	0.270327	0.767939	0.792829	0.970746	1
CASPASE_ACTIVATION	24	0.231639	0.765054	0.823755	0.973308	1
SECONDARY_METABOLIC_PROCESS	22	0.255267	0.762953	0.761411	0.974623	1
WOUND_HEALING	47	0.221462	0.76157	0.795229	0.974689	1
PROTEIN_CATABOLIC_PROCESS	60	0.211502	0.759513	0.790984	0.975705	1
CONDENSED_CHROMOSOME	29	0.26037	0.756086	0.722441	0.978933	1
AMINE_RECEPTOR_ACTIVITY	31	0.267738	0.755986	0.713415	0.976959	1
CELL_PROJECTION_PART	15	0.257736	0.755926	0.788732	0.974926	1
DEFENSE_RESPONSE_TO_BACTERIUM	16	0.271094	0.754473	0.790291	0.97502	1
GAMETE_GENERATION	89	0.178342	0.754286	0.900596	0.973208	1
CHEMOKINE_ACTIVITY	36	0.238775	0.748417	0.785124	0.979641	1
AXON_GUIDANCE	18	0.254495	0.748416	0.793319	0.977543	1
POSITIVE_REGULATION_OF_CATALYTIC_ACTIVITY	143	0.159521	0.746816	0.961145	0.977771	1
DNA_DEPENDENT_ATPASE_ACTIVITY	18	0.28141	0.746162	0.739726	0.976664	1
NUCLEOBASENUCLEOSIDENUCLEOTIDE_AND_NUCLEIC_ACID_TRANSPORT	27	0.23858	0.743394	0.788845	0.978725	1
CELL_MATURATION	16	0.266624	0.742825	0.784553	0.97754	1
RESPONSE_TO_EXTERNAL_STIMULUS	276	0.169514	0.7418	0.917671	0.976972	1
MITOCHONDRIAL_RESPIRATORY_CHAIN	21	0.279999	0.736746	0.736308	0.981884	1
RESPONSE_TO_WOUNDING	170	0.177513	0.736139	0.890909	0.980564	1
INORGANIC_CATION_TRANSMEMBRANE_TRANSPORTER_ACTIVITY	54	0.190377	0.735159	0.893661	0.979842	1
CELL_CELL_SIGNALING	364	0.168397	0.73289	0.903158	0.980827	1
REGULATION_OF_MULTICELLULAR_ORGANISMAL_PROCESS	130	0.172874	0.732753	0.921844	0.97898	1
POSITIVE_REGULATION_OF_JNK_ACTIVITY	16	0.239239	0.729951	0.819767	0.980772	1
L_AMINO_ACID_TRANSMEMBRANE_TRANSPORTER_ACTIVITY	17	0.251072	0.728953	0.839323	0.979996	1
AROMATIC_COMPOUND_METABOLIC_PROCESS	26	0.226097	0.726775	0.844402	0.980832	1
UBIQUITIN_LIGASE_COMPLEX	21	0.236768	0.726404	0.839216	0.979261	1
PROTEIN_N_TERMINUS_BINDING	34	0.199317	0.724755	0.889546	0.97932	1
MEIOTIC_CELL_CYCLE	31	0.228651	0.723989	0.827112	0.9783	1
N_ACYLTRANSFERASE_ACTIVITY	20	0.236555	0.723024	0.843444	0.977443	1
NEGATIVE_REGULATION_OF_CELL_ADHESION	16	0.249774	0.722838	0.847059	0.975715	1
REGULATION_OF_NEUROTRANSMITTER_LEVELS	22	0.229747	0.719179	0.883065	0.978332	1
REGULATION_OF_LYMPHOCYTE_ACTIVATION	30	0.221458	0.717393	0.846154	0.978424	1
REGULATION_OF_JNK_ACTIVITY	18	0.229156	0.715356	0.856867	0.978861	1
G_PROTEIN_SIGNALING_COUPLED_TO_IP3_SECOND_MESSENGERPHOSPHOLIPASE_C_ACTIVATING	40	0.203912	0.715172	0.872	0.977062	1
GROWTH	62	0.173259	0.715072	0.957447	0.975189	1
GENERATION_OF_NEURONS	64	0.177354	0.714155	0.917148	0.974257	1
SUGAR_BINDING	29	0.223411	0.712458	0.850299	0.974163	1
VASCULATURE_DEVELOPMENT	50	0.186171	0.711875	0.910537	0.972813	1
PATTERN_SPECIFICATION_PROCESS	26	0.214483	0.70834	0.875519	0.974921	1
RHODOPSIN_LIKE_RECEPTOR_ACTIVITY	117	0.20928	0.702098	0.773006	0.980066	1
LYMPHOCYTE_DIFFERENTIATION	24	0.21862	0.700605	0.865234	0.979732	1
INFLAMMATORY_RESPONSE	116	0.177196	0.700473	0.910359	0.977923	1
CELLULAR_RESPIRATION	16	0.286929	0.692622	0.786427	0.984186	1
LOCOMOTORY_BEHAVIOR	86	0.182774	0.685899	0.91018	0.988869	1
T_CELL_ACTIVATION	39	0.199212	0.68536	0.895669	0.987432	1
TRANSMEMBRANE_RECEPTOR_PROTEIN_KINASE_ACTIVITY	50	0.186375	0.684892	0.93	0.985913	1
CELLULAR_MACROMOLECULE_CATABOLIC_PROCESS	94	0.162653	0.681247	0.972746	0.987462	1
NEURON_DEVELOPMENT	48	0.175842	0.676445	0.967557	0.990046	1
ENERGY_DERIVATION_BY_OXIDATION_OF_ORGANIC_COMPOUNDS	34	0.197175	0.672424	0.908184	0.991805	1
PHOSPHOINOSITIDE_MEDIATED_SIGNALING	43	0.188552	0.667484	0.901804	0.994325	1
CARBOHYDRATE_BINDING	62	0.178535	0.660828	0.942	0.997955	1
CELL_MATRIX_ADHESION	36	0.183742	0.660438	0.956262	0.996317	1
CELL_SUBSTRATE_ADHESION	37	0.181503	0.659862	0.948207	0.994844	1
OXYGEN_AND_REACTIVE_OXYGEN_SPECIES_METABOLIC_PROCESS	19	0.218668	0.659224	0.90505	0.993402	1
INTEGRIN_COMPLEX	15	0.2451	0.655738	0.884837	0.994161	1
MITOSIS	71	0.212693	0.655521	0.814141	0.992391	1
EXTRINSIC_TO_MEMBRANE	20	0.214939	0.654869	0.904382	0.990961	1
PEPTIDYL_AMINO_ACID_MODIFICATION	52	0.165181	0.653932	0.959432	0.989749	1
POLYSACCHARIDE_BINDING	31	0.197085	0.652596	0.938492	0.988879	1
TRANSMEMBRANE_RECEPTOR_ACTIVITY	372	0.151572	0.64407	0.973196	0.99333	1
DOUBLE_STRAND_BREAK_REPAIR	21	0.231736	0.64334	0.898204	0.991938	1
SEXUAL_REPRODUCTION	108	0.148225	0.639416	0.988258	0.992788	1
UBIQUITIN_CYCLE	41	0.179042	0.627827	0.962	0.998559	1
REGULATION_OF_IMMUNE_RESPONSE	26	0.191005	0.622018	0.96371	1	1
GLYCOSAMINOGLYCAN_BINDING	29	0.188652	0.621996	0.952569	0.998279	1
NUCLEOTIDE_BIOSYNTHETIC_PROCESS	17	0.210739	0.621394	0.946215	0.996741	1
AMINE_TRANSMEMBRANE_TRANSPORTER_ACTIVITY	39	0.180217	0.620713	0.95171	0.995242	1
HEPARIN_BINDING	19	0.203127	0.617601	0.93858	0.995147	1
ACTIVATION_OF_PROTEIN_KINASE_ACTIVITY	25	0.183524	0.617157	0.971888	0.993492	1
TRANSFORMING_GROWTH_FACTOR_BETA_RECEPTOR_SIGNALING_PATHWAY	33	0.172287	0.614895	0.974308	0.992922	1
DETECTION_OF_ABIOTIC_STIMULUS	16	0.227122	0.612448	0.898129	0.99242	1
REGULATION_OF_MAPKKK_CASCADE	18	0.20227	0.608017	0.947589	0.993034	1
PATTERN_BINDING	38	0.175415	0.601322	0.976143	0.994734	1
POLYSACCHARIDE_METABOLIC_PROCESS	16	0.205313	0.596991	0.95625	0.99504	1
AMINE_TRANSPORT	35	0.175373	0.593748	0.981855	0.994653	1
EXTRACELLULAR_SPACE	218	0.141833	0.593354	0.993988	0.992971	1
M_PHASE	100	0.179596	0.588309	0.877016	0.993386	1
COENZYME_METABOLIC_PROCESS	31	0.18574	0.567916	0.944231	0.999328	1
ENERGY_RESERVE_METABOLIC_PROCESS	15	0.192025	0.561263	0.973029	0.999796	1
SECRETORY_GRANULE	16	0.199271	0.560235	0.973737	0.998239	1
HYDROLASE_ACTIVITY_ACTING_ON_GLYCOSYL_BONDS	40	0.161851	0.556746	0.989648	0.997526	1
PEPTIDYL_TYROSINE_MODIFICATION	23	0.169477	0.555365	0.978261	0.996138	1
AMINE_BINDING	20	0.177862	0.517248	0.977642	1	1
TRANSMEMBRANE_RECEPTOR_PROTEIN_PHOSPHATASE_ACTIVITY	19	0.170413	0.511993	0.984221	1	1
AMINO_ACID_TRANSMEMBRANE_TRANSPORTER_ACTIVITY	29	0.157749	0.511242	0.988048	1	1
LEUKOCYTE_DIFFERENTIATION	34	0.143127	0.4933	0.998039	1	1
ORGANIC_ACID_TRANSMEMBRANE_TRANSPORTER_ACTIVITY	44	0.135515	0.48898	1	1	1
CARBOXYLIC_ACID_TRANSMEMBRANE_TRANSPORTER_ACTIVITY	44	0.135515	0.48898	1	0.999018	1
EXCITATORY_EXTRACELLULAR_LIGAND_GATED_ION_CHANNEL_ACTIVITY	19	0.166027	0.481829	0.989691	0.998071	1
EXTRACELLULAR_LIGAND_GATED_ION_CHANNEL_ACTIVITY	19	0.166027	0.481829	0.989691	0.996239	1
REGULATION_OF_T_CELL_ACTIVATION	25	0.147994	0.468082	0.995976	0.99574	1

## Sheet: S5_cgp_pc3_neg
Supplementary Table: Enrichment of GO Biological Processes calculated using GSEA against principle components of the fully imputed drug sensitivity matrix.
Note: High values of pc3 imply multi-drug SENSITIVITY. Thus, the negative enrichment scores for these gene sets implies that high expression of these genes is associated with multi-drug resistance.
Spearman correlation of pc3 and median drug sensitivity = -0.15; P = 0.0001
Abbreviations: ES, Enrichment Score; NES, Normalized Enrichment Score; NOM p-value, Nominal P-value (identified by label permutation); FDR, False Discovery Rate; FWER, Family-wise Error Rate.
MSigDB GeneSet: c5.all.v4.0.symbols
GO Term	SIZE	ES	NES	NOM P-val	FDR q-val	FWER p-val
PROTEIN_CATABOLIC_PROCESS	60	-0.480805	-1.74664	0.00816326	1	0.801
CELLULAR_PROTEIN_CATABOLIC_PROCESS	51	-0.508504	-1.73449	0.0144928	1	0.826
INOSITOL_OR_PHOSPHATIDYLINOSITOL_KINASE_ACTIVITY	18	-0.583341	-1.72657	0.0143443	1	0.841
CELLULAR_MACROMOLECULE_CATABOLIC_PROCESS	94	-0.411181	-1.72605	0.0021097	0.921172	0.842
BIOPOLYMER_CATABOLIC_PROCESS	105	-0.418484	-1.71254	0.00419287	0.82514	0.869
REGULATION_OF_ORGANELLE_ORGANIZATION_AND_BIOGENESIS	36	-0.472173	-1.70285	0.00410678	0.746472	0.886
MACROMOLECULE_CATABOLIC_PROCESS	122	-0.373285	-1.61775	0.00811359	1	0.976
UBIQUITIN_CYCLE	41	-0.470329	-1.60746	0.0221774	1	0.98
CELLULAR_RESPIRATION	16	-0.650904	-1.60353	0.0438931	1	0.982
REGULATION_OF_GENE_EXPRESSION_EPIGENETIC	25	-0.502366	-1.55755	0.0339321	1	0.997
POSITIVE_REGULATION_OF_CYTOKINE_BIOSYNTHETIC_PROCESS	22	-0.499635	-1.53946	0.0428571	1	0.998
NUCLEOTIDE_EXCISION_REPAIR	19	-0.502076	-1.50893	0.0516252	1	0.998
PROTEIN_UBIQUITINATION	33	-0.464728	-1.50307	0.0512295	1	0.998
RNA_SPLICING_FACTOR_ACTIVITYTRANSESTERIFICATION_MECHANISM	18	-0.563279	-1.49231	0.0790514	1	0.999
RNA_CATABOLIC_PROCESS	22	-0.470429	-1.49152	0.0447154	1	0.999
MRNA_METABOLIC_PROCESS	72	-0.453777	-1.49055	0.102249	1	0.999
SMALL_CONJUGATING_PROTEIN_LIGASE_ACTIVITY	44	-0.431628	-1.4812	0.0461847	1	1
GENERAL_RNA_POLYMERASE_II_TRANSCRIPTION_FACTOR_ACTIVITY	28	-0.46261	-1.46913	0.0831643	1	1
GTPASE_BINDING	27	-0.432651	-1.46495	0.0499002	1	1
ENERGY_DERIVATION_BY_OXIDATION_OF_ORGANIC_COMPOUNDS	34	-0.427087	-1.46461	0.0640777	1	1
POSITIVE_REGULATION_OF_TRANSCRIPTION_FACTOR_ACTIVITY	17	-0.479116	-1.46304	0.0405117	1	1
DNA_DIRECTED_RNA_POLYMERASEII_HOLOENZYME	56	-0.397667	-1.45379	0.046	1	1
TRANSCRIPTION_COACTIVATOR_ACTIVITY	114	-0.340727	-1.45125	0.0398323	1	1
PROTEIN_TYROSINE_PHOSPHATASE_ACTIVITY	50	-0.376042	-1.45074	0.0476191	1	1
PROTEIN_MODIFICATION_BY_SMALL_PROTEIN_CONJUGATION	36	-0.450442	-1.44376	0.0958084	1	1
RAS_GTPASE_BINDING	21	-0.458327	-1.44271	0.0603622	1	1
REGULATION_OF_CYTOSKELETON_ORGANIZATION_AND_BIOGENESIS	27	-0.418214	-1.43645	0.0490798	1	1
MRNA_PROCESSING_GO_0006397	62	-0.462794	-1.43373	0.124744	1	1
LIGASE_ACTIVITY	82	-0.379393	-1.43318	0.0626263	1	1
TRANSCRIPTION_FACTOR_BINDING	279	-0.308502	-1.4298	0.0248963	1	1
TRANSCRIPTION_INITIATION_FROM_RNA_POLYMERASE_II_PROMOTER	27	-0.447779	-1.42334	0.0964567	1	1
PEROXISOME_ORGANIZATION_AND_BIOGENESIS	16	-0.514998	-1.4214	0.0972516	1	1
TRANS_GOLGI_NETWORK	19	-0.457251	-1.42033	0.0680412	0.985946	1
TRANSCRIPTION_INITIATION	33	-0.432933	-1.4201	0.105159	0.958147	1
ACID_AMINO_ACID_LIGASE_ACTIVITY	49	-0.399867	-1.40976	0.0678643	0.987136	1
TRANSCRIPTION_COFACTOR_ACTIVITY	211	-0.307226	-1.40831	0.0372671	0.967614	1
TRANSPORT_VESICLE	28	-0.431715	-1.40451	0.0807453	0.961763	1
POST_TRANSLATIONAL_PROTEIN_MODIFICATION	415	-0.267905	-1.40308	0.002079	0.943382	1
ORGANELLE_OUTER_MEMBRANE	20	-0.444932	-1.40045	0.0871287	0.931687	1
SMALL_PROTEIN_CONJUGATING_ENZYME_ACTIVITY	44	-0.402145	-1.39835	0.0583501	0.918691	1
REGULATION_OF_CELLULAR_COMPONENT_ORGANIZATION_AND_BIOGENESIS	98	-0.330748	-1.39485	0.0573951	0.914662	1
POSITIVE_REGULATION_OF_PROTEIN_METABOLIC_PROCESS	63	-0.352324	-1.39088	0.0788955	0.911943	1
REGULATION_OF_RNA_METABOLIC_PROCESS	408	-0.285531	-1.39035	0.0242424	0.892952	1
TRANSCRIPTION_ACTIVATOR_ACTIVITY	155	-0.312895	-1.38692	0.0473251	0.888278	1
PIGMENT_BIOSYNTHETIC_PROCESS	16	-0.504207	-1.38369	0.131687	0.883631	1
TRNA_METABOLIC_PROCESS	16	-0.558645	-1.38153	0.137214	0.874568	1
THYROID_HORMONE_RECEPTOR_BINDING	16	-0.498438	-1.3763	0.123791	0.88006	1
REGULATION_OF_TRANSCRIPTION_FROM_RNA_POLYMERASE_II_PROMOTER	258	-0.291958	-1.37336	0.0375783	0.876046	1
LIGASE_ACTIVITY_FORMING_CARBON_NITROGEN_BONDS	58	-0.370788	-1.36213	0.0909091	0.909369	1
RAS_GTPASE_ACTIVATOR_ACTIVITY	24	-0.427216	-1.36147	0.0953347	0.89385	1
REGULATION_OF_TRANSCRIPTIONDNA_DEPENDENT	403	-0.280427	-1.3603	0.0327198	0.881379	1
RNA_SPLICINGVIA_TRANSESTERIFICATION_REACTIONS	29	-0.46389	-1.35817	0.15625	0.87342	1
GTP_BINDING	41	-0.371627	-1.35638	0.0686275	0.864692	1
GUANYL_NUCLEOTIDE_BINDING	41	-0.371627	-1.35638	0.0686275	0.848679	1
ENDOSOME_TRANSPORT	22	-0.444855	-1.35386	0.129098	0.843801	1
SMALL_GTPASE_BINDING	26	-0.402996	-1.35279	0.0934394	0.833505	1
RNA_SPLICING	78	-0.420306	-1.3497	0.169697	0.831149	1
UBIQUITIN_PROTEIN_LIGASE_ACTIVITY	42	-0.392645	-1.34881	0.0931174	0.820539	1
TRANSCRIPTION_FROM_RNA_POLYMERASE_II_PROMOTER	418	-0.274404	-1.34422	0.0273684	0.825716	1
POSITIVE_REGULATION_OF_CELLULAR_PROTEIN_METABOLIC_PROCESS	62	-0.34351	-1.3435	0.0966469	0.815369	1
PROTEIN_DNA_COMPLEX_ASSEMBLY	44	-0.392617	-1.34123	0.152174	0.810738	1
ADAPTIVE_IMMUNE_RESPONSE	21	-0.430669	-1.3406	0.112871	0.800108	1
POSITIVE_REGULATION_OF_DNA_BINDING	19	-0.427583	-1.33998	0.0893971	0.790057	1
PHOSPHOPROTEIN_PHOSPHATASE_ACTIVITY	77	-0.31951	-1.3328	0.0751566	0.805388	1
COVALENT_CHROMATIN_MODIFICATION	23	-0.444404	-1.32882	0.158824	0.807809	1
HISTONE_MODIFICATION	23	-0.444404	-1.32882	0.158824	0.795569	1
PROTEIN_AMINO_ACID_DEPHOSPHORYLATION	58	-0.329855	-1.32541	0.0895833	0.797313	1
AMINE_TRANSMEMBRANE_TRANSPORTER_ACTIVITY	39	-0.378814	-1.32072	0.125261	0.804412	1
POSITIVE_REGULATION_OF_METABOLIC_PROCESS	202	-0.272799	-1.31265	0.0302419	0.82412	1
POSITIVE_REGULATION_OF_TRANSLATION	29	-0.39749	-1.31089	0.142276	0.819838	1
POSITIVE_REGULATION_OF_TRANSCRIPTION_FROM_RNA_POLYMERASE_II_PROMOTER	58	-0.331248	-1.30787	0.0929293	0.819704	1
POSITIVE_REGULATION_OF_IMMUNE_RESPONSE	22	-0.422676	-1.30761	0.149105	0.809373	1
RESPONSE_TO_BIOTIC_STIMULUS	98	-0.317927	-1.30549	0.1423	0.806891	1
OUTER_MEMBRANE	21	-0.40661	-1.30439	0.125749	0.800337	1
REGULATION_OF_CELLULAR_PROTEIN_METABOLIC_PROCESS	134	-0.282099	-1.30041	0.0769231	0.805081	1
INNATE_IMMUNE_RESPONSE	19	-0.430934	-1.29648	0.141684	0.810766	1
POSITIVE_REGULATION_OF_BINDING	20	-0.409714	-1.29525	0.118896	0.805207	1
CHROMATIN_ASSEMBLY_OR_DISASSEMBLY	24	-0.450209	-1.29461	0.18711	0.797327	1
PERINUCLEAR_REGION_OF_CYTOPLASM	51	-0.322194	-1.28722	0.0948617	0.81507	1
NUCLEOPLASM	238	-0.303878	-1.2859	0.130522	0.81057	1
TRANSFERASE_ACTIVITY_TRANSFERRING_PENTOSYL_GROUPS	19	-0.421778	-1.28475	0.151163	0.805044	1
MICROTUBULE_BASED_MOVEMENT	16	-0.454874	-1.28429	0.173653	0.797066	1
INTERLEUKIN_BINDING	22	-0.432886	-1.28342	0.189583	0.79086	1
POSITIVE_REGULATION_OF_CELLULAR_METABOLIC_PROCESS	199	-0.266406	-1.28086	0.0501002	0.790724	1
PHOSPHORIC_MONOESTER_HYDROLASE_ACTIVITY	104	-0.294419	-1.27948	0.0951374	0.786249	1
RNA_POLYMERASE_II_TRANSCRIPTION_FACTOR_ACTIVITY	168	-0.282981	-1.27931	0.0967742	0.7777	1
TRANSCRIPTION_COREPRESSOR_ACTIVITY	88	-0.31233	-1.27715	0.127349	0.776373	1
NEGATIVE_REGULATION_OF_CELL_CYCLE	73	-0.299326	-1.27375	0.118908	0.779987	1
GOLGI_ASSOCIATED_VESICLE	25	-0.401711	-1.27309	0.179074	0.773452	1
MEIOTIC_RECOMBINATION	16	-0.476068	-1.269	0.19802	0.780605	1
TRANSCRIPTION_FACTOR_ACTIVITY	319	-0.261846	-1.26796	0.0688935	0.77549	1
ZINC_ION_BINDING	81	-0.295381	-1.26533	0.107438	0.776087	1
REGULATION_OF_PROTEIN_METABOLIC_PROCESS	144	-0.271584	-1.26352	0.0788382	0.773913	1
PIGMENT_METABOLIC_PROCESS	17	-0.455713	-1.26059	0.194215	0.775648	1
ANTI_APOPTOSIS	104	-0.313026	-1.25797	0.138075	0.776881	1
REGULATION_OF_TRANSCRIPTION	489	-0.25178	-1.25207	0.0883534	0.790046	1
POSITIVE_REGULATION_OF_NUCLEOBASENUCLEOSIDENUCLEOTIDE_AND_NUCLEIC_ACID_METABOLIC_PROCESS	135	-0.280476	-1.25162	0.108216	0.783325	1
NEGATIVE_REGULATION_OF_TRANSCRIPTION_DNA_DEPENDENT	110	-0.290862	-1.25077	0.13035	0.778268	1
RNA_PROCESSING	146	-0.357691	-1.24837	0.231237	0.778858	1
NUCLEOPLASM_PART	179	-0.294917	-1.24792	0.154472	0.77256	1
PROTEIN_RNA_COMPLEX_ASSEMBLY	49	-0.39687	-1.24693	0.238589	0.768631	1
NEGATIVE_REGULATION_OF_RNA_METABOLIC_PROCESS	111	-0.288654	-1.24639	0.126459	0.762997	1
GTPASE_ACTIVATOR_ACTIVITY	54	-0.319248	-1.24621	0.147773	0.756172	1
COATED_VESICLE	39	-0.347681	-1.24549	0.158898	0.751003	1
COFACTOR_BIOSYNTHETIC_PROCESS	21	-0.431862	-1.24412	0.198397	0.748525	1
TUBULIN_BINDING	42	-0.3582	-1.24297	0.200787	0.745328	1
SECONDARY_METABOLIC_PROCESS	22	-0.413927	-1.24288	0.208602	0.738752	1
CHROMATIN_ASSEMBLY	15	-0.458529	-1.24033	0.210953	0.739873	1
POSITIVE_REGULATION_OF_RESPONSE_TO_STIMULUS	33	-0.354714	-1.23203	0.18664	0.760216	1
NEGATIVE_REGULATION_OF_TRANSCRIPTION_FROM_RNA_POLYMERASE_II_PROMOTER	71	-0.301208	-1.2267	0.146	0.771315	1
CYTOSOL	170	-0.259563	-1.22203	0.113131	0.780155	1
POLYSACCHARIDE_METABOLIC_PROCESS	16	-0.413682	-1.22081	0.208748	0.777207	1
NUCLEAR_LUMEN	327	-0.293163	-1.22033	0.196721	0.772101	1
SPLICEOSOME_ASSEMBLY	19	-0.444063	-1.22021	0.249489	0.765731	1
REGULATION_OF_TRANSLATIONAL_INITIATION	20	-0.451557	-1.21491	0.284836	0.776933	1
AMINE_TRANSPORT	35	-0.355714	-1.21266	0.211813	0.777757	1
REGULATION_OF_CYTOKINE_BIOSYNTHETIC_PROCESS	32	-0.359647	-1.21182	0.217213	0.773796	1
CELLULAR_COMPONENT_ASSEMBLY	261	-0.257164	-1.2085	0.141104	0.778288	1
NEGATIVE_REGULATION_OF_CELLULAR_COMPONENT_ORGANIZATION_AND_BIOGENESIS	25	-0.366407	-1.20723	0.196242	0.776045	1
SECRETORY_GRANULE	16	-0.421354	-1.20641	0.234086	0.772033	1
NUCLEAR_ENVELOPE	66	-0.349174	-1.20632	0.229541	0.765955	1
TRANSCRIPTION_FACTOR_COMPLEX	79	-0.30815	-1.20322	0.183884	0.770141	1
RNA_BINDING	192	-0.31909	-1.2025	0.245399	0.766431	1
DNA_DIRECTED_RNA_POLYMERASE_COMPLEX	16	-0.421233	-1.20236	0.244489	0.760846	1
RNA_POLYMERASE_COMPLEX	16	-0.421233	-1.20236	0.244489	0.75476	1
NUCLEAR_DNA_DIRECTED_RNA_POLYMERASE_COMPLEX	16	-0.421233	-1.20236	0.244489	0.74877	1
SOLUBLE_FRACTION	150	-0.259632	-1.19888	0.156448	0.754109	1
MACROMOLECULAR_COMPLEX_ASSEMBLY	244	-0.25806	-1.19541	0.150301	0.759219	1
UBIQUITIN_LIGASE_COMPLEX	21	-0.385365	-1.19277	0.247012	0.761882	1
MUSCLE_CELL_DIFFERENTIATION	20	-0.371461	-1.19135	0.201258	0.760709	1
NUCLEOLUS	105	-0.345154	-1.18817	0.286299	0.764899	1
MEIOSIS_I	19	-0.416433	-1.18691	0.253846	0.763152	1
PROTEIN_AMINO_ACID_PHOSPHORYLATION	237	-0.242725	-1.18666	0.117021	0.758386	1
MAGNESIUM_ION_BINDING	49	-0.304649	-1.1825	0.20284	0.766024	1
PHOSPHORYLATION	269	-0.236387	-1.18046	0.129897	0.76712	1
PROTEIN_DOMAIN_SPECIFIC_BINDING	58	-0.28647	-1.17909	0.191898	0.765607	1
HUMORAL_IMMUNE_RESPONSE	29	-0.370251	-1.17666	0.259766	0.76797	1
POSITIVE_REGULATION_OF_RNA_METABOLIC_PROCESS	107	-0.27194	-1.173	0.190476	0.77447	1
DEPHOSPHORYLATION	65	-0.281578	-1.17286	0.201961	0.769296	1
SMALL_GTPASE_REGULATOR_ACTIVITY	60	-0.297741	-1.16524	0.234127	0.787923	1
REGULATION_OF_TRANSLATION	72	-0.282111	-1.16295	0.213849	0.78975	1
TRANSITION_METAL_ION_BINDING	101	-0.261313	-1.16196	0.182752	0.787319	1
T_CELL_PROLIFERATION	16	-0.400104	-1.16191	0.269777	0.781949	1
POSITIVE_REGULATION_OF_IMMUNE_SYSTEM_PROCESS	40	-0.323882	-1.16077	0.244048	0.780035	1
PROTEIN_SERINE_THREONINE_KINASE_ACTIVITY	178	-0.246006	-1.15998	0.194617	0.776997	1
CLATHRIN_COATED_VESICLE	31	-0.331439	-1.15932	0.249476	0.773606	1
CHROMATIN_MODIFICATION	48	-0.350512	-1.15923	0.273973	0.768636	1
ENZYME_ACTIVATOR_ACTIVITY	109	-0.251466	-1.15862	0.180422	0.765584	1
ADAPTIVE_IMMUNE_RESPONSE_GO_0002460	20	-0.376834	-1.15233	0.276134	0.779976	1
ORGANELLE_LUMEN	385	-0.270856	-1.15038	0.254098	0.780851	1
MEMBRANE_ENCLOSED_LUMEN	385	-0.270856	-1.15038	0.254098	0.77568	1
APOPTOSIS_GO	381	-0.224734	-1.14896	0.165289	0.774894	1
PROGRAMMED_CELL_DEATH	382	-0.224481	-1.14835	0.159091	0.771548	1
NEGATIVE_REGULATION_OF_APOPTOSIS	131	-0.266513	-1.14281	0.227273	0.783599	1
TRANSLATIONAL_INITIATION	25	-0.405409	-1.13838	0.31992	0.792037	1
TUBE_DEVELOPMENT	15	-0.389417	-1.13756	0.28131	0.789548	1
RESPONSE_TO_BACTERIUM	21	-0.37746	-1.13726	0.308977	0.78542	1
PROTEIN_SERINE_THREONINE_PHOSPHATASE_ACTIVITY	22	-0.358146	-1.13455	0.292473	0.788803	1
NEGATIVE_REGULATION_OF_PROGRAMMED_CELL_DEATH	132	-0.265544	-1.13262	0.239496	0.790099	1
PEPTIDYL_TYROSINE_PHOSPHORYLATION	21	-0.351131	-1.13217	0.267068	0.786691	1
HETEROCYCLE_METABOLIC_PROCESS	25	-0.356323	-1.12932	0.307536	0.790578	1
POSITIVE_REGULATION_OF_DEVELOPMENTAL_PROCESS	191	-0.227983	-1.12837	0.2	0.788811	1
RIBONUCLEOPROTEIN_COMPLEX_BIOGENESIS_AND_ASSEMBLY	65	-0.357378	-1.12683	0.331224	0.789045	1
PROTEIN_N_TERMINUS_BINDING	34	-0.306419	-1.12148	0.287671	0.800888	1
NUCLEAR_PART	490	-0.271639	-1.11822	0.331967	0.805823	1
CYTOKINE_BIOSYNTHETIC_PROCESS	35	-0.325896	-1.11779	0.319415	0.802251	1
VESICLE_MEMBRANE	27	-0.341473	-1.1161	0.31441	0.803101	1
POSITIVE_REGULATION_OF_TRANSCRIPTION	126	-0.254435	-1.11464	0.258517	0.802734	1
ESTABLISHMENT_AND_OR_MAINTENANCE_OF_CHROMATIN_ARCHITECTURE	66	-0.321747	-1.11028	0.330677	0.811059	1
POSITIVE_REGULATION_OF_CASPASE_ACTIVITY	28	-0.317505	-1.10899	0.29703	0.810427	1
PROTEIN_FOLDING	54	-0.312684	-1.10778	0.311871	0.809602	1
MITOCHONDRIAL_TRANSPORT	18	-0.372069	-1.10599	0.320866	0.810294	1
TRANSCRIPTION_REPRESSOR_ACTIVITY	138	-0.254169	-1.10243	0.272917	0.816167	1
CATABOLIC_PROCESS	199	-0.235132	-1.10213	0.237113	0.812462	1
POSITIVE_REGULATION_OF_TRANSCRIPTIONDNA_DEPENDENT	105	-0.256122	-1.10198	0.30315	0.808327	1
POSITIVE_REGULATION_OF_LYMPHOCYTE_ACTIVATION	21	-0.356606	-1.10135	0.314168	0.805469	1
CELLULAR_CATABOLIC_PROCESS	188	-0.237562	-1.09857	0.271399	0.809473	1
N_ACYLTRANSFERASE_ACTIVITY	20	-0.357613	-1.09574	0.356275	0.81369	1
TRANSLATION	120	-0.279936	-1.09467	0.323045	0.812469	1
ADENYLATE_CYCLASE_ACTIVATION	17	-0.368263	-1.09452	0.332	0.808454	1
NEGATIVE_REGULATION_OF_TRANSFERASE_ACTIVITY	28	-0.309632	-1.09066	0.32449	0.81553	1
CYTOKINE_METABOLIC_PROCESS	36	-0.315012	-1.08912	0.347475	0.81562	1
KINASE_REGULATOR_ACTIVITY	39	-0.301378	-1.08831	0.332031	0.813737	1
MRNA_BINDING	18	-0.388894	-1.08815	0.34585	0.809819	1
REGULATION_OF_APOPTOSIS	301	-0.219101	-1.08711	0.266932	0.808572	1
GOLGI_APPARATUS_PART	84	-0.278515	-1.08698	0.329918	0.804592	1
B_CELL_ACTIVATION	17	-0.369947	-1.08645	0.357422	0.8018	1
REGULATION_OF_PROGRAMMED_CELL_DEATH	302	-0.21879	-1.08346	0.27	0.806387	1
CYTOPLASMIC_VESICLE_MEMBRANE	25	-0.338504	-1.0809	0.356372	0.809574	1
CYTOPLASMIC_VESICLE_PART	25	-0.338504	-1.0809	0.356372	0.805313	1
ENDOMEMBRANE_SYSTEM	194	-0.253676	-1.07908	0.340726	0.806549	1
REGULATION_OF_PROTEIN_MODIFICATION_PROCESS	36	-0.28953	-1.07904	0.321429	0.802452	1
POSITIVE_REGULATION_OF_PROTEIN_MODIFICATION_PROCESS	24	-0.32723	-1.07828	0.344	0.80047	1
POSITIVE_REGULATION_OF_T_CELL_ACTIVATION	19	-0.362247	-1.07817	0.373418	0.796674	1
PURINE_RIBONUCLEOTIDE_BINDING	177	-0.219677	-1.07741	0.270661	0.794918	1
HYDROLASE_ACTIVITY_ACTING_ON_CARBON_NITROGEN_NOT_PEPTIDEBONDSIN_CYCLIC_AMIDINES	15	-0.384931	-1.06931	0.388889	0.815089	1
DOUBLE_STRANDED_RNA_BINDING	16	-0.367138	-1.06912	0.362173	0.811557	1
PROTEIN_POLYMERIZATION	17	-0.365369	-1.06791	0.354906	0.811126	1
DI___TRI_VALENT_INORGANIC_CATION_TRANSMEMBRANE_TRANSPORTER_ACTIVITY	21	-0.329893	-1.06778	0.359833	0.807447	1
CASPASE_ACTIVATION	24	-0.321311	-1.06612	0.376782	0.808323	1
INDUCTION_OF_APOPTOSIS_BY_EXTRACELLULAR_SIGNALS	25	-0.310365	-1.06583	0.362573	0.805105	1
NEGATIVE_REGULATION_OF_TRANSPORT	17	-0.363725	-1.06546	0.363083	0.802084	1
NUCLEAR_MEMBRANE	46	-0.336072	-1.06314	0.384158	0.805094	1
NEGATIVE_REGULATION_OF_TRANSCRIPTION	160	-0.235835	-1.06105	0.330677	0.807558	1
SINGLE_STRANDED_DNA_BINDING	30	-0.34717	-1.05861	0.396378	0.810699	1
INTRACELLULAR_TRANSPORT	251	-0.228564	-1.05613	0.332661	0.81419	1
ACETYLTRANSFERASE_ACTIVITY	23	-0.340095	-1.05432	0.371486	0.815565	1
REGULATION_OF_NUCLEOCYTOPLASMIC_TRANSPORT	20	-0.336681	-1.05426	0.369388	0.81184	1
PURINE_NUCLEOTIDE_BINDING	182	-0.214184	-1.05074	0.321814	0.818046	1
STRUCTURE_SPECIFIC_DNA_BINDING	50	-0.308456	-1.04597	0.380952	0.827688	1
CYTOSKELETON_DEPENDENT_INTRACELLULAR_TRANSPORT	26	-0.314266	-1.04498	0.40535	0.826432	1
NUCLEAR_PORE	29	-0.377433	-1.04437	0.416667	0.82434	1
MICROTUBULE_BINDING	29	-0.323034	-1.04129	0.394366	0.829584	1
POSITIVE_REGULATION_OF_PHOSPHORYLATION	21	-0.332072	-1.04118	0.392931	0.82601	1
INORGANIC_CATION_TRANSMEMBRANE_TRANSPORTER_ACTIVITY	54	-0.264336	-1.03938	0.382479	0.827455	1
N_ACETYLTRANSFERASE_ACTIVITY	19	-0.345829	-1.03833	0.418891	0.82666	1
MEMBRANE_BOUND_VESICLE	102	-0.243403	-1.03608	0.38125	0.829113	1
NEGATIVE_REGULATION_OF_DEVELOPMENTAL_PROCESS	172	-0.224472	-1.03576	0.373444	0.826145	1
G1_S_TRANSITION_OF_MITOTIC_CELL_CYCLE	24	-0.348667	-1.03549	0.412109	0.823164	1
INTERLEUKIN_RECEPTOR_ACTIVITY	18	-0.370523	-1.03422	0.415094	0.823234	1
DOUBLE_STRANDED_DNA_BINDING	28	-0.34056	-1.03389	0.424242	0.820406	1
RIBONUCLEASE_ACTIVITY	22	-0.359441	-1.03144	0.416503	0.823782	1
PORE_COMPLEX	32	-0.345071	-1.0304	0.430528	0.823131	1
REGULATION_OF_IMMUNE_RESPONSE	26	-0.325543	-1.02988	0.406439	0.820895	1
MICROTUBULE_BASED_PROCESS	76	-0.260381	-1.02983	0.4	0.817414	1
GTPASE_REGULATOR_ACTIVITY	112	-0.236465	-1.02784	0.393214	0.819365	1
TRANSLATION_FACTOR_ACTIVITY_NUCLEIC_ACID_BINDING	25	-0.355978	-1.0278	0.441718	0.815864	1
POSITIVE_REGULATION_OF_MULTICELLULAR_ORGANISMAL_PROCESS	52	-0.272562	-1.02727	0.39645	0.813698	1
GOLGI_VESICLE_TRANSPORT	41	-0.315781	-1.02705	0.406953	0.810697	1
TRANSLATION_REGULATOR_ACTIVITY	26	-0.349694	-1.0243	0.431772	0.814747	1
DEFENSE_RESPONSE_TO_BACTERIUM	16	-0.360585	-1.02296	0.42	0.81504	1
TRANSLATION_INITIATION_FACTOR_ACTIVITY	18	-0.388504	-1.01832	0.445135	0.824605	1
PEPTIDYL_TYROSINE_MODIFICATION	23	-0.311891	-1.01506	0.418468	0.829971	1
IMMUNE_RESPONSE	207	-0.237594	-1.01243	0.427403	0.833884	1
SPHINGOLIPID_METABOLIC_PROCESS	22	-0.316113	-1.01231	0.439604	0.830561	1
CYTOPLASMIC_MEMBRANE_BOUND_VESICLE	100	-0.237501	-1.0101	0.41358	0.833438	1
PROTEIN_KINASE_ACTIVITY	254	-0.202429	-1.0089	0.443515	0.833255	1
AMINO_ACID_TRANSPORT	25	-0.320973	-1.007	0.432866	0.835095	1
HEPARIN_BINDING	19	-0.321717	-1.00641	0.441667	0.833116	1
CELL_CYCLE_ARREST_GO_0007050	53	-0.261823	-1.00512	0.429735	0.833173	1
HOMEOSTASIS_OF_NUMBER_OF_CELLS	20	-0.320657	-1.00501	0.434783	0.829986	1
CYTOKINE_PRODUCTION	61	-0.255357	-1.00333	0.468172	0.831097	1
LOCOMOTORY_BEHAVIOR	86	-0.261156	-1.00223	0.439759	0.830739	1
REGULATION_OF_DEVELOPMENTAL_PROCESS	378	-0.192598	-0.995809	0.441423	0.844982	1
LAMELLIPODIUM	18	-0.324093	-0.995047	0.463617	0.843524	1
RESPONSE_TO_STRESS	456	-0.189149	-0.994846	0.439604	0.840588	1
MYELOID_CELL_DIFFERENTIATION	34	-0.284215	-0.992623	0.47495	0.843327	1
JNK_CASCADE	44	-0.268375	-0.992181	0.463366	0.841169	1
I_KAPPAB_KINASE_NF_KAPPAB_CASCADE	91	-0.266692	-0.989759	0.425926	0.844521	1
HYDROGEN_ION_TRANSMEMBRANE_TRANSPORTER_ACTIVITY	25	-0.312779	-0.988394	0.45912	0.844688	1
NUCLEOTIDE_BINDING	194	-0.199151	-0.986339	0.507527	0.846962	1
GOLGI_MEMBRANE	41	-0.278031	-0.984968	0.47992	0.84714	1
PROTEIN_KINASE_REGULATOR_ACTIVITY	33	-0.282704	-0.983572	0.484064	0.847521	1
REGULATION_OF_I_KAPPAB_KINASE_NF_KAPPAB_CASCADE	76	-0.269931	-0.981189	0.452	0.850692	1
ESTABLISHMENT_AND_OR_MAINTENANCE_OF_CELL_POLARITY	19	-0.321418	-0.980601	0.466245	0.849077	1
POSITIVE_REGULATION_OF_CELLULAR_COMPONENT_ORGANIZATION_AND_BIOGENESIS	29	-0.28145	-0.97944	0.472	0.848841	1
CELLULAR_COMPONENT_DISASSEMBLY	31	-0.285356	-0.978527	0.503846	0.847949	1
DOUBLE_STRAND_BREAK_REPAIR	21	-0.358385	-0.971421	0.492188	0.864311	1
POSITIVE_REGULATION_OF_PROTEIN_AMINO_ACID_PHOSPHORYLATION	15	-0.341957	-0.970143	0.496	0.86437	1
POSITIVE_REGULATION_OF_SIGNAL_TRANSDUCTION	101	-0.245948	-0.969603	0.462168	0.862458	1
PHOSPHOTRANSFERASE_ACTIVITY_ALCOHOL_GROUP_AS_ACCEPTOR	298	-0.19338	-0.968846	0.52459	0.86117	1
NUCLEAR_MEMBRANE_PART	40	-0.31489	-0.967792	0.485089	0.860779	1
HELICASE_ACTIVITY	46	-0.300762	-0.967502	0.482966	0.858327	1
REGULATION_OF_BINDING	46	-0.248668	-0.965469	0.49899	0.860658	1
NEGATIVE_REGULATION_OF_NUCLEOBASENUCLEOSIDENUCLEOTIDE_AND_NUCLEIC_ACID_METABOLIC_PROCESS	181	-0.210615	-0.96491	0.496982	0.858941	1
PROTEOLYSIS	168	-0.212302	-0.963997	0.51	0.858083	1
STRESS_ACTIVATED_PROTEIN_KINASE_SIGNALING_PATHWAY	45	-0.260294	-0.962456	0.509881	0.859069	1
SPLICEOSOME	40	-0.326141	-0.961951	0.464	0.85703	1
PHOSPHORIC_ESTER_HYDROLASE_ACTIVITY	139	-0.205096	-0.961561	0.548523	0.854793	1
RNA_HELICASE_ACTIVITY	23	-0.338687	-0.95992	0.501969	0.855912	1
HEMOPOIESIS	69	-0.234408	-0.953326	0.533981	0.870208	1
EPIDERMAL_GROWTH_FACTOR_RECEPTOR_SIGNALING_PATHWAY	18	-0.331775	-0.952542	0.513347	0.86922	1
NUCLEASE_ACTIVITY	48	-0.265655	-0.950549	0.503018	0.871463	1
CHROMATIN_REMODELING	20	-0.337223	-0.947304	0.518447	0.877231	1
DAMAGED_DNA_BINDING	18	-0.330916	-0.946804	0.531568	0.875403	1
RESPONSE_TO_CHEMICAL_STIMULUS	264	-0.190899	-0.946055	0.567677	0.874271	1
NEGATIVE_REGULATION_OF_MAP_KINASE_ACTIVITY	15	-0.319695	-0.945988	0.522358	0.871283	1
NUCLEAR_TRANSPORT	79	-0.236841	-0.945322	0.536585	0.869961	1
NUCLEOCYTOPLASMIC_TRANSPORT	79	-0.236841	-0.945322	0.536585	0.866843	1
PROTEIN_IMPORT	58	-0.246367	-0.94451	0.57732	0.865922	1
PEPTIDYL_AMINO_ACID_MODIFICATION	52	-0.240865	-0.944482	0.544177	0.862925	1
VESICLE	109	-0.218527	-0.944245	0.553911	0.860515	1
TRANSMEMBRANE_RECEPTOR_PROTEIN_PHOSPHATASE_ACTIVITY	19	-0.313823	-0.94393	0.542094	0.858245	1
POSITIVE_REGULATION_OF_PHOSPHATE_METABOLIC_PROCESS	23	-0.292803	-0.942614	0.535642	0.858641	1
AMINO_SUGAR_METABOLIC_PROCESS	16	-0.31951	-0.942111	0.537525	0.856962	1
IMMUNE_SYSTEM_PROCESS	293	-0.2073	-0.941454	0.544872	0.85558	1
ENDOSOME	60	-0.257673	-0.939285	0.539278	0.858097	1
IMMUNE_EFFECTOR_PROCESS	32	-0.288396	-0.938732	0.561122	0.856535	1
PHOSPHOINOSITIDE_METABOLIC_PROCESS	27	-0.292538	-0.934061	0.538302	0.865553	1
REGULATION_OF_SMALL_GTPASE_MEDIATED_SIGNAL_TRANSDUCTION	15	-0.324421	-0.933838	0.549683	0.863092	1
MYOBLAST_DIFFERENTIATION	15	-0.318759	-0.93233	0.555785	0.864095	1
COENZYME_METABOLIC_PROCESS	31	-0.305893	-0.931664	0.550696	0.862852	1
MITOCHONDRION	275	-0.23511	-0.930648	0.535238	0.862378	1
HYDROLASE_ACTIVITY_ACTING_ON_CARBON_NITROGEN_NOT_PEPTIDEBONDS	39	-0.255885	-0.92901	0.566879	0.8636	1
KINASE_ACTIVITY	331	-0.181286	-0.928254	0.640657	0.862717	1
ACTIN_POLYMERIZATION_AND_OR_DEPOLYMERIZATION	20	-0.293571	-0.927393	0.568228	0.862081	1
REGULATION_OF_PROTEIN_STABILITY	16	-0.320753	-0.927339	0.552209	0.859327	1
CYTOPLASMIC_VESICLE	104	-0.215026	-0.920962	0.593361	0.872552	1
GUANYL_NUCLEOTIDE_EXCHANGE_FACTOR_ACTIVITY	38	-0.261055	-0.920296	0.572917	0.871366	1
POSITIVE_REGULATION_OF_I_KAPPAB_KINASE_NF_KAPPAB_CASCADE	71	-0.256821	-0.919936	0.523139	0.869325	1
RESPONSE_TO_NUTRIENT	17	-0.304176	-0.919619	0.568862	0.867213	1
ORGANELLE_MEMBRANE	260	-0.219297	-0.919013	0.583501	0.865866	1
VACUOLE	63	-0.243659	-0.918653	0.566462	0.863862	1
RESPONSE_TO_DNA_DAMAGE_STIMULUS	147	-0.22442	-0.917077	0.552381	0.865028	1
SPECIFIC_RNA_POLYMERASE_II_TRANSCRIPTION_FACTOR_ACTIVITY	30	-0.267979	-0.916836	0.577947	0.862719	1
AXON_GUIDANCE	18	-0.302667	-0.915068	0.56701	0.864304	1
CHEMOKINE_ACTIVITY	36	-0.290554	-0.913582	0.548	0.865029	1
POSITIVE_REGULATION_OF_JNK_ACTIVITY	16	-0.309645	-0.912683	0.567251	0.864293	1
COFACTOR_METABOLIC_PROCESS	46	-0.280532	-0.91165	0.564777	0.864077	1
LEUKOCYTE_MIGRATION	15	-0.313517	-0.910249	0.587992	0.864773	1
DNA_REPAIR	114	-0.239459	-0.90967	0.563809	0.863342	1
PROTEIN_KINASE_CASCADE	244	-0.193417	-0.909172	0.617409	0.861792	1
RESPONSE_TO_OTHER_ORGANISM	65	-0.241757	-0.909144	0.571429	0.859103	1
RESPONSE_TO_VIRUS	42	-0.270483	-0.909104	0.567515	0.856496	1
REGULATION_OF_MAP_KINASE_ACTIVITY	57	-0.225387	-0.908895	0.618449	0.854207	1
UNFOLDED_PROTEIN_BINDING	40	-0.266264	-0.908232	0.567729	0.85319	1
PROTEIN_IMPORT_INTO_NUCLEUS	45	-0.245038	-0.907976	0.602362	0.851129	1
CYTOKINE_ACTIVITY	92	-0.237176	-0.906272	0.560396	0.852728	1
REGULATION_OF_TRANSCRIPTION_FACTOR_ACTIVITY	30	-0.249382	-0.905168	0.624742	0.852687	1
TRANSCRIPTION_FROM_RNA_POLYMERASE_III_PROMOTER	18	-0.302517	-0.902275	0.599222	0.85694	1
ENZYME_REGULATOR_ACTIVITY	295	-0.172922	-0.896185	0.769547	0.868641	1
HEMOPOIETIC_OR_LYMPHOID_ORGAN_DEVELOPMENT	71	-0.220258	-0.892853	0.639053	0.874016	1
CHEMOKINE_RECEPTOR_BINDING	37	-0.281916	-0.888223	0.585513	0.882016	1
VIRAL_GENOME_REPLICATION	19	-0.285589	-0.886457	0.597107	0.88338	1
NUCLEAR_ENVELOPE_ENDOPLASMIC_RETICULUM_NETWORK	82	-0.232968	-0.885628	0.62253	0.882727	1
INTEGRAL_TO_ORGANELLE_MEMBRANE	42	-0.249249	-0.882911	0.646586	0.886346	1
ACTIN_FILAMENT_BINDING	22	-0.279557	-0.882359	0.596194	0.884992	1
RESPONSE_TO_ENDOGENOUS_STIMULUS	175	-0.203179	-0.882093	0.624278	0.882913	1
ATP_BINDING	134	-0.187205	-0.880529	0.728175	0.883875	1
AMINO_ACID_TRANSMEMBRANE_TRANSPORTER_ACTIVITY	29	-0.26527	-0.879482	0.632653	0.883573	1
REGULATION_OF_INTRACELLULAR_TRANSPORT	23	-0.272712	-0.878551	0.637113	0.882921	1
BASOLATERAL_PLASMA_MEMBRANE	25	-0.267817	-0.878081	0.625	0.88132	1
ENVELOPE	147	-0.23158	-0.877334	0.611219	0.880326	1
ORGANELLE_ENVELOPE	147	-0.23158	-0.877333	0.611219	0.87769	1
REGULATION_OF_PROTEIN_IMPORT_INTO_NUCLEUS	15	-0.312473	-0.874853	0.629032	0.880572	1
REGULATION_OF_SIGNAL_TRANSDUCTION	175	-0.193139	-0.874838	0.704082	0.877976	1
PROTEIN_TARGETING	97	-0.206763	-0.87447	0.719298	0.876162	1
GOLGI_APPARATUS	195	-0.194587	-0.874435	0.699152	0.873666	1
POSITIVE_REGULATION_OF_CELL_PROLIFERATION	129	-0.19799	-0.873124	0.729032	0.874075	1
INTRINSIC_TO_ORGANELLE_MEMBRANE	44	-0.244952	-0.872477	0.656566	0.872926	1
ACTIVATION_OF_NF_KAPPAB_TRANSCRIPTION_FACTOR	15	-0.300006	-0.871464	0.62955	0.872717	1
NEGATIVE_REGULATION_OF_CELL_DIFFERENTIATION	23	-0.267597	-0.868294	0.638384	0.877025	1
PROTEIN_AMINO_ACID_LIPIDATION	20	-0.315691	-0.867389	0.598326	0.876382	1
CELLULAR_BIOSYNTHETIC_PROCESS	246	-0.189308	-0.866119	0.681818	0.876794	1
RIBOSOME	23	-0.300067	-0.865549	0.63473	0.875466	1
PROTEIN_COMPLEX_BINDING	52	-0.221891	-0.86541	0.721248	0.873213	1
DNA_METABOLIC_PROCESS	233	-0.214216	-0.861596	0.653179	0.879299	1
NUCLEAR_EXPORT	28	-0.264352	-0.859808	0.652263	0.880647	1
NUCLEAR_CHROMOSOME_PART	27	-0.279579	-0.856903	0.624754	0.884222	1
CHROMOSOME_ORGANIZATION_AND_BIOGENESIS	109	-0.227769	-0.854457	0.645594	0.887011	1
DNA_HELICASE_ACTIVITY	21	-0.296075	-0.852705	0.62	0.888113	1
ENDOPLASMIC_RETICULUM_MEMBRANE	73	-0.230704	-0.851947	0.671968	0.887152	1
FEMALE_GAMETE_GENERATION	15	-0.294337	-0.84974	0.636	0.88932	1
NUCLEAR_HORMONE_RECEPTOR_BINDING	26	-0.26978	-0.844175	0.684932	0.898315	1
REGULATION_OF_JNK_ACTIVITY	18	-0.278493	-0.842751	0.679752	0.898813	1
CELLULAR_LOCALIZATION	326	-0.170114	-0.840819	0.833333	0.900264	1
SEXUAL_REPRODUCTION	108	-0.192196	-0.837108	0.765748	0.905688	1
OXYGEN_AND_REACTIVE_OXYGEN_SPECIES_METABOLIC_PROCESS	19	-0.277945	-0.836029	0.682879	0.90545	1
DNA_DAMAGE_CHECKPOINT	17	-0.276764	-0.835542	0.703985	0.90391	1
ESTABLISHMENT_OF_CELLULAR_LOCALIZATION	315	-0.170028	-0.834986	0.847826	0.90254	1
TRANSFERASE_ACTIVITY_TRANSFERRING_PHOSPHORUS_CONTAINING_GROUPS	379	-0.160778	-0.833907	0.927856	0.90217	1
NEGATIVE_REGULATION_OF_CELL_PROLIFERATION	144	-0.177489	-0.833654	0.851546	0.9002	1
REGULATION_OF_IMMUNE_SYSTEM_PROCESS	54	-0.226675	-0.832828	0.703158	0.899359	1
INFLAMMATORY_RESPONSE	116	-0.208518	-0.830331	0.710317	0.902032	1
AXONOGENESIS	32	-0.236429	-0.82704	0.726708	0.906155	1
REGULATION_OF_CYTOKINE_PRODUCTION	20	-0.271271	-0.824836	0.670782	0.907861	1
RIBONUCLEOPROTEIN_COMPLEX	112	-0.237386	-0.824486	0.618577	0.906018	1
DEFENSE_RESPONSE	235	-0.195699	-0.822182	0.735967	0.908286	1
RAS_GUANYL_NUCLEOTIDE_EXCHANGE_FACTOR_ACTIVITY	15	-0.298526	-0.821983	0.696581	0.906149	1
RNA_EXPORT_FROM_NUCLEUS	18	-0.289421	-0.818493	0.710692	0.910488	1
VESICLE_MEDIATED_TRANSPORT	174	-0.180689	-0.817348	0.838446	0.910238	1
CELLULAR_MORPHOGENESIS_DURING_DIFFERENTIATION	37	-0.224158	-0.81574	0.741735	0.910885	1
MEIOTIC_CELL_CYCLE	31	-0.26181	-0.815058	0.725646	0.909609	1
MACROMOLECULE_BIOSYNTHETIC_PROCESS	240	-0.175947	-0.814516	0.831601	0.90815	1
ORGANELLE_ORGANIZATION_AND_BIOGENESIS	415	-0.166454	-0.811802	0.863918	0.910897	1
MITOCHONDRION_ORGANIZATION_AND_BIOGENESIS	40	-0.23708	-0.811633	0.714286	0.908753	1
INTRINSIC_TO_ENDOPLASMIC_RETICULUM_MEMBRANE	19	-0.268045	-0.810352	0.701961	0.908757	1
INTEGRAL_TO_ENDOPLASMIC_RETICULUM_MEMBRANE	19	-0.268045	-0.810352	0.701961	0.906353	1
LIPID_RAFT	24	-0.257243	-0.808102	0.722222	0.908151	1
ADENYL_RIBONUCLEOTIDE_BINDING	141	-0.16992	-0.806684	0.903614	0.90835	1
TRANSFERASE_ACTIVITY_TRANSFERRING_ACYL_GROUPS	51	-0.216043	-0.806538	0.777108	0.906251	1
REGULATION_OF_CELL_PROLIFERATION	273	-0.160735	-0.805272	0.925466	0.906211	1
ENERGY_RESERVE_METABOLIC_PROCESS	15	-0.273591	-0.798877	0.751528	0.915674	1
REGULATION_OF_MAPKKK_CASCADE	18	-0.266577	-0.798219	0.755061	0.914396	1
INTRACELLULAR_PROTEIN_TRANSPORT	129	-0.185708	-0.797775	0.84493	0.912779	1
NUCLEOLAR_PART	17	-0.316053	-0.79623	0.652941	0.913047	1
TRANSFERASE_ACTIVITY_TRANSFERRING_GROUPS_OTHER_THAN_AMINO_ACYL_GROUPS	43	-0.220511	-0.791637	0.783133	0.91887	1
ADENYL_NUCLEOTIDE_BINDING	146	-0.165486	-0.787741	0.929461	0.923263	1
GLYCOSAMINOGLYCAN_BINDING	29	-0.232162	-0.786552	0.808	0.922847	1
TRANSFERASE_ACTIVITY_TRANSFERRING_ALKYL_OR_ARYLOTHER_THAN_METHYLGROUPS	23	-0.247411	-0.786423	0.749491	0.920717	1
MAPKKK_CASCADE_GO_0000165	91	-0.188399	-0.786337	0.847107	0.91849	1
NUCLEAR_BODY	25	-0.241286	-0.785123	0.751938	0.91814	1
CELL_STRUCTURE_DISASSEMBLY_DURING_APOPTOSIS	17	-0.257934	-0.784547	0.784499	0.916806	1
SKELETAL_MUSCLE_DEVELOPMENT	29	-0.223432	-0.779592	0.839248	0.922836	1
IMMUNE_SYSTEM_DEVELOPMENT	74	-0.189687	-0.776917	0.855159	0.924836	1
HEART_DEVELOPMENT	34	-0.22592	-0.770212	0.809917	0.933208	1
LIPOPROTEIN_BIOSYNTHETIC_PROCESS	22	-0.268039	-0.767845	0.745763	0.934556	1
HORMONE_RECEPTOR_BINDING	27	-0.24634	-0.764827	0.788054	0.936965	1
SH3_SH2_ADAPTOR_ACTIVITY	40	-0.207251	-0.764736	0.852362	0.934751	1
GROWTH_FACTOR_BINDING	31	-0.2189	-0.759287	0.843496	0.940885	1
PROTEIN_C_TERMINUS_BINDING	70	-0.1904	-0.758905	0.881743	0.93907	1
MICROTUBULE_ASSOCIATED_COMPLEX	45	-0.217139	-0.75769	0.802657	0.93854	1
POLYSACCHARIDE_BINDING	31	-0.220834	-0.754308	0.854331	0.94121	1
REGULATION_OF_DNA_METABOLIC_PROCESS	39	-0.223196	-0.754231	0.826	0.938989	1
LYTIC_VACUOLE	56	-0.19979	-0.750929	0.873211	0.941374	1
LYSOSOME	56	-0.19979	-0.750928	0.873211	0.939055	1
AMINE_BIOSYNTHETIC_PROCESS	15	-0.259072	-0.746854	0.786693	0.942599	1
GTPASE_ACTIVITY	85	-0.191995	-0.746056	0.888889	0.94133	1
EXONUCLEASE_ACTIVITY	16	-0.269248	-0.74553	0.788868	0.939726	1
NUCLEAR_CHROMOSOME	45	-0.223475	-0.740067	0.794231	0.944951	1
REGULATION_OF_RESPONSE_TO_STIMULUS	47	-0.199013	-0.738928	0.869565	0.944	1
VIRAL_REPRODUCTION	37	-0.196219	-0.738912	0.89336	0.941728	1
RNA_DEPENDENT_ATPASE_ACTIVITY	17	-0.27762	-0.732204	0.764113	0.948215	1
REGULATION_OF_CELL_DIFFERENTIATION	46	-0.18828	-0.728591	0.917721	0.950554	1
CYTOSOLIC_PART	18	-0.247368	-0.723858	0.829959	0.954091	1
ATP_DEPENDENT_RNA_HELICASE_ACTIVITY	16	-0.279267	-0.716762	0.771255	0.960732	1
CHANNEL_REGULATOR_ACTIVITY	21	-0.228696	-0.715997	0.852459	0.959361	1
GROWTH_FACTOR_ACTIVITY	48	-0.200749	-0.710439	0.869565	0.963515	1
MITOCHONDRIAL_LUMEN	34	-0.240423	-0.709316	0.79922	0.962507	1
MITOCHONDRIAL_MATRIX	34	-0.240423	-0.709316	0.79922	0.960215	1
DNA_REPLICATION_INITIATION	15	-0.281699	-0.708947	0.786792	0.958289	1
TIGHT_JUNCTION	22	-0.231963	-0.700345	0.839757	0.96557	1
BRAIN_DEVELOPMENT	39	-0.190221	-0.696578	0.917004	0.967244	1
DNA_RECOMBINATION	42	-0.21475	-0.695991	0.840385	0.965563	1
POSITIVE_REGULATION_OF_CELL_DIFFERENTIATION	20	-0.219384	-0.693522	0.903766	0.965842	1
MITOCHONDRIAL_PART	116	-0.195659	-0.685213	0.84	0.971797	1
MONOVALENT_INORGANIC_CATION_TRANSMEMBRANE_TRANSPORTER_ACTIVITY	31	-0.199923	-0.678113	0.916143	0.976092	1
HYDROLASE_ACTIVITY_HYDROLYZING_O_GLYCOSYL_COMPOUNDS	31	-0.210441	-0.676718	0.894632	0.975097	1
SECRETORY_PATHWAY	71	-0.173184	-0.672259	0.935353	0.976833	1
SYNAPSE	23	-0.213762	-0.672183	0.90297	0.974653	1
REPLICATION_FORK	17	-0.283295	-0.671152	0.79716	0.973327	1
CARBOHYDRATE_TRANSMEMBRANE_TRANSPORTER_ACTIVITY	15	-0.235451	-0.666486	0.880478	0.975163	1
ONE_CARBON_COMPOUND_METABOLIC_PROCESS	23	-0.211357	-0.661277	0.884536	0.977203	1
RIBOSOME_BIOGENESIS_AND_ASSEMBLY	15	-0.282324	-0.660035	0.811741	0.976	1
NEGATIVE_REGULATION_OF_SIGNAL_TRANSDUCTION	30	-0.187907	-0.657896	0.937238	0.975405	1
GAMETE_GENERATION	89	-0.152115	-0.652633	0.979757	0.977333	1
CONDENSED_NUCLEAR_CHROMOSOME	15	-0.245889	-0.650244	0.863118	0.976966	1
MOLECULAR_ADAPTOR_ACTIVITY	46	-0.170535	-0.64695	0.966469	0.977177	1
ATPASE_ACTIVITY_COUPLED_TO_TRANSMEMBRANE_MOVEMENT_OF_IONS	22	-0.196274	-0.646831	0.927686	0.975053	1
AMINO_ACID_METABOLIC_PROCESS	72	-0.162508	-0.634834	0.970238	0.980996	1
PROTEIN_BINDING_BRIDGING	56	-0.162444	-0.628214	0.987552	0.982952	1
INDUCTION_OF_APOPTOSIS_BY_INTRACELLULAR_SIGNALS	22	-0.193977	-0.621011	0.959302	0.985126	1
AROMATIC_COMPOUND_METABOLIC_PROCESS	26	-0.191727	-0.619692	0.959677	0.983719	1
CELLULAR_DEFENSE_RESPONSE	52	-0.172993	-0.613211	0.965447	0.985076	1
CALCIUM_INDEPENDENT_CELL_CELL_ADHESION	16	-0.22204	-0.612156	0.898406	0.983378	1
AMINO_ACID_AND_DERIVATIVE_METABOLIC_PROCESS	95	-0.146154	-0.609434	0.991968	0.982602	1
MITOCHONDRIAL_ENVELOPE	83	-0.177974	-0.599641	0.939216	0.985147	1
APICAL_JUNCTION_COMPLEX	25	-0.191883	-0.594501	0.951417	0.985322	1
APICOLATERAL_PLASMA_MEMBRANE	25	-0.191883	-0.594501	0.951417	0.983128	1
HEMATOPOIETIN_INTERFERON_CLASSD200_DOMAIN_CYTOKINE_RECEPTOR_BINDING	22	-0.207849	-0.592595	0.904669	0.981834	1
RHYTHMIC_PROCESS	22	-0.17877	-0.588157	0.967413	0.981578	1
BIOGENIC_AMINE_METABOLIC_PROCESS	16	-0.192506	-0.573481	0.958569	0.984985	1
MITOCHONDRIAL_MEMBRANE	72	-0.174289	-0.572732	0.947876	0.983091	1
REGULATION_OF_ANGIOGENESIS	24	-0.166911	-0.544471	0.981964	0.989643	1
VITAMIN_METABOLIC_PROCESS	15	-0.184975	-0.529276	0.971717	0.99113	1
VIRAL_INFECTIOUS_CYCLE	28	-0.151649	-0.52323	0.993865	0.990241	1
CARBOHYDRATE_TRANSPORT	17	-0.134732	-0.414006	0.997934	0.998869	1

## Sheet: S6_cgp_pc3_pos
Supplementary Table: Enrichment of GO Biological Processes calculated using GSEA against principle components of the fully imputed drug sensitivity matrix.
Note: High values of pc3 imply multi-drug RESISTANCE. Thus, the negative enrichment scores for these gene sets implies that high expression of these genes is associated with multi-drug sensitivity.
Spearman correlation of pc3 and median drug sensitivity = -0.15; P = 0.0001
Abbreviations: ES, Enrichment Score; NES, Normalized Enrichment Score; NOM p-value, Nominal P-value (identified by label permutation); FDR, False Discovery Rate; FWER, Family-wise Error Rate.
MSigDB GeneSet: c5.all.v4.0.symbols
GO Term	SIZE	ES	NES	NOM P-val	FDR q-val	FWER p-val
ICOSANOID_METABOLIC_PROCESS	16	0.601165	1.75735	0.0139721	1	0.818
OXIDOREDUCTASE_ACTIVITY_ACTING_ON_CH_OH_GROUP_OF_DONORS	54	0.492025	1.74702	0.00619835	1	0.84
NEGATIVE_REGULATION_OF_MULTICELLULAR_ORGANISMAL_PROCESS	26	0.536077	1.72765	0.00787402	1	0.87
LIPID_CATABOLIC_PROCESS	33	0.500274	1.72489	0.0077821	1	0.877
ANION_TRANSMEMBRANE_TRANSPORTER_ACTIVITY	55	0.471093	1.72316	0.00954198	0.891059	0.883
DETECTION_OF_ABIOTIC_STIMULUS	16	0.631818	1.70848	0.0218254	0.84182	0.908
G_PROTEIN_SIGNALING_COUPLED_TO_IP3_SECOND_MESSENGERPHOSPHOLIPASE_C_ACTIVATING	40	0.495854	1.68686	0.00994036	0.864269	0.937
NEGATIVE_REGULATION_OF_BIOSYNTHETIC_PROCESS	26	0.513049	1.68676	0.00788955	0.756517	0.937
CELLULAR_LIPID_CATABOLIC_PROCESS	30	0.502841	1.68618	0.016	0.674378	0.937
PHOSPHOLIPASE_ACTIVITY	36	0.483146	1.67716	0.0130112	0.649922	0.943
INTEGRIN_COMPLEX	15	0.6087	1.67574	0.0136187	0.598542	0.945
OXIDOREDUCTASE_ACTIVITY_GO_0016616	49	0.480216	1.66248	0.0209205	0.60743	0.957
ANTIOXIDANT_ACTIVITY	15	0.582857	1.64315	0.0241449	0.651468	0.971
NEGATIVE_REGULATION_OF_CELLULAR_BIOSYNTHETIC_PROCESS	25	0.503498	1.63948	0.0197628	0.622197	0.971
STEROID_METABOLIC_PROCESS	67	0.427497	1.6201	0.0178218	0.674917	0.983
LIPASE_ACTIVITY	43	0.455444	1.60116	0.0267176	0.726531	0.99
SKELETAL_DEVELOPMENT	91	0.401958	1.59173	0.0178926	0.733243	0.992
PHOSPHOINOSITIDE_MEDIATED_SIGNALING	43	0.460927	1.5856	0.0177165	0.72288	0.992
OXIDOREDUCTASE_ACTIVITY_ACTING_ON_THE_ALDEHYDE_OR_OXO_GROUP_OF_DONORSNAD_OR_NADP_AS_ACCEPTOR	16	0.559367	1.58341	0.0419162	0.695562	0.992
EXTRACELLULAR_MATRIX	90	0.440936	1.57156	0.0264228	0.719093	0.996
ANION_CATION_SYMPORTER_ACTIVITY	15	0.5629	1.57097	0.042	0.688144	0.996
FATTY_ACID_METABOLIC_PROCESS	55	0.4167	1.57088	0.0116959	0.65729	0.996
METALLOENDOPEPTIDASE_ACTIVITY	26	0.484438	1.56797	0.0453608	0.640623	0.996
EXTRACELLULAR_REGION	389	0.355037	1.56191	0.0141129	0.640608	0.996
HORMONE_METABOLIC_PROCESS	28	0.478905	1.56061	0.0208729	0.620815	0.996
EXTRACELLULAR_REGION_PART	302	0.361124	1.54609	0.0200803	0.658727	0.999
PROTEINACEOUS_EXTRACELLULAR_MATRIX	89	0.431467	1.54161	0.0337972	0.65273	0.999
SPINDLE_POLE	17	0.622661	1.5294	0.0717391	0.681917	1
PROTEIN_OLIGOMERIZATION	35	0.404203	1.50656	0.0277186	0.759448	1
METALLOPEPTIDASE_ACTIVITY	47	0.405648	1.49329	0.0412371	0.794323	1
INTERACTION_WITH_HOST	15	0.489506	1.47458	0.0547945	0.858262	1
ENDOPEPTIDASE_ACTIVITY	105	0.337941	1.46568	0.0249042	0.87771	1
LIPID_TRANSPORT	27	0.456114	1.46548	0.0737052	0.852043	1
RESPONSE_TO_DRUG	19	0.486274	1.46181	0.0543933	0.845873	1
REGULATION_OF_MUSCLE_CONTRACTION	18	0.495072	1.45992	0.0756972	0.830215	1
DETECTION_OF_EXTERNAL_STIMULUS	18	0.520397	1.45576	0.0985916	0.82957	1
CELLULAR_LIPID_METABOLIC_PROCESS	220	0.31059	1.43741	0.0211132	0.897841	1
RESPONSE_TO_LIGHT_STIMULUS	39	0.379162	1.42861	0.0597302	0.918114	1
EXTRACELLULAR_MATRIX_STRUCTURAL_CONSTITUENT	25	0.483451	1.42111	0.0965795	0.933081	1
CELL_CORTEX_PART	22	0.449879	1.42051	0.0754352	0.912435	1
REGULATION_OF_CELL_MIGRATION	24	0.444246	1.41883	0.0785855	0.899154	1
MEMBRANE_FRACTION	316	0.292465	1.41468	0.0121212	0.89769	1
BASAL_LAMINA	18	0.491827	1.41369	0.0977597	0.88154	1
EXTRINSIC_TO_MEMBRANE	20	0.459779	1.41091	0.118367	0.874383	1
EXTRACELLULAR_SPACE	218	0.338616	1.41004	0.0487805	0.859225	1
ACTIN_BINDING	65	0.357838	1.40729	0.0707635	0.853361	1
OXIDOREDUCTASE_ACTIVITY_ACTING_ON_THE_ALDEHYDE_OR_OXO_GROUP_OF_DONORS	22	0.451996	1.40554	0.11134	0.843486	1
PEPTIDASE_ACTIVITY	161	0.304345	1.4021	0.0445736	0.841931	1
M_PHASE_OF_MITOTIC_CELL_CYCLE	74	0.450572	1.39692	0.171843	0.848683	1
LIPID_METABOLIC_PROCESS	284	0.295943	1.39518	0.0273973	0.840255	1
MITOSIS	71	0.444786	1.38883	0.176349	0.852739	1
CHEMICAL_HOMEOSTASIS	135	0.321287	1.38583	0.0561122	0.850584	1
CORTICAL_CYTOSKELETON	20	0.446346	1.38515	0.0938697	0.837687	1
OXIDOREDUCTASE_ACTIVITY	262	0.311445	1.38134	0.0813492	0.839015	1
SPINDLE	37	0.511295	1.37934	0.167355	0.832752	1
MONOCARBOXYLIC_ACID_METABOLIC_PROCESS	77	0.346375	1.37866	0.0729783	0.820623	1
DRUG_BINDING	15	0.480125	1.37725	0.113546	0.81179	1
PHOSPHORIC_DIESTER_HYDROLASE_ACTIVITY	34	0.402314	1.37683	0.100592	0.799537	1
MITOTIC_CELL_CYCLE_CHECKPOINT	19	0.503711	1.37149	0.15222	0.808747	1
RECEPTOR_COMPLEX	47	0.379232	1.35985	0.0998043	0.845406	1
DNA_POLYMERASE_ACTIVITY	17	0.475021	1.35493	0.143418	0.853205	1
ER_GOLGI_INTERMEDIATE_COMPARTMENT	21	0.496947	1.35098	0.175258	0.857277	1
PROTEIN_SECRETION	28	0.399406	1.34622	0.101796	0.86351	1
DIGESTION	41	0.412342	1.3444	0.136538	0.857738	1
CYTOKINESIS	16	0.519339	1.34309	0.167347	0.8505	1
LIPID_TRANSPORTER_ACTIVITY	23	0.434818	1.34218	0.115152	0.841852	1
ADHERENS_JUNCTION	17	0.466292	1.33344	0.12987	0.867132	1
CALCIUM_ION_BINDING	93	0.319754	1.33101	0.0811881	0.864519	1
LIPID_BINDING	74	0.317762	1.33094	0.0947581	0.852323	1
ACTIN_CYTOSKELETON	113	0.317864	1.33091	0.0861057	0.840278	1
MICROTUBULE_ORGANIZING_CENTER_PART	16	0.494787	1.32379	0.16501	0.858871	1
COLLAGEN	22	0.480113	1.32291	0.172277	0.850842	1
CELL_PROJECTION_PART	15	0.450625	1.31972	0.138943	0.852289	1
DETECTION_OF_STIMULUS_INVOLVED_IN_SENSORY_PERCEPTION	15	0.505694	1.31761	0.182195	0.848938	1
EXTRACELLULAR_MATRIX_PART	51	0.40112	1.31656	0.149194	0.841946	1
ACTIN_FILAMENT	16	0.448225	1.3069	0.159004	0.870654	1
VOLTAGE_GATED_POTASSIUM_CHANNEL_COMPLEX	37	0.425534	1.30492	0.182903	0.8677	1
SULFUR_METABOLIC_PROCESS	29	0.404749	1.30167	0.137295	0.869788	1
REGULATION_OF_MITOTIC_CELL_CYCLE	22	0.427603	1.29969	0.16501	0.866846	1
NEGATIVE_REGULATION_OF_CELL_MIGRATION	15	0.450245	1.29171	0.17004	0.889605	1
PROTEIN_HOMOOLIGOMERIZATION	17	0.416876	1.29135	0.159236	0.879993	1
ALCOHOL_METABOLIC_PROCESS	84	0.315038	1.28917	0.120083	0.878106	1
CYTOSKELETON	326	0.276537	1.28775	0.112016	0.873861	1
PROTEIN_AMINO_ACID_O_LINKED_GLYCOSYLATION	18	0.427078	1.28555	0.152047	0.872409	1
OXIDOREDUCTASE_ACTIVITY_ACTING_ON_THE_CH_CH_GROUP_OF_DONORS	22	0.415557	1.28394	0.15625	0.868528	1
STEROID_BINDING	18	0.416941	1.271	0.158	0.911738	1
M_PHASE	100	0.383079	1.26512	0.244726	0.924747	1
CELLULAR_CATION_HOMEOSTASIS	92	0.312054	1.26442	0.147638	0.917139	1
SPINDLE_MICROTUBULE	16	0.519053	1.26381	0.240816	0.909345	1
ELECTRON_TRANSPORT_GO_0006118	48	0.341185	1.26253	0.161793	0.904272	1
G_PROTEIN_COUPLED_RECEPTOR_PROTEIN_SIGNALING_PATHWAY	303	0.305935	1.25882	0.187867	0.909713	1
PROTEIN_HOMODIMERIZATION_ACTIVITY	109	0.281262	1.24873	0.104743	0.94159	1
POTASSIUM_CHANNEL_ACTIVITY	44	0.393163	1.24558	0.213725	0.944918	1
CATION_HOMEOSTASIS	95	0.305824	1.24545	0.167641	0.935479	1
CELL_DIVISION	18	0.457958	1.24523	0.238289	0.926526	1
CELL_RECOGNITION	17	0.435642	1.24499	0.192547	0.917851	1
DETECTION_OF_STIMULUS	35	0.372984	1.24083	0.183236	0.925755	1
SYSTEM_PROCESS	489	0.282262	1.23985	0.173489	0.920229	1
ION_HOMEOSTASIS	111	0.2941	1.23768	0.152216	0.920114	1
REGULATION_OF_DNA_REPLICATION	18	0.438724	1.23619	0.237219	0.917462	1
MORPHOGENESIS_OF_AN_EPITHELIUM	15	0.465803	1.23552	0.228628	0.911206	1
REGULATION_OF_PROTEIN_SECRETION	19	0.417332	1.23504	0.195519	0.90404	1
REGULATION_OF_SECRETION	35	0.353645	1.23071	0.189084	0.912789	1
MICROTUBULE	32	0.395688	1.22972	0.213251	0.908115	1
NEGATIVE_REGULATION_OF_TRANSLATION	19	0.407851	1.22738	0.208577	0.909415	1
OXIDOREDUCTASE_ACTIVITY_ACTING_ON_NADH_OR_NADPH	24	0.392546	1.22388	0.196755	0.915038	1
STRUCTURAL_MOLECULE_ACTIVITY	185	0.278676	1.22183	0.157282	0.914995	1
GENERATION_OF_A_SIGNAL_INVOLVED_IN_CELL_CELL_SIGNALING	24	0.401563	1.22017	0.229084	0.913586	1
INORGANIC_ANION_TRANSMEMBRANE_TRANSPORTER_ACTIVITY	18	0.424778	1.21943	0.221344	0.908001	1
CARBOHYDRATE_KINASE_ACTIVITY	15	0.429354	1.21478	0.231388	0.918396	1
PHAGOCYTOSIS	15	0.429495	1.21354	0.224033	0.914713	1
TRANSFERASE_ACTIVITY_TRANSFERRING_SULFUR_CONTAINING_GROUPS	23	0.393893	1.21267	0.2	0.909769	1
CELLULAR_HOMEOSTASIS	118	0.28042	1.20976	0.16441	0.913508	1
REGULATION_OF_MITOSIS	35	0.404106	1.20962	0.289474	0.906029	1
MOTOR_ACTIVITY	28	0.382363	1.20942	0.217923	0.898925	1
CYTOKINE_SECRETION	15	0.428767	1.20559	0.233663	0.906008	1
NUCLEOTIDYLTRANSFERASE_ACTIVITY	41	0.367683	1.20511	0.22314	0.900001	1
NEUROGENESIS	74	0.286901	1.20441	0.176245	0.895313	1
REGULATION_OF_TRANSPORT	56	0.295601	1.2012	0.171206	0.900513	1
MITOTIC_CELL_CYCLE	139	0.342929	1.19977	0.261856	0.89839	1
PHOSPHOINOSITIDE_BINDING	16	0.385514	1.19548	0.215292	0.907496	1
GLUTAMATE_SIGNALING_PATHWAY	17	0.448682	1.19532	0.281124	0.90081	1
GENERATION_OF_NEURONS	64	0.294231	1.19074	0.209393	0.910888	1
ANION_CHANNEL_ACTIVITY	17	0.401918	1.18958	0.231358	0.907843	1
PROTEIN_AMINO_ACID_N_LINKED_GLYCOSYLATION	28	0.360006	1.18653	0.230769	0.912567	1
CYTOSKELETAL_PART	212	0.275401	1.18304	0.237425	0.918092	1
ORGANELLE_LOCALIZATION	20	0.390867	1.1816	0.253493	0.916183	1
MONOOXYGENASE_ACTIVITY	28	0.367801	1.1798	0.257937	0.915716	1
SUGAR_BINDING	29	0.368844	1.17837	0.250489	0.914238	1
POTASSIUM_ION_TRANSPORT	50	0.365532	1.17536	0.266272	0.9187	1
VOLTAGE_GATED_POTASSIUM_CHANNEL_ACTIVITY	33	0.396611	1.17216	0.295585	0.923407	1
POSITIVE_REGULATION_OF_CELL_CYCLE	15	0.414461	1.17159	0.255187	0.918458	1
CARBOXYLESTERASE_ACTIVITY	29	0.3659	1.16814	0.25	0.924177	1
GLUCOSE_METABOLIC_PROCESS	26	0.365575	1.16643	0.236253	0.924295	1
ESTABLISHMENT_OF_ORGANELLE_LOCALIZATION	16	0.413418	1.16065	0.289272	0.938547	1
RESPONSE_TO_RADIATION	51	0.292807	1.16	0.209393	0.933927	1
PROTEIN_DIMERIZATION_ACTIVITY	165	0.243789	1.1586	0.156	0.932889	1
SERINE_TYPE_ENDOPEPTIDASE_ACTIVITY	37	0.351309	1.15823	0.264646	0.927647	1
GLYCOPROTEIN_BIOSYNTHETIC_PROCESS	68	0.302205	1.15695	0.238289	0.925832	1
SULFOTRANSFERASE_ACTIVITY	19	0.391375	1.14926	0.269939	0.947878	1
HEMOSTASIS	44	0.326384	1.14489	0.292	0.957627	1
NERVOUS_SYSTEM_DEVELOPMENT	319	0.246588	1.14037	0.204678	0.96801	1
SECOND_MESSENGER_MEDIATED_SIGNALING	144	0.28409	1.13925	0.279612	0.965653	1
COPPER_ION_BINDING	15	0.406461	1.13797	0.288306	0.963858	1
BASEMENT_MEMBRANE	33	0.360154	1.13416	0.294239	0.971569	1
ORGANIC_ACID_TRANSPORT	40	0.31935	1.12978	0.291506	0.981757	1
CARBOXYLIC_ACID_TRANSPORT	40	0.31935	1.12978	0.291506	0.975078	1
RESPONSE_TO_NUTRIENT_LEVELS	27	0.340994	1.12907	0.282306	0.971199	1
MUSCLE_DEVELOPMENT	87	0.27349	1.12796	0.230315	0.969203	1
CELL_CELL_SIGNALING	364	0.257939	1.12787	0.271255	0.963094	1
REGULATION_OF_NEUROTRANSMITTER_LEVELS	22	0.346507	1.12656	0.296813	0.961578	1
LIPID_BIOSYNTHETIC_PROCESS	84	0.268939	1.12647	0.252546	0.955622	1
REGULATION_OF_HEART_CONTRACTION	25	0.375291	1.1255	0.310204	0.9531	1
MEMBRANE_LIPID_BIOSYNTHETIC_PROCESS	40	0.313174	1.12446	0.288	0.950658	1
HYDROLASE_ACTIVITY_ACTING_ON_CARBON_NITROGEN_NOT_PEPTIDEBONDSIN_LINEAR_AMIDES	15	0.404275	1.1244	0.299603	0.944761	1
CYTOSKELETON_ORGANIZATION_AND_BIOGENESIS	186	0.241511	1.12383	0.233918	0.940751	1
CELL_CYCLE_PHASE	154	0.31312	1.1234	0.340292	0.936183	1
MONOVALENT_INORGANIC_CATION_TRANSPORT	81	0.319001	1.12194	0.326613	0.935481	1
CHROMATIN_BINDING	28	0.378768	1.12161	0.313008	0.93085	1
PEPTIDE_BINDING	79	0.292451	1.11892	0.296593	0.934345	1
PROTEIN_AUTOPROCESSING	25	0.364624	1.11816	0.317025	0.931469	1
PROTEIN_AMINO_ACID_AUTOPHOSPHORYLATION	25	0.364624	1.11816	0.317025	0.925719	1
OXIDOREDUCTASE_ACTIVITY_GO_0016705	35	0.323423	1.11729	0.293069	0.922728	1
RESPONSE_TO_UV	21	0.350495	1.11507	0.315895	0.924867	1
ACTIN_FILAMENT_ORGANIZATION	22	0.362404	1.1149	0.32342	0.919895	1
COFACTOR_BINDING	20	0.361279	1.11434	0.320487	0.916375	1
RESPONSE_TO_OXIDATIVE_STRESS	39	0.305356	1.11376	0.302469	0.913055	1
CELL_FRACTION	459	0.219668	1.11298	0.200772	0.910091	1
REGULATION_OF_BODY_FLUID_LEVELS	53	0.300119	1.11199	0.313725	0.908105	1
PHOSPHOLIPID_BINDING	38	0.299559	1.1119	0.286611	0.903017	1
MAINTENANCE_OF_LOCALIZATION	20	0.36192	1.11177	0.309478	0.898195	1
RESPONSE_TO_ABIOTIC_STIMULUS	77	0.261326	1.11137	0.245473	0.894217	1
ELECTRON_CARRIER_ACTIVITY	74	0.290619	1.10837	0.293651	0.899436	1
STEROID_BIOSYNTHETIC_PROCESS	22	0.362461	1.10501	0.317623	0.905806	1
CELL_CYCLE_PROCESS	174	0.310806	1.10034	0.366876	0.91647	1
ACTIN_FILAMENT_BASED_PROCESS	102	0.253497	1.0991	0.286751	0.915365	1
KINASE_BINDING	61	0.272722	1.09822	0.295146	0.913244	1
MICROTUBULE_ORGANIZING_CENTER	59	0.315354	1.09751	0.354455	0.910603	1
VESICULAR_FRACTION	39	0.312513	1.09698	0.327968	0.907543	1
MICROSOME	39	0.312513	1.09698	0.327968	0.902501	1
CELL_MIGRATION	83	0.264877	1.09193	0.282443	0.91499	1
T_CELL_ACTIVATION	39	0.324496	1.0898	0.332696	0.917426	1
BLOOD_COAGULATION	39	0.324681	1.08781	0.370672	0.919217	1
COAGULATION	39	0.324681	1.08781	0.370672	0.914221	1
GLYCOPROTEIN_METABOLIC_PROCESS	83	0.274108	1.08688	0.322645	0.912474	1
CELL_CYCLE_CHECKPOINT_GO_0000075	44	0.345642	1.08596	0.358178	0.910736	1
HOMEOSTATIC_PROCESS	176	0.23701	1.08577	0.295499	0.906547	1
RESPONSE_TO_EXTRACELLULAR_STIMULUS	29	0.318211	1.08517	0.333333	0.903816	1
NEUROLOGICAL_SYSTEM_PROCESS	318	0.256526	1.08376	0.334661	0.903767	1
SENSORY_PERCEPTION	158	0.272967	1.08002	0.353282	0.911083	1
TISSUE_DEVELOPMENT	124	0.264396	1.07588	0.327619	0.920348	1
CHLORIDE_CHANNEL_ACTIVITY	16	0.368609	1.07178	0.358925	0.929259	1
SERINE_HYDROLASE_ACTIVITY	42	0.311037	1.07018	0.338491	0.929655	1
NEGATIVE_REGULATION_OF_CELLULAR_PROTEIN_METABOLIC_PROCESS	41	0.287665	1.06956	0.335766	0.927128	1
PROTEIN_COMPLEX_ASSEMBLY	154	0.225256	1.06283	0.30101	0.944864	1
IDENTICAL_PROTEIN_BINDING	256	0.214011	1.06265	0.310621	0.940692	1
NEUROTRANSMITTER_RECEPTOR_ACTIVITY	44	0.343944	1.06209	0.403884	0.937755	1
PEPTIDE_RECEPTOR_ACTIVITY	48	0.342291	1.06203	0.398821	0.933175	1
HYDROLASE_ACTIVITY_ACTING_ON_ACID_ANHYDRIDESCATALYZING_TRANSMEMBRANE_MOVEMENT_OF_SUBSTANCES	36	0.294256	1.06043	0.358824	0.933519	1
GLYCEROPHOSPHOLIPID_BIOSYNTHETIC_PROCESS	27	0.340214	1.06002	0.399209	0.930227	1
VOLTAGE_GATED_CATION_CHANNEL_ACTIVITY	61	0.33651	1.05969	0.395582	0.926707	1
MICROTUBULE_CYTOSKELETON	137	0.278789	1.05899	0.358025	0.924433	1
ION_TRANSMEMBRANE_TRANSPORTER_ACTIVITY	252	0.247278	1.05773	0.36811	0.924153	1
CELL_PROJECTION	84	0.246806	1.05773	0.364173	0.919622	1
S_ADENOSYLMETHIONINE_DEPENDENT_METHYLTRANSFERASE_ACTIVITY	21	0.354572	1.05654	0.406	0.919155	1
SERINE_TYPE_PEPTIDASE_ACTIVITY	41	0.306626	1.05531	0.362403	0.918605	1
GLUTAMATE_RECEPTOR_ACTIVITY	20	0.393237	1.05456	0.416016	0.916466	1
ATPASE_ACTIVITY_COUPLED	85	0.253957	1.05341	0.341667	0.915648	1
STRUCTURAL_CONSTITUENT_OF_MUSCLE	33	0.317447	1.05203	0.38809	0.91576	1
SUBSTRATE_SPECIFIC_TRANSPORTER_ACTIVITY	352	0.23275	1.0518	0.37747	0.912094	1
REGULATION_OF_T_CELL_ACTIVATION	25	0.33549	1.05051	0.37451	0.911953	1
NEGATIVE_REGULATION_OF_PROTEIN_METABOLIC_PROCESS	44	0.277992	1.04989	0.364312	0.909631	1
NEURON_DIFFERENTIATION	57	0.265767	1.04704	0.381044	0.914082	1
PHOSPHOLIPID_BIOSYNTHETIC_PROCESS	35	0.303685	1.04682	0.383534	0.910412	1
CHROMOSOMEPERICENTRIC_REGION	29	0.400934	1.04477	0.420945	0.912565	1
JAK_STAT_CASCADE	26	0.319651	1.04388	0.400391	0.911219	1
REGULATION_OF_BIOLOGICAL_QUALITY	358	0.208887	1.04356	0.333945	0.908139	1
CATION_BINDING	192	0.215297	1.04301	0.356299	0.90578	1
TRANSMISSION_OF_NERVE_IMPULSE	162	0.256719	1.04076	0.398785	0.908548	1
G1_PHASE	15	0.366988	1.04064	0.394059	0.904838	1
WOUND_HEALING	47	0.293679	1.03999	0.413519	0.902744	1
FATTY_ACID_OXIDATION	16	0.37514	1.03815	0.416016	0.904379	1
ANION_TRANSPORT	27	0.319823	1.03677	0.402834	0.904561	1
MITOTIC_SISTER_CHROMATID_SEGREGATION	15	0.436002	1.03519	0.421488	0.905365	1
RHODOPSIN_LIKE_RECEPTOR_ACTIVITY	117	0.305865	1.03467	0.416667	0.903006	1
NEGATIVE_REGULATION_OF_CELL_ADHESION	16	0.341995	1.03297	0.408907	0.903944	1
EXOPEPTIDASE_ACTIVITY	30	0.32169	1.03236	0.420432	0.901845	1
OXYGEN_BINDING	19	0.365747	1.03103	0.406615	0.901918	1
LIGAND_DEPENDENT_NUCLEAR_RECEPTOR_ACTIVITY	25	0.318923	1.03088	0.399602	0.898447	1
AMINE_RECEPTOR_ACTIVITY	31	0.366029	1.02948	0.4375	0.899008	1
ENZYME_INHIBITOR_ACTIVITY	113	0.232405	1.02879	0.372745	0.897235	1
ATPASE_ACTIVITY_COUPLED_TO_MOVEMENT_OF_SUBSTANCES	37	0.282068	1.02665	0.412109	0.900107	1
ENZYME_BINDING	152	0.217378	1.0233	0.399217	0.906557	1
FEMALE_PREGNANCY	41	0.29204	1.02289	0.429412	0.904058	1
TRANSMEMBRANE_RECEPTOR_PROTEIN_KINASE_ACTIVITY	50	0.271091	1.02263	0.39375	0.900951	1
REGULATION_OF_HYDROLASE_ACTIVITY	67	0.242455	1.02258	0.411306	0.897268	1
CENTRAL_NERVOUS_SYSTEM_DEVELOPMENT	104	0.239978	1.02137	0.368217	0.896971	1
NEURON_DEVELOPMENT	48	0.264426	1.02114	0.426386	0.893897	1
PROTEASE_INHIBITOR_ACTIVITY	39	0.30612	1.0209	0.393411	0.890927	1
ACTIN_CYTOSKELETON_ORGANIZATION_AND_BIOGENESIS	92	0.241311	1.01894	0.439306	0.893068	1
CARBOHYDRATE_BIOSYNTHETIC_PROCESS	37	0.285305	1.01662	0.427146	0.896154	1
FEEDING_BEHAVIOR	19	0.365959	1.01632	0.441352	0.893275	1
RESPONSE_TO_ORGANIC_SUBSTANCE	27	0.289654	1.01559	0.42029	0.891733	1
HORMONE_ACTIVITY	40	0.308613	1.01386	0.450902	0.892993	1
ATPASE_ACTIVITY	100	0.242469	1.01327	0.393375	0.891187	1
MYOFIBRIL	18	0.350365	1.0126	0.422701	0.889677	1
SYNAPTIC_TRANSMISSION	150	0.255434	1.01157	0.415638	0.889088	1
ORGAN_MORPHOGENESIS	132	0.225508	1.01151	0.433134	0.885656	1
SISTER_CHROMATID_SEGREGATION	16	0.407363	1.01057	0.447639	0.88478	1
SUBSTRATE_SPECIFIC_TRANSMEMBRANE_TRANSPORTER_ACTIVITY	313	0.227831	1.01031	0.427734	0.882076	1
PROTEIN_HETERODIMERIZATION_ACTIVITY	71	0.251699	1.00802	0.457906	0.884988	1
PROTEIN_KINASE_BINDING	55	0.256984	1.00749	0.435897	0.882904	1
CARBOHYDRATE_METABOLIC_PROCESS	153	0.222301	1.00568	0.421158	0.884892	1
RESPONSE_TO_HORMONE_STIMULUS	25	0.302437	1.00488	0.446125	0.883558	1
CYSTEINE_TYPE_ENDOPEPTIDASE_ACTIVITY	36	0.281543	1.00126	0.454721	0.890469	1
CARBOXYLIC_ACID_METABOLIC_PROCESS	160	0.23184	1.00099	0.42485	0.887713	1
ION_CHANNEL_ACTIVITY	129	0.269169	1.00057	0.432806	0.885457	1
VOLTAGE_GATED_CALCIUM_CHANNEL_ACTIVITY	18	0.388796	0.999936	0.461856	0.88373	1
CYSTEINE_TYPE_PEPTIDASE_ACTIVITY	49	0.258898	0.999344	0.453846	0.882002	1
REGULATION_OF_PHOSPHORYLATION	40	0.27156	0.998272	0.44664	0.881723	1
REGULATION_OF_MULTICELLULAR_ORGANISMAL_PROCESS	130	0.234152	0.993121	0.462715	0.893929	1
VOLTAGE_GATED_CHANNEL_ACTIVITY	67	0.30865	0.99007	0.459794	0.89948	1
ORGANIC_ACID_METABOLIC_PROCESS	162	0.229804	0.988735	0.450902	0.899857	1
METAL_ION_TRANSPORT	99	0.270925	0.988263	0.458248	0.897908	1
INTRAMOLECULAR_OXIDOREDUCTASE_ACTIVITY	19	0.325922	0.984341	0.452794	0.905489	1
CATION_CHANNEL_ACTIVITY	107	0.27295	0.983985	0.45776	0.903191	1
NEURON_PROJECTION	17	0.331066	0.982553	0.455882	0.903724	1
PRIMARY_ACTIVE_TRANSMEMBRANE_TRANSPORTER_ACTIVITY	37	0.269065	0.982367	0.494208	0.900902	1
INORGANIC_ANION_TRANSPORT	16	0.33116	0.980038	0.482	0.904058	1
KINETOCHORE	24	0.372447	0.979635	0.497984	0.901952	1
STRUCTURAL_CONSTITUENT_OF_CYTOSKELETON	55	0.261783	0.975359	0.493097	0.91072	1
CELL_CYCLE_GO_0007049	284	0.241622	0.969048	0.44856	0.925413	1
POSITIVE_REGULATION_OF_SECRETION	18	0.313141	0.969001	0.50297	0.922183	1
PROTEIN_PROCESSING	41	0.269304	0.967816	0.500956	0.922364	1
NUCLEOTIDE_METABOLIC_PROCESS	37	0.26709	0.96644	0.490982	0.92301	1
TRANSMEMBRANE_RECEPTOR_PROTEIN_TYROSINE_KINASE_ACTIVITY	43	0.264341	0.964594	0.49375	0.925094	1
LYMPHOCYTE_ACTIVATION	53	0.261277	0.964531	0.505725	0.921938	1
NEGATIVE_REGULATION_OF_DNA_METABOLIC_PROCESS	17	0.339541	0.963511	0.494845	0.921496	1
TRANSMEMBRANE_TRANSPORTER_ACTIVITY	341	0.214398	0.963429	0.492278	0.918447	1
ION_TRANSPORT	162	0.236743	0.962515	0.479839	0.917715	1
PROTEIN_LOCALIZATION	185	0.207245	0.96193	0.526733	0.916156	1
GATED_CHANNEL_ACTIVITY	108	0.269595	0.960626	0.479125	0.916563	1
LEUKOCYTE_ACTIVATION	59	0.257499	0.960378	0.513619	0.914024	1
NEUROTRANSMITTER_BINDING	46	0.308458	0.958916	0.512671	0.915188	1
CARBON_OXYGEN_LYASE_ACTIVITY	31	0.285655	0.958117	0.512524	0.914195	1
GENERATION_OF_PRECURSOR_METABOLITES_AND_ENERGY	117	0.219875	0.956798	0.531915	0.914587	1
NEUROPEPTIDE_BINDING	19	0.378636	0.956637	0.506098	0.911794	1
NEUROPEPTIDE_RECEPTOR_ACTIVITY	19	0.378636	0.956637	0.506098	0.908628	1
BONE_REMODELING	28	0.298859	0.954523	0.526104	0.911379	1
ANATOMICAL_STRUCTURE_MORPHOGENESIS	332	0.195181	0.950854	0.556	0.91815	1
REGULATION_OF_LYMPHOCYTE_ACTIVATION	30	0.290008	0.949605	0.48932	0.918437	1
TRANSMEMBRANE_RECEPTOR_ACTIVITY	372	0.220534	0.949151	0.512974	0.916542	1
NUCLEAR_ORGANIZATION_AND_BIOGENESIS	24	0.286383	0.947776	0.514113	0.917297	1
CYTOSKELETAL_PROTEIN_BINDING	141	0.209178	0.947329	0.525641	0.915417	1
POSITIVE_REGULATION_OF_TRANSPORT	18	0.304538	0.943975	0.521739	0.921682	1
CELL_SURFACE	64	0.227093	0.942824	0.584139	0.921819	1
CENTROSOME	52	0.278126	0.942062	0.52008	0.920759	1
ESTABLISHMENT_OF_PROTEIN_LOCALIZATION	167	0.206477	0.941728	0.567729	0.918561	1
G_PROTEIN_COUPLED_RECEPTOR_ACTIVITY	162	0.256112	0.941134	0.492157	0.917027	1
NEGATIVE_REGULATION_OF_GROWTH	37	0.263721	0.940357	0.552894	0.916176	1
POSITIVE_REGULATION_OF_HYDROLASE_ACTIVITY	48	0.238977	0.940144	0.542	0.913729	1
CARBOHYDRATE_BINDING	62	0.250784	0.939972	0.522772	0.911207	1
CELL_PROJECTION_BIOGENESIS	19	0.312497	0.938711	0.54251	0.911556	1
CELL_ACTIVATION	64	0.247748	0.938674	0.548571	0.90865	1
REPRODUCTIVE_PROCESS	132	0.210245	0.936131	0.572549	0.912336	1
MICROTUBULE_CYTOSKELETON_ORGANIZATION_AND_BIOGENESIS	32	0.307853	0.931899	0.502	0.920838	1
STEROID_HORMONE_RECEPTOR_SIGNALING_PATHWAY	18	0.316634	0.931607	0.547667	0.918619	1
INTRACELLULAR_RECEPTOR_MEDIATED_SIGNALING_PATHWAY	18	0.316634	0.931607	0.547667	0.915636	1
HYDROLASE_ACTIVITY_ACTING_ON_GLYCOSYL_BONDS	40	0.260273	0.930713	0.536062	0.915027	1
SMALL_GTPASE_MEDIATED_SIGNAL_TRANSDUCTION	74	0.22252	0.930035	0.582485	0.913873	1
SYMPORTER_ACTIVITY	30	0.290319	0.929891	0.537678	0.911319	1
CELLULAR_CARBOHYDRATE_CATABOLIC_PROCESS	21	0.300756	0.929484	0.569721	0.909527	1
CARBOHYDRATE_CATABOLIC_PROCESS	21	0.300756	0.929484	0.569721	0.906621	1
NEGATIVE_REGULATION_OF_CELLULAR_METABOLIC_PROCESS	225	0.195011	0.926876	0.610309	0.910425	1
TISSUE_REMODELING	29	0.286	0.925985	0.575639	0.909958	1
RECEPTOR_SIGNALING_PROTEIN_ACTIVITY	76	0.220153	0.924907	0.592369	0.909978	1
DEVELOPMENT_OF_PRIMARY_SEXUAL_CHARACTERISTICS	25	0.280293	0.92452	0.563107	0.908226	1
REGULATION_OF_PROTEIN_KINASE_ACTIVITY	134	0.197689	0.921449	0.662879	0.91365	1
REGULATION_OF_KINASE_ACTIVITY	135	0.197409	0.921396	0.667297	0.910974	1
RECEPTOR_BINDING	329	0.19171	0.921204	0.634387	0.908614	1
REGULATION_OF_TRANSFERASE_ACTIVITY	137	0.197136	0.920257	0.667315	0.908324	1
ENDOPLASMIC_RETICULUM_PART	84	0.24772	0.919903	0.556213	0.90641	1
NEGATIVE_REGULATION_OF_METABOLIC_PROCESS	228	0.192067	0.91845	0.618661	0.907375	1
CATION_TRANSPORT	127	0.23751	0.918356	0.558943	0.904812	1
MEMBRANE_LIPID_METABOLIC_PROCESS	85	0.217211	0.917966	0.59127	0.903025	1
INTERCELLULAR_JUNCTION	52	0.251934	0.915323	0.571429	0.907047	1
CELL_PROLIFERATION_GO_0008283	454	0.179162	0.915238	0.65764	0.904478	1
ENDONUCLEASE_ACTIVITY	22	0.295776	0.915044	0.545635	0.902182	1
ACTIVATION_OF_MAPK_ACTIVITY	34	0.256654	0.91472	0.581967	0.900342	1
CELL_CORTEX	36	0.251249	0.914144	0.58034	0.899084	1
AMINE_BINDING	20	0.307673	0.910791	0.584586	0.904799	1
EXCITATORY_EXTRACELLULAR_LIGAND_GATED_ION_CHANNEL_ACTIVITY	19	0.315059	0.909949	0.558935	0.904133	1
EXTRACELLULAR_LIGAND_GATED_ION_CHANNEL_ACTIVITY	19	0.315059	0.909949	0.558935	0.901418	1
LYMPHOCYTE_DIFFERENTIATION	24	0.283662	0.908872	0.595573	0.901543	1
NEURITE_DEVELOPMENT	40	0.247617	0.907747	0.611765	0.901567	1
NUCLEAR_IMPORT	47	0.244555	0.90676	0.615071	0.901394	1
COATED_VESICLE_MEMBRANE	15	0.322447	0.905936	0.57197	0.900871	1
CELL_CELL_ADHESION	70	0.227574	0.905801	0.624758	0.89856	1
POSITIVE_REGULATION_OF_MAP_KINASE_ACTIVITY	39	0.248805	0.90438	0.614754	0.899522	1
REGULATION_OF_GROWTH	50	0.23276	0.904184	0.629063	0.897306	1
TRANSFORMING_GROWTH_FACTOR_BETA_RECEPTOR_SIGNALING_PATHWAY	33	0.261462	0.902422	0.59252	0.899168	1
ACTIVATION_OF_PROTEIN_KINASE_ACTIVITY	25	0.266127	0.901169	0.618367	0.899557	1
POSITIVE_REGULATION_OF_TRANSFERASE_ACTIVITY	73	0.214216	0.900964	0.639922	0.897452	1
REGULATION_OF_ACTION_POTENTIAL	15	0.299934	0.89772	0.606855	0.902957	1
CARBON_CARBON_LYASE_ACTIVITY	16	0.308046	0.895847	0.568826	0.904775	1
RAS_PROTEIN_SIGNAL_TRANSDUCTION	54	0.224281	0.893675	0.628405	0.907655	1
CELL_JUNCTION	63	0.233075	0.893286	0.59501	0.906027	1
NUCLEOSIDE_TRIPHOSPHATASE_ACTIVITY	186	0.194663	0.892396	0.686975	0.905615	1
MACROMOLECULE_LOCALIZATION	204	0.189896	0.88947	0.701581	0.910094	1
HISTONE_DEACETYLASE_COMPLEX	17	0.30706	0.889395	0.643137	0.907686	1
G_PROTEIN_SIGNALING_ADENYLATE_CYCLASE_ACTIVATING_PATHWAY	23	0.284585	0.888873	0.623077	0.9063	1
SUBSTRATE_SPECIFIC_CHANNEL_ACTIVITY	136	0.236599	0.883531	0.575397	0.916706	1
ECTODERM_DEVELOPMENT	73	0.245374	0.883177	0.585271	0.914971	1
NEGATIVE_REGULATION_OF_CATALYTIC_ACTIVITY	61	0.213221	0.881353	0.67319	0.916866	1
MESODERM_DEVELOPMENT	22	0.271139	0.880095	0.612648	0.917242	1
CELLULAR_RESPONSE_TO_STIMULUS	17	0.292322	0.878004	0.650103	0.919632	1
RESPONSE_TO_EXTERNAL_STIMULUS	276	0.197364	0.871037	0.678715	0.933469	1
APOPTOTIC_NUCLEAR_CHANGES	17	0.299551	0.870742	0.649789	0.931614	1
APOPTOTIC_PROGRAM	53	0.222591	0.868176	0.673228	0.93504	1
CONDENSED_CHROMOSOME	29	0.303132	0.866269	0.60888	0.936962	1
HYDRO_LYASE_ACTIVITY	27	0.267624	0.865778	0.634615	0.935431	1
CYCLIC_NUCLEOTIDE_MEDIATED_SIGNALING	98	0.233255	0.865386	0.607004	0.933811	1
REGULATION_OF_PROTEIN_AMINO_ACID_PHOSPHORYLATION	22	0.271581	0.864881	0.674464	0.932492	1
REGULATION_OF_CELL_GROWTH	40	0.234461	0.862808	0.681641	0.934751	1
G_PROTEIN_SIGNALING_COUPLED_TO_CYCLIC_NUCLEOTIDE_SECOND_MESSENGER	96	0.234135	0.860751	0.610136	0.936885	1
GLYCEROPHOSPHOLIPID_METABOLIC_PROCESS	40	0.243256	0.859637	0.686538	0.936949	1
SECRETION_BY_CELL	99	0.203664	0.85857	0.709234	0.936827	1
REGULATION_OF_DEFENSE_RESPONSE	15	0.312614	0.856142	0.636	0.939872	1
EXCRETION	33	0.26039	0.856001	0.651575	0.937648	1
REGULATION_OF_CATALYTIC_ACTIVITY	239	0.170121	0.855752	0.855159	0.935611	1
CELLULAR_CARBOHYDRATE_METABOLIC_PROCESS	106	0.197926	0.855294	0.718563	0.934121	1
SODIUM_ION_TRANSPORT	17	0.316605	0.853862	0.634	0.93484	1
REGULATION_OF_MOLECULAR_FUNCTION	276	0.167921	0.853607	0.890438	0.932923	1
RESPONSE_TO_HYPOXIA	25	0.261062	0.849779	0.664794	0.939198	1
HYDROLASE_ACTIVITY_ACTING_ON_ACID_ANHYDRIDES	198	0.183858	0.849387	0.779381	0.937691	1
PYROPHOSPHATASE_ACTIVITY	196	0.184618	0.849155	0.784519	0.935746	1
HYDROLASE_ACTIVITY_ACTING_ON_ESTER_BONDS	238	0.168999	0.848975	0.876686	0.93365	1
EXOCYTOSIS	21	0.266337	0.845979	0.663347	0.937897	1
NITROGEN_COMPOUND_BIOSYNTHETIC_PROCESS	25	0.257391	0.845558	0.663307	0.936246	1
PHOSPHATASE_REGULATOR_ACTIVITY	24	0.257127	0.841806	0.691206	0.941946	1
NEGATIVE_REGULATION_OF_DNA_BINDING	15	0.288825	0.840817	0.674464	0.941694	1
NUCLEOBASENUCLEOSIDENUCLEOTIDE_KINASE_ACTIVITY	23	0.268909	0.839426	0.683992	0.942495	1
CHROMOSOME_SEGREGATION	29	0.292618	0.837125	0.63786	0.945073	1
RECEPTOR_MEDIATED_ENDOCYTOSIS	31	0.231613	0.834649	0.72379	0.947899	1
PROTEIN_KINASE_INHIBITOR_ACTIVITY	22	0.265245	0.833519	0.707171	0.947757	1
REGULATION_OF_CELL_CYCLE	163	0.200887	0.833398	0.702648	0.945525	1
REGULATION_OF_CYCLIN_DEPENDENT_PROTEIN_KINASE_ACTIVITY	38	0.244836	0.832804	0.699387	0.944392	1
ION_BINDING	239	0.167215	0.832008	0.879208	0.943558	1
MITOCHONDRIAL_INNER_MEMBRANE	57	0.271698	0.831867	0.626834	0.941399	1
PROTEIN_TRANSPORT	140	0.188929	0.830266	0.781312	0.942252	1
METAL_ION_TRANSMEMBRANE_TRANSPORTER_ACTIVITY	133	0.213965	0.829253	0.698225	0.941921	1
REGULATION_OF_G_PROTEIN_COUPLED_RECEPTOR_PROTEIN_SIGNALING_PATHWAY	23	0.275404	0.827851	0.677551	0.942315	1
POSITIVE_REGULATION_OF_CATALYTIC_ACTIVITY	143	0.1756	0.827675	0.841897	0.940242	1
INTERMEDIATE_FILAMENT_CYTOSKELETON	21	0.279287	0.825948	0.678846	0.941128	1
INTERMEDIATE_FILAMENT	21	0.279287	0.825948	0.678846	0.938745	1
SECONDARY_ACTIVE_TRANSMEMBRANE_TRANSPORTER_ACTIVITY	46	0.231473	0.825018	0.724551	0.938426	1
LEADING_EDGE	36	0.235793	0.824562	0.743243	0.936999	1
SECRETION	154	0.182975	0.824417	0.823077	0.934967	1
G_PROTEIN_COUPLED_RECEPTOR_BINDING	42	0.249433	0.822445	0.676289	0.93673	1
EPIDERMIS_DEVELOPMENT	64	0.236716	0.822362	0.663405	0.934526	1
ANGIOGENESIS	44	0.221124	0.821424	0.757028	0.933984	1
DNA_DEPENDENT_ATPASE_ACTIVITY	18	0.306374	0.821114	0.674089	0.932339	1
PHOSPHOLIPID_METABOLIC_PROCESS	64	0.205626	0.820573	0.782	0.931123	1
VOLTAGE_GATED_CALCIUM_CHANNEL_COMPLEX	15	0.332258	0.819763	0.658436	0.930455	1
LIGAND_GATED_CHANNEL_ACTIVITY	34	0.25407	0.819037	0.674603	0.929577	1
INTERPHASE_OF_MITOTIC_CELL_CYCLE	58	0.22895	0.813373	0.667355	0.938486	1
PHOSPHOTRANSFERASE_ACTIVITY_PHOSPHATE_GROUP_AS_ACCEPTOR	17	0.271225	0.81062	0.720648	0.941347	1
KINASE_INHIBITOR_ACTIVITY	23	0.254846	0.808297	0.739479	0.943677	1
CELLULAR_PROTEIN_COMPLEX_ASSEMBLY	29	0.238329	0.80745	0.737255	0.943007	1
PROTEOGLYCAN_METABOLIC_PROCESS	15	0.293622	0.805011	0.687008	0.945398	1
ANATOMICAL_STRUCTURE_FORMATION	52	0.207369	0.804655	0.772102	0.943862	1
BIOSYNTHETIC_PROCESS	374	0.165466	0.804454	0.864971	0.941959	1
INTERPHASE	64	0.22475	0.802094	0.716418	0.944242	1
HEMATOPOIETIN_INTERFERON_CLASSD200_DOMAIN_CYTOKINE_RECEPTOR_ACTIVITY	30	0.246864	0.802053	0.756487	0.942054	1
SEQUENCE_SPECIFIC_DNA_BINDING	54	0.20757	0.796849	0.827655	0.949622	1
NUCLEOTIDE_BIOSYNTHETIC_PROCESS	17	0.266555	0.794148	0.756646	0.952298	1
TRANSFERASE_ACTIVITY_TRANSFERRING_ONE_CARBON_GROUPS	34	0.245858	0.79145	0.751515	0.954898	1
REGULATION_OF_ANATOMICAL_STRUCTURE_MORPHOGENESIS	18	0.264965	0.789566	0.740234	0.955901	1
ORGANELLE_INNER_MEMBRANE	64	0.248006	0.785453	0.699374	0.961018	1
UDP_GLYCOSYLTRANSFERASE_ACTIVITY	36	0.223986	0.785429	0.796154	0.958787	1
EXTRACELLULAR_STRUCTURE_ORGANIZATION_AND_BIOGENESIS	22	0.237182	0.785375	0.797271	0.956604	1
LYASE_ACTIVITY	65	0.207217	0.78188	0.828063	0.960678	1
NEURON_APOPTOSIS	15	0.26567	0.779593	0.807281	0.962361	1
CONTRACTILE_FIBER	24	0.248837	0.776276	0.734893	0.965985	1
CYTOKINE_BINDING	43	0.221219	0.77509	0.784	0.965653	1
ATPASE_ACTIVITY_COUPLED_TO_TRANSMEMBRANE_MOVEMENT_OF_IONS_PHOSPHORYLATIVE_MECHANISM	18	0.257849	0.774854	0.769384	0.963795	1
PHOSPHOINOSITIDE_BIOSYNTHETIC_PROCESS	21	0.270677	0.774015	0.767717	0.962963	1
LIPOPROTEIN_METABOLIC_PROCESS	29	0.232137	0.773955	0.791045	0.960818	1
LEUKOCYTE_DIFFERENTIATION	34	0.221166	0.773204	0.815476	0.959843	1
MICROTUBULE_MOTOR_ACTIVITY	16	0.29407	0.771839	0.716049	0.959834	1
NEGATIVE_REGULATION_OF_BINDING	16	0.261123	0.767936	0.788732	0.963702	1
AMINO_ACID_CATABOLIC_PROCESS	24	0.240608	0.766549	0.801205	0.963823	1
REGULATION_OF_BLOOD_PRESSURE	21	0.248199	0.764918	0.780822	0.964217	1
ACTIVE_TRANSMEMBRANE_TRANSPORTER_ACTIVITY	116	0.179062	0.764849	0.908046	0.962099	1
TRANSFERASE_ACTIVITY_TRANSFERRING_HEXOSYL_GROUPS	70	0.195647	0.763517	0.856287	0.962063	1
ENDOPLASMIC_RETICULUM	243	0.181219	0.763445	0.845214	0.95996	1
DEOXYRIBONUCLEASE_ACTIVITY	21	0.243549	0.762448	0.815631	0.95953	1
MICROBODY	40	0.228358	0.760059	0.763779	0.961159	1
PEROXISOME	40	0.228358	0.760059	0.763779	0.958969	1
NITROGEN_COMPOUND_METABOLIC_PROCESS	141	0.170311	0.759879	0.908915	0.957036	1
BEHAVIOR	135	0.188408	0.758229	0.838645	0.9575	1
VIRAL_REPRODUCTIVE_PROCESS	32	0.212359	0.75782	0.836735	0.95595	1
REPRODUCTION	212	0.158834	0.755593	0.949416	0.957234	1
ORGANIC_ACID_TRANSMEMBRANE_TRANSPORTER_ACTIVITY	44	0.212855	0.753358	0.823875	0.958573	1
CARBOXYLIC_ACID_TRANSMEMBRANE_TRANSPORTER_ACTIVITY	44	0.212855	0.753358	0.823875	0.956418	1
CATION_TRANSMEMBRANE_TRANSPORTER_ACTIVITY	196	0.180301	0.753323	0.851852	0.954328	1
TRANSFERASE_ACTIVITY_TRANSFERRING_GLYCOSYL_GROUPS	97	0.177345	0.751576	0.923395	0.954755	1
SMALL_NUCLEAR_RIBONUCLEOPROTEIN_COMPLEX	18	0.317996	0.750823	0.739837	0.953803	1
CELL_MATURATION	16	0.271263	0.747755	0.771037	0.956085	1
CALCIUM_CHANNEL_ACTIVITY	32	0.248196	0.747278	0.779381	0.954663	1
GROWTH	62	0.181701	0.746352	0.89414	0.953885	1
MEMBRANE_ORGANIZATION_AND_BIOGENESIS	122	0.164682	0.745764	0.941292	0.952562	1
RESPONSE_TO_WOUNDING	170	0.178325	0.745702	0.8778	0.950526	1
ISOMERASE_ACTIVITY	35	0.214269	0.742609	0.865731	0.952544	1
CAMP_MEDIATED_SIGNALING	62	0.204872	0.740775	0.836852	0.953053	1
RUFFLE	23	0.240704	0.740669	0.816092	0.951077	1
TRANSMEMBRANE_RECEPTOR_PROTEIN_TYROSINE_KINASE_SIGNALING_PATHWAY	75	0.18287	0.739642	0.891429	0.950314	1
MITOCHONDRIAL_MEMBRANE_PART	45	0.247913	0.739279	0.741127	0.948746	1
G_PROTEIN_SIGNALING_COUPLED_TO_CAMP_NUCLEOTIDE_SECOND_MESSENGER	61	0.205319	0.739157	0.819048	0.946847	1
TRANSMEMBRANE_RECEPTOR_PROTEIN_SERINE_THREONINE_KINASE_SIGNALING_PATHWAY	41	0.203278	0.738026	0.869396	0.94634	1
AUXILIARY_TRANSPORT_PROTEIN_ACTIVITY	23	0.228777	0.733962	0.828343	0.949825	1
MULTI_ORGANISM_PROCESS	131	0.17056	0.732044	0.930894	0.950254	1
DNA_CATABOLIC_PROCESS	20	0.244182	0.731753	0.816193	0.948587	1
AMINE_METABOLIC_PROCESS	128	0.165146	0.731134	0.948077	0.947302	1
CELL_MATRIX_ADHESION	36	0.203478	0.728242	0.896686	0.949112	1
REGULATION_OF_CELL_ADHESION	32	0.208727	0.727268	0.871154	0.948472	1
METHYLTRANSFERASE_ACTIVITY	33	0.228043	0.725886	0.834694	0.94824	1
ENZYME_LINKED_RECEPTOR_PROTEIN_SIGNALING_PATHWAY	126	0.163747	0.72433	0.964215	0.948268	1
DNA_PACKAGING	29	0.231552	0.7207	0.787755	0.950574	1
PROTEIN_TYROSINE_KINASE_ACTIVITY	62	0.177938	0.718923	0.927022	0.950663	1
CONTRACTILE_FIBER_PART	22	0.238039	0.716654	0.815842	0.95126	1
NUCLEOBASENUCLEOSIDE_AND_NUCLEOTIDE_METABOLIC_PROCESS	45	0.194011	0.71539	0.90505	0.950766	1
REGULATION_OF_DNA_BINDING	37	0.197551	0.714971	0.92057	0.949241	1
INSULIN_RECEPTOR_SIGNALING_PATHWAY	15	0.259643	0.71447	0.818713	0.947834	1
CHROMOSOME	107	0.214841	0.713727	0.781893	0.946669	1
CELL_SUBSTRATE_ADHESION	37	0.196145	0.713084	0.919231	0.945419	1
CALMODULIN_BINDING	25	0.216359	0.710486	0.857988	0.946411	1
EMBRYONIC_DEVELOPMENT	43	0.1863	0.708115	0.931313	0.946968	1
DNA_DAMAGE_RESPONSESIGNAL_TRANSDUCTION	32	0.198174	0.707478	0.894628	0.945709	1
STRIATED_MUSCLE_DEVELOPMENT	38	0.193506	0.703794	0.924752	0.947899	1
AMINE_CATABOLIC_PROCESS	26	0.215769	0.702739	0.871287	0.947063	1
DNA_REPLICATION	94	0.201333	0.69591	0.803245	0.952285	1
CYTOKINE_AND_CHEMOKINE_MEDIATED_SIGNALING_PATHWAY	18	0.238754	0.69231	0.845098	0.953985	1
CHROMOSOMAL_PART	83	0.215476	0.688612	0.791753	0.955666	1
NUCLEOBASENUCLEOSIDENUCLEOTIDE_AND_NUCLEIC_ACID_TRANSPORT	27	0.220288	0.688233	0.8833	0.953985	1
NITROGEN_COMPOUND_CATABOLIC_PROCESS	28	0.209739	0.683427	0.908911	0.956689	1
VASCULATURE_DEVELOPMENT	50	0.176846	0.676864	0.955513	0.960781	1
SERINE_TYPE_ENDOPEPTIDASE_INHIBITOR_ACTIVITY	23	0.22273	0.67654	0.882023	0.959074	1
RHO_PROTEIN_SIGNAL_TRANSDUCTION	28	0.197307	0.672567	0.920732	0.960701	1
AMINO_ACID_DERIVATIVE_METABOLIC_PROCESS	23	0.202418	0.666125	0.91858	0.964242	1
DEVELOPMENTAL_MATURATION	18	0.231554	0.665626	0.873518	0.962719	1
ATP_DEPENDENT_HELICASE_ACTIVITY	23	0.228663	0.65921	0.879684	0.965891	1
PATTERN_BINDING	38	0.189411	0.658334	0.949416	0.96464	1
L_AMINO_ACID_TRANSMEMBRANE_TRANSPORTER_ACTIVITY	17	0.221485	0.652859	0.905544	0.967212	1
RECEPTOR_SIGNALING_PROTEIN_SERINE_THREONINE_KINASE_ACTIVITY	31	0.182464	0.644617	0.953815	0.971363	1
LIPOPROTEIN_BINDING	17	0.217613	0.641949	0.919753	0.971184	1
DI___TRI_VALENT_INORGANIC_CATION_TRANSPORT	27	0.196202	0.636837	0.944798	0.972668	1
RESPONSE_TO_TEMPERATURE_STIMULUS	16	0.214264	0.631936	0.948875	0.974006	1
PATTERN_SPECIFICATION_PROCESS	26	0.183594	0.631118	0.962076	0.97265	1
INTEGRIN_BINDING	30	0.189673	0.626749	0.946322	0.973405	1
DNA_DEPENDENT_DNA_REPLICATION	50	0.201231	0.623081	0.881497	0.973763	1
CALCIUM_ION_TRANSPORT	23	0.206003	0.616531	0.936575	0.97557	1
CHROMATIN_REMODELING_COMPLEX	16	0.221845	0.57307	0.905544	0.993155	1
SIGNAL_SEQUENCE_BINDING	15	0.191507	0.555661	0.963115	0.997243	1
ANTIGEN_BINDING	22	0.185273	0.549415	0.96701	0.997168	1
PROTEASOME_COMPLEX	21	0.209781	0.543753	0.942116	0.996781	1
DNA_INTEGRITY_CHECKPOINT	21	0.182697	0.537626	0.964135	0.996315	1
REGULATION_OF_MYELOID_CELL_DIFFERENTIATION	19	0.170459	0.513649	0.988258	0.999283	1
GALACTOSYLTRANSFERASE_ACTIVITY	15	0.176005	0.509949	0.986616	0.997967	1
MEMBRANE_FUSION	27	0.14067	0.463206	0.998008	1	1
MITOCHONDRIAL_RESPIRATORY_CHAIN	21	0.173906	0.460615	0.995851	1	1
CHROMATIN	28	0.141259	0.422876	0.995918	1	1
STRUCTURAL_CONSTITUENT_OF_RIBOSOME	34	0.12197	0.287184	1	0.999996	1

## Sheet: S7_cgp_pc4_neg
Supplementary Table: Enrichment of GO Biological Processes calculated using GSEA against principle components of the fully imputed drug sensitivity matrix.
Note: High values of pc4 imply multi-drug RESISTANCE. Thus, the negative enrichment scores for these gene sets implies that high expression of these genes is associated with multi-drug sensitivity.
Spearman correlation of pc4 and median drug sensitivity = 0.07; P = 0.05
Abbreviations: ES, Enrichment Score; NES, Normalized Enrichment Score; NOM p-value, Nominal P-value (identified by label permutation); FDR, False Discovery Rate; FWER, Family-wise Error Rate.
MSigDB GeneSet: c5.all.v4.0.symbols
GO Term	SIZE	ES	NES	NOM P-val	FDR q-val	FWER p-val
RHO_PROTEIN_SIGNAL_TRANSDUCTION	28	-0.606963	-2.05371	0	0.0875715	0.06
WOUND_HEALING	47	-0.538564	-1.96088	0	0.150198	0.185
NEGATIVE_REGULATION_OF_CELLULAR_COMPONENT_ORGANIZATION_AND_BIOGENESIS	25	-0.556741	-1.8115	0.00389864	0.586055	0.628
PROTEASE_INHIBITOR_ACTIVITY	39	-0.537598	-1.80689	0.00212314	0.464046	0.642
CELL_MATRIX_ADHESION	36	-0.494722	-1.80304	0.00195312	0.382555	0.653
REGULATION_OF_I_KAPPAB_KINASE_NF_KAPPAB_CASCADE	76	-0.491087	-1.77939	0.0138614	0.401752	0.73
BLOOD_COAGULATION	39	-0.508287	-1.76955	0.0116054	0.378964	0.756
COAGULATION	39	-0.508287	-1.76955	0.0116054	0.331594	0.756
PROTEIN_TYROSINE_PHOSPHATASE_ACTIVITY	50	-0.468496	-1.76599	0.00214592	0.305905	0.763
RUFFLE	23	-0.568556	-1.75726	0.00798403	0.297038	0.788
EPIDERMIS_DEVELOPMENT	64	-0.491121	-1.75587	0.0142566	0.274519	0.792
CELL_SUBSTRATE_ADHESION	37	-0.478408	-1.74838	0.00198413	0.269785	0.812
POSITIVE_REGULATION_OF_SIGNAL_TRANSDUCTION	101	-0.440841	-1.73561	0.00773694	0.278567	0.834
POSITIVE_REGULATION_OF_I_KAPPAB_KINASE_NF_KAPPAB_CASCADE	71	-0.488011	-1.73516	0.0119284	0.259976	0.835
REGULATION_OF_CELL_MIGRATION	24	-0.543523	-1.73004	0.016632	0.253963	0.845
CELL_MIGRATION	83	-0.415048	-1.71055	0.00595238	0.28014	0.884
HEMOSTASIS	44	-0.475501	-1.69609	0.0212766	0.296205	0.905
ENDOSOME	60	-0.436583	-1.67865	0.00816326	0.321899	0.925
ECTODERM_DEVELOPMENT	73	-0.456952	-1.66408	0.018595	0.343311	0.944
TISSUE_DEVELOPMENT	124	-0.403073	-1.65871	0.0139721	0.340197	0.947
ENDOSOME_TRANSPORT	22	-0.535976	-1.63423	0.0201613	0.388781	0.967
I_KAPPAB_KINASE_NF_KAPPAB_CASCADE	91	-0.430578	-1.62937	0.0213178	0.383978	0.97
RAS_GTPASE_ACTIVATOR_ACTIVITY	24	-0.50194	-1.61449	0.0307692	0.406891	0.982
EPIDERMAL_GROWTH_FACTOR_RECEPTOR_SIGNALING_PATHWAY	18	-0.54687	-1.61243	0.0315582	0.396689	0.982
PROTEIN_AMINO_ACID_DEPHOSPHORYLATION	58	-0.397437	-1.61119	0.00806452	0.384274	0.983
LIPID_TRANSPORT	27	-0.494105	-1.60445	0.0330097	0.387005	0.986
REGULATION_OF_CELL_ADHESION	32	-0.465421	-1.60303	0.0209644	0.376112	0.987
REGULATION_OF_BODY_FLUID_LEVELS	53	-0.43251	-1.60076	0.0237624	0.368816	0.988
PROTEIN_KINASE_CASCADE	244	-0.337252	-1.58672	0.0120482	0.393463	0.992
LEADING_EDGE	36	-0.449859	-1.57491	0.0157791	0.412778	0.993
REGULATION_OF_SIGNAL_TRANSDUCTION	175	-0.349693	-1.56431	0.014433	0.428883	0.995
SERINE_TYPE_ENDOPEPTIDASE_INHIBITOR_ACTIVITY	23	-0.512942	-1.55337	0.0412371	0.447977	0.998
PHOSPHORIC_MONOESTER_HYDROLASE_ACTIVITY	104	-0.356113	-1.55081	0.00604839	0.441412	0.998
PROTEOLYSIS	168	-0.342455	-1.53717	0.00992064	0.468793	0.998
REGULATION_OF_CYTOSKELETON_ORGANIZATION_AND_BIOGENESIS	27	-0.45417	-1.5358	0.0242424	0.459648	0.998
INTEGRIN_COMPLEX	15	-0.556106	-1.53365	0.0590476	0.452717	0.998
REGULATION_OF_CELL_PROLIFERATION	273	-0.310583	-1.53232	0.00196078	0.44409	0.998
INOSITOL_OR_PHOSPHATIDYLINOSITOL_KINASE_ACTIVITY	18	-0.510184	-1.51906	0.0458167	0.470141	0.998
PHOSPHOLIPID_BINDING	38	-0.403792	-1.51215	0.0314342	0.477463	0.998
PHOSPHORIC_ESTER_HYDROLASE_ACTIVITY	139	-0.318909	-1.50671	0.00798403	0.482373	0.998
LIPID_BINDING	74	-0.356266	-1.50411	0.0117878	0.478676	0.998
POSITIVE_REGULATION_OF_CELL_PROLIFERATION	129	-0.340875	-1.49965	0.0160643	0.480566	0.998
NEGATIVE_REGULATION_OF_CELL_ADHESION	16	-0.509949	-1.49398	0.0513347	0.485565	0.998
VASCULATURE_DEVELOPMENT	50	-0.392074	-1.49316	0.0393701	0.476685	0.998
RECEPTOR_COMPLEX	47	-0.406228	-1.48524	0.0483871	0.489606	0.999
ENERGY_RESERVE_METABOLIC_PROCESS	15	-0.514033	-1.48029	0.0489796	0.493603	0.999
ANTI_APOPTOSIS	104	-0.366272	-1.47579	0.0382294	0.495788	0.999
CELL_SURFACE	64	-0.353697	-1.47502	0.0244898	0.487944	0.999
RAS_PROTEIN_SIGNAL_TRANSDUCTION	54	-0.377466	-1.46989	0.0337972	0.493227	0.999
SMALL_CONJUGATING_PROTEIN_LIGASE_ACTIVITY	44	-0.427962	-1.46864	0.0621242	0.486908	0.999
GTPASE_ACTIVATOR_ACTIVITY	54	-0.370922	-1.46589	0.0389344	0.484955	1
CALCIUM_ION_BINDING	93	-0.347379	-1.46468	0.0286299	0.478972	1
BASOLATERAL_PLASMA_MEMBRANE	25	-0.448868	-1.46072	0.0675105	0.481417	1
NEURITE_DEVELOPMENT	40	-0.39711	-1.45432	0.0411523	0.490485	1
CYTOSKELETAL_PROTEIN_BINDING	141	-0.322655	-1.44131	0.0235756	0.520043	1
ACTIN_BINDING	65	-0.374099	-1.44091	0.0555556	0.511702	1
LIPID_RAFT	24	-0.457896	-1.43695	0.0944558	0.514354	1
LAMELLIPODIUM	18	-0.469703	-1.4353	0.0623782	0.510212	1
NEGATIVE_REGULATION_OF_CELL_MIGRATION	15	-0.505057	-1.42902	0.0841889	0.519458	1
NEGATIVE_REGULATION_OF_PROGRAMMED_CELL_DEATH	132	-0.335237	-1.42608	0.0335306	0.518773	1
LYTIC_VACUOLE	56	-0.380803	-1.42373	0.0616302	0.517183	1
LYSOSOME	56	-0.380803	-1.42373	0.0616302	0.508841	1
NEGATIVE_REGULATION_OF_CELLULAR_PROTEIN_METABOLIC_PROCESS	41	-0.379531	-1.41759	0.046371	0.518474	1
PHOSPHOPROTEIN_PHOSPHATASE_ACTIVITY	77	-0.33523	-1.41704	0.0452756	0.511881	1
DEPHOSPHORYLATION	65	-0.340558	-1.41694	0.0339321	0.504436	1
NEGATIVE_REGULATION_OF_DEVELOPMENTAL_PROCESS	172	-0.31107	-1.41664	0.0181452	0.49762	1
TRANSMEMBRANE_RECEPTOR_PROTEIN_PHOSPHATASE_ACTIVITY	19	-0.485523	-1.41498	0.104294	0.49423	1
VACUOLE	63	-0.37472	-1.41283	0.0781563	0.492736	1
MESODERM_DEVELOPMENT	22	-0.436885	-1.40911	0.0803922	0.49551	1
GTPASE_ACTIVITY	85	-0.352127	-1.40754	0.0581162	0.492703	1
NEGATIVE_REGULATION_OF_CELL_PROLIFERATION	144	-0.301334	-1.40732	0.0263158	0.486253	1
REGULATION_OF_ORGANELLE_ORGANIZATION_AND_BIOGENESIS	36	-0.397934	-1.40705	0.0634921	0.480201	1
NEGATIVE_REGULATION_OF_PROTEIN_METABOLIC_PROCESS	44	-0.367405	-1.39965	0.0504032	0.492967	1
NEGATIVE_REGULATION_OF_APOPTOSIS	131	-0.327351	-1.39343	0.0393701	0.503347	1
AXONOGENESIS	32	-0.398735	-1.39003	0.0874752	0.50606	1
EMBRYONIC_DEVELOPMENT	43	-0.371155	-1.37346	0.0755102	0.545636	1
UBIQUITIN_PROTEIN_LIGASE_ACTIVITY	42	-0.395417	-1.36887	0.108434	0.551664	1
ACTIN_CYTOSKELETON	113	-0.327701	-1.36832	0.0782443	0.546269	1
PROTEIN_HOMODIMERIZATION_ACTIVITY	109	-0.303756	-1.36814	0.028169	0.539879	1
ICOSANOID_METABOLIC_PROCESS	16	-0.466789	-1.36622	0.12476	0.53875	1
GROWTH_FACTOR_ACTIVITY	48	-0.382203	-1.36211	0.0989899	0.543063	1
POSITIVE_REGULATION_OF_TRANSCRIPTION_FROM_RNA_POLYMERASE_II_PROMOTER	58	-0.351597	-1.36	0.0780287	0.542177	1
SPHINGOLIPID_METABOLIC_PROCESS	22	-0.428218	-1.35922	0.124514	0.537866	1
RESPONSE_TO_WOUNDING	170	-0.317788	-1.35754	0.0702479	0.536094	1
METALLOPEPTIDASE_ACTIVITY	47	-0.36349	-1.35677	0.0870406	0.531879	1
GLYCEROPHOSPHOLIPID_METABOLIC_PROCESS	40	-0.384936	-1.35399	0.0986193	0.533071	1
OXIDOREDUCTASE_ACTIVITY_ACTING_ON_THE_CH_CH_GROUP_OF_DONORS	22	-0.436406	-1.34876	0.110204	0.541364	1
EXOPEPTIDASE_ACTIVITY	30	-0.421551	-1.34563	0.129943	0.543656	1
ACTIN_POLYMERIZATION_AND_OR_DEPOLYMERIZATION	20	-0.437999	-1.34551	0.100791	0.53788	1
ADAPTIVE_IMMUNE_RESPONSE	21	-0.428294	-1.34153	0.121457	0.542962	1
ACTIN_FILAMENT_BINDING	22	-0.423035	-1.33998	0.131474	0.541635	1
CATION_BINDING	192	-0.271471	-1.33379	0.0328185	0.552689	1
TRANSFORMING_GROWTH_FACTOR_BETA_RECEPTOR_SIGNALING_PATHWAY	33	-0.388558	-1.32907	0.12369	0.56046	1
POST_TRANSLATIONAL_PROTEIN_MODIFICATION	415	-0.252065	-1.32507	0.00761905	0.565479	1
VESICULAR_FRACTION	39	-0.371138	-1.31537	0.106996	0.587347	1
MICROSOME	39	-0.371138	-1.31537	0.106996	0.581228	1
ANGIOGENESIS	44	-0.35306	-1.3152	0.124498	0.575716	1
SMALL_PROTEIN_CONJUGATING_ENZYME_ACTIVITY	44	-0.379746	-1.31475	0.139918	0.571343	1
ENZYME_ACTIVATOR_ACTIVITY	109	-0.290009	-1.31452	0.0433884	0.566113	1
RESPONSE_TO_BACTERIUM	21	-0.428838	-1.31278	0.115308	0.565229	1
ANATOMICAL_STRUCTURE_FORMATION	52	-0.345359	-1.31265	0.0950413	0.559931	1
COPPER_ION_BINDING	15	-0.464757	-1.30777	0.159774	0.567512	1
POSITIVE_REGULATION_OF_PHOSPHORYLATION	21	-0.405896	-1.30692	0.134766	0.564467	1
PERINUCLEAR_REGION_OF_CYTOPLASM	51	-0.328955	-1.30377	0.0951456	0.567611	1
PHOSPHOINOSITIDE_BINDING	16	-0.42632	-1.30317	0.130518	0.563783	1
ACTIN_CYTOSKELETON_ORGANIZATION_AND_BIOGENESIS	92	-0.302512	-1.30178	0.0775348	0.562335	1
CELLULAR_MORPHOGENESIS_DURING_DIFFERENTIATION	37	-0.359168	-1.30152	0.113546	0.557643	1
ACTIN_FILAMENT_BASED_PROCESS	102	-0.299076	-1.30124	0.086444	0.55332	1
NEURON_DEVELOPMENT	48	-0.33631	-1.29119	0.11588	0.575199	1
REGULATION_OF_RESPONSE_TO_STIMULUS	47	-0.337862	-1.28816	0.12605	0.578398	1
AXON_GUIDANCE	18	-0.425919	-1.28777	0.152475	0.574273	1
PROTEIN_CATABOLIC_PROCESS	60	-0.362782	-1.28242	0.15748	0.583761	1
ACID_AMINO_ACID_LIGASE_ACTIVITY	49	-0.359166	-1.28124	0.157171	0.581781	1
ION_BINDING	239	-0.253448	-1.27411	0.0430528	0.59587	1
CELLULAR_PROTEIN_CATABOLIC_PROCESS	51	-0.372253	-1.26433	0.204239	0.618768	1
GROWTH	62	-0.306928	-1.25254	0.135983	0.648079	1
SMALL_GTPASE_REGULATOR_ACTIVITY	60	-0.317916	-1.24086	0.147541	0.677347	1
POSITIVE_REGULATION_OF_RESPONSE_TO_STIMULUS	33	-0.35164	-1.2391	0.171548	0.677074	1
LIGAND_DEPENDENT_NUCLEAR_RECEPTOR_ACTIVITY	25	-0.37758	-1.23529	0.184426	0.682649	1
REGULATION_OF_IMMUNE_RESPONSE	26	-0.373517	-1.23528	0.194274	0.67699	1
PROTEIN_DIMERIZATION_ACTIVITY	165	-0.257414	-1.22107	0.107438	0.715227	1
ADAPTIVE_IMMUNE_RESPONSE_GO_0002460	20	-0.395348	-1.22018	0.197938	0.71248	1
REGULATION_OF_CELL_DIFFERENTIATION	46	-0.320628	-1.22008	0.169043	0.706995	1
REGULATION_OF_DEVELOPMENTAL_PROCESS	378	-0.234561	-1.21995	0.0675676	0.701668	1
ER_GOLGI_INTERMEDIATE_COMPARTMENT	21	-0.463895	-1.21863	0.271287	0.700194	1
CELLULAR_DEFENSE_RESPONSE	52	-0.344768	-1.21588	0.201663	0.703177	1
POSITIVE_REGULATION_OF_PHOSPHATE_METABOLIC_PROCESS	23	-0.368621	-1.21496	0.208897	0.700379	1
RESPONSE_TO_OTHER_ORGANISM	65	-0.32302	-1.21476	0.224066	0.695473	1
SECONDARY_METABOLIC_PROCESS	22	-0.397856	-1.21267	0.246964	0.696182	1
REGULATION_OF_CELL_GROWTH	40	-0.324553	-1.21244	0.196	0.691552	1
PROTEIN_BINDING_BRIDGING	56	-0.30753	-1.20907	0.197034	0.696248	1
VIRAL_REPRODUCTIVE_PROCESS	32	-0.337985	-1.20273	0.208	0.710488	1
ENERGY_DERIVATION_BY_OXIDATION_OF_ORGANIC_COMPOUNDS	34	-0.344741	-1.19997	0.206226	0.713665	1
CYTOKINE_BIOSYNTHETIC_PROCESS	35	-0.341446	-1.19258	0.223553	0.730509	1
CYTOKINE_METABOLIC_PROCESS	36	-0.340891	-1.1914	0.22379	0.728918	1
DEFENSE_RESPONSE	235	-0.275094	-1.19125	0.208768	0.724085	1
DEFENSE_RESPONSE_TO_BACTERIUM	16	-0.41527	-1.18844	0.236253	0.72738	1
PHOSPHOINOSITIDE_METABOLIC_PROCESS	27	-0.374649	-1.18767	0.240157	0.724358	1
REGULATION_OF_PROTEIN_METABOLIC_PROCESS	144	-0.258775	-1.18499	0.173278	0.727471	1
RESPONSE_TO_VIRUS	42	-0.347221	-1.18492	0.242236	0.722477	1
MULTI_ORGANISM_PROCESS	131	-0.271861	-1.18358	0.19798	0.721672	1
IMMUNE_RESPONSE	207	-0.271517	-1.18197	0.2125	0.721862	1
REGULATION_OF_CELLULAR_PROTEIN_METABOLIC_PROCESS	134	-0.259369	-1.18033	0.179381	0.72178	1
POLYSACCHARIDE_METABOLIC_PROCESS	16	-0.399015	-1.17932	0.251485	0.719781	1
NEGATIVE_REGULATION_OF_GROWTH	37	-0.32205	-1.17783	0.226415	0.719439	1
CELL_PROLIFERATION_GO_0008283	454	-0.232624	-1.17732	0.121951	0.716013	1
CELL_PROJECTION	84	-0.276286	-1.17562	0.193878	0.716305	1
STEROID_BINDING	18	-0.396948	-1.17542	0.253493	0.712061	1
REGULATION_OF_PROTEIN_MODIFICATION_PROCESS	36	-0.320983	-1.17208	0.228106	0.717466	1
PROTEIN_MODIFICATION_BY_SMALL_PROTEIN_CONJUGATION	36	-0.37311	-1.17107	0.27027	0.71572	1
REGULATION_OF_CELLULAR_COMPONENT_ORGANIZATION_AND_BIOGENESIS	98	-0.282042	-1.16829	0.223553	0.719161	1
PROGRAMMED_CELL_DEATH	382	-0.229508	-1.16685	0.135729	0.718872	1
REGULATION_OF_ANATOMICAL_STRUCTURE_MORPHOGENESIS	18	-0.394236	-1.16358	0.270955	0.723742	1
GENERATION_OF_NEURONS	64	-0.288031	-1.16255	0.217213	0.721946	1
RECEPTOR_BINDING	329	-0.242121	-1.1619	0.164211	0.71919	1
REGULATION_OF_DEFENSE_RESPONSE	15	-0.414455	-1.16048	0.264151	0.71846	1
CELLULAR_LIPID_CATABOLIC_PROCESS	30	-0.341512	-1.15926	0.249501	0.717657	1
SMALL_GTPASE_MEDIATED_SIGNAL_TRANSDUCTION	74	-0.276214	-1.15834	0.179134	0.715439	1
PROTEIN_AMINO_ACID_PHOSPHORYLATION	237	-0.233322	-1.15607	0.179389	0.717249	1
IMMUNE_SYSTEM_PROCESS	293	-0.251423	-1.15479	0.22833	0.716626	1
REGULATION_OF_PROTEIN_AMINO_ACID_PHOSPHORYLATION	22	-0.355822	-1.15412	0.275449	0.713974	1
NEURON_DIFFERENTIATION	57	-0.29714	-1.1517	0.257447	0.716544	1
TISSUE_REMODELING	29	-0.34887	-1.15072	0.288889	0.715073	1
APOPTOSIS_GO	381	-0.226134	-1.15061	0.149402	0.711015	1
PHOSPHORYLATION	269	-0.228144	-1.14952	0.174664	0.709825	1
BONE_REMODELING	28	-0.353183	-1.14813	0.297787	0.709455	1
NEGATIVE_REGULATION_OF_CELL_DIFFERENTIATION	23	-0.350797	-1.14717	0.258197	0.707724	1
REGULATION_OF_PROGRAMMED_CELL_DEATH	302	-0.232781	-1.14615	0.18146	0.706343	1
IDENTICAL_PROTEIN_BINDING	256	-0.227215	-1.13787	0.185336	0.725874	1
NEGATIVE_REGULATION_OF_MAP_KINASE_ACTIVITY	15	-0.385711	-1.13593	0.276342	0.727049	1
EXTRACELLULAR_REGION	389	-0.253949	-1.13259	0.26749	0.732564	1
EXTRACELLULAR_SPACE	218	-0.265946	-1.13128	0.260417	0.731998	1
REGULATION_OF_BIOLOGICAL_QUALITY	358	-0.222834	-1.12945	0.177866	0.733082	1
ADHERENS_JUNCTION	17	-0.382367	-1.12899	0.296218	0.730143	1
ENZYME_REGULATOR_ACTIVITY	295	-0.21746	-1.12834	0.164948	0.727817	1
REGULATION_OF_PHOSPHORYLATION	40	-0.308067	-1.12817	0.260163	0.724126	1
ORGAN_MORPHOGENESIS	132	-0.253547	-1.12771	0.24502	0.721273	1
REGULATION_OF_SMALL_GTPASE_MEDIATED_SIGNAL_TRANSDUCTION	15	-0.391757	-1.12509	0.312261	0.724348	1
REGULATION_OF_APOPTOSIS	301	-0.228561	-1.12384	0.221116	0.72392	1
EXTRACELLULAR_REGION_PART	302	-0.259719	-1.12228	0.274793	0.724058	1
MEMBRANE_LIPID_METABOLIC_PROCESS	85	-0.267331	-1.12223	0.2393	0.720195	1
CYTOKINE_BINDING	43	-0.318456	-1.12149	0.296146	0.718268	1
CYTOKINE_PRODUCTION	61	-0.285607	-1.12112	0.26378	0.715522	1
VIRAL_REPRODUCTION	37	-0.296458	-1.12082	0.31746	0.712424	1
KINASE_BINDING	61	-0.271226	-1.11742	0.267961	0.717981	1
CYTOKINE_ACTIVITY	92	-0.289243	-1.11638	0.287149	0.716898	1
CYTOSOL	170	-0.233821	-1.11319	0.240631	0.722154	1
REGULATION_OF_IMMUNE_SYSTEM_PROCESS	54	-0.295211	-1.11187	0.297468	0.721767	1
TRANSMEMBRANE_RECEPTOR_PROTEIN_TYROSINE_KINASE_SIGNALING_PATHWAY	75	-0.272545	-1.10868	0.284274	0.72621	1
REGULATION_OF_MAP_KINASE_ACTIVITY	57	-0.273601	-1.10507	0.270042	0.732342	1
POSITIVE_REGULATION_OF_CELLULAR_METABOLIC_PROCESS	199	-0.229851	-1.10505	0.263052	0.728578	1
HYDROLASE_ACTIVITY_ACTING_ON_ESTER_BONDS	238	-0.217112	-1.10235	0.19685	0.732255	1
LEUKOCYTE_MIGRATION	15	-0.391813	-1.09511	0.351351	0.748537	1
POSITIVE_REGULATION_OF_METABOLIC_PROCESS	202	-0.22761	-1.0951	0.268687	0.744713	1
MUSCLE_CELL_DIFFERENTIATION	20	-0.34164	-1.09337	0.294	0.745555	1
VESICLE_MEDIATED_TRANSPORT	174	-0.241002	-1.09303	0.27551	0.742729	1
CYTOKINE_AND_CHEMOKINE_MEDIATED_SIGNALING_PATHWAY	18	-0.370378	-1.09016	0.349272	0.746984	1
REGULATION_OF_ANGIOGENESIS	24	-0.3377	-1.08961	0.316633	0.74475	1
POSITIVE_REGULATION_OF_IMMUNE_SYSTEM_PROCESS	40	-0.301818	-1.08466	0.311111	0.754609	1
BASEMENT_MEMBRANE	33	-0.342342	-1.08235	0.349515	0.757369	1
PROTEIN_POLYMERIZATION	17	-0.36708	-1.07955	0.368836	0.761487	1
RESPONSE_TO_BIOTIC_STIMULUS	98	-0.264379	-1.07454	0.335443	0.771925	1
UBIQUITIN_CYCLE	41	-0.319585	-1.07212	0.372093	0.774438	1
PROTEIN_UBIQUITINATION	33	-0.336571	-1.07113	0.36965	0.773491	1
DI___TRI_VALENT_INORGANIC_CATION_TRANSMEMBRANE_TRANSPORTER_ACTIVITY	21	-0.330727	-1.07043	0.358871	0.771639	1
TRANSMEMBRANE_RECEPTOR_PROTEIN_SERINE_THREONINE_KINASE_SIGNALING_PATHWAY	41	-0.297767	-1.0695	0.353556	0.770546	1
NEUROGENESIS	74	-0.25504	-1.06871	0.336714	0.768996	1
POSITIVE_REGULATION_OF_CYTOKINE_BIOSYNTHETIC_PROCESS	22	-0.349023	-1.06699	0.378378	0.770058	1
POSITIVE_REGULATION_OF_MULTICELLULAR_ORGANISMAL_PROCESS	52	-0.285253	-1.06575	0.336756	0.769703	1
POSITIVE_REGULATION_OF_TRANSLATION	29	-0.326964	-1.06483	0.364389	0.768614	1
PEPTIDYL_AMINO_ACID_MODIFICATION	52	-0.280328	-1.06481	0.350806	0.765021	1
ESTABLISHMENT_OF_PROTEIN_LOCALIZATION	167	-0.236595	-1.06446	0.339181	0.762324	1
LEUKOCYTE_DIFFERENTIATION	34	-0.29988	-1.06364	0.359667	0.761199	1
POSITIVE_REGULATION_OF_TRANSCRIPTIONDNA_DEPENDENT	105	-0.247411	-1.06066	0.345703	0.765866	1
REGULATION_OF_TRANSFERASE_ACTIVITY	137	-0.228947	-1.05984	0.305668	0.764407	1
LIGASE_ACTIVITY_FORMING_CARBON_NITROGEN_BONDS	58	-0.286199	-1.05594	0.363992	0.771758	1
PROTEIN_COMPLEX_BINDING	52	-0.273675	-1.0553	0.345603	0.770088	1
PROTEIN_SECRETION	28	-0.311956	-1.05421	0.373106	0.769483	1
RESPONSE_TO_EXTERNAL_STIMULUS	276	-0.23312	-1.054	0.357576	0.766627	1
POSITIVE_REGULATION_OF_RNA_METABOLIC_PROCESS	107	-0.244068	-1.05008	0.361493	0.773771	1
CELLULAR_MACROMOLECULE_CATABOLIC_PROCESS	94	-0.252997	-1.04976	0.37475	0.771134	1
LIPID_CATABOLIC_PROCESS	33	-0.300517	-1.04705	0.341797	0.775211	1
ANATOMICAL_STRUCTURE_MORPHOGENESIS	332	-0.212239	-1.04628	0.357724	0.773857	1
JAK_STAT_CASCADE	26	-0.314573	-1.03703	0.400394	0.795912	1
POSITIVE_REGULATION_OF_IMMUNE_RESPONSE	22	-0.32602	-1.03462	0.393443	0.799256	1
PIGMENT_METABOLIC_PROCESS	17	-0.375859	-1.03356	0.399586	0.798764	1
REGULATION_OF_GROWTH	50	-0.264244	-1.03307	0.384774	0.796688	1
PHOSPHOINOSITIDE_BIOSYNTHETIC_PROCESS	21	-0.352638	-1.03141	0.399217	0.798061	1
REGULATION_OF_PROTEIN_IMPORT_INTO_NUCLEUS	15	-0.374154	-1.03047	0.429436	0.797301	1
PIGMENT_BIOSYNTHETIC_PROCESS	16	-0.376899	-1.03013	0.393939	0.794777	1
ATPASE_ACTIVITY_COUPLED_TO_TRANSMEMBRANE_MOVEMENT_OF_IONS	22	-0.322589	-1.02793	0.422535	0.797135	1
AROMATIC_COMPOUND_METABOLIC_PROCESS	26	-0.325996	-1.02666	0.396154	0.797267	1
VIRAL_INFECTIOUS_CYCLE	28	-0.293737	-1.02448	0.426357	0.799501	1
TUBE_DEVELOPMENT	15	-0.355718	-1.02317	0.405458	0.799746	1
PROTEIN_LOCALIZATION	185	-0.223685	-1.02206	0.398821	0.79921	1
POSITIVE_REGULATION_OF_NUCLEOBASENUCLEOSIDENUCLEOTIDE_AND_NUCLEIC_ACID_METABOLIC_PROCESS	135	-0.230299	-1.02075	0.39596	0.799543	1
POSITIVE_REGULATION_OF_PROTEIN_MODIFICATION_PROCESS	24	-0.309404	-1.01585	0.424125	0.80907	1
PROTEIN_TRANSPORT	140	-0.234811	-1.01514	0.416342	0.807664	1
POSITIVE_REGULATION_OF_TRANSCRIPTION	126	-0.232197	-1.01388	0.40481	0.807609	1
NUCLEAR_IMPORT	47	-0.277628	-1.01324	0.421782	0.805954	1
ENZYME_BINDING	152	-0.2158	-1.01228	0.420118	0.805378	1
EXTRACELLULAR_MATRIX_PART	51	-0.302607	-1.00884	0.424762	0.81141	1
CYTOSKELETON	326	-0.21153	-1.0083	0.403475	0.809418	1
TRANSMEMBRANE_RECEPTOR_PROTEIN_TYROSINE_KINASE_ACTIVITY	43	-0.275175	-1.00644	0.432271	0.811156	1
PEROXISOME_ORGANIZATION_AND_BIOGENESIS	16	-0.358202	-1.00385	0.443798	0.814778	1
ENZYME_LINKED_RECEPTOR_PROTEIN_SIGNALING_PATHWAY	126	-0.222782	-1.00066	0.439271	0.820079	1
REGULATION_OF_CATALYTIC_ACTIVITY	239	-0.198144	-0.998853	0.438597	0.821563	1
INTERACTION_WITH_HOST	15	-0.333915	-0.998241	0.439271	0.81992	1
REGULATION_OF_ACTION_POTENTIAL	15	-0.331752	-0.998227	0.450505	0.816663	1
POSITIVE_REGULATION_OF_TRANSFERASE_ACTIVITY	73	-0.239524	-0.997831	0.446058	0.814486	1
REGULATION_OF_CYTOKINE_PRODUCTION	20	-0.330761	-0.995981	0.463074	0.816144	1
GTPASE_REGULATOR_ACTIVITY	112	-0.227912	-0.991871	0.445361	0.823643	1
PEPTIDYL_TYROSINE_MODIFICATION	23	-0.314016	-0.990136	0.466926	0.82494	1
REGULATION_OF_CYTOKINE_BIOSYNTHETIC_PROCESS	32	-0.290606	-0.990062	0.465164	0.821915	1
INDUCTION_OF_APOPTOSIS_BY_EXTRACELLULAR_SIGNALS	25	-0.291947	-0.988027	0.460377	0.824092	1
BASAL_LAMINA	18	-0.345027	-0.987199	0.465649	0.822958	1
ACTIVATION_OF_NF_KAPPAB_TRANSCRIPTION_FACTOR	15	-0.33868	-0.983437	0.470707	0.830015	1
PROTEIN_KINASE_ACTIVITY	254	-0.196036	-0.981792	0.487524	0.831169	1
NUCLEOTIDE_METABOLIC_PROCESS	37	-0.274135	-0.978531	0.487427	0.836369	1
TRANSMEMBRANE_RECEPTOR_PROTEIN_KINASE_ACTIVITY	50	-0.258909	-0.976111	0.483168	0.839359	1
PROTEIN_KINASE_BINDING	55	-0.243196	-0.974515	0.472973	0.840398	1
CYTOKINE_SECRETION	15	-0.345884	-0.974297	0.494141	0.837764	1
METALLOENDOPEPTIDASE_ACTIVITY	26	-0.293937	-0.972391	0.492095	0.8397	1
LEUKOCYTE_ACTIVATION	59	-0.255516	-0.972046	0.493617	0.837499	1
EXTRINSIC_TO_MEMBRANE	20	-0.313282	-0.971032	0.503131	0.836851	1
POSITIVE_REGULATION_OF_CELL_DIFFERENTIATION	20	-0.32286	-0.969151	0.475904	0.838802	1
REGULATION_OF_BLOOD_PRESSURE	21	-0.31434	-0.968499	0.5	0.837398	1
REGULATION_OF_MOLECULAR_FUNCTION	276	-0.187649	-0.964556	0.547619	0.844652	1
NEGATIVE_REGULATION_OF_TRANSFERASE_ACTIVITY	28	-0.273787	-0.964128	0.52233	0.842615	1
MEMBRANE_ORGANIZATION_AND_BIOGENESIS	122	-0.213655	-0.961721	0.517241	0.845764	1
NUCLEOSIDE_TRIPHOSPHATASE_ACTIVITY	186	-0.208781	-0.95992	0.554902	0.847317	1
PROTEIN_IMPORT_INTO_NUCLEUS	45	-0.266138	-0.959203	0.511905	0.846128	1
REGULATION_OF_TRANSPORT	56	-0.23746	-0.958931	0.532129	0.843778	1
MAPKKK_CASCADE_GO_0000165	91	-0.22532	-0.95772	0.551867	0.843639	1
PURINE_NUCLEOTIDE_BINDING	182	-0.195489	-0.957038	0.55	0.842341	1
REGULATION_OF_KINASE_ACTIVITY	135	-0.206939	-0.955816	0.516	0.842478	1
NUCLEOTIDE_BINDING	194	-0.194089	-0.955038	0.564257	0.841343	1
T_CELL_PROLIFERATION	16	-0.326083	-0.954943	0.512876	0.838526	1
PROTEIN_TARGETING	97	-0.227735	-0.953991	0.521822	0.837889	1
NUCLEOTIDE_BIOSYNTHETIC_PROCESS	17	-0.329877	-0.952999	0.531792	0.837327	1
REGULATION_OF_INTRACELLULAR_TRANSPORT	23	-0.299483	-0.952543	0.525355	0.835515	1
PROTEIN_IMPORT	58	-0.255854	-0.951032	0.51417	0.836413	1
PEPTIDYL_TYROSINE_PHOSPHORYLATION	21	-0.305997	-0.947229	0.518	0.842944	1
PROTEINACEOUS_EXTRACELLULAR_MATRIX	89	-0.263894	-0.947226	0.527451	0.839993	1
GLYCEROPHOSPHOLIPID_BIOSYNTHETIC_PROCESS	27	-0.302621	-0.946775	0.529762	0.838257	1
CARBOHYDRATE_CATABOLIC_PROCESS	21	-0.308227	-0.94675	0.526946	0.835377	1
CELLULAR_CARBOHYDRATE_CATABOLIC_PROCESS	21	-0.308227	-0.94675	0.526946	0.832467	1
EXTRACELLULAR_MATRIX	90	-0.263272	-0.946446	0.516699	0.830268	1
PURINE_RIBONUCLEOTIDE_BINDING	177	-0.192835	-0.945812	0.585603	0.829042	1
POSITIVE_REGULATION_OF_CELLULAR_PROTEIN_METABOLIC_PROCESS	62	-0.239025	-0.940001	0.544555	0.840401	1
POSITIVE_REGULATION_OF_PROTEIN_METABOLIC_PROCESS	63	-0.237716	-0.939674	0.556436	0.838374	1
CELLULAR_LIPID_METABOLIC_PROCESS	220	-0.200476	-0.938994	0.565217	0.837239	1
INTRACELLULAR_PROTEIN_TRANSPORT	129	-0.219523	-0.938061	0.545279	0.836549	1
IMMUNE_EFFECTOR_PROCESS	32	-0.277444	-0.937385	0.54906	0.835225	1
GOLGI_APPARATUS	195	-0.202754	-0.935691	0.571713	0.836536	1
INFLAMMATORY_RESPONSE	116	-0.229872	-0.934406	0.551102	0.836753	1
PROTEIN_DOMAIN_SPECIFIC_BINDING	58	-0.225507	-0.932331	0.583838	0.838961	1
INORGANIC_ANION_TRANSPORT	16	-0.315811	-0.931541	0.529175	0.838134	1
GOLGI_APPARATUS_PART	84	-0.235435	-0.928384	0.55	0.842963	1
HYDROLASE_ACTIVITY_ACTING_ON_ACID_ANHYDRIDES	198	-0.200314	-0.927699	0.621094	0.841822	1
SECRETORY_GRANULE	16	-0.328272	-0.926335	0.558943	0.842619	1
PHOSPHOTRANSFERASE_ACTIVITY_ALCOHOL_GROUP_AS_ACCEPTOR	298	-0.183488	-0.923579	0.641584	0.846605	1
KINASE_ACTIVITY	331	-0.180063	-0.923315	0.681909	0.844374	1
CATABOLIC_PROCESS	199	-0.196442	-0.92202	0.625743	0.844682	1
PYROPHOSPHATASE_ACTIVITY	196	-0.199046	-0.921158	0.632094	0.843917	1
CELLULAR_CATABOLIC_PROCESS	188	-0.198385	-0.92023	0.621782	0.843468	1
CELL_ACTIVATION	64	-0.238724	-0.919822	0.556017	0.841704	1
LIPID_METABOLIC_PROCESS	284	-0.192476	-0.917905	0.637965	0.843682	1
NEGATIVE_REGULATION_OF_TRANSCRIPTION_FROM_RNA_POLYMERASE_II_PROMOTER	71	-0.227834	-0.917529	0.589178	0.8419	1
MEMBRANE_FRACTION	316	-0.18698	-0.917095	0.638075	0.84031	1
RESPONSE_TO_OXIDATIVE_STRESS	39	-0.250547	-0.916056	0.609284	0.840135	1
INTEGRIN_BINDING	30	-0.280843	-0.914675	0.545643	0.840801	1
MEMBRANE_FUSION	27	-0.275168	-0.913651	0.5625	0.840615	1
ADENYLATE_CYCLASE_ACTIVATION	17	-0.316495	-0.913639	0.576846	0.837944	1
ENZYME_INHIBITOR_ACTIVITY	113	-0.204629	-0.9134	0.628283	0.835882	1
GTP_BINDING	41	-0.25377	-0.912502	0.582988	0.835388	1
GUANYL_NUCLEOTIDE_BINDING	41	-0.25377	-0.912502	0.582988	0.832752	1
CYTOPLASMIC_VESICLE_MEMBRANE	25	-0.279707	-0.912037	0.550584	0.831212	1
CYTOPLASMIC_VESICLE_PART	25	-0.279707	-0.912037	0.550584	0.828606	1
VESICLE_MEMBRANE	27	-0.2769	-0.909514	0.556436	0.831833	1
NEGATIVE_REGULATION_OF_SIGNAL_TRANSDUCTION	30	-0.265487	-0.908138	0.557895	0.832473	1
SPECIFIC_RNA_POLYMERASE_II_TRANSCRIPTION_FACTOR_ACTIVITY	30	-0.265683	-0.899702	0.599206	0.849128	1
TRANSITION_METAL_ION_BINDING	101	-0.199959	-0.895268	0.70155	0.856866	1
PEPTIDASE_ACTIVITY	161	-0.191001	-0.891201	0.714286	0.863582	1
ENDOPEPTIDASE_ACTIVITY	105	-0.201029	-0.886853	0.667976	0.870848	1
INDUCTION_OF_APOPTOSIS_BY_INTRACELLULAR_SIGNALS	22	-0.279173	-0.885128	0.666	0.872277	1
HEPARIN_BINDING	19	-0.283055	-0.880901	0.6	0.879345	1
PROTEIN_TYROSINE_KINASE_ACTIVITY	62	-0.219817	-0.879596	0.681275	0.879734	1
NEGATIVE_REGULATION_OF_CATALYTIC_ACTIVITY	61	-0.213623	-0.874857	0.666667	0.887892	1
CELL_FRACTION	459	-0.170341	-0.873701	0.787419	0.887786	1
MACROMOLECULE_LOCALIZATION	204	-0.189978	-0.873643	0.714004	0.885257	1
CELLULAR_PROTEIN_COMPLEX_ASSEMBLY	29	-0.250141	-0.87027	0.65102	0.890019	1
BIOPOLYMER_CATABOLIC_PROCESS	105	-0.214224	-0.868899	0.662879	0.890601	1
CYTOSKELETON_ORGANIZATION_AND_BIOGENESIS	186	-0.184815	-0.86769	0.767308	0.890775	1
HYDROLASE_ACTIVITY_HYDROLYZING_O_GLYCOSYL_COMPOUNDS	31	-0.271911	-0.867529	0.622984	0.888514	1
HYDROLASE_ACTIVITY_ACTING_ON_ACID_ANHYDRIDESCATALYZING_TRANSMEMBRANE_MOVEMENT_OF_SUBSTANCES	36	-0.241473	-0.867327	0.659138	0.886266	1
MYOBLAST_DIFFERENTIATION	15	-0.294714	-0.867036	0.647525	0.884351	1
POSITIVE_REGULATION_OF_DEVELOPMENTAL_PROCESS	191	-0.173824	-0.865842	0.816248	0.884326	1
MYOFIBRIL	18	-0.294407	-0.864867	0.618955	0.883884	1
LOCOMOTORY_BEHAVIOR	86	-0.2247	-0.864162	0.614141	0.882936	1
ENDOPLASMIC_RETICULUM_PART	84	-0.231314	-0.85992	0.645669	0.889798	1
UBIQUITIN_LIGASE_COMPLEX	21	-0.27712	-0.859705	0.637624	0.887613	1
ATPASE_ACTIVITY_COUPLED_TO_MOVEMENT_OF_SUBSTANCES	37	-0.236579	-0.85798	0.680162	0.888942	1
UDP_GLYCOSYLTRANSFERASE_ACTIVITY	36	-0.248784	-0.857309	0.667939	0.887731	1
CELLULAR_RESPIRATION	16	-0.333528	-0.856347	0.60788	0.887267	1
CARBOXYLESTERASE_ACTIVITY	29	-0.263848	-0.854888	0.645492	0.887832	1
REGULATION_OF_LYMPHOCYTE_ACTIVATION	30	-0.260611	-0.854551	0.650526	0.885943	1
INTRACELLULAR_TRANSPORT	251	-0.189561	-0.85234	0.75	0.888259	1
CYTOPLASMIC_MEMBRANE_BOUND_VESICLE	100	-0.197953	-0.848129	0.735812	0.894695	1
MACROMOLECULE_CATABOLIC_PROCESS	122	-0.19935	-0.847573	0.732809	0.893273	1
MYELOID_CELL_DIFFERENTIATION	34	-0.239684	-0.844567	0.732	0.897032	1
PRIMARY_ACTIVE_TRANSMEMBRANE_TRANSPORTER_ACTIVITY	37	-0.232075	-0.844309	0.699387	0.895061	1
POSITIVE_REGULATION_OF_LYMPHOCYTE_ACTIVATION	21	-0.277371	-0.8439	0.666667	0.893397	1
REGULATION_OF_NUCLEOCYTOPLASMIC_TRANSPORT	20	-0.274641	-0.841534	0.679513	0.895917	1
REGULATION_OF_PROTEIN_STABILITY	16	-0.295365	-0.839351	0.646365	0.898089	1
MEMBRANE_BOUND_VESICLE	102	-0.197448	-0.838918	0.763636	0.896486	1
COLLAGEN	22	-0.304059	-0.838633	0.622222	0.894582	1
CYTOSOLIC_PART	18	-0.282147	-0.832275	0.679134	0.904756	1
TRANSFERASE_ACTIVITY_TRANSFERRING_ACYL_GROUPS	51	-0.219502	-0.830653	0.73506	0.905621	1
NEGATIVE_REGULATION_OF_CELLULAR_METABOLIC_PROCESS	225	-0.174526	-0.830378	0.842105	0.903692	1
POSITIVE_REGULATION_OF_CATALYTIC_ACTIVITY	143	-0.17471	-0.826805	0.862069	0.908563	1
PROTEIN_AMINO_ACID_O_LINKED_GLYCOSYLATION	18	-0.28337	-0.825166	0.679104	0.909365	1
ESTABLISHMENT_OF_CELLULAR_LOCALIZATION	315	-0.172379	-0.824373	0.864173	0.908513	1
NEGATIVE_REGULATION_OF_METABOLIC_PROCESS	228	-0.172014	-0.822655	0.857143	0.909365	1
PHOSPHOLIPASE_ACTIVITY	36	-0.240286	-0.8186	0.736308	0.914768	1
CHLORIDE_CHANNEL_ACTIVITY	16	-0.283594	-0.815636	0.705645	0.918243	1
SECRETION_BY_CELL	99	-0.194755	-0.815355	0.807615	0.916242	1
CELLULAR_LOCALIZATION	326	-0.169401	-0.814583	0.876228	0.91534	1
CELL_CYCLE_ARREST_GO_0007050	53	-0.212035	-0.814582	0.781431	0.91286	1
PHOSPHOLIPID_METABOLIC_PROCESS	64	-0.203065	-0.814251	0.772549	0.911054	1
CELL_CELL_ADHESION	70	-0.202393	-0.813337	0.796	0.91028	1
HEMATOPOIETIN_INTERFERON_CLASSD200_DOMAIN_CYTOKINE_RECEPTOR_BINDING	22	-0.288479	-0.806934	0.69186	0.919761	1
ATP_BINDING	134	-0.175042	-0.806594	0.863905	0.91791	1
POSITIVE_REGULATION_OF_TRANSPORT	18	-0.260208	-0.803479	0.755694	0.921289	1
ADENYL_NUCLEOTIDE_BINDING	146	-0.172013	-0.802886	0.877228	0.919917	1
LIPID_TRANSPORTER_ACTIVITY	23	-0.252404	-0.801721	0.752418	0.919628	1
POSITIVE_REGULATION_OF_T_CELL_ACTIVATION	19	-0.270943	-0.800976	0.688935	0.918591	1
ENDOPLASMIC_RETICULUM_MEMBRANE	73	-0.214719	-0.800373	0.705996	0.917352	1
CYTOPLASMIC_VESICLE	104	-0.187261	-0.798898	0.844581	0.91749	1
COATED_VESICLE_MEMBRANE	15	-0.279452	-0.798185	0.683027	0.916281	1
OXIDOREDUCTASE_ACTIVITY_ACTING_ON_THE_ALDEHYDE_OR_OXO_GROUP_OF_DONORSNAD_OR_NADP_AS_ACCEPTOR	16	-0.278648	-0.796037	0.720408	0.917735	1
REGULATION_OF_MULTICELLULAR_ORGANISMAL_PROCESS	130	-0.184139	-0.794429	0.82881	0.918209	1
G_PROTEIN_SIGNALING_ADENYLATE_CYCLASE_ACTIVATING_PATHWAY	23	-0.257216	-0.792912	0.760417	0.918454	1
POSITIVE_REGULATION_OF_TRANSCRIPTION_FACTOR_ACTIVITY	17	-0.265239	-0.788778	0.779412	0.92302	1
FEMALE_PREGNANCY	41	-0.227208	-0.788697	0.785398	0.920768	1
MAGNESIUM_ION_BINDING	49	-0.207147	-0.788084	0.800766	0.919471	1
CELL_JUNCTION	63	-0.199702	-0.788078	0.819502	0.917101	1
MICROTUBULE_BINDING	29	-0.248178	-0.78676	0.747082	0.916955	1
MEMBRANE_LIPID_BIOSYNTHETIC_PROCESS	40	-0.219319	-0.785857	0.801942	0.916209	1
STRUCTURAL_MOLECULE_ACTIVITY	185	-0.172255	-0.784111	0.886454	0.916914	1
VESICLE	109	-0.180735	-0.783731	0.866	0.915238	1
GOLGI_MEMBRANE	41	-0.220265	-0.780373	0.788703	0.918568	1
TRANS_GOLGI_NETWORK	19	-0.246364	-0.780111	0.787194	0.916635	1
ADENYL_RIBONUCLEOTIDE_BINDING	141	-0.167473	-0.779359	0.894841	0.915519	1
STRUCTURAL_CONSTITUENT_OF_CYTOSKELETON	55	-0.207108	-0.778489	0.793249	0.914649	1
AMINO_SUGAR_METABOLIC_PROCESS	16	-0.267863	-0.778045	0.772549	0.913152	1
NEGATIVE_REGULATION_OF_TRANSCRIPTION_DNA_DEPENDENT	110	-0.183879	-0.777517	0.861386	0.911704	1
NEURON_APOPTOSIS	15	-0.271126	-0.775583	0.762948	0.912671	1
NEGATIVE_REGULATION_OF_RNA_METABOLIC_PROCESS	111	-0.182882	-0.774403	0.878728	0.912283	1
ANION_CHANNEL_ACTIVITY	17	-0.264979	-0.771745	0.788618	0.914163	1
SERINE_HYDROLASE_ACTIVITY	42	-0.21625	-0.770872	0.79798	0.913347	1
GTPASE_BINDING	27	-0.226347	-0.770224	0.821074	0.912031	1
CALMODULIN_BINDING	25	-0.23008	-0.768784	0.796813	0.911988	1
REGULATION_OF_MAPKKK_CASCADE	18	-0.259226	-0.764274	0.795918	0.916566	1
MUSCLE_DEVELOPMENT	87	-0.185015	-0.754132	0.898	0.929558	1
REGULATION_OF_HYDROLASE_ACTIVITY	67	-0.177391	-0.749361	0.91	0.934221	1
B_CELL_ACTIVATION	17	-0.251903	-0.747382	0.830266	0.934637	1
RESPONSE_TO_DRUG	19	-0.243188	-0.746189	0.823062	0.933968	1
GLYCOSAMINOGLYCAN_BINDING	29	-0.218345	-0.744127	0.824351	0.934637	1
POSITIVE_REGULATION_OF_MAP_KINASE_ACTIVITY	39	-0.202981	-0.73779	0.882479	0.940805	1
SUGAR_BINDING	29	-0.228192	-0.735322	0.820359	0.941736	1
CELLULAR_CARBOHYDRATE_METABOLIC_PROCESS	106	-0.17077	-0.734287	0.942623	0.940818	1
NEGATIVE_REGULATION_OF_MULTICELLULAR_ORGANISMAL_PROCESS	26	-0.224248	-0.733349	0.829365	0.939736	1
GOLGI_VESICLE_TRANSPORT	41	-0.225162	-0.73302	0.794355	0.937896	1
TRANSFERASE_ACTIVITY_TRANSFERRING_HEXOSYL_GROUPS	70	-0.186909	-0.730543	0.869482	0.938792	1
LIPOPROTEIN_BIOSYNTHETIC_PROCESS	22	-0.246202	-0.728263	0.820663	0.939361	1
PATTERN_BINDING	38	-0.207551	-0.727174	0.865854	0.938502	1
VIRAL_GENOME_REPLICATION	19	-0.232457	-0.726294	0.835644	0.937326	1
CONTRACTILE_FIBER_PART	22	-0.240242	-0.722226	0.822581	0.940017	1
CONTRACTILE_FIBER	24	-0.23218	-0.718064	0.85119	0.942852	1
SECRETION	154	-0.157381	-0.716153	0.978	0.942859	1
COFACTOR_BINDING	20	-0.227909	-0.714109	0.857707	0.943112	1
MAINTENANCE_OF_LOCALIZATION	20	-0.228999	-0.709322	0.889344	0.946413	1
TRANSFERASE_ACTIVITY_TRANSFERRING_GROUPS_OTHER_THAN_AMINO_ACYL_GROUPS	43	-0.19064	-0.703203	0.90595	0.95089	1
PHOSPHORIC_DIESTER_HYDROLASE_ACTIVITY	34	-0.206808	-0.695344	0.910042	0.957007	1
ATPASE_ACTIVITY_COUPLED_TO_TRANSMEMBRANE_MOVEMENT_OF_IONS_PHOSPHORYLATIVE_MECHANISM	18	-0.231497	-0.683026	0.895492	0.966833	1
FATTY_ACID_OXIDATION	16	-0.244511	-0.678635	0.861344	0.968714	1
SECRETORY_PATHWAY	71	-0.172015	-0.675058	0.93712	0.969664	1
AMINE_BIOSYNTHETIC_PROCESS	15	-0.240019	-0.674474	0.897959	0.967844	1
INORGANIC_CATION_TRANSMEMBRANE_TRANSPORTER_ACTIVITY	54	-0.173202	-0.674025	0.94877	0.965963	1
ALCOHOL_METABOLIC_PROCESS	84	-0.164029	-0.67312	0.966736	0.964495	1
REGULATION_OF_MUSCLE_CONTRACTION	18	-0.225993	-0.67296	0.894325	0.962378	1
EXOCYTOSIS	21	-0.2132	-0.672327	0.895833	0.96075	1
GOLGI_ASSOCIATED_VESICLE	25	-0.21072	-0.670041	0.881423	0.960627	1
FATTY_ACID_METABOLIC_PROCESS	55	-0.17282	-0.667376	0.934783	0.960752	1
PHOSPHOLIPID_BIOSYNTHETIC_PROCESS	35	-0.192269	-0.660686	0.928571	0.96397	1
GLUCOSE_METABOLIC_PROCESS	26	-0.203149	-0.658708	0.899573	0.963232	1
CASPASE_ACTIVATION	24	-0.199297	-0.657354	0.941532	0.962082	1
EXTRACELLULAR_MATRIX_STRUCTURAL_CONSTITUENT	25	-0.220516	-0.644351	0.864811	0.969703	1
LIPOPROTEIN_METABOLIC_PROCESS	29	-0.193694	-0.639485	0.934363	0.97059	1
HYDROLASE_ACTIVITY_ACTING_ON_GLYCOSYL_BONDS	40	-0.182345	-0.63946	0.93254	0.968401	1
PROTEIN_AMINO_ACID_LIPIDATION	20	-0.218394	-0.624037	0.917647	0.976196	1
DOUBLE_STRANDED_RNA_BINDING	16	-0.21231	-0.62076	0.940574	0.97589	1
ACTIN_FILAMENT_ORGANIZATION	22	-0.201228	-0.620523	0.955193	0.973832	1
APOPTOTIC_PROGRAM	53	-0.158649	-0.617011	0.99375	0.973646	1
RESPONSE_TO_HYPOXIA	25	-0.187813	-0.614739	0.956262	0.972785	1
CHEMOKINE_ACTIVITY	36	-0.188585	-0.60634	0.940816	0.975148	1
MONOCARBOXYLIC_ACID_METABOLIC_PROCESS	77	-0.143506	-0.579993	0.995951	0.984548	1
SODIUM_ION_TRANSPORT	17	-0.210636	-0.576158	0.91134	0.983918	1
CHEMOKINE_RECEPTOR_BINDING	37	-0.175979	-0.568513	0.956967	0.984639	1
PROTEASOME_COMPLEX	21	-0.210449	-0.551642	0.905512	0.987618	1
HORMONE_ACTIVITY	40	-0.161637	-0.540955	0.968191	0.988357	1
MRNA_BINDING	18	-0.179289	-0.489706	0.976517	0.99562	1
TRANSPORT_VESICLE	28	-0.136302	-0.456652	0.995984	0.996691	1

## Sheet: S8_cgp_pc4_pos
Supplementary Table: Enrichment of GO Biological Processes calculated using GSEA against principle components of the fully imputed drug sensitivity matrix.
Note: High values of pc4 imply multi-drug SENSITIVITY. Thus, the negative enrichment scores for these gene sets implies that high expression of these genes is associated with multi-drug resistance.
Spearman correlation of pc4 and median drug sensitivity = 0.07; P = 0.05
Abbreviations: ES, Enrichment Score; NES, Normalized Enrichment Score; NOM p-value, Nominal P-value (identified by label permutation); FDR, False Discovery Rate; FWER, Family-wise Error Rate.
MSigDB GeneSet: c5.all.v4.0.symbols
GO Term	SIZE	ES	NES	NOM P-val	FDR q-val	FWER p-val
NUCLEOBASENUCLEOSIDENUCLEOTIDE_AND_NUCLEIC_ACID_TRANSPORT	27	0.600111	1.88896	0.00209205	0.846186	0.355
CHROMATIN	28	0.60037	1.85581	0.00626305	0.616745	0.459
DETECTION_OF_ABIOTIC_STIMULUS	16	0.701952	1.84506	0.00383142	0.464584	0.493
DNA_PACKAGING	29	0.562319	1.77485	0.0144928	0.709357	0.702
CHROMATIN_REMODELING_COMPLEX	16	0.657073	1.77229	0.0143737	0.581568	0.707
AMINO_ACID_TRANSMEMBRANE_TRANSPORTER_ACTIVITY	29	0.534156	1.75797	0.0131827	0.553185	0.754
CHROMATIN_BINDING	28	0.583596	1.7372	0.0273109	0.572676	0.814
CHROMOSOME_ORGANIZATION_AND_BIOGENESIS	109	0.45946	1.72607	0.0125523	0.548189	0.839
NUCLEAR_CHROMOSOME_PART	27	0.549127	1.69012	0.0143443	0.647398	0.9
NUCLEAR_CHROMOSOME	45	0.515173	1.68557	0.0229645	0.600908	0.908
VOLTAGE_GATED_CALCIUM_CHANNEL_COMPLEX	15	0.676602	1.68119	0.01341	0.563653	0.913
CALCIUM_CHANNEL_ACTIVITY	32	0.561256	1.66182	0.00596422	0.604368	0.936
RNA_EXPORT_FROM_NUCLEUS	18	0.576472	1.65878	0.0325203	0.570503	0.938
DNA_REPAIR	114	0.440967	1.6581	0.0206186	0.533613	0.94
DETECTION_OF_STIMULUS_INVOLVED_IN_SENSORY_PERCEPTION	15	0.624105	1.64183	0.0264151	0.565254	0.963
ORGANIC_ACID_TRANSMEMBRANE_TRANSPORTER_ACTIVITY	44	0.458434	1.6398	0.0170132	0.537587	0.965
CARBOXYLIC_ACID_TRANSMEMBRANE_TRANSPORTER_ACTIVITY	44	0.458434	1.6398	0.0170132	0.505964	0.965
MEIOTIC_CELL_CYCLE	31	0.50972	1.6395	0.029703	0.479154	0.965
ESTABLISHMENT_AND_OR_MAINTENANCE_OF_CHROMATIN_ARCHITECTURE	66	0.467987	1.63383	0.032	0.472979	0.968
AMINE_TRANSMEMBRANE_TRANSPORTER_ACTIVITY	39	0.469396	1.6322	0.0220183	0.454811	0.968
VOLTAGE_GATED_CALCIUM_CHANNEL_ACTIVITY	18	0.628217	1.61939	0.0287908	0.479543	0.977
DETECTION_OF_EXTERNAL_STIMULUS	18	0.58593	1.61429	0.0213178	0.476124	0.978
CHROMATIN_ASSEMBLY	15	0.593947	1.61219	0.0386965	0.463154	0.979
RESPONSE_TO_ENDOGENOUS_STIMULUS	175	0.377103	1.61123	0.0121457	0.446217	0.979
PROTEIN_DNA_COMPLEX_ASSEMBLY	44	0.469845	1.60261	0.0319361	0.457588	0.981
TRANSFERASE_ACTIVITY_TRANSFERRING_PENTOSYL_GROUPS	19	0.51331	1.60216	0.0194553	0.441792	0.982
RNA_SPLICING_FACTOR_ACTIVITYTRANSESTERIFICATION_MECHANISM	18	0.591225	1.60188	0.0536082	0.426311	0.982
DETECTION_OF_STIMULUS	35	0.496488	1.59718	0.0265152	0.424503	0.982
CHROMOSOMAL_PART	83	0.481847	1.59316	0.0720339	0.422774	0.983
HYDROLASE_ACTIVITY_ACTING_ON_CARBON_NITROGEN_NOT_PEPTIDEBONDSIN_LINEAR_AMIDES	15	0.570056	1.59259	0.038	0.41011	0.983
DNA_RECOMBINATION	42	0.483213	1.59085	0.0413223	0.401351	0.985
RESPONSE_TO_DNA_DAMAGE_STIMULUS	147	0.394582	1.58514	0.0205339	0.403978	0.987
MICROTUBULE_BASED_MOVEMENT	16	0.561752	1.58102	0.0346939	0.403259	0.987
INTERPHASE_OF_MITOTIC_CELL_CYCLE	58	0.438843	1.56911	0.0430328	0.425028	0.988
BRAIN_DEVELOPMENT	39	0.429487	1.56249	0.0172745	0.432257	0.99
CHROMOSOME	107	0.452546	1.55403	0.0696202	0.444306	0.996
ENDONUCLEASE_ACTIVITY	22	0.511308	1.55308	0.0361446	0.43539	0.996
INTERPHASE	64	0.431695	1.54996	0.0422833	0.433172	0.996
CELL_CYCLE_PHASE	154	0.42729	1.54445	0.0660981	0.437757	0.997
RIBONUCLEOPROTEIN_COMPLEX	112	0.443866	1.54084	0.0668016	0.438221	0.998
CELL_CYCLE_PROCESS	174	0.428412	1.53438	0.0831556	0.446946	0.998
RESPONSE_TO_ABIOTIC_STIMULUS	77	0.361943	1.53053	0.0156863	0.448022	0.998
TRANSCRIPTION_INITIATION_FROM_RNA_POLYMERASE_II_PROMOTER	27	0.486297	1.52939	0.0469388	0.441213	0.998
DNA_METABOLIC_PROCESS	233	0.384421	1.52615	0.052521	0.439593	0.998
SMALL_NUCLEAR_RIBONUCLEOPROTEIN_COMPLEX	18	0.605708	1.52494	0.0961924	0.432627	0.998
CONDENSED_CHROMOSOME	29	0.519306	1.52301	0.0675105	0.428741	0.998
NUCLEAR_EXPORT	28	0.461576	1.52253	0.0516899	0.420745	0.998
CHROMATIN_MODIFICATION	48	0.467506	1.51995	0.0488798	0.418481	0.998
SPLICEOSOME	40	0.507381	1.51956	0.0907217	0.410855	0.998
CHROMATIN_ASSEMBLY_OR_DISASSEMBLY	24	0.511629	1.51816	0.079918	0.406312	0.998
NUCLEAR_PART	490	0.364898	1.5026	0.0395833	0.440341	0.999
DNA_REPLICATION_INITIATION	15	0.603939	1.49978	0.090535	0.43901	1
ORGANIC_ACID_TRANSPORT	40	0.426842	1.49496	0.0596421	0.44319	1
CARBOXYLIC_ACID_TRANSPORT	40	0.426842	1.49496	0.0596421	0.434982	1
L_AMINO_ACID_TRANSMEMBRANE_TRANSPORTER_ACTIVITY	17	0.50885	1.49357	0.0645793	0.430436	1
ATP_DEPENDENT_RNA_HELICASE_ACTIVITY	16	0.568528	1.49331	0.0775194	0.423347	1
SENSORY_PERCEPTION	158	0.376873	1.49297	0.0433071	0.416878	1
NUCLEAR_ORGANIZATION_AND_BIOGENESIS	24	0.45427	1.49135	0.0559006	0.413676	1
NUCLEASE_ACTIVITY	48	0.417723	1.48983	0.0599174	0.410496	1
AMINE_TRANSPORT	35	0.440071	1.47924	0.0523256	0.430962	1
POTASSIUM_ION_TRANSPORT	50	0.462176	1.46897	0.0819048	0.450419	1
REGULATION_OF_GENE_EXPRESSION_EPIGENETIC	25	0.476882	1.46873	0.0690377	0.443879	1
MEIOSIS_I	19	0.495608	1.46187	0.0783939	0.455138	1
M_PHASE	100	0.43781	1.4616	0.112766	0.448835	1
RNA_SPLICING	78	0.447976	1.46124	0.110204	0.442966	1
CATION_CHANNEL_ACTIVITY	107	0.410543	1.4543	0.0669216	0.454356	1
RIBONUCLEASE_ACTIVITY	22	0.496275	1.44993	0.0949495	0.458804	1
NUCLEOLUS	105	0.423207	1.44232	0.116466	0.47286	1
APOPTOTIC_NUCLEAR_CHANGES	17	0.486244	1.43155	0.10395	0.496068	1
NUCLEAR_LUMEN	327	0.342956	1.42016	0.0582121	0.521835	1
NEUROLOGICAL_SYSTEM_PROCESS	318	0.338349	1.41897	0.0578035	0.517971	1
DNA_POLYMERASE_ACTIVITY	17	0.499732	1.41851	0.107356	0.512002	1
SYNAPSE	23	0.453856	1.41787	0.0848485	0.506633	1
ATP_DEPENDENT_HELICASE_ACTIVITY	23	0.509047	1.41677	0.107216	0.502881	1
CELLULAR_COMPONENT_DISASSEMBLY	31	0.421596	1.41203	0.0764588	0.509126	1
COVALENT_CHROMATIN_MODIFICATION	23	0.478094	1.41024	0.0923077	0.50778	1
HISTONE_MODIFICATION	23	0.478094	1.41024	0.0923077	0.501185	1
CHROMOSOME_SEGREGATION	29	0.491101	1.4093	0.147992	0.497687	1
CELL_CYCLE_GO_0007049	284	0.346464	1.40752	0.0972516	0.496016	1
AMINO_ACID_TRANSPORT	25	0.450302	1.40479	0.088632	0.496757	1
ISOMERASE_ACTIVITY	35	0.41271	1.40327	0.083503	0.494407	1
CONDENSED_NUCLEAR_CHROMOSOME	15	0.531241	1.39998	0.125241	0.49775	1
ORGANELLE_LUMEN	385	0.328392	1.39347	0.0712831	0.509736	1
MEMBRANE_ENCLOSED_LUMEN	385	0.328392	1.39347	0.0712831	0.503667	1
DNA_INTEGRITY_CHECKPOINT	21	0.478357	1.39116	0.0965092	0.504056	1
NEGATIVE_REGULATION_OF_DNA_METABOLIC_PROCESS	17	0.488185	1.39044	0.128049	0.500411	1
TRANSFERASE_ACTIVITY_TRANSFERRING_ONE_CARBON_GROUPS	34	0.425452	1.38838	0.110169	0.500108	1
RESPONSE_TO_LIGHT_STIMULUS	39	0.374459	1.3871	0.0681363	0.497695	1
ION_CHANNEL_ACTIVITY	129	0.378271	1.38315	0.105566	0.502654	1
SISTER_CHROMATID_SEGREGATION	16	0.558222	1.37905	0.176596	0.508022	1
RNA_HELICASE_ACTIVITY	23	0.48482	1.3785	0.137097	0.503734	1
RESPONSE_TO_HORMONE_STIMULUS	25	0.412536	1.37771	0.0856031	0.500359	1
MITOTIC_SISTER_CHROMATID_SEGREGATION	15	0.570884	1.37563	0.175847	0.50034	1
MEIOTIC_RECOMBINATION	16	0.500445	1.37354	0.1167	0.50063	1
ENVELOPE	147	0.36041	1.37039	0.11609	0.50413	1
ORGANELLE_ENVELOPE	147	0.36041	1.37039	0.11609	0.498879	1
TRANSCRIPTION_INITIATION	33	0.414293	1.36953	0.108163	0.496141	1
REGULATION_OF_NEUROTRANSMITTER_LEVELS	22	0.434264	1.36809	0.0927022	0.495093	1
RESPONSE_TO_NUTRIENT_LEVELS	27	0.419289	1.36425	0.104508	0.499839	1
EXONUCLEASE_ACTIVITY	16	0.478887	1.3613	0.145914	0.50248	1
RNA_CATABOLIC_PROCESS	22	0.428026	1.35988	0.119374	0.501314	1
CELL_STRUCTURE_DISASSEMBLY_DURING_APOPTOSIS	17	0.460324	1.35853	0.104331	0.499713	1
INTRINSIC_TO_ENDOPLASMIC_RETICULUM_MEMBRANE	19	0.451224	1.3539	0.139344	0.506945	1
INTEGRAL_TO_ENDOPLASMIC_RETICULUM_MEMBRANE	19	0.451224	1.3539	0.139344	0.502071	1
CHROMATIN_REMODELING	20	0.475204	1.34579	0.137374	0.518528	1
SUBSTRATE_SPECIFIC_CHANNEL_ACTIVITY	136	0.362127	1.34323	0.12594	0.520727	1
DNA_REPLICATION	94	0.392715	1.34111	0.162272	0.521752	1
GATED_CHANNEL_ACTIVITY	108	0.380604	1.34016	0.127619	0.519489	1
NUCLEOPLASM	238	0.317299	1.33973	0.108051	0.515925	1
MICROTUBULE_MOTOR_ACTIVITY	16	0.497259	1.33888	0.168378	0.513241	1
METHYLTRANSFERASE_ACTIVITY	33	0.415343	1.3384	0.144374	0.509803	1
MONOOXYGENASE_ACTIVITY	28	0.418922	1.33729	0.128257	0.507897	1
RNA_DEPENDENT_ATPASE_ACTIVITY	17	0.498959	1.33433	0.165354	0.510745	1
LIGAND_GATED_CHANNEL_ACTIVITY	34	0.411632	1.32941	0.15	0.518918	1
MITOCHONDRIAL_ENVELOPE	83	0.388942	1.32828	0.150905	0.517261	1
VOLTAGE_GATED_CATION_CHANNEL_ACTIVITY	61	0.427666	1.32454	0.172549	0.522947	1
VOLTAGE_GATED_CHANNEL_ACTIVITY	67	0.415881	1.32332	0.168317	0.521649	1
NUCLEOPLASM_PART	179	0.313099	1.32272	0.107595	0.518922	1
CARBON_CARBON_LYASE_ACTIVITY	16	0.45712	1.31745	0.140625	0.528317	1
NEURON_PROJECTION	17	0.456369	1.31532	0.141988	0.529606	1
CELLULAR_RESPONSE_TO_STIMULUS	17	0.445461	1.31493	0.149105	0.526282	1
G1_PHASE	15	0.453691	1.31055	0.143154	0.53303	1
ORGANELLE_OUTER_MEMBRANE	20	0.414269	1.30334	0.12831	0.547262	1
VOLTAGE_GATED_POTASSIUM_CHANNEL_ACTIVITY	33	0.451658	1.29763	0.196154	0.557749	1
CELL_CYCLE_CHECKPOINT_GO_0000075	44	0.409241	1.29381	0.196653	0.563131	1
DEVELOPMENT_OF_PRIMARY_SEXUAL_CHARACTERISTICS	25	0.392605	1.29225	0.138837	0.562674	1
REGULATION_OF_MITOTIC_CELL_CYCLE	22	0.418335	1.29071	0.167689	0.562379	1
REGULATION_OF_JNK_ACTIVITY	18	0.419592	1.2893	0.145383	0.561647	1
MITOTIC_CELL_CYCLE	139	0.368219	1.28797	0.194748	0.560866	1
MITOCHONDRIAL_MEMBRANE	72	0.384937	1.28739	0.193878	0.557852	1
MRNA_METABOLIC_PROCESS	72	0.396838	1.28622	0.188285	0.556628	1
POSITIVE_REGULATION_OF_JNK_ACTIVITY	16	0.431804	1.28357	0.146881	0.559133	1
REPLICATION_FORK	17	0.531381	1.28286	0.221074	0.556905	1
CELL_RECOGNITION	17	0.450356	1.27853	0.190381	0.564496	1
VOLTAGE_GATED_POTASSIUM_CHANNEL_COMPLEX	37	0.425252	1.27712	0.180583	0.564405	1
SEXUAL_REPRODUCTION	108	0.302743	1.27597	0.120316	0.563252	1
STEROID_HORMONE_RECEPTOR_SIGNALING_PATHWAY	18	0.431238	1.27485	0.168378	0.561966	1
INTRACELLULAR_RECEPTOR_MEDIATED_SIGNALING_PATHWAY	18	0.431238	1.27485	0.168378	0.557894	1
POTASSIUM_CHANNEL_ACTIVITY	44	0.402361	1.2741	0.203774	0.555839	1
MITOCHONDRIAL_MEMBRANE_PART	45	0.428936	1.26971	0.219959	0.563578	1
GLUTAMATE_RECEPTOR_ACTIVITY	20	0.475198	1.26747	0.217822	0.565804	1
RNA_SPLICINGVIA_TRANSESTERIFICATION_REACTIONS	29	0.432623	1.26545	0.20284	0.567108	1
SUBSTRATE_SPECIFIC_TRANSMEMBRANE_TRANSPORTER_ACTIVITY	313	0.280697	1.25357	0.136704	0.594913	1
MRNA_PROCESSING_GO_0006397	62	0.405583	1.25156	0.221757	0.596276	1
TRANSMEMBRANE_TRANSPORTER_ACTIVITY	341	0.276942	1.25104	0.147874	0.593632	1
RESPONSE_TO_EXTRACELLULAR_STIMULUS	29	0.377617	1.25078	0.190476	0.590178	1
MICROTUBULE_CYTOSKELETON_ORGANIZATION_AND_BIOGENESIS	32	0.412386	1.2467	0.230603	0.597268	1
HELICASE_ACTIVITY	46	0.381351	1.24434	0.197505	0.599524	1
OUTER_MEMBRANE	21	0.389862	1.24338	0.156057	0.597977	1
NUCLEOTIDYLTRANSFERASE_ACTIVITY	41	0.368877	1.24328	0.191919	0.594309	1
MITOCHONDRIAL_PART	116	0.352219	1.24287	0.205179	0.591385	1
MACROMOLECULAR_COMPLEX_ASSEMBLY	244	0.265224	1.24236	0.109312	0.588831	1
CHROMOSOMEPERICENTRIC_REGION	29	0.460108	1.24095	0.264344	0.588603	1
ORGANELLE_INNER_MEMBRANE	64	0.38382	1.23977	0.224449	0.587875	1
CELLULAR_COMPONENT_ASSEMBLY	261	0.259561	1.23962	0.104208	0.584531	1
KINETOCHORE	24	0.45946	1.23735	0.255061	0.586197	1
METAL_ION_TRANSMEMBRANE_TRANSPORTER_ACTIVITY	133	0.324239	1.23717	0.184825	0.582837	1
NUCLEOLAR_PART	17	0.507993	1.23708	0.26087	0.579454	1
MITOCHONDRIAL_INNER_MEMBRANE	57	0.395835	1.2344	0.248996	0.583251	1
DRUG_BINDING	15	0.430303	1.23068	0.227459	0.58924	1
DEOXYRIBONUCLEASE_ACTIVITY	21	0.393733	1.2303	0.20428	0.586514	1
PATTERN_SPECIFICATION_PROCESS	26	0.373222	1.22814	0.18	0.588409	1
ONE_CARBON_COMPOUND_METABOLIC_PROCESS	23	0.388046	1.22386	0.190099	0.595703	1
DNA_DEPENDENT_DNA_REPLICATION	50	0.399433	1.22321	0.252546	0.593722	1
RESPONSE_TO_RADIATION	51	0.313798	1.22312	0.151515	0.590308	1
INTRINSIC_TO_ORGANELLE_MEMBRANE	44	0.336666	1.22193	0.182927	0.589938	1
SYSTEM_PROCESS	489	0.27999	1.22094	0.16441	0.589237	1
INTERLEUKIN_BINDING	22	0.408732	1.21977	0.229287	0.588959	1
DNA_DAMAGE_CHECKPOINT	17	0.410103	1.217	0.2	0.592315	1
SPLICEOSOME_ASSEMBLY	19	0.434712	1.2169	0.236842	0.589132	1
RNA_PROCESSING	146	0.344751	1.21564	0.248473	0.588969	1
STEROID_BIOSYNTHETIC_PROCESS	22	0.396596	1.21563	0.225049	0.585557	1
RESPONSE_TO_NUTRIENT	17	0.414113	1.21394	0.211538	0.586671	1
MITOCHONDRION	275	0.303591	1.2118	0.222222	0.589026	1
REGULATION_OF_HEART_CONTRACTION	25	0.403508	1.20831	0.23092	0.594965	1
S_ADENOSYLMETHIONINE_DEPENDENT_METHYLTRANSFERASE_ACTIVITY	21	0.396956	1.19913	0.255914	0.615237	1
ORGANELLE_ORGANIZATION_AND_BIOGENESIS	415	0.242251	1.19744	0.136364	0.616008	1
GAMETE_GENERATION	89	0.284762	1.19683	0.185687	0.614154	1
SUBSTRATE_SPECIFIC_TRANSPORTER_ACTIVITY	352	0.259902	1.19456	0.1875	0.616311	1
CENTRAL_NERVOUS_SYSTEM_DEVELOPMENT	104	0.278516	1.19252	0.164706	0.61825	1
TRANSMISSION_OF_NERVE_IMPULSE	162	0.299523	1.1917	0.203522	0.616834	1
DNA_DIRECTED_RNA_POLYMERASEII_HOLOENZYME	56	0.325854	1.1904	0.21281	0.61697	1
M_PHASE_OF_MITOTIC_CELL_CYCLE	74	0.383623	1.18573	0.304825	0.625816	1
MITOSIS	71	0.381416	1.18466	0.300439	0.62531	1
MICROTUBULE_ASSOCIATED_COMPLEX	45	0.329661	1.17853	0.241237	0.638435	1
LYASE_ACTIVITY	65	0.305994	1.17693	0.223507	0.639407	1
REGULATION_OF_CELL_CYCLE	163	0.281705	1.17378	0.228395	0.644054	1
REPRODUCTION	212	0.249246	1.17253	0.17037	0.644114	1
SYNAPTIC_TRANSMISSION	150	0.298254	1.17038	0.248062	0.646499	1
CATION_TRANSMEMBRANE_TRANSPORTER_ACTIVITY	196	0.281767	1.17021	0.229287	0.643537	1
CARBOHYDRATE_BIOSYNTHETIC_PROCESS	37	0.325338	1.16875	0.230469	0.64385	1
RECEPTOR_SIGNALING_PROTEIN_SERINE_THREONINE_KINASE_ACTIVITY	31	0.331176	1.16801	0.241517	0.642399	1
FEEDING_BEHAVIOR	19	0.419486	1.16728	0.276892	0.640989	1
NEUROTRANSMITTER_RECEPTOR_ACTIVITY	44	0.387726	1.16435	0.282306	0.644785	1
VITAMIN_METABOLIC_PROCESS	15	0.399949	1.16346	0.271399	0.643732	1
TIGHT_JUNCTION	22	0.392643	1.16318	0.287619	0.641099	1
ION_TRANSMEMBRANE_TRANSPORTER_ACTIVITY	252	0.272694	1.15781	0.235182	0.652079	1
INTEGRAL_TO_ORGANELLE_MEMBRANE	42	0.321225	1.15203	0.255624	0.664044	1
METAL_ION_TRANSPORT	99	0.321951	1.15149	0.265347	0.662075	1
PEPTIDE_BINDING	79	0.300177	1.15132	0.249489	0.65921	1
RIBONUCLEOPROTEIN_COMPLEX_BIOGENESIS_AND_ASSEMBLY	65	0.366807	1.15012	0.320248	0.659073	1
MITOCHONDRIAL_TRANSPORT	18	0.386128	1.14663	0.286282	0.66522	1
HYDROLASE_ACTIVITY_ACTING_ON_CARBON_NITROGEN_NOT_PEPTIDEBONDS	39	0.311184	1.14657	0.262846	0.662137	1
RNA_POLYMERASE_II_TRANSCRIPTION_FACTOR_ACTIVITY	168	0.253319	1.14557	0.205231	0.661269	1
CLATHRIN_COATED_VESICLE	31	0.334677	1.14388	0.288641	0.662144	1
CELL_CORTEX	36	0.315747	1.14299	0.260784	0.66119	1
RHODOPSIN_LIKE_RECEPTOR_ACTIVITY	117	0.344028	1.1424	0.329389	0.659492	1
NUCLEAR_ENVELOPE	66	0.335036	1.14228	0.313929	0.656629	1
NEUROTRANSMITTER_BINDING	46	0.376332	1.14205	0.306773	0.654119	1
TRANSCRIPTION_FACTOR_ACTIVITY	319	0.23672	1.13837	0.189516	0.660953	1
THYROID_HORMONE_RECEPTOR_BINDING	16	0.401078	1.13028	0.29065	0.67894	1
GALACTOSYLTRANSFERASE_ACTIVITY	15	0.383352	1.12944	0.317739	0.678101	1
PHOSPHOTRANSFERASE_ACTIVITY_PHOSPHATE_GROUP_AS_ACCEPTOR	17	0.380111	1.12943	0.29845	0.674964	1
DI___TRI_VALENT_INORGANIC_CATION_TRANSPORT	27	0.346445	1.12824	0.271863	0.675055	1
SPINDLE	37	0.405957	1.12799	0.338843	0.672634	1
G_PROTEIN_SIGNALING_COUPLED_TO_CYCLIC_NUCLEOTIDE_SECOND_MESSENGER	96	0.315779	1.12762	0.314342	0.670586	1
NITROGEN_COMPOUND_CATABOLIC_PROCESS	28	0.347444	1.12671	0.3083	0.669756	1
TRANSCRIPTION_REPRESSOR_ACTIVITY	138	0.259316	1.12654	0.262548	0.66715	1
TRANSCRIPTION_FROM_RNA_POLYMERASE_II_PROMOTER	418	0.228	1.12412	0.206413	0.670344	1
MICROTUBULE_CYTOSKELETON	137	0.289966	1.12406	0.29661	0.66742	1
SPINDLE_POLE	17	0.445629	1.12216	0.351812	0.669223	1
CHANNEL_REGULATOR_ACTIVITY	21	0.356209	1.12034	0.295499	0.670589	1
APICAL_JUNCTION_COMPLEX	25	0.363819	1.11384	0.330798	0.684304	1
APICOLATERAL_PLASMA_MEMBRANE	25	0.363819	1.11384	0.330798	0.68125	1
AMINE_BINDING	20	0.384076	1.11321	0.339015	0.679807	1
JNK_CASCADE	44	0.296038	1.10621	0.299611	0.695126	1
RHYTHMIC_PROCESS	22	0.34059	1.10452	0.294922	0.696616	1
RNA_BINDING	192	0.290848	1.09882	0.342324	0.708496	1
G1_S_TRANSITION_OF_MITOTIC_CELL_CYCLE	24	0.372512	1.09857	0.335391	0.706121	1
MONOVALENT_INORGANIC_CATION_TRANSPORT	81	0.317206	1.09803	0.332008	0.704446	1
STRESS_ACTIVATED_PROTEIN_KINASE_SIGNALING_PATHWAY	45	0.294372	1.09766	0.311155	0.702322	1
TRANSFERASE_ACTIVITY_TRANSFERRING_ALKYL_OR_ARYLOTHER_THAN_METHYLGROUPS	23	0.352067	1.0947	0.352941	0.707047	1
NEGATIVE_REGULATION_OF_DNA_BINDING	15	0.386836	1.09457	0.327766	0.704334	1
SKELETAL_MUSCLE_DEVELOPMENT	29	0.320006	1.0923	0.321862	0.707192	1
TRANSCRIPTION_FACTOR_BINDING	279	0.233009	1.08922	0.266272	0.712473	1
INTERLEUKIN_RECEPTOR_ACTIVITY	18	0.382417	1.08873	0.375	0.710815	1
NEUROPEPTIDE_BINDING	19	0.428714	1.08418	0.413519	0.719805	1
NEUROPEPTIDE_RECEPTOR_ACTIVITY	19	0.428714	1.08418	0.413519	0.71678	1
HEMATOPOIETIN_INTERFERON_CLASSD200_DOMAIN_CYTOKINE_RECEPTOR_ACTIVITY	30	0.327779	1.08108	0.351456	0.722031	1
DNA_DAMAGE_RESPONSESIGNAL_TRANSDUCTION	32	0.308108	1.0801	0.3222	0.721634	1
CENTROSOME	52	0.312546	1.07507	0.382353	0.73186	1
POSITIVE_REGULATION_OF_CELL_CYCLE	15	0.368559	1.0732	0.366472	0.733674	1
DNA_CATABOLIC_PROCESS	20	0.348202	1.07271	0.360161	0.731986	1
CARBOHYDRATE_KINASE_ACTIVITY	15	0.371396	1.07255	0.376518	0.729348	1
ACTIVE_TRANSMEMBRANE_TRANSPORTER_ACTIVITY	116	0.25502	1.07133	0.308571	0.729727	1
CYCLIC_NUCLEOTIDE_MEDIATED_SIGNALING	98	0.295368	1.06821	0.368421	0.735027	1
MICROTUBULE_ORGANIZING_CENTER	59	0.305706	1.06695	0.382979	0.735233	1
AMINE_RECEPTOR_ACTIVITY	31	0.384003	1.06272	0.410714	0.743094	1
AMINE_CATABOLIC_PROCESS	26	0.328626	1.05953	0.39604	0.748714	1
COFACTOR_BIOSYNTHETIC_PROCESS	21	0.363372	1.0566	0.402277	0.753665	1
G_PROTEIN_COUPLED_RECEPTOR_PROTEIN_SIGNALING_PATHWAY	303	0.259961	1.05499	0.376218	0.754918	1
REGULATION_OF_G_PROTEIN_COUPLED_RECEPTOR_PROTEIN_SIGNALING_PATHWAY	23	0.346646	1.05432	0.356299	0.753622	1
G_PROTEIN_COUPLED_RECEPTOR_ACTIVITY	162	0.291233	1.05418	0.379845	0.751025	1
PROTEIN_RNA_COMPLEX_ASSEMBLY	49	0.336579	1.04915	0.417178	0.761533	1
PROTEOGLYCAN_METABOLIC_PROCESS	15	0.377379	1.04867	0.371542	0.759802	1
DOUBLE_STRAND_BREAK_REPAIR	21	0.380853	1.04536	0.410678	0.765629	1
NEGATIVE_REGULATION_OF_BINDING	16	0.359047	1.04039	0.38125	0.776108	1
RIBOSOME_BIOGENESIS_AND_ASSEMBLY	15	0.446673	1.03745	0.430041	0.780874	1
PEPTIDE_RECEPTOR_ACTIVITY	48	0.344699	1.03608	0.417515	0.781614	1
NEGATIVE_REGULATION_OF_CELLULAR_BIOSYNTHETIC_PROCESS	25	0.319463	1.03474	0.393509	0.782066	1
RESPONSE_TO_TEMPERATURE_STIMULUS	16	0.34769	1.03207	0.411197	0.786407	1
HORMONE_METABOLIC_PROCESS	28	0.309614	1.03045	0.396794	0.787642	1
TRANSCRIPTION_COACTIVATOR_ACTIVITY	114	0.240827	1.02915	0.378378	0.788274	1
TRANSLATION_FACTOR_ACTIVITY_NUCLEIC_ACID_BINDING	25	0.365434	1.02733	0.450304	0.790506	1
HOMEOSTASIS_OF_NUMBER_OF_CELLS	20	0.323638	1.02627	0.41498	0.790327	1
PROTEIN_SERINE_THREONINE_PHOSPHATASE_ACTIVITY	22	0.319538	1.02304	0.426531	0.796483	1
TRANSCRIPTION_COFACTOR_ACTIVITY	211	0.221817	1.02275	0.402697	0.794302	1
REGULATION_OF_DNA_REPLICATION	18	0.367101	1.02231	0.415094	0.792602	1
UNFOLDED_PROTEIN_BINDING	40	0.307769	1.02096	0.436709	0.793362	1
HEART_DEVELOPMENT	34	0.298147	1.01745	0.422397	0.800042	1
OXIDOREDUCTASE_ACTIVITY_ACTING_ON_CH_OH_GROUP_OF_DONORS	54	0.282133	1.01706	0.413174	0.798095	1
ANTIGEN_BINDING	22	0.332354	1.01466	0.427673	0.801496	1
PROTEIN_C_TERMINUS_BINDING	70	0.251906	1.01371	0.415822	0.801292	1
DIGESTION	41	0.300468	1.0119	0.427723	0.803545	1
CYTOSKELETON_DEPENDENT_INTRACELLULAR_TRANSPORT	26	0.301259	1.01068	0.439271	0.803849	1
ACTIVATION_OF_PROTEIN_KINASE_ACTIVITY	25	0.298801	1.00508	0.483936	0.817032	1
SULFUR_METABOLIC_PROCESS	29	0.315081	1.00424	0.434783	0.816276	1
COATED_VESICLE	39	0.279634	1.00206	0.476744	0.819199	1
ESTABLISHMENT_OF_ORGANELLE_LOCALIZATION	16	0.360199	1.00106	0.47619	0.818991	1
CYTOSKELETAL_PART	212	0.22622	0.9992	0.423237	0.8211	1
CORTICAL_CYTOSKELETON	20	0.321078	0.998683	0.43513	0.819607	1
STRIATED_MUSCLE_DEVELOPMENT	38	0.276222	0.998406	0.458498	0.81744	1
OXYGEN_BINDING	19	0.34709	0.997347	0.47081	0.817312	1
KINASE_REGULATOR_ACTIVITY	39	0.273692	0.994964	0.458248	0.820912	1
MICROTUBULE_ORGANIZING_CENTER_PART	16	0.356559	0.9918	0.467197	0.826702	1
INSULIN_RECEPTOR_SIGNALING_PATHWAY	15	0.359151	0.990696	0.480769	0.826825	1
BIOSYNTHETIC_PROCESS	374	0.201127	0.988973	0.470707	0.828602	1
CELL_CORTEX_PART	22	0.307266	0.986685	0.442043	0.831924	1
TRANSCRIPTION_COREPRESSOR_ACTIVITY	88	0.238578	0.986047	0.489919	0.830692	1
INTRAMOLECULAR_OXIDOREDUCTASE_ACTIVITY	19	0.338454	0.985064	0.464583	0.8306	1
GROWTH_FACTOR_BINDING	31	0.284882	0.984681	0.476096	0.82872	1
NITROGEN_COMPOUND_METABOLIC_PROCESS	141	0.226797	0.983744	0.475708	0.828714	1
CELLULAR_HOMEOSTASIS	118	0.22626	0.982603	0.473988	0.828764	1
GLYCOPROTEIN_METABOLIC_PROCESS	83	0.244021	0.982308	0.461066	0.826715	1
CALCIUM_ION_TRANSPORT	23	0.323824	0.980769	0.462121	0.827858	1
OXIDOREDUCTASE_ACTIVITY_GO_0016705	35	0.277405	0.977914	0.48419	0.832705	1
SH3_SH2_ADAPTOR_ACTIVITY	40	0.263299	0.977428	0.504032	0.831165	1
TRANSLATION_REGULATOR_ACTIVITY	26	0.340779	0.97704	0.484787	0.829405	1
TUBULIN_BINDING	42	0.277316	0.974665	0.482328	0.832801	1
N_ACYLTRANSFERASE_ACTIVITY	20	0.323074	0.972842	0.495183	0.834788	1
REGULATION_OF_PROTEIN_KINASE_ACTIVITY	134	0.209357	0.972348	0.540323	0.833128	1
RECEPTOR_SIGNALING_PROTEIN_ACTIVITY	76	0.233689	0.971681	0.519531	0.832226	1
REPRODUCTIVE_PROCESS	132	0.219969	0.970369	0.515209	0.832725	1
CELLULAR_BIOSYNTHETIC_PROCESS	246	0.214305	0.970209	0.50101	0.830395	1
AMINO_ACID_METABOLIC_PROCESS	72	0.252956	0.970028	0.50924	0.828134	1
CATION_TRANSPORT	127	0.253222	0.970019	0.48728	0.825455	1
N_ACETYLTRANSFERASE_ACTIVITY	19	0.325276	0.9676	0.500963	0.828957	1
ZINC_ION_BINDING	81	0.2253	0.966663	0.512097	0.828753	1
STEROID_METABOLIC_PROCESS	67	0.261074	0.964543	0.493878	0.83148	1
CELLULAR_CATION_HOMEOSTASIS	92	0.233389	0.963479	0.499044	0.831487	1
PROTEIN_COMPLEX_ASSEMBLY	154	0.201674	0.96343	0.533981	0.828966	1
PROTEIN_HETERODIMERIZATION_ACTIVITY	71	0.23877	0.962904	0.523711	0.827596	1
CARBON_OXYGEN_LYASE_ACTIVITY	31	0.285094	0.962784	0.513513	0.825374	1
MACROMOLECULE_BIOSYNTHETIC_PROCESS	240	0.207271	0.958492	0.520243	0.833765	1
NEGATIVE_REGULATION_OF_TRANSLATION	19	0.323563	0.958122	0.522267	0.83205	1
CATION_HOMEOSTASIS	95	0.232449	0.957883	0.512524	0.830012	1
POSITIVE_REGULATION_OF_CELLULAR_COMPONENT_ORGANIZATION_AND_BIOGENESIS	29	0.273884	0.957401	0.501984	0.828562	1
AMINE_METABOLIC_PROCESS	128	0.220468	0.955078	0.52008	0.832059	1
SECOND_MESSENGER_MEDIATED_SIGNALING	144	0.241862	0.953344	0.507812	0.83399	1
EXTRACELLULAR_STRUCTURE_ORGANIZATION_AND_BIOGENESIS	22	0.293602	0.952482	0.528046	0.833566	1
GENERATION_OF_A_SIGNAL_INVOLVED_IN_CELL_CELL_SIGNALING	24	0.310159	0.9522	0.520161	0.83164	1
PROTEIN_KINASE_REGULATOR_ACTIVITY	33	0.271476	0.950788	0.512097	0.832566	1
MORPHOGENESIS_OF_AN_EPITHELIUM	15	0.35065	0.946595	0.514228	0.84086	1
SOLUBLE_FRACTION	150	0.20911	0.945197	0.541502	0.84178	1
CYTOKINESIS	16	0.353832	0.944817	0.505285	0.840149	1
CARBOHYDRATE_METABOLIC_PROCESS	153	0.207868	0.94185	0.568998	0.844912	1
NUCLEAR_TRANSPORT	79	0.238704	0.94182	0.543569	0.842397	1
NUCLEOCYTOPLASMIC_TRANSPORT	79	0.238704	0.94182	0.543569	0.839828	1
REGULATION_OF_PROTEIN_SECRETION	19	0.311041	0.940944	0.532258	0.839493	1
CELL_DIVISION	18	0.338486	0.940511	0.502092	0.838077	1
PROTEIN_FOLDING	54	0.269955	0.940356	0.547521	0.835921	1
LIGASE_ACTIVITY	82	0.251057	0.940354	0.523046	0.833406	1
AMINO_ACID_AND_DERIVATIVE_METABOLIC_PROCESS	95	0.227306	0.939132	0.560158	0.834012	1
SEQUENCE_SPECIFIC_DNA_BINDING	54	0.243206	0.938235	0.536017	0.83366	1
SERINE_TYPE_ENDOPEPTIDASE_ACTIVITY	37	0.281305	0.937826	0.544031	0.832178	1
RESPONSE_TO_STRESS	456	0.178271	0.935955	0.637081	0.834403	1
GUANYL_NUCLEOTIDE_EXCHANGE_FACTOR_ACTIVITY	38	0.266793	0.933762	0.539078	0.83732	1
MITOCHONDRION_ORGANIZATION_AND_BIOGENESIS	40	0.271727	0.933628	0.571713	0.83518	1
ATPASE_ACTIVITY	100	0.22135	0.933032	0.569138	0.834267	1
MITOCHONDRIAL_MATRIX	34	0.309365	0.932919	0.539652	0.832087	1
MITOCHONDRIAL_LUMEN	34	0.309365	0.932919	0.539652	0.829647	1
NERVOUS_SYSTEM_DEVELOPMENT	319	0.198749	0.929844	0.584158	0.834903	1
REGULATION_OF_MITOSIS	35	0.312779	0.929812	0.532359	0.832573	1
RESPONSE_TO_ORGANIC_SUBSTANCE	27	0.267278	0.926905	0.565476	0.83734	1
COFACTOR_METABOLIC_PROCESS	46	0.281547	0.925261	0.534791	0.839271	1
REGULATION_OF_CYCLIN_DEPENDENT_PROTEIN_KINASE_ACTIVITY	38	0.27435	0.925076	0.560768	0.837304	1
NEGATIVE_REGULATION_OF_NUCLEOBASENUCLEOSIDENUCLEOTIDE_AND_NUCLEIC_ACID_METABOLIC_PROCESS	181	0.20057	0.92331	0.590551	0.839274	1
MITOTIC_CELL_CYCLE_CHECKPOINT	19	0.332773	0.921756	0.549296	0.840464	1
TRANSMEMBRANE_RECEPTOR_ACTIVITY	372	0.214513	0.91966	0.54352	0.84335	1
ION_HOMEOSTASIS	111	0.215731	0.918833	0.58397	0.842856	1
TRANSFERASE_ACTIVITY_TRANSFERRING_PHOSPHORUS_CONTAINING_GROUPS	379	0.176133	0.918406	0.688525	0.841495	1
GLYCOPROTEIN_BIOSYNTHETIC_PROCESS	68	0.232359	0.916287	0.580838	0.844057	1
MICROTUBULE	32	0.287583	0.913355	0.572314	0.848747	1
SULFOTRANSFERASE_ACTIVITY	19	0.307537	0.910581	0.582505	0.853178	1
REGULATION_OF_TRANSCRIPTION	489	0.183219	0.910344	0.657426	0.851412	1
HOMEOSTATIC_PROCESS	176	0.197293	0.910263	0.632692	0.849205	1
PROTEIN_KINASE_INHIBITOR_ACTIVITY	22	0.284084	0.910098	0.582846	0.847244	1
AUXILIARY_TRANSPORT_PROTEIN_ACTIVITY	23	0.277755	0.90696	0.5706	0.852236	1
INTERMEDIATE_FILAMENT_CYTOSKELETON	21	0.301473	0.906675	0.576364	0.85056	1
INTERMEDIATE_FILAMENT	21	0.301473	0.906675	0.576364	0.848197	1
NUCLEAR_HORMONE_RECEPTOR_BINDING	26	0.28612	0.906328	0.590164	0.846728	1
TRANSCRIPTION_FACTOR_COMPLEX	79	0.234687	0.906105	0.603696	0.844865	1
PROTEIN_N_TERMINUS_BINDING	34	0.248158	0.902421	0.635246	0.851106	1
IMMUNE_SYSTEM_DEVELOPMENT	74	0.221972	0.900499	0.617706	0.853138	1
ION_TRANSPORT	162	0.226081	0.899831	0.57874	0.852439	1
AMINO_ACID_DERIVATIVE_METABOLIC_PROCESS	23	0.275075	0.899784	0.623506	0.850231	1
LYMPHOCYTE_ACTIVATION	53	0.238255	0.899646	0.644195	0.848269	1
TRANSFERASE_ACTIVITY_TRANSFERRING_GLYCOSYL_GROUPS	97	0.204472	0.890131	0.65678	0.868221	1
TRANSFERASE_ACTIVITY_TRANSFERRING_SULFUR_CONTAINING_GROUPS	23	0.284893	0.88792	0.60274	0.870753	1
TRANSLATION_INITIATION_FACTOR_ACTIVITY	18	0.355885	0.886872	0.590062	0.870908	1
ELECTRON_CARRIER_ACTIVITY	74	0.234855	0.886657	0.632937	0.869041	1
OXIDOREDUCTASE_ACTIVITY_GO_0016616	49	0.253265	0.885461	0.615538	0.869554	1
TRANSLATION	120	0.230355	0.884598	0.6	0.869154	1
PROTEIN_AMINO_ACID_N_LINKED_GLYCOSYLATION	28	0.2698	0.883556	0.641548	0.86922	1
CELL_MATURATION	16	0.322047	0.882825	0.6	0.868572	1
ORGANELLE_LOCALIZATION	20	0.294027	0.882487	0.619543	0.867097	1
G_PROTEIN_SIGNALING_COUPLED_TO_CAMP_NUCLEOTIDE_SECOND_MESSENGER	61	0.250444	0.881047	0.606589	0.868167	1
DAMAGED_DNA_BINDING	18	0.307372	0.881013	0.618661	0.865958	1
KINASE_INHIBITOR_ACTIVITY	23	0.273948	0.879784	0.630648	0.866433	1
PROTEIN_OLIGOMERIZATION	35	0.239567	0.875029	0.661885	0.874445	1
ACETYLTRANSFERASE_ACTIVITY	23	0.285774	0.874473	0.609562	0.873361	1
EXCITATORY_EXTRACELLULAR_LIGAND_GATED_ION_CHANNEL_ACTIVITY	19	0.307195	0.874413	0.636719	0.871187	1
EXTRACELLULAR_LIGAND_GATED_ION_CHANNEL_ACTIVITY	19	0.307195	0.874413	0.636719	0.868912	1
LIPOPROTEIN_BINDING	17	0.298549	0.873033	0.625523	0.869739	1
CELL_CELL_SIGNALING	364	0.201178	0.87276	0.662162	0.868112	1
PROTEIN_PROCESSING	41	0.239721	0.870121	0.666667	0.871797	1
SYMPORTER_ACTIVITY	30	0.268823	0.869996	0.673585	0.869815	1
HORMONE_RECEPTOR_BINDING	27	0.275046	0.869429	0.640816	0.868771	1
ORGANELLE_MEMBRANE	260	0.204783	0.869398	0.639004	0.866596	1
INNATE_IMMUNE_RESPONSE	19	0.290113	0.865851	0.647638	0.872187	1
DEVELOPMENTAL_MATURATION	18	0.299605	0.864582	0.64833	0.872871	1
REGULATION_OF_DNA_BINDING	37	0.232657	0.863267	0.682353	0.873503	1
NUCLEAR_ENVELOPE_ENDOPLASMIC_RETICULUM_NETWORK	82	0.226977	0.863086	0.635992	0.871681	1
ENDOMEMBRANE_SYSTEM	194	0.201297	0.860982	0.678423	0.873939	1
RAS_GTPASE_BINDING	21	0.274823	0.860737	0.666667	0.872362	1
PROTEIN_HOMOOLIGOMERIZATION	17	0.2844	0.859792	0.647658	0.872271	1
REGULATION_OF_TRANSCRIPTION_FROM_RNA_POLYMERASE_II_PROMOTER	258	0.181071	0.85803	0.755511	0.873884	1
HYDROLASE_ACTIVITY_ACTING_ON_CARBON_NITROGEN_NOT_PEPTIDEBONDSIN_CYCLIC_AMIDINES	15	0.299514	0.856355	0.641026	0.875306	1
TRANSLATIONAL_INITIATION	25	0.309907	0.854687	0.610887	0.876605	1
SIGNAL_SEQUENCE_BINDING	15	0.302905	0.854292	0.648262	0.875267	1
LYMPHOCYTE_DIFFERENTIATION	24	0.26263	0.853081	0.675147	0.875761	1
CALCIUM_INDEPENDENT_CELL_CELL_ADHESION	16	0.321123	0.851712	0.668616	0.87647	1
REGULATION_OF_TRANSCRIPTION_FACTOR_ACTIVITY	30	0.238916	0.850275	0.698039	0.877353	1
HUMORAL_IMMUNE_RESPONSE	29	0.267713	0.849248	0.660118	0.877275	1
TRANSCRIPTION_ACTIVATOR_ACTIVITY	155	0.192764	0.845145	0.777555	0.883684	1
SKELETAL_DEVELOPMENT	91	0.211463	0.844773	0.703407	0.882267	1
HETEROCYCLE_METABOLIC_PROCESS	25	0.264967	0.843861	0.705426	0.88201	1
NUCLEAR_BODY	25	0.25872	0.843613	0.691383	0.880362	1
MOTOR_ACTIVITY	28	0.261342	0.842196	0.654244	0.880894	1
ENDOPLASMIC_RETICULUM	243	0.197435	0.8415	0.702041	0.880209	1
REGULATION_OF_TRANSCRIPTIONDNA_DEPENDENT	403	0.172955	0.84021	0.819473	0.880767	1
REGULATION_OF_RNA_METABOLIC_PROCESS	408	0.17212	0.839157	0.822581	0.88076	1
RIBOSOME	23	0.290201	0.838642	0.638	0.8797	1
T_CELL_ACTIVATION	39	0.247867	0.838426	0.670455	0.878003	1
MOLECULAR_ADAPTOR_ACTIVITY	46	0.21793	0.837915	0.757455	0.876952	1
COENZYME_METABOLIC_PROCESS	31	0.274043	0.837662	0.650826	0.875305	1
NEGATIVE_REGULATION_OF_BIOSYNTHETIC_PROCESS	26	0.254827	0.836244	0.715164	0.875992	1
MICROTUBULE_BASED_PROCESS	76	0.210517	0.834113	0.716075	0.878258	1
CYSTEINE_TYPE_PEPTIDASE_ACTIVITY	49	0.210016	0.833771	0.743952	0.876842	1
NEGATIVE_REGULATION_OF_TRANSCRIPTION	160	0.184253	0.832058	0.803883	0.877885	1
REGULATION_OF_TRANSLATION	72	0.206722	0.82901	0.757455	0.881916	1
ATPASE_ACTIVITY_COUPLED	85	0.198323	0.82056	0.780738	0.896552	1
CAMP_MEDIATED_SIGNALING	62	0.231339	0.820343	0.695736	0.894852	1
DNA_DIRECTED_RNA_POLYMERASE_COMPLEX	16	0.28895	0.819921	0.689218	0.893486	1
RNA_POLYMERASE_COMPLEX	16	0.28895	0.819921	0.689218	0.891384	1
NUCLEAR_DNA_DIRECTED_RNA_POLYMERASE_COMPLEX	16	0.28895	0.819921	0.689218	0.889291	1
MONOVALENT_INORGANIC_CATION_TRANSMEMBRANE_TRANSPORTER_ACTIVITY	31	0.24548	0.817725	0.700405	0.891247	1
ORGANIC_ACID_METABOLIC_PROCESS	162	0.187618	0.816921	0.813121	0.890699	1
MITOCHONDRIAL_RESPIRATORY_CHAIN	21	0.309	0.815486	0.672764	0.891379	1
RESPONSE_TO_CHEMICAL_STIMULUS	264	0.166039	0.815305	0.890805	0.889663	1
TRANSCRIPTION_FROM_RNA_POLYMERASE_III_PROMOTER	18	0.272879	0.814354	0.751479	0.889438	1
PROTEIN_SERINE_THREONINE_KINASE_ACTIVITY	178	0.171964	0.812628	0.853707	0.890434	1
POSITIVE_REGULATION_OF_PROTEIN_AMINO_ACID_PHOSPHORYLATION	15	0.285091	0.812347	0.728016	0.888911	1
RESPONSE_TO_UV	21	0.254804	0.810446	0.74375	0.890365	1
GLUTAMATE_SIGNALING_PATHWAY	17	0.308379	0.807812	0.689938	0.893243	1
REGULATION_OF_BINDING	46	0.208958	0.805418	0.797571	0.895442	1
HISTONE_DEACETYLASE_COMPLEX	17	0.272933	0.803503	0.732777	0.896851	1
STRUCTURAL_CONSTITUENT_OF_MUSCLE	33	0.24394	0.801147	0.742739	0.8991	1
SMALL_GTPASE_BINDING	26	0.240673	0.801035	0.771605	0.897273	1
NEGATIVE_REGULATION_OF_CELL_CYCLE	73	0.19206	0.800454	0.868365	0.896186	1
CARBOXYLIC_ACID_METABOLIC_PROCESS	160	0.182927	0.798041	0.85	0.898512	1
AMINO_ACID_CATABOLIC_PROCESS	24	0.253304	0.796069	0.737575	0.899829	1
CHEMICAL_HOMEOSTASIS	135	0.182222	0.794986	0.846602	0.899602	1
SPINDLE_MICROTUBULE	16	0.314368	0.793706	0.687251	0.899658	1
CELL_PROJECTION_PART	15	0.274671	0.793025	0.762397	0.898701	1
OXIDOREDUCTASE_ACTIVITY	262	0.176571	0.792417	0.826848	0.897707	1
OXYGEN_AND_REACTIVE_OXYGEN_SPECIES_METABOLIC_PROCESS	19	0.261698	0.789432	0.767068	0.900536	1
NUCLEAR_MEMBRANE_PART	40	0.258651	0.780188	0.723014	0.913768	1
CELL_PROJECTION_BIOGENESIS	19	0.25364	0.78007	0.76701	0.911928	1
CYSTEINE_TYPE_ENDOPEPTIDASE_ACTIVITY	36	0.212936	0.778714	0.816842	0.912114	1
SERINE_TYPE_PEPTIDASE_ACTIVITY	41	0.223407	0.777649	0.784736	0.911734	1
PHOSPHATASE_REGULATOR_ACTIVITY	24	0.23671	0.777073	0.770661	0.910633	1
BEHAVIOR	135	0.189132	0.776138	0.820663	0.910111	1
SECONDARY_ACTIVE_TRANSMEMBRANE_TRANSPORTER_ACTIVITY	46	0.219355	0.775376	0.804	0.909352	1
TRNA_METABOLIC_PROCESS	16	0.309149	0.77298	0.683267	0.911197	1
PROTEIN_AUTOPROCESSING	25	0.250245	0.770094	0.738	0.913677	1
PROTEIN_AMINO_ACID_AUTOPHOSPHORYLATION	25	0.250245	0.770094	0.738	0.911677	1
REGULATION_OF_SECRETION	35	0.221966	0.767907	0.812371	0.912896	1
DNA_DEPENDENT_ATPASE_ACTIVITY	18	0.282012	0.761362	0.726708	0.920985	1
NUCLEOBASENUCLEOSIDENUCLEOTIDE_KINASE_ACTIVITY	23	0.237923	0.759396	0.824242	0.921933	1
REGULATION_OF_DNA_METABOLIC_PROCESS	39	0.222773	0.756065	0.764092	0.924901	1
ACTIVATION_OF_MAPK_ACTIVITY	34	0.211552	0.753282	0.852427	0.927038	1
HEMOPOIESIS	69	0.187117	0.752572	0.88978	0.926036	1
NUCLEAR_MEMBRANE	46	0.24206	0.747664	0.75052	0.931169	1
ANTIOXIDANT_ACTIVITY	15	0.259884	0.747402	0.801556	0.929602	1
INORGANIC_ANION_TRANSMEMBRANE_TRANSPORTER_ACTIVITY	18	0.262124	0.741209	0.80888	0.936066	1
FEMALE_GAMETE_GENERATION	15	0.266929	0.739846	0.792157	0.93586	1
HYDRO_LYASE_ACTIVITY	27	0.22781	0.733613	0.855186	0.942106	1
ANION_TRANSMEMBRANE_TRANSPORTER_ACTIVITY	55	0.204542	0.732307	0.853516	0.941827	1
GENERATION_OF_PRECURSOR_METABOLITES_AND_ENERGY	117	0.165261	0.721414	0.945419	0.953219	1
NITROGEN_COMPOUND_BIOSYNTHETIC_PROCESS	25	0.222963	0.720892	0.853608	0.951854	1
LIPASE_ACTIVITY	43	0.206777	0.718976	0.878049	0.952172	1
LIPID_BIOSYNTHETIC_PROCESS	84	0.169761	0.71641	0.922917	0.953274	1
ANION_CATION_SYMPORTER_ACTIVITY	15	0.257688	0.716373	0.830476	0.951309	1
GENERAL_RNA_POLYMERASE_II_TRANSCRIPTION_FACTOR_ACTIVITY	28	0.234432	0.716081	0.839104	0.949616	1
PHAGOCYTOSIS	15	0.249691	0.7134	0.868154	0.950875	1
POSITIVE_REGULATION_OF_BINDING	20	0.230256	0.712848	0.859023	0.949474	1
DNA_HELICASE_ACTIVITY	21	0.241362	0.712662	0.831197	0.947706	1
RECEPTOR_MEDIATED_ENDOCYTOSIS	31	0.203392	0.709878	0.889313	0.948957	1
HEMOPOIETIC_OR_LYMPHOID_ORGAN_DEVELOPMENT	71	0.176749	0.709686	0.943434	0.947218	1
CARBOHYDRATE_BINDING	62	0.191082	0.707668	0.914683	0.947512	1
POSITIVE_REGULATION_OF_DNA_BINDING	19	0.231094	0.705681	0.874763	0.947755	1
ESTABLISHMENT_AND_OR_MAINTENANCE_OF_CELL_POLARITY	19	0.222829	0.702705	0.872832	0.949044	1
PHOSPHOINOSITIDE_MEDIATED_SIGNALING	43	0.203128	0.70253	0.865234	0.947223	1
POLYSACCHARIDE_BINDING	31	0.207148	0.696904	0.906746	0.950999	1
ELECTRON_TRANSPORT_GO_0006118	48	0.187833	0.696497	0.920543	0.949431	1
RAS_GUANYL_NUCLEOTIDE_EXCHANGE_FACTOR_ACTIVITY	15	0.256071	0.695352	0.844262	0.948641	1
BIOGENIC_AMINE_METABOLIC_PROCESS	16	0.231442	0.694436	0.871541	0.94766	1
OXIDOREDUCTASE_ACTIVITY_ACTING_ON_NADH_OR_NADPH	24	0.222425	0.691924	0.873984	0.948285	1
CARBOHYDRATE_TRANSMEMBRANE_TRANSPORTER_ACTIVITY	15	0.243846	0.678249	0.869388	0.959415	1
DOUBLE_STRANDED_DNA_BINDING	28	0.221233	0.666725	0.885312	0.967641	1
REGULATION_OF_T_CELL_ACTIVATION	25	0.209551	0.666468	0.88	0.965866	1
NUCLEOBASENUCLEOSIDE_AND_NUCLEOTIDE_METABOLIC_PROCESS	45	0.178394	0.666454	0.943277	0.963916	1
G_PROTEIN_SIGNALING_COUPLED_TO_IP3_SECOND_MESSENGERPHOSPHOLIPASE_C_ACTIVATING	40	0.192658	0.661584	0.908911	0.965888	1
G_PROTEIN_COUPLED_RECEPTOR_BINDING	42	0.193469	0.661194	0.905039	0.96426	1
CARBOHYDRATE_TRANSPORT	17	0.22376	0.659328	0.915354	0.963818	1
HYDROGEN_ION_TRANSMEMBRANE_TRANSPORTER_ACTIVITY	25	0.209821	0.659265	0.888224	0.961939	1
STRUCTURE_SPECIFIC_DNA_BINDING	50	0.192231	0.656859	0.90593	0.961824	1
NEGATIVE_REGULATION_OF_TRANSPORT	17	0.222837	0.654247	0.888676	0.961849	1
OXIDOREDUCTASE_ACTIVITY_ACTING_ON_THE_ALDEHYDE_OR_OXO_GROUP_OF_DONORS	22	0.207117	0.650098	0.90121	0.963152	1
POSITIVE_REGULATION_OF_HYDROLASE_ACTIVITY	48	0.164218	0.649687	0.962598	0.961519	1
NUCLEAR_PORE	29	0.232289	0.63244	0.868687	0.971662	1
POSITIVE_REGULATION_OF_SECRETION	18	0.201457	0.61604	0.948617	0.979498	1
INTERCELLULAR_JUNCTION	52	0.164772	0.608021	0.977401	0.981849	1
ACTIN_FILAMENT	16	0.207461	0.602335	0.942974	0.982678	1
REGULATION_OF_TRANSLATIONAL_INITIATION	20	0.227765	0.599606	0.908	0.98199	1
REGULATION_OF_MYELOID_CELL_DIFFERENTIATION	19	0.20422	0.598009	0.951681	0.980794	1
ANION_TRANSPORT	27	0.184351	0.593741	0.961014	0.980838	1
POSITIVE_REGULATION_OF_CASPASE_ACTIVITY	28	0.170677	0.58983	0.96627	0.980561	1
PORE_COMPLEX	32	0.202371	0.587291	0.919422	0.979756	1
NUCLEOTIDE_EXCISION_REPAIR	19	0.191183	0.577592	0.972816	0.981777	1
EXCRETION	33	0.169096	0.566486	0.976744	0.983739	1
SINGLE_STRANDED_DNA_BINDING	30	0.168201	0.514008	0.96421	0.995182	1
PEROXISOME	40	0.150284	0.494052	0.989879	0.996493	1
MICROBODY	40	0.150284	0.494052	0.989879	0.994558	1
STRUCTURAL_CONSTITUENT_OF_RIBOSOME	34	0.16536	0.403878	0.96334	0.999184	1

## Sheet: S9_cgp_pc5_neg
Supplementary Table: Enrichment of GO Biological Processes calculated using GSEA against principle components of the fully imputed drug sensitivity matrix.
Note: High values of pc5 imply multi-drug RESISTANCE. Thus, the negative enrichment scores for these gene sets implies that high expression of these genes is associated with multi-drug sensitivity.
Spearman correlation of pc5 and median drug sensitivity = 0.005; P = 0.88
Abbreviations: ES, Enrichment Score; NES, Normalized Enrichment Score; NOM p-value, Nominal P-value (identified by label permutation); FDR, False Discovery Rate; FWER, Family-wise Error Rate.
MSigDB GeneSet: c5.all.v4.0.symbols
GO Term	SIZE	ES	NES	NOM P-val	FDR q-val	FWER p-val
CORTICAL_CYTOSKELETON	20	-0.566442	-1.73372	0.00980392	1	0.839
CELL_CORTEX_PART	22	-0.54608	-1.72099	0.0117417	1	0.864
DNA_PACKAGING	29	-0.535048	-1.66719	0.0216963	1	0.94
CELL_CORTEX	36	-0.453408	-1.6335	0.0298211	1	0.968
RESPONSE_TO_HYPOXIA	25	-0.500355	-1.62453	0.0297619	1	0.975
CHROMATIN_REMODELING_COMPLEX	16	-0.610502	-1.59993	0.0368217	1	0.985
MICROTUBULE_BASED_PROCESS	76	-0.412242	-1.59967	0.0301811	1	0.985
ORGANELLE_LOCALIZATION	20	-0.511915	-1.54973	0.0511247	1	0.993
MICROTUBULE_CYTOSKELETON	137	-0.418683	-1.5453	0.0744275	1	0.994
GLUTAMATE_RECEPTOR_ACTIVITY	20	-0.576051	-1.54041	0.0476191	1	0.995
SPINDLE_POLE	17	-0.618604	-1.51962	0.0680934	1	0.998
GUANYL_NUCLEOTIDE_EXCHANGE_FACTOR_ACTIVITY	38	-0.433869	-1.50768	0.0313112	1	0.999
HEART_DEVELOPMENT	34	-0.441285	-1.50711	0.0310786	1	0.999
MICROTUBULE	32	-0.493025	-1.50084	0.0642023	1	0.999
VOLTAGE_GATED_CALCIUM_CHANNEL_ACTIVITY	18	-0.582309	-1.49217	0.0806754	1	0.999
MICROTUBULE_BASED_MOVEMENT	16	-0.52697	-1.484	0.0708812	1	1
IMMUNE_SYSTEM_DEVELOPMENT	74	-0.365758	-1.48345	0.0345528	1	1
CYTOSKELETON_DEPENDENT_INTRACELLULAR_TRANSPORT	26	-0.453874	-1.48312	0.0480592	1	1
TUBE_DEVELOPMENT	15	-0.515621	-1.48295	0.0601942	1	1
HEMOPOIETIC_OR_LYMPHOID_ORGAN_DEVELOPMENT	71	-0.369315	-1.47982	0.0365854	1	1
SISTER_CHROMATID_SEGREGATION	16	-0.604154	-1.47787	0.0949612	1	1
CYTOSKELETAL_PART	212	-0.355367	-1.47719	0.0537428	1	1
AXONOGENESIS	32	-0.43216	-1.47556	0.0626223	1	1
CONDENSED_NUCLEAR_CHROMOSOME	15	-0.572216	-1.46503	0.0826772	1	1
HEMOPOIESIS	69	-0.364507	-1.46217	0.0402414	1	1
CHROMATIN_ASSEMBLY	15	-0.542886	-1.45949	0.0943775	1	1
CHROMOSOME_ORGANIZATION_AND_BIOGENESIS	109	-0.39506	-1.4552	0.086785	1	1
POLYSACCHARIDE_METABOLIC_PROCESS	16	-0.490165	-1.44392	0.0700389	1	1
STRIATED_MUSCLE_DEVELOPMENT	38	-0.412006	-1.443	0.0498084	1	1
MICROTUBULE_CYTOSKELETON_ORGANIZATION_AND_BIOGENESIS	32	-0.492692	-1.43449	0.10124	1	1
CHROMATIN_ASSEMBLY_OR_DISASSEMBLY	24	-0.490766	-1.43223	0.104	1	1
BRAIN_DEVELOPMENT	39	-0.410071	-1.43084	0.082495	1	1
MITOTIC_SISTER_CHROMATID_SEGREGATION	15	-0.597706	-1.41831	0.139265	1	1
MICROTUBULE_MOTOR_ACTIVITY	16	-0.547071	-1.41686	0.130112	1	1
ESTABLISHMENT_OF_ORGANELLE_LOCALIZATION	16	-0.502694	-1.41014	0.114519	1	1
SPINDLE	37	-0.529679	-1.40855	0.155819	1	1
CALCIUM_CHANNEL_ACTIVITY	32	-0.476603	-1.40805	0.0933333	1	1
PROTEIN_AUTOPROCESSING	25	-0.465396	-1.40725	0.08413	1	1
PROTEIN_AMINO_ACID_AUTOPHOSPHORYLATION	25	-0.465396	-1.40725	0.08413	1	1
EMBRYONIC_DEVELOPMENT	43	-0.373442	-1.40698	0.056926	1	1
MITOSIS	71	-0.459661	-1.40641	0.153696	0.991948	1
CYTOSKELETON_ORGANIZATION_AND_BIOGENESIS	186	-0.303293	-1.40259	0.0301887	0.986716	1
NERVOUS_SYSTEM_DEVELOPMENT	319	-0.300065	-1.39333	0.0429105	1	1
ESTABLISHMENT_AND_OR_MAINTENANCE_OF_CHROMATIN_ARCHITECTURE	66	-0.410957	-1.39089	0.120858	1	1
M_PHASE_OF_MITOTIC_CELL_CYCLE	74	-0.451316	-1.37589	0.179337	1	1
REGULATION_OF_MAPKKK_CASCADE	18	-0.463701	-1.37409	0.107486	1	1
COVALENT_CHROMATIN_MODIFICATION	23	-0.470372	-1.37144	0.115163	1	1
HISTONE_MODIFICATION	23	-0.470372	-1.37144	0.115163	1	1
VOLTAGE_GATED_CALCIUM_CHANNEL_COMPLEX	15	-0.550228	-1.36962	0.143126	1	1
TRANS_GOLGI_NETWORK	19	-0.439833	-1.35665	0.097561	1	1
MOTOR_ACTIVITY	28	-0.442694	-1.35074	0.133333	1	1
CELLULAR_MORPHOGENESIS_DURING_DIFFERENTIATION	37	-0.380055	-1.34695	0.0980769	1	1
CYTOSKELETAL_PROTEIN_BINDING	141	-0.300014	-1.33971	0.0802239	1	1
M_PHASE	100	-0.407939	-1.33441	0.196116	1	1
TRANSMEMBRANE_RECEPTOR_PROTEIN_PHOSPHATASE_ACTIVITY	19	-0.444939	-1.3308	0.117647	1	1
RAS_GUANYL_NUCLEOTIDE_EXCHANGE_FACTOR_ACTIVITY	15	-0.49005	-1.32898	0.158317	1	1
MICROTUBULE_ORGANIZING_CENTER	59	-0.396407	-1.32785	0.159533	1	1
CENTROSOME	52	-0.400266	-1.32623	0.153551	1	1
CELL_CYCLE_PROCESS	174	-0.383631	-1.32552	0.176238	1	1
CYTOSKELETON	326	-0.289046	-1.32453	0.0776699	1	1
ACTIN_FILAMENT_ORGANIZATION	22	-0.42679	-1.32429	0.135294	1	1
ENZYME_BINDING	152	-0.282796	-1.31529	0.0453649	1	1
HISTONE_DEACETYLASE_COMPLEX	17	-0.438559	-1.30897	0.152778	1	1
MITOTIC_CELL_CYCLE	139	-0.37907	-1.30778	0.18677	1	1
REGULATION_OF_MYELOID_CELL_DIFFERENTIATION	19	-0.433133	-1.30558	0.150376	1	1
HYDROLASE_ACTIVITY_ACTING_ON_CARBON_NITROGEN_NOT_PEPTIDEBONDSIN_LINEAR_AMIDES	15	-0.47725	-1.30474	0.160853	1	1
CELL_CYCLE_PHASE	154	-0.366822	-1.30002	0.189084	1	1
STRUCTURAL_CONSTITUENT_OF_CYTOSKELETON	55	-0.345254	-1.29777	0.126354	1	1
POSITIVE_REGULATION_OF_CELL_DIFFERENTIATION	20	-0.424136	-1.28885	0.151277	1	1
NEGATIVE_REGULATION_OF_RNA_METABOLIC_PROCESS	111	-0.306382	-1.28607	0.109162	1	1
CELL_DIVISION	18	-0.483718	-1.28457	0.193676	1	1
NEGATIVE_REGULATION_OF_TRANSCRIPTION_DNA_DEPENDENT	110	-0.30711	-1.28448	0.111328	1	1
TRANSCRIPTION_ACTIVATOR_ACTIVITY	155	-0.289835	-1.28247	0.102317	1	1
CHROMOSOME_SEGREGATION	29	-0.451397	-1.27828	0.205179	1	1
CHROMATIN_MODIFICATION	48	-0.395315	-1.27153	0.193858	1	1
SUGAR_BINDING	29	-0.403925	-1.27145	0.166341	1	1
PROTEIN_TYROSINE_KINASE_ACTIVITY	62	-0.317844	-1.26577	0.117757	1	1
PEPTIDYL_TYROSINE_PHOSPHORYLATION	21	-0.398254	-1.25889	0.160321	1	1
SKELETAL_MUSCLE_DEVELOPMENT	29	-0.368614	-1.25705	0.164729	1	1
NEURON_PROJECTION	17	-0.436754	-1.25177	0.189394	1	1
REGULATION_OF_MITOSIS	35	-0.424656	-1.25045	0.229249	1	1
NEUROGENESIS	74	-0.305013	-1.24906	0.148649	1	1
MICROTUBULE_BINDING	29	-0.395255	-1.24317	0.200409	1	1
G_PROTEIN_SIGNALING_COUPLED_TO_CAMP_NUCLEOTIDE_SECOND_MESSENGER	61	-0.347143	-1.24008	0.178641	1	1
MICROTUBULE_ORGANIZING_CENTER_PART	16	-0.457044	-1.23772	0.259615	1	1
ORGANELLE_ORGANIZATION_AND_BIOGENESIS	415	-0.254283	-1.22855	0.128846	1	1
SYNAPSE	23	-0.397189	-1.22789	0.189555	1	1
TUBULIN_BINDING	42	-0.364408	-1.22714	0.190855	1	1
REGULATION_OF_IMMUNE_RESPONSE	26	-0.371214	-1.22323	0.197318	1	1
CALMODULIN_BINDING	25	-0.371821	-1.2215	0.201507	1	1
MICROTUBULE_ASSOCIATED_COMPLEX	45	-0.354937	-1.20924	0.207294	1	1
POSITIVE_REGULATION_OF_SECRETION	18	-0.396022	-1.207	0.226453	1	1
REGULATION_OF_HEART_CONTRACTION	25	-0.390479	-1.2037	0.233333	1	1
INTERPHASE_OF_MITOTIC_CELL_CYCLE	58	-0.347899	-1.20321	0.218437	1	1
SPINDLE_MICROTUBULE	16	-0.501001	-1.2013	0.299029	1	1
FEEDING_BEHAVIOR	19	-0.428587	-1.20016	0.245136	1	1
LEUKOCYTE_DIFFERENTIATION	34	-0.348893	-1.20014	0.216162	1	1
NEURITE_DEVELOPMENT	40	-0.330496	-1.19973	0.210832	1	1
ADENYL_RIBONUCLEOTIDE_BINDING	141	-0.260248	-1.19819	0.137177	1	1
GENERATION_OF_NEURONS	64	-0.304376	-1.19739	0.181467	1	1
ATP_BINDING	134	-0.261101	-1.19314	0.131528	1	1
REGULATION_OF_CELL_DIFFERENTIATION	46	-0.311017	-1.19305	0.177165	1	1
FEMALE_PREGNANCY	41	-0.340373	-1.19057	0.235294	1	1
NUCLEOTIDE_EXCISION_REPAIR	19	-0.399011	-1.1899	0.222222	1	1
S_ADENOSYLMETHIONINE_DEPENDENT_METHYLTRANSFERASE_ACTIVITY	21	-0.393319	-1.18966	0.220077	1	1
NEUROPEPTIDE_BINDING	19	-0.469061	-1.18559	0.287402	1	1
NEUROPEPTIDE_RECEPTOR_ACTIVITY	19	-0.469061	-1.18559	0.287402	1	1
NEURON_DIFFERENTIATION	57	-0.30841	-1.18469	0.205769	1	1
MITOTIC_CELL_CYCLE_CHECKPOINT	19	-0.436192	-1.18377	0.290837	1	1
PROTEIN_DNA_COMPLEX_ASSEMBLY	44	-0.351325	-1.18196	0.256809	1	1
POSITIVE_REGULATION_OF_IMMUNE_RESPONSE	22	-0.371695	-1.18135	0.224568	1	1
EXTRINSIC_TO_MEMBRANE	20	-0.377342	-1.17938	0.237354	1	1
ACTIN_FILAMENT	16	-0.40744	-1.17843	0.254335	1	1
MORPHOGENESIS_OF_AN_EPITHELIUM	15	-0.449509	-1.17742	0.290944	1	1
CAMP_MEDIATED_SIGNALING	62	-0.326711	-1.17608	0.240704	1	1
STEROID_HORMONE_RECEPTOR_SIGNALING_PATHWAY	18	-0.407476	-1.17003	0.249513	1	1
INTRACELLULAR_RECEPTOR_MEDIATED_SIGNALING_PATHWAY	18	-0.407476	-1.17003	0.249513	1	1
PROTEIN_KINASE_INHIBITOR_ACTIVITY	22	-0.368061	-1.16936	0.240704	1	1
KINASE_BINDING	61	-0.293285	-1.16757	0.200795	1	1
CHROMOSOMEPERICENTRIC_REGION	29	-0.447925	-1.16564	0.310413	1	1
EXTRACELLULAR_STRUCTURE_ORGANIZATION_AND_BIOGENESIS	22	-0.362995	-1.16526	0.272727	1	1
CELL_CYCLE_GO_0007049	284	-0.292841	-1.16337	0.268482	1	1
KINETOCHORE	24	-0.446073	-1.1608	0.29783	1	1
BONE_REMODELING	28	-0.348906	-1.15968	0.258189	1	1
TISSUE_REMODELING	29	-0.344986	-1.15622	0.266409	1	1
VOLTAGE_GATED_POTASSIUM_CHANNEL_COMPLEX	37	-0.373678	-1.1561	0.306238	1	1
REGULATION_OF_MULTICELLULAR_ORGANISMAL_PROCESS	130	-0.269557	-1.15522	0.225564	1	1
INTERPHASE	64	-0.327177	-1.15489	0.262097	1	1
REGULATION_OF_CYTOKINE_PRODUCTION	20	-0.385808	-1.15281	0.285714	1	1
NEGATIVE_REGULATION_OF_TRANSPORT	17	-0.393475	-1.15226	0.286282	1	1
CELL_CYCLE_CHECKPOINT_GO_0000075	44	-0.362666	-1.15208	0.300952	1	1
CONDENSED_CHROMOSOME	29	-0.397115	-1.14574	0.305927	1	1
TRANSCRIPTION_REPRESSOR_ACTIVITY	138	-0.2653	-1.14306	0.238384	1	1
PROTEIN_PROCESSING	41	-0.319437	-1.14271	0.261194	1	1
PEPTIDYL_TYROSINE_MODIFICATION	23	-0.353735	-1.14226	0.268102	1	1
NEGATIVE_REGULATION_OF_TRANSCRIPTION	160	-0.260021	-1.14043	0.234496	1	1
KINASE_INHIBITOR_ACTIVITY	23	-0.353191	-1.13718	0.272381	1	1
PROTEIN_AMINO_ACID_PHOSPHORYLATION	237	-0.230867	-1.13672	0.180769	1	1
NUCLEAR_EXPORT	28	-0.351839	-1.13637	0.282828	1	1
PROTEIN_DOMAIN_SPECIFIC_BINDING	58	-0.282378	-1.13296	0.25	1	1
TRANSCRIPTION_INITIATION	33	-0.337891	-1.1303	0.302198	1	1
SPECIFIC_RNA_POLYMERASE_II_TRANSCRIPTION_FACTOR_ACTIVITY	30	-0.340363	-1.12909	0.27833	1	1
CHROMATIN_BINDING	28	-0.38204	-1.12687	0.348837	1	1
PERINUCLEAR_REGION_OF_CYTOPLASM	51	-0.28377	-1.12631	0.245509	1	1
INSULIN_RECEPTOR_SIGNALING_PATHWAY	15	-0.398476	-1.12578	0.310019	1	1
CENTRAL_NERVOUS_SYSTEM_DEVELOPMENT	104	-0.266818	-1.12424	0.26177	1	1
DOUBLE_STRANDED_RNA_BINDING	16	-0.372686	-1.11853	0.315891	1	1
JNK_CASCADE	44	-0.2999	-1.11851	0.276553	1	1
ADENYL_NUCLEOTIDE_BINDING	146	-0.241442	-1.11687	0.238569	1	1
STRESS_ACTIVATED_PROTEIN_KINASE_SIGNALING_PATHWAY	45	-0.299579	-1.1134	0.276	1	1
LAMELLIPODIUM	18	-0.369683	-1.10557	0.316973	1	1
GENERATION_OF_A_SIGNAL_INVOLVED_IN_CELL_CELL_SIGNALING	24	-0.363868	-1.10466	0.312963	1	1
POSITIVE_REGULATION_OF_MULTICELLULAR_ORGANISMAL_PROCESS	52	-0.290486	-1.10125	0.278431	1	1
SMALL_GTPASE_REGULATOR_ACTIVITY	60	-0.282618	-1.10013	0.313725	1	1
ENERGY_RESERVE_METABOLIC_PROCESS	15	-0.370484	-1.09763	0.329293	1	1
CHROMATIN_REMODELING	20	-0.392275	-1.09512	0.366864	1	1
HORMONE_ACTIVITY	40	-0.324023	-1.09423	0.335893	1	1
EXTRACELLULAR_MATRIX_STRUCTURAL_CONSTITUENT	25	-0.360053	-1.08599	0.353175	1	1
PROTEIN_KINASE_BINDING	55	-0.275716	-1.08566	0.314066	1	1
CELLULAR_LOCALIZATION	326	-0.222993	-1.08454	0.296593	1	1
BEHAVIOR	135	-0.265624	-1.08406	0.336538	1	1
INNATE_IMMUNE_RESPONSE	19	-0.357016	-1.08381	0.353293	1	1
NEGATIVE_REGULATION_OF_NUCLEOBASENUCLEOSIDENUCLEOTIDE_AND_NUCLEIC_ACID_METABOLIC_PROCESS	181	-0.240832	-1.08176	0.306667	1	1
TRANSCRIPTION_COREPRESSOR_ACTIVITY	88	-0.258715	-1.07973	0.308765	1	1
ADHERENS_JUNCTION	17	-0.373505	-1.07879	0.344898	1	1
AXON_GUIDANCE	18	-0.356987	-1.07702	0.361217	1	1
INTEGRIN_BINDING	30	-0.325818	-1.07597	0.35534	1	1
CARBOHYDRATE_BINDING	62	-0.284196	-1.07141	0.343511	1	1
REGULATION_OF_ACTION_POTENTIAL	15	-0.366763	-1.0707	0.383268	1	1
MUSCLE_DEVELOPMENT	87	-0.264743	-1.07014	0.329545	1	1
CELL_RECOGNITION	17	-0.377917	-1.06719	0.356713	1	1
TISSUE_DEVELOPMENT	124	-0.258966	-1.06712	0.353635	1	1
REGULATION_OF_GENE_EXPRESSION_EPIGENETIC	25	-0.343763	-1.06684	0.370155	1	1
PHOSPHORYLATION	269	-0.21335	-1.06536	0.276265	1	1
MYOBLAST_DIFFERENTIATION	15	-0.36703	-1.06477	0.374257	1	1
TRANSCRIPTION_COFACTOR_ACTIVITY	211	-0.230564	-1.05821	0.33	1	1
PURINE_RIBONUCLEOTIDE_BINDING	177	-0.218611	-1.05645	0.315582	1	1
DNA_DAMAGE_CHECKPOINT	17	-0.348851	-1.0563	0.374753	1	1
TRANSCRIPTION_INITIATION_FROM_RNA_POLYMERASE_II_PROMOTER	27	-0.330774	-1.0516	0.404494	1	1
NEURON_DEVELOPMENT	48	-0.279045	-1.05058	0.369942	1	1
CYTOPLASMIC_VESICLE	104	-0.248286	-1.05007	0.355731	1	1
DEVELOPMENT_OF_PRIMARY_SEXUAL_CHARACTERISTICS	25	-0.314837	-1.04875	0.394477	1	1
LYMPHOCYTE_DIFFERENTIATION	24	-0.33083	-1.04733	0.40519	1	1
MYELOID_CELL_DIFFERENTIATION	34	-0.294569	-1.04621	0.378968	1	1
CYTOKINESIS	16	-0.408961	-1.04597	0.431412	1	1
POSITIVE_REGULATION_OF_DEVELOPMENTAL_PROCESS	191	-0.215514	-1.04524	0.345924	1	1
INTERMEDIATE_FILAMENT_CYTOSKELETON	21	-0.345255	-1.03981	0.401923	1	1
INTERMEDIATE_FILAMENT	21	-0.345255	-1.03981	0.401923	1	1
TRANSCRIPTION_FACTOR_BINDING	279	-0.22189	-1.03965	0.360078	1	1
NEGATIVE_REGULATION_OF_MAP_KINASE_ACTIVITY	15	-0.345721	-1.03679	0.39	1	1
KINASE_REGULATOR_ACTIVITY	39	-0.284292	-1.03541	0.407767	1	1
THYROID_HORMONE_RECEPTOR_BINDING	16	-0.376882	-1.03532	0.421782	1	1
ACTIN_BINDING	65	-0.263218	-1.03529	0.38523	1	1
PROTEIN_KINASE_ACTIVITY	254	-0.207606	-1.03408	0.351301	1	1
ESTABLISHMENT_OF_CELLULAR_LOCALIZATION	315	-0.213522	-1.03373	0.371542	1	1
RESPONSE_TO_BIOTIC_STIMULUS	98	-0.254798	-1.03219	0.42437	1	1
NUCLEOBASENUCLEOSIDENUCLEOTIDE_AND_NUCLEIC_ACID_TRANSPORT	27	-0.328119	-1.03146	0.436759	1	1
MEIOTIC_CELL_CYCLE	31	-0.320166	-1.03134	0.393881	1	1
POSITIVE_REGULATION_OF_PROTEIN_AMINO_ACID_PHOSPHORYLATION	15	-0.359443	-1.0313	0.402439	1	1
PHOSPHATASE_REGULATOR_ACTIVITY	24	-0.311775	-1.02691	0.416507	1	1
TRANSMISSION_OF_NERVE_IMPULSE	162	-0.251061	-1.02618	0.394687	1	1
REGULATION_OF_TRANSCRIPTION	489	-0.208329	-1.02509	0.377395	1	1
CELL_JUNCTION	63	-0.265769	-1.02435	0.390438	1	1
POST_TRANSLATIONAL_PROTEIN_MODIFICATION	415	-0.196342	-1.02397	0.392924	1	1
POSITIVE_REGULATION_OF_TRANSCRIPTION	126	-0.233867	-1.02126	0.415534	1	1
RNA_POLYMERASE_II_TRANSCRIPTION_FACTOR_ACTIVITY	168	-0.23085	-1.02095	0.420732	1	1
MULTI_ORGANISM_PROCESS	131	-0.237088	-1.01941	0.409543	1	1
TRANSCRIPTION_COACTIVATOR_ACTIVITY	114	-0.24132	-1.01877	0.405941	1	1
ACTIN_FILAMENT_BASED_PROCESS	102	-0.233248	-1.01836	0.420152	1	1
TRANSFERASE_ACTIVITY_TRANSFERRING_ONE_CARBON_GROUPS	34	-0.311826	-1.01598	0.432122	1	1
RECEPTOR_SIGNALING_PROTEIN_ACTIVITY	76	-0.240405	-1.01471	0.43787	1	1
POSITIVE_REGULATION_OF_CELLULAR_COMPONENT_ORGANIZATION_AND_BIOGENESIS	29	-0.295176	-1.0145	0.433852	1	1
GENERAL_RNA_POLYMERASE_II_TRANSCRIPTION_FACTOR_ACTIVITY	28	-0.323341	-1.01179	0.429688	1	1
VESICLE	109	-0.235735	-1.01131	0.411067	1	1
INTERCELLULAR_JUNCTION	52	-0.273568	-1.00797	0.432749	1	1
REGULATION_OF_RNA_METABOLIC_PROCESS	408	-0.208115	-1.00544	0.419417	1	1
REGULATION_OF_TRANSCRIPTIONDNA_DEPENDENT	403	-0.208942	-1.00526	0.412916	1	1
NEGATIVE_REGULATION_OF_CELLULAR_METABOLIC_PROCESS	225	-0.214066	-1.00417	0.431907	1	1
PROTEIN_AMINO_ACID_O_LINKED_GLYCOSYLATION	18	-0.332309	-1.00314	0.420082	1	1
CALCIUM_ION_TRANSPORT	23	-0.341883	-1.0024	0.445972	1	1
NEGATIVE_REGULATION_OF_METABOLIC_PROCESS	228	-0.211868	-0.999716	0.449612	1	1
ACTIN_CYTOSKELETON	113	-0.238459	-0.996343	0.451923	1	1
DETECTION_OF_ABIOTIC_STIMULUS	16	-0.377957	-0.996296	0.470149	1	1
REGULATION_OF_TRANSCRIPTION_FROM_RNA_POLYMERASE_II_PROMOTER	258	-0.213516	-0.995978	0.440711	1	1
VOLTAGE_GATED_CATION_CHANNEL_ACTIVITY	61	-0.310877	-0.995877	0.481061	1	1
REGULATION_OF_CYTOSKELETON_ORGANIZATION_AND_BIOGENESIS	27	-0.28984	-0.99533	0.44489	1	1
POSITIVE_REGULATION_OF_NUCLEOBASENUCLEOSIDENUCLEOTIDE_AND_NUCLEIC_ACID_METABOLIC_PROCESS	135	-0.222384	-0.993892	0.448077	1	1
GLUTAMATE_SIGNALING_PATHWAY	17	-0.374546	-0.991829	0.478261	1	1
PROTEIN_SERINE_THREONINE_KINASE_ACTIVITY	178	-0.209757	-0.991829	0.479087	1	1
CATION_CHANNEL_ACTIVITY	107	-0.27302	-0.989047	0.445076	1	1
SPLICEOSOME	40	-0.337581	-0.985883	0.479839	1	1
PURINE_NUCLEOTIDE_BINDING	182	-0.203976	-0.984593	0.48497	1	1
POSITIVE_REGULATION_OF_CELL_CYCLE	15	-0.341752	-0.983041	0.471215	1	1
RNA_CATABOLIC_PROCESS	22	-0.311721	-0.981647	0.456349	1	1
REPRODUCTIVE_PROCESS	132	-0.22071	-0.980532	0.470817	1	1
CELLULAR_DEFENSE_RESPONSE	52	-0.277079	-0.980429	0.488421	1	1
NEGATIVE_REGULATION_OF_CELL_PROLIFERATION	144	-0.206966	-0.975788	0.52505	1	1
NEUROLOGICAL_SYSTEM_PROCESS	318	-0.227981	-0.975441	0.481482	1	1
NEUROTRANSMITTER_RECEPTOR_ACTIVITY	44	-0.31521	-0.973863	0.488462	1	1
REGULATION_OF_RESPONSE_TO_STIMULUS	47	-0.258107	-0.973854	0.483034	1	1
PROTEIN_C_TERMINUS_BINDING	70	-0.250531	-0.97053	0.5	1	1
AMINE_BIOSYNTHETIC_PROCESS	15	-0.337549	-0.970442	0.498032	1	1
G_PROTEIN_SIGNALING_COUPLED_TO_CYCLIC_NUCLEOTIDE_SECOND_MESSENGER	96	-0.267308	-0.970315	0.483748	1	1
SYSTEM_PROCESS	489	-0.218506	-0.968862	0.50838	1	1
ACTIN_CYTOSKELETON_ORGANIZATION_AND_BIOGENESIS	92	-0.223984	-0.967749	0.491296	1	1
POSITIVE_REGULATION_OF_RESPONSE_TO_STIMULUS	33	-0.272449	-0.967583	0.497087	1	1
POSITIVE_REGULATION_OF_PHOSPHORYLATION	21	-0.299329	-0.966034	0.492986	1	1
POSITIVE_REGULATION_OF_JNK_ACTIVITY	16	-0.312078	-0.965795	0.502994	1	1
GATED_CHANNEL_ACTIVITY	108	-0.267613	-0.965672	0.479924	1	1
POSITIVE_REGULATION_OF_METABOLIC_PROCESS	202	-0.197842	-0.963743	0.551527	1	1
LIGAND_GATED_CHANNEL_ACTIVITY	34	-0.295079	-0.962073	0.512671	1	1
IMMUNE_EFFECTOR_PROCESS	32	-0.283918	-0.960566	0.49004	1	1
SYNAPTIC_TRANSMISSION	150	-0.238288	-0.960115	0.494318	1	1
TRANSCRIPTION_FACTOR_ACTIVITY	319	-0.198331	-0.956729	0.525912	1	1
BASOLATERAL_PLASMA_MEMBRANE	25	-0.290654	-0.953481	0.51992	1	1
AMINO_ACID_DERIVATIVE_METABOLIC_PROCESS	23	-0.289294	-0.953375	0.5	1	1
CELL_PROLIFERATION_GO_0008283	454	-0.183381	-0.952866	0.58891	1	1
PROTEIN_KINASE_REGULATOR_ACTIVITY	33	-0.271574	-0.951233	0.549906	1	1
RESPONSE_TO_DRUG	19	-0.308972	-0.949226	0.514507	1	1
MAPKKK_CASCADE_GO_0000165	91	-0.226012	-0.9489	0.56	1	1
IMMUNE_SYSTEM_PROCESS	293	-0.209322	-0.948044	0.532653	1	1
REGULATION_OF_CELL_CYCLE	163	-0.227485	-0.947165	0.503817	1	1
RECEPTOR_BINDING	329	-0.197168	-0.946877	0.539961	1	1
REGULATION_OF_PHOSPHORYLATION	40	-0.253641	-0.945132	0.567134	1	1
REGULATION_OF_INTRACELLULAR_TRANSPORT	23	-0.290962	-0.944799	0.513834	1	1
SEQUENCE_SPECIFIC_DNA_BINDING	54	-0.241173	-0.944057	0.545635	1	1
RESPONSE_TO_LIGHT_STIMULUS	39	-0.255941	-0.943416	0.548571	1	1
LYMPHOCYTE_ACTIVATION	53	-0.256562	-0.943032	0.544885	1	1
ECTODERM_DEVELOPMENT	73	-0.259321	-0.938264	0.521127	1	1
T_CELL_ACTIVATION	39	-0.27854	-0.937943	0.539749	1	1
CYCLIC_NUCLEOTIDE_MEDIATED_SIGNALING	98	-0.254458	-0.936087	0.533207	1	1
PEPTIDE_BINDING	79	-0.245337	-0.936082	0.531872	1	1
CYTOPLASMIC_MEMBRANE_BOUND_VESICLE	100	-0.223551	-0.933889	0.550201	1	1
NEGATIVE_REGULATION_OF_SIGNAL_TRANSDUCTION	30	-0.272312	-0.928061	0.5625	1	1
LIGAND_DEPENDENT_NUCLEAR_RECEPTOR_ACTIVITY	25	-0.28766	-0.927718	0.558712	1	1
POSITIVE_REGULATION_OF_CELLULAR_METABOLIC_PROCESS	199	-0.191164	-0.927428	0.626667	1	1
POSITIVE_REGULATION_OF_IMMUNE_SYSTEM_PROCESS	40	-0.260908	-0.927248	0.563894	1	1
NUCLEAR_HORMONE_RECEPTOR_BINDING	26	-0.293741	-0.925336	0.580583	1	1
STRUCTURAL_MOLECULE_ACTIVITY	185	-0.206244	-0.924616	0.570357	1	1
NEGATIVE_REGULATION_OF_TRANSCRIPTION_FROM_RNA_POLYMERASE_II_PROMOTER	71	-0.234594	-0.924373	0.572008	1	1
NEUROTRANSMITTER_BINDING	46	-0.298318	-0.923667	0.566406	1	1
VOLTAGE_GATED_CHANNEL_ACTIVITY	67	-0.280426	-0.923031	0.532567	1	1
GTPASE_REGULATOR_ACTIVITY	112	-0.213392	-0.91993	0.626459	1	1
GROWTH_FACTOR_ACTIVITY	48	-0.255482	-0.919929	0.561776	1	1
CYTOKINE_PRODUCTION	61	-0.237382	-0.918999	0.579051	1	1
POSITIVE_REGULATION_OF_PHOSPHATE_METABOLIC_PROCESS	23	-0.277473	-0.918262	0.558233	1	1
PEPTIDYL_AMINO_ACID_MODIFICATION	52	-0.239503	-0.918142	0.57265	1	1
NUCLEOTIDE_BINDING	194	-0.187838	-0.9176	0.68472	1	1
DNA_INTEGRITY_CHECKPOINT	21	-0.308231	-0.914887	0.56699	1	1
REGULATION_OF_PROTEIN_AMINO_ACID_PHOSPHORYLATION	22	-0.282563	-0.909735	0.575	1	1
SUBSTRATE_SPECIFIC_CHANNEL_ACTIVITY	136	-0.241171	-0.908847	0.537428	1	1
ACTIN_FILAMENT_BINDING	22	-0.293137	-0.908343	0.611002	1	1
REPRODUCTION	212	-0.191118	-0.90709	0.67167	1	1
LOCOMOTORY_BEHAVIOR	86	-0.245414	-0.906088	0.58125	1	1
METHYLTRANSFERASE_ACTIVITY	33	-0.283006	-0.905583	0.595331	1	1
PHOSPHOTRANSFERASE_ACTIVITY_ALCOHOL_GROUP_AS_ACCEPTOR	298	-0.181005	-0.905315	0.71028	1	1
LIPID_TRANSPORTER_ACTIVITY	23	-0.287679	-0.904871	0.55642	1	1
REGULATION_OF_JNK_ACTIVITY	18	-0.281851	-0.904382	0.606426	1	1
DETECTION_OF_STIMULUS	35	-0.282195	-0.903114	0.577299	1	1
MEMBRANE_BOUND_VESICLE	102	-0.215116	-0.901589	0.606	1	1
NUCLEAR_ORGANIZATION_AND_BIOGENESIS	24	-0.271159	-0.900814	0.602459	1	1
T_CELL_PROLIFERATION	16	-0.312469	-0.900071	0.597895	1	1
DNA_HELICASE_ACTIVITY	21	-0.301551	-0.897301	0.585799	1	1
ION_CHANNEL_ACTIVITY	129	-0.241677	-0.897211	0.57115	1	1
METAL_ION_TRANSMEMBRANE_TRANSPORTER_ACTIVITY	133	-0.228288	-0.89613	0.580645	1	1
CELL_PROJECTION	84	-0.214901	-0.894896	0.656126	1	1
DEVELOPMENTAL_MATURATION	18	-0.312405	-0.894585	0.581888	1	1
RESPONSE_TO_BACTERIUM	21	-0.297979	-0.893587	0.612288	1	1
VOLTAGE_GATED_POTASSIUM_CHANNEL_ACTIVITY	33	-0.307909	-0.892639	0.560158	1	1
POTASSIUM_ION_TRANSPORT	50	-0.278368	-0.890505	0.573122	1	1
CHROMOSOME	107	-0.265712	-0.888148	0.550098	1	1
REGULATION_OF_DEFENSE_RESPONSE	15	-0.313916	-0.887483	0.6	1	1
SENSORY_PERCEPTION	158	-0.220069	-0.884733	0.615955	1	1
CHROMOSOMAL_PART	83	-0.274394	-0.881978	0.565476	1	1
ISOMERASE_ACTIVITY	35	-0.259559	-0.881829	0.606178	1	1
RNA_EXPORT_FROM_NUCLEUS	18	-0.313421	-0.881196	0.594	1	1
STEROID_BIOSYNTHETIC_PROCESS	22	-0.290431	-0.878459	0.620968	1	1
GROWTH	62	-0.214583	-0.877977	0.698039	1	1
PEROXISOME_ORGANIZATION_AND_BIOGENESIS	16	-0.319478	-0.877928	0.619048	1	1
RESPONSE_TO_UV	21	-0.275306	-0.877336	0.645291	1	1
KINASE_ACTIVITY	331	-0.170751	-0.875196	0.8	1	1
ENZYME_REGULATOR_ACTIVITY	295	-0.169045	-0.875	0.835793	1	1
INORGANIC_ANION_TRANSPORT	16	-0.295156	-0.874381	0.644613	1	1
LEUKOCYTE_ACTIVATION	59	-0.232402	-0.871965	0.653689	1	1
EPIDERMIS_DEVELOPMENT	64	-0.248926	-0.871614	0.601626	1	1
CELL_CELL_SIGNALING	364	-0.197125	-0.870706	0.643678	1	1
TRANSCRIPTION_FROM_RNA_POLYMERASE_II_PROMOTER	418	-0.177062	-0.869489	0.748092	1	1
HYDRO_LYASE_ACTIVITY	27	-0.267775	-0.866338	0.655106	1	1
NUCLEOPLASM	238	-0.204929	-0.863671	0.684524	1	1
PROTEIN_HOMODIMERIZATION_ACTIVITY	109	-0.192816	-0.862318	0.757261	1	1
REGULATION_OF_NEUROTRANSMITTER_LEVELS	22	-0.278074	-0.859571	0.667925	1	1
PEPTIDE_RECEPTOR_ACTIVITY	48	-0.279729	-0.859162	0.60274	1	1
RNA_SPLICING_FACTOR_ACTIVITYTRANSESTERIFICATION_MECHANISM	18	-0.324037	-0.859055	0.631365	1	1
PHOSPHOLIPASE_ACTIVITY	36	-0.249503	-0.858396	0.660784	1	1
UBIQUITIN_LIGASE_COMPLEX	21	-0.276879	-0.85725	0.645418	1	1
REGULATION_OF_ORGANELLE_ORGANIZATION_AND_BIOGENESIS	36	-0.236282	-0.856484	0.688716	1	1
DNA_DEPENDENT_ATPASE_ACTIVITY	18	-0.315505	-0.85577	0.632812	1	1
RESPONSE_TO_VIRUS	42	-0.249669	-0.855611	0.639113	1	1
DEFENSE_RESPONSE_TO_BACTERIUM	16	-0.305902	-0.854066	0.616352	1	1
HORMONE_RECEPTOR_BINDING	27	-0.270657	-0.85405	0.662791	1	1
SECRETORY_PATHWAY	71	-0.221424	-0.853667	0.680473	1	1
TRANSCRIPTION_FACTOR_COMPLEX	79	-0.220074	-0.853401	0.729675	1	1
NUCLEOPLASM_PART	179	-0.203082	-0.85327	0.704591	1	1
SEXUAL_REPRODUCTION	108	-0.202119	-0.85121	0.740385	1	1
ATPASE_ACTIVITY_COUPLED	85	-0.203634	-0.848129	0.719466	1	1
G_PROTEIN_COUPLED_RECEPTOR_PROTEIN_SIGNALING_PATHWAY	303	-0.208956	-0.847457	0.65764	1	1
EXCITATORY_EXTRACELLULAR_LIGAND_GATED_ION_CHANNEL_ACTIVITY	19	-0.288154	-0.846537	0.669261	1	1
EXTRACELLULAR_LIGAND_GATED_ION_CHANNEL_ACTIVITY	19	-0.288154	-0.846537	0.669261	1	1
NEGATIVE_REGULATION_OF_CELLULAR_BIOSYNTHETIC_PROCESS	25	-0.25941	-0.842776	0.663424	1	1
ACTIN_POLYMERIZATION_AND_OR_DEPOLYMERIZATION	20	-0.264985	-0.842569	0.682377	1	1
CELLULAR_CARBOHYDRATE_CATABOLIC_PROCESS	21	-0.273855	-0.839651	0.667984	1	1
CARBOHYDRATE_CATABOLIC_PROCESS	21	-0.273855	-0.839651	0.667984	1	1
MEIOSIS_I	19	-0.289898	-0.838054	0.652087	1	1
MESODERM_DEVELOPMENT	22	-0.262699	-0.837236	0.690945	1	1
TIGHT_JUNCTION	22	-0.278286	-0.836352	0.662264	1	1
MUSCLE_CELL_DIFFERENTIATION	20	-0.266574	-0.836344	0.725451	1	1
INTRACELLULAR_TRANSPORT	251	-0.182519	-0.836257	0.787276	1	1
RAS_PROTEIN_SIGNAL_TRANSDUCTION	54	-0.211703	-0.83504	0.744939	1	1
REGULATION_OF_ANGIOGENESIS	24	-0.251806	-0.834907	0.697769	1	1
ADAPTIVE_IMMUNE_RESPONSE	21	-0.26389	-0.833248	0.728745	1	1
ATPASE_ACTIVITY	100	-0.197878	-0.830804	0.744318	1	1
ACTIVATION_OF_PROTEIN_KINASE_ACTIVITY	25	-0.251698	-0.829523	0.730251	1	1
SECRETION_BY_CELL	99	-0.201042	-0.826627	0.736842	1	1
DI___TRI_VALENT_INORGANIC_CATION_TRANSPORT	27	-0.262495	-0.826079	0.691089	1	1
CELL_SURFACE	64	-0.19985	-0.824926	0.80123	1	1
ADAPTIVE_IMMUNE_RESPONSE_GO_0002460	20	-0.263981	-0.824377	0.706967	1	1
REGULATION_OF_CELL_GROWTH	40	-0.224081	-0.821542	0.785425	1	1
NUCLEAR_LUMEN	327	-0.196025	-0.819544	0.715953	1	1
REGULATION_OF_GROWTH	50	-0.210906	-0.818506	0.781008	1	1
SECOND_MESSENGER_MEDIATED_SIGNALING	144	-0.204418	-0.81194	0.719231	1	1
EXOCYTOSIS	21	-0.257044	-0.810333	0.731939	1	1
ANATOMICAL_STRUCTURE_MORPHOGENESIS	332	-0.164177	-0.8084	0.900574	1	1
FEMALE_GAMETE_GENERATION	15	-0.299345	-0.808208	0.719608	1	1
CARBON_OXYGEN_LYASE_ACTIVITY	31	-0.243569	-0.807513	0.766859	1	1
G_PROTEIN_SIGNALING_ADENYLATE_CYCLASE_ACTIVATING_PATHWAY	23	-0.257822	-0.806128	0.728916	1	1
POTASSIUM_CHANNEL_ACTIVITY	44	-0.257157	-0.804264	0.682635	1	1
REGULATION_OF_SMALL_GTPASE_MEDIATED_SIGNAL_TRANSDUCTION	15	-0.279157	-0.803731	0.704724	1	1
GAMETE_GENERATION	89	-0.192609	-0.803324	0.841085	1	1
HOMEOSTASIS_OF_NUMBER_OF_CELLS	20	-0.262262	-0.80302	0.758	1	1
EXTRACELLULAR_MATRIX	90	-0.221244	-0.802119	0.699797	1	1
PROTEIN_TYROSINE_PHOSPHATASE_ACTIVITY	50	-0.215883	-0.800743	0.767967	1	1
REGULATION_OF_G_PROTEIN_COUPLED_RECEPTOR_PROTEIN_SIGNALING_PATHWAY	23	-0.261764	-0.800593	0.737769	1	1
CARBOXYLESTERASE_ACTIVITY	29	-0.245453	-0.797142	0.771429	1	1
SKELETAL_DEVELOPMENT	91	-0.205006	-0.797074	0.76998	1	1
GOLGI_ASSOCIATED_VESICLE	25	-0.258415	-0.796773	0.750487	1	1
INTERACTION_WITH_HOST	15	-0.267576	-0.796208	0.728421	1	1
NUCLEAR_TRANSPORT	79	-0.199548	-0.795671	0.790323	1	1
NUCLEOCYTOPLASMIC_TRANSPORT	79	-0.199548	-0.795671	0.790323	1	1
REGULATION_OF_IMMUNE_SYSTEM_PROCESS	54	-0.212446	-0.795158	0.783838	1	1
ANION_CHANNEL_ACTIVITY	17	-0.274706	-0.795101	0.735537	1	1
DNA_DIRECTED_RNA_POLYMERASEII_HOLOENZYME	56	-0.217463	-0.794333	0.763566	1	1
RESPONSE_TO_ABIOTIC_STIMULUS	77	-0.18698	-0.79402	0.860902	1	1
REGULATION_OF_NUCLEOCYTOPLASMIC_TRANSPORT	20	-0.253809	-0.79359	0.766	1	1
RESPONSE_TO_OTHER_ORGANISM	65	-0.212768	-0.791814	0.759519	1	1
PHOSPHOPROTEIN_PHOSPHATASE_ACTIVITY	77	-0.19127	-0.791749	0.867327	1	1
REGULATION_OF_CYCLIN_DEPENDENT_PROTEIN_KINASE_ACTIVITY	38	-0.234786	-0.791328	0.758964	1	1
ACETYLTRANSFERASE_ACTIVITY	23	-0.258909	-0.790331	0.758964	1	1
TRANSPORT_VESICLE	28	-0.243788	-0.788747	0.760349	1	1
CHLORIDE_CHANNEL_ACTIVITY	16	-0.276812	-0.787479	0.738046	1	1
NEGATIVE_REGULATION_OF_TRANSLATION	19	-0.261742	-0.78603	0.745098	1	1
VIRAL_REPRODUCTION	37	-0.20823	-0.785861	0.831643	1	1
PROTEIN_OLIGOMERIZATION	35	-0.214939	-0.784395	0.818182	1	1
POSITIVE_REGULATION_OF_CYTOKINE_BIOSYNTHETIC_PROCESS	22	-0.25668	-0.783808	0.724138	1	1
HOMEOSTATIC_PROCESS	176	-0.172179	-0.779959	0.888664	1	1
PROTEIN_POLYMERIZATION	17	-0.263172	-0.779756	0.784232	1	1
NEGATIVE_REGULATION_OF_BIOSYNTHETIC_PROCESS	26	-0.238306	-0.779448	0.77451	1	1
NUCLEOSIDE_TRIPHOSPHATASE_ACTIVITY	186	-0.16733	-0.778376	0.907021	1	1
NEGATIVE_REGULATION_OF_MULTICELLULAR_ORGANISMAL_PROCESS	26	-0.246004	-0.77776	0.772257	1	1
TRANSMEMBRANE_RECEPTOR_PROTEIN_TYROSINE_KINASE_ACTIVITY	43	-0.213244	-0.777142	0.772031	1	1
DNA_POLYMERASE_ACTIVITY	17	-0.278215	-0.776737	0.751004	1	1
STEROID_BINDING	18	-0.253027	-0.774185	0.77666	1	1
DAMAGED_DNA_BINDING	18	-0.272246	-0.774169	0.748016	1	1
REGULATION_OF_T_CELL_ACTIVATION	25	-0.245349	-0.772439	0.747412	1	1
CELL_MIGRATION	83	-0.186329	-0.771936	0.862423	1	1
CARBOHYDRATE_TRANSMEMBRANE_TRANSPORTER_ACTIVITY	15	-0.274009	-0.770357	0.765784	1	1
RHODOPSIN_LIKE_RECEPTOR_ACTIVITY	117	-0.225726	-0.76989	0.704198	1	1
PATTERN_SPECIFICATION_PROCESS	26	-0.232073	-0.769257	0.812383	1	1
JAK_STAT_CASCADE	26	-0.235107	-0.769176	0.804734	1	1
METAL_ION_TRANSPORT	99	-0.207392	-0.768505	0.751423	1	1
G_PROTEIN_COUPLED_RECEPTOR_ACTIVITY	162	-0.207636	-0.765505	0.71673	1	1
RNA_SPLICING	78	-0.230084	-0.764953	0.694915	1	1
PROTEINACEOUS_EXTRACELLULAR_MATRIX	89	-0.211774	-0.763446	0.747968	1	1
COLLAGEN	22	-0.278901	-0.760873	0.721649	1	1
NUCLEAR_CHROMOSOME	45	-0.237497	-0.759662	0.753452	1	1
CATION_TRANSPORT	127	-0.193978	-0.75713	0.810247	1	1
SMALL_GTPASE_MEDIATED_SIGNAL_TRANSDUCTION	74	-0.180423	-0.756211	0.913044	1	1
MEMBRANE_FRACTION	316	-0.159388	-0.75531	0.942197	1	1
DRUG_BINDING	15	-0.270209	-0.751657	0.791411	1	1
LYTIC_VACUOLE	56	-0.200499	-0.751535	0.83815	1	1
LYSOSOME	56	-0.200499	-0.751535	0.83815	1	1
REGULATION_OF_SECRETION	35	-0.219295	-0.750794	0.830769	1	1
GOLGI_MEMBRANE	41	-0.214383	-0.74873	0.827731	1	1
APICAL_JUNCTION_COMPLEX	25	-0.242229	-0.748287	0.772128	1	1
APICOLATERAL_PLASMA_MEMBRANE	25	-0.242229	-0.748287	0.772128	1	1
ESTABLISHMENT_AND_OR_MAINTENANCE_OF_CELL_POLARITY	19	-0.238456	-0.747006	0.816733	1	1
G_PROTEIN_SIGNALING_COUPLED_TO_IP3_SECOND_MESSENGERPHOSPHOLIPASE_C_ACTIVATING	40	-0.212983	-0.74556	0.817121	1	1
NUCLEAR_PART	490	-0.179984	-0.743974	0.816929	1	1
MONOVALENT_INORGANIC_CATION_TRANSPORT	81	-0.210171	-0.741422	0.784736	1	1
POLYSACCHARIDE_BINDING	31	-0.222199	-0.740525	0.833667	1	1
CARBOHYDRATE_TRANSPORT	17	-0.247175	-0.739964	0.808943	1	1
HYDROLASE_ACTIVITY_HYDROLYZING_O_GLYCOSYL_COMPOUNDS	31	-0.228052	-0.737437	0.815443	1	1
AMINE_RECEPTOR_ACTIVITY	31	-0.258593	-0.734653	0.771593	1	1
CELL_ACTIVATION	64	-0.194575	-0.733232	0.876543	1	1
CYTOPLASMIC_VESICLE_MEMBRANE	25	-0.229825	-0.732448	0.840551	1	1
CYTOPLASMIC_VESICLE_PART	25	-0.229825	-0.732448	0.840551	1	1
ION_HOMEOSTASIS	111	-0.178017	-0.731571	0.909278	1	1
REGULATION_OF_LYMPHOCYTE_ACTIVATION	30	-0.223027	-0.731512	0.839583	1	1
CALCIUM_INDEPENDENT_CELL_CELL_ADHESION	16	-0.270266	-0.7311	0.788955	0.998911	1
NEGATIVE_REGULATION_OF_CELL_DIFFERENTIATION	23	-0.22476	-0.731074	0.855691	0.996703	1
ACTIVATION_OF_MAPK_ACTIVITY	34	-0.199018	-0.725947	0.895146	1	1
STRUCTURAL_CONSTITUENT_OF_MUSCLE	33	-0.219817	-0.725266	0.854962	1	1
SECRETION	154	-0.163678	-0.724939	0.948207	0.99824	1
POSITIVE_REGULATION_OF_LYMPHOCYTE_ACTIVATION	21	-0.236806	-0.718299	0.828025	1	1
REGULATION_OF_TRANSPORT	56	-0.17868	-0.716228	0.920245	1	1
REGULATION_OF_CATALYTIC_ACTIVITY	239	-0.141204	-0.712653	0.998095	1	1
RESPONSE_TO_RADIATION	51	-0.183479	-0.71236	0.907372	1	1
HELICASE_ACTIVITY	46	-0.213161	-0.708901	0.839679	1	1
REGULATION_OF_PROTEIN_KINASE_ACTIVITY	134	-0.151545	-0.708463	0.980392	1	1
TRANSMEMBRANE_RECEPTOR_ACTIVITY	372	-0.163997	-0.705809	0.90297	1	1
STEROID_METABOLIC_PROCESS	67	-0.188609	-0.705384	0.908	1	1
ANION_TRANSPORT	27	-0.211526	-0.703318	0.88054	1	1
REGULATION_OF_KINASE_ACTIVITY	135	-0.149949	-0.701241	0.980354	1	1
POSITIVE_REGULATION_OF_MAP_KINASE_ACTIVITY	39	-0.18513	-0.700984	0.928433	1	1
CYTOKINE_SECRETION	15	-0.244148	-0.700775	0.854651	1	1
ION_TRANSPORT	162	-0.171683	-0.700065	0.920904	1	1
GOLGI_APPARATUS_PART	84	-0.181969	-0.698037	0.912245	1	1
CELLULAR_CATION_HOMEOSTASIS	92	-0.174392	-0.696779	0.915663	0.999893	1
DETECTION_OF_STIMULUS_INVOLVED_IN_SENSORY_PERCEPTION	15	-0.266774	-0.696095	0.819923	0.998571	1
EXTRACELLULAR_REGION	389	-0.157762	-0.695884	0.953535	0.996701	1
AMINE_BINDING	20	-0.233542	-0.694723	0.857965	0.995802	1
PHOSPHOINOSITIDE_MEDIATED_SIGNALING	43	-0.195557	-0.691249	0.891221	0.997385	1
EXTRACELLULAR_MATRIX_PART	51	-0.208535	-0.691005	0.847695	0.995566	1
REGULATION_OF_CYTOKINE_BIOSYNTHETIC_PROCESS	32	-0.206297	-0.690537	0.875752	0.993936	1
REGULATION_OF_MOLECULAR_FUNCTION	276	-0.133703	-0.686871	0.99807	0.995526	1
REGULATION_OF_TRANSFERASE_ACTIVITY	137	-0.146046	-0.681939	0.991886	0.998525	1
MRNA_METABOLIC_PROCESS	72	-0.203302	-0.677907	0.826511	1	1
CHROMATIN	28	-0.22494	-0.675122	0.828125	1	1
RECEPTOR_MEDIATED_ENDOCYTOSIS	31	-0.191639	-0.670913	0.930693	1	1
OXIDOREDUCTASE_ACTIVITY_GO_0016705	35	-0.190009	-0.663678	0.927856	1	1
CELLULAR_HOMEOSTASIS	118	-0.154984	-0.659764	0.975807	1	1
ADENYLATE_CYCLASE_ACTIVATION	17	-0.226607	-0.658895	0.904762	1	1
CYTOKINE_BIOSYNTHETIC_PROCESS	35	-0.191898	-0.656976	0.910891	1	1
NEGATIVE_REGULATION_OF_CELL_CYCLE	73	-0.154539	-0.655003	0.986641	1	1
BASEMENT_MEMBRANE	33	-0.201231	-0.652216	0.90239	1	1
SMALL_GTPASE_BINDING	26	-0.195955	-0.65183	0.942688	1	1
REGULATION_OF_PROTEIN_IMPORT_INTO_NUCLEUS	15	-0.23055	-0.650908	0.901804	1	1
PROTEIN_IMPORT_INTO_NUCLEUS	45	-0.176848	-0.64911	0.947262	1	1
MYOFIBRIL	18	-0.223151	-0.649099	0.894934	1	1
REGULATION_OF_MITOTIC_CELL_CYCLE	22	-0.213918	-0.647314	0.912525	0.999875	1
POSITIVE_REGULATION_OF_TRANSFERASE_ACTIVITY	73	-0.152614	-0.646826	0.980315	0.99827	1
REGULATION_OF_MUSCLE_CONTRACTION	18	-0.222706	-0.642185	0.916342	0.999715	1
DETECTION_OF_EXTERNAL_STIMULUS	18	-0.234302	-0.640697	0.901381	0.998817	1
NEGATIVE_REGULATION_OF_CATALYTIC_ACTIVITY	61	-0.157038	-0.639442	0.976789	0.997683	1
CELL_PROJECTION_BIOGENESIS	19	-0.20966	-0.634954	0.939759	0.9988	1
CHEMICAL_HOMEOSTASIS	135	-0.149684	-0.634425	0.979381	0.997115	1
RAS_GTPASE_ACTIVATOR_ACTIVITY	24	-0.199056	-0.634267	0.936214	0.99521	1
REGULATION_OF_MAP_KINASE_ACTIVITY	57	-0.152013	-0.634028	0.998024	0.993368	1
CYTOKINE_METABOLIC_PROCESS	36	-0.184528	-0.631756	0.94499	0.992861	1
RNA_PROCESSING	146	-0.179416	-0.629588	0.892368	0.992274	1
REGULATION_OF_PROTEIN_STABILITY	16	-0.222292	-0.625339	0.917485	0.99299	1
G1_S_TRANSITION_OF_MITOTIC_CELL_CYCLE	24	-0.213567	-0.622973	0.929435	0.992516	1
MONOOXYGENASE_ACTIVITY	28	-0.194077	-0.622961	0.947471	0.990559	1
PROTEIN_IMPORT	58	-0.157342	-0.615697	0.982283	0.992663	1
HEMATOPOIETIN_INTERFERON_CLASSD200_DOMAIN_CYTOKINE_RECEPTOR_BINDING	22	-0.218097	-0.615365	0.893788	0.990876	1
EXOPEPTIDASE_ACTIVITY	30	-0.188953	-0.613545	0.973469	0.989932	1
RESPONSE_TO_NUTRIENT_LEVELS	27	-0.185632	-0.610917	0.957529	0.989446	1
NEGATIVE_REGULATION_OF_GROWTH	37	-0.168045	-0.604151	0.974609	0.991103	1
REPLICATION_FORK	17	-0.249619	-0.60363	0.875248	0.989407	1
DNA_REPLICATION_INITIATION	15	-0.239819	-0.602276	0.891519	0.988097	1
GOLGI_VESICLE_TRANSPORT	41	-0.183511	-0.593516	0.93712	0.990121	1
POSITIVE_REGULATION_OF_PROTEIN_METABOLIC_PROCESS	63	-0.149337	-0.593508	0.983968	0.988192	1
POSITIVE_REGULATION_OF_T_CELL_ACTIVATION	19	-0.200017	-0.592719	0.950617	0.986593	1
HUMORAL_IMMUNE_RESPONSE	29	-0.187086	-0.582193	0.955078	0.989125	1
NUCLEAR_IMPORT	47	-0.155609	-0.577384	0.989754	0.989092	1
ATPASE_ACTIVITY_COUPLED_TO_TRANSMEMBRANE_MOVEMENT_OF_IONS_PHOSPHORYLATIVE_MECHANISM	18	-0.187759	-0.569259	0.978765	0.99022	1
CELL_CELL_ADHESION	70	-0.142029	-0.563361	0.992141	0.990328	1
AUXILIARY_TRANSPORT_PROTEIN_ACTIVITY	23	-0.175922	-0.557868	0.96139	0.990106	1
GTPASE_BINDING	27	-0.166257	-0.557737	0.994	0.988244	1
G1_PHASE	15	-0.19914	-0.555677	0.968165	0.987026	1
BIOGENIC_AMINE_METABOLIC_PROCESS	16	-0.185784	-0.542446	0.978805	0.988753	1
LIPID_TRANSPORT	27	-0.160775	-0.516872	0.985138	0.992516	1
MRNA_BINDING	18	-0.182864	-0.509213	0.97076	0.991985	1
POSITIVE_REGULATION_OF_TRANSLATION	29	-0.153018	-0.499788	0.979508	0.991709	1

## Sheet: S10_cgp_pc5_pos
Supplementary Table: Enrichment of GO Biological Processes calculated using GSEA against principle components of the fully imputed drug sensitivity matrix.
Note: High values of pc5 imply multi-drug SENSITIVITY. Thus, the negative enrichment scores for these gene sets implies that high expression of these genes is associated with multi-drug resistance.
Spearman correlation of pc5 and median drug sensitivity = 0.005; P = 0.88
Abbreviations: ES, Enrichment Score; NES, Normalized Enrichment Score; NOM p-value, Nominal P-value (identified by label permutation); FDR, False Discovery Rate; FWER, Family-wise Error Rate.
MSigDB GeneSet: c5.all.v4.0.symbols
GO Term	SIZE	ES	NES	NOM P-val	FDR q-val	FWER p-val
POSITIVE_REGULATION_OF_I_KAPPAB_KINASE_NF_KAPPAB_CASCADE	71	0.519057	1.8646	0.00773694	0.969508	0.441
MITOCHONDRION_ORGANIZATION_AND_BIOGENESIS	40	0.529736	1.83395	0.00198807	0.687405	0.544
REGULATION_OF_I_KAPPAB_KINASE_NF_KAPPAB_CASCADE	76	0.506421	1.83214	0.00795229	0.468108	0.549
MITOCHONDRIAL_MATRIX	34	0.608694	1.82417	0.00956023	0.378702	0.573
MITOCHONDRIAL_LUMEN	34	0.608694	1.82417	0.00956023	0.302962	0.573
I_KAPPAB_KINASE_NF_KAPPAB_CASCADE	91	0.472656	1.77694	0.00572519	0.410414	0.721
NUCLEOLAR_PART	17	0.713421	1.77156	0.00819672	0.369389	0.74
OXIDOREDUCTASE_ACTIVITY_ACTING_ON_NADH_OR_NADPH	24	0.555492	1.75188	0.0161943	0.387699	0.794
MITOCHONDRIAL_PART	116	0.48765	1.71038	0.0158103	0.495029	0.876
MITOCHONDRIAL_INNER_MEMBRANE	57	0.537407	1.69094	0.0194175	0.518437	0.902
COFACTOR_METABOLIC_PROCESS	46	0.520758	1.66902	0.0232108	0.560656	0.933
PROTEIN_AMINO_ACID_LIPIDATION	20	0.58489	1.6633	0.019685	0.539465	0.941
RIBOSOME	23	0.576449	1.6583	0.0426357	0.516066	0.945
LIPOPROTEIN_BIOSYNTHETIC_PROCESS	22	0.552535	1.63641	0.0258964	0.564611	0.968
MITOCHONDRIAL_ENVELOPE	83	0.471257	1.63203	0.037182	0.543482	0.969
PROTEOLYSIS	168	0.359449	1.62957	0.00574713	0.518048	0.97
FATTY_ACID_OXIDATION	16	0.577698	1.62576	0.0283401	0.501271	0.974
POSITIVE_REGULATION_OF_SIGNAL_TRANSDUCTION	101	0.41516	1.62347	0.0134875	0.481099	0.976
ORGANELLE_INNER_MEMBRANE	64	0.498916	1.621	0.0433925	0.463398	0.976
MITOCHONDRIAL_MEMBRANE	72	0.478817	1.61324	0.0510806	0.465732	0.978
MITOCHONDRIAL_RESPIRATORY_CHAIN	21	0.604356	1.61071	0.0531496	0.450521	0.979
MITOCHONDRION	275	0.403388	1.59659	0.0291262	0.474461	0.985
LIPOPROTEIN_METABOLIC_PROCESS	29	0.485523	1.59423	0.0264766	0.461334	0.985
MITOCHONDRIAL_MEMBRANE_PART	45	0.522477	1.57675	0.0708661	0.50087	0.989
HYDROLASE_ACTIVITY_ACTING_ON_CARBON_NITROGEN_NOT_PEPTIDEBONDSIN_CYCLIC_AMIDINES	15	0.551937	1.53199	0.045977	0.646977	0.995
CELLULAR_RESPIRATION	16	0.61403	1.53046	0.0807692	0.62783	0.995
COENZYME_METABOLIC_PROCESS	31	0.493792	1.51065	0.0789474	0.687597	1
SULFUR_METABOLIC_PROCESS	29	0.455148	1.50344	0.0676983	0.694293	1
AMINO_ACID_METABOLIC_PROCESS	72	0.389174	1.49421	0.0498008	0.7116	1
ELECTRON_TRANSPORT_GO_0006118	48	0.40891	1.49387	0.0431211	0.689243	1
ORGANELLE_MEMBRANE	260	0.35117	1.47964	0.0315582	0.728566	1
TRANSFERASE_ACTIVITY_TRANSFERRING_HEXOSYL_GROUPS	70	0.370814	1.4384	0.0678295	0.902738	1
ORGANELLE_ENVELOPE	147	0.372987	1.43804	0.0826772	0.877142	1
ENVELOPE	147	0.372987	1.43804	0.0826772	0.851343	1
TRNA_METABOLIC_PROCESS	16	0.573237	1.43474	0.12326	0.843437	1
TRANSFERASE_ACTIVITY_TRANSFERRING_GLYCOSYL_GROUPS	97	0.336686	1.43426	0.0389864	0.822768	1
PHOSPHOINOSITIDE_BIOSYNTHETIC_PROCESS	21	0.495034	1.41444	0.109562	0.894449	1
MITOCHONDRIAL_TRANSPORT	18	0.4845	1.41325	0.0936255	0.876573	1
INTRINSIC_TO_ENDOPLASMIC_RETICULUM_MEMBRANE	19	0.483171	1.40826	0.0945946	0.878062	1
INTEGRAL_TO_ENDOPLASMIC_RETICULUM_MEMBRANE	19	0.483171	1.40826	0.0945946	0.856111	1
TRANSFERASE_ACTIVITY_TRANSFERRING_ALKYL_OR_ARYLOTHER_THAN_METHYLGROUPS	23	0.444114	1.40813	0.0847108	0.835697	1
PROTEASOME_COMPLEX	21	0.5464	1.40088	0.135628	0.850026	1
HYDROGEN_ION_TRANSMEMBRANE_TRANSPORTER_ACTIVITY	25	0.444085	1.39935	0.105051	0.836991	1
ENDOPLASMIC_RETICULUM_PART	84	0.375629	1.38267	0.111321	0.892936	1
CYSTEINE_TYPE_PEPTIDASE_ACTIVITY	49	0.352906	1.38105	0.0562016	0.880239	1
ENDOPEPTIDASE_ACTIVITY	105	0.306199	1.36602	0.0583501	0.931674	1
CYTOKINE_BINDING	43	0.393448	1.36492	0.0964083	0.917065	1
NITROGEN_COMPOUND_CATABOLIC_PROCESS	28	0.414711	1.36344	0.125761	0.905279	1
CELL_STRUCTURE_DISASSEMBLY_DURING_APOPTOSIS	17	0.463913	1.35209	0.115768	0.940239	1
AMINO_ACID_TRANSMEMBRANE_TRANSPORTER_ACTIVITY	29	0.406504	1.34963	0.126761	0.93335	1
GLYCEROPHOSPHOLIPID_BIOSYNTHETIC_PROCESS	27	0.430505	1.3419	0.134146	0.950708	1
L_AMINO_ACID_TRANSMEMBRANE_TRANSPORTER_ACTIVITY	17	0.444514	1.3341	0.144016	0.968678	1
NUCLEOTIDE_METABOLIC_PROCESS	37	0.367063	1.31946	0.127701	1	1
STRUCTURAL_CONSTITUENT_OF_RIBOSOME	34	0.536598	1.31848	0.218075	1	1
PHOSPHOINOSITIDE_BINDING	16	0.438072	1.31525	0.10559	1	1
RUFFLE	23	0.425842	1.31424	0.142035	0.993312	1
AMINO_ACID_TRANSPORT	25	0.417715	1.31166	0.138947	0.988045	1
OXIDOREDUCTASE_ACTIVITY	262	0.299284	1.30592	0.120968	0.997797	1
HETEROCYCLE_METABOLIC_PROCESS	25	0.419663	1.30189	0.125506	1	1
VESICULAR_FRACTION	39	0.370001	1.29168	0.149897	1	1
MICROSOME	39	0.370001	1.29168	0.149897	1	1
RIBONUCLEASE_ACTIVITY	22	0.432765	1.29137	0.183752	0.999465	1
REGULATION_OF_SIGNAL_TRANSDUCTION	175	0.282058	1.29068	0.0954199	0.986736	1
TRANSFERASE_ACTIVITY_TRANSFERRING_GROUPS_OTHER_THAN_AMINO_ACYL_GROUPS	43	0.362474	1.28833	0.114228	0.982082	1
ORGANIC_ACID_METABOLIC_PROCESS	162	0.297449	1.28456	0.110895	0.984781	1
ER_GOLGI_INTERMEDIATE_COMPARTMENT	21	0.483098	1.28076	0.207939	0.986907	1
ANTI_APOPTOSIS	104	0.317863	1.27833	0.129771	0.983462	1
ELECTRON_CARRIER_ACTIVITY	74	0.338334	1.27795	0.154902	0.970785	1
APOPTOTIC_PROGRAM	53	0.327697	1.27615	0.0946502	0.964694	1
ENDOPLASMIC_RETICULUM_MEMBRANE	73	0.347633	1.27078	0.179537	0.974229	1
PHOSPHOINOSITIDE_METABOLIC_PROCESS	27	0.39354	1.27017	0.172345	0.963125	1
NUCLEAR_ENVELOPE_ENDOPLASMIC_RETICULUM_NETWORK	82	0.335437	1.26668	0.16129	0.965183	1
AMINO_ACID_CATABOLIC_PROCESS	24	0.396738	1.26433	0.178715	0.961725	1
NITROGEN_COMPOUND_METABOLIC_PROCESS	141	0.289437	1.26154	0.112224	0.960562	1
NEGATIVE_REGULATION_OF_APOPTOSIS	131	0.296133	1.26126	0.109827	0.949182	1
NEGATIVE_REGULATION_OF_PROGRAMMED_CELL_DEATH	132	0.295142	1.25982	0.10728	0.943033	1
CARBOXYLIC_ACID_METABOLIC_PROCESS	160	0.291729	1.25609	0.124506	0.946568	1
CELLULAR_CATABOLIC_PROCESS	188	0.271717	1.24183	0.105477	0.99756	1
PHOSPHOLIPID_BINDING	38	0.332777	1.24027	0.148148	0.991753	1
ACTIVATION_OF_NF_KAPPAB_TRANSCRIPTION_FACTOR	15	0.424359	1.23905	0.180498	0.984685	1
ENDOPLASMIC_RETICULUM	243	0.293717	1.23791	0.159615	0.977666	1
MACROMOLECULE_BIOSYNTHETIC_PROCESS	240	0.269944	1.23721	0.132554	0.968798	1
CELLULAR_COMPONENT_DISASSEMBLY	31	0.363223	1.22918	0.188825	0.992152	1
CYSTEINE_TYPE_ENDOPEPTIDASE_ACTIVITY	36	0.333966	1.2244	0.193487	1	1
AMINE_CATABOLIC_PROCESS	26	0.373907	1.22198	0.207392	0.99999	1
TRANSFERASE_ACTIVITY_TRANSFERRING_PENTOSYL_GROUPS	19	0.395626	1.21859	0.220619	1	1
CATABOLIC_PROCESS	199	0.260694	1.2176	0.12549	0.995927	1
PEPTIDASE_ACTIVITY	161	0.260041	1.21712	0.136929	0.986662	1
INORGANIC_CATION_TRANSMEMBRANE_TRANSPORTER_ACTIVITY	54	0.318478	1.21494	0.180723	0.984499	1
DNA_DAMAGE_RESPONSESIGNAL_TRANSDUCTION	32	0.345669	1.21437	0.171134	0.975901	1
HEPARIN_BINDING	19	0.400821	1.214	0.220648	0.966562	1
SECONDARY_METABOLIC_PROCESS	22	0.405303	1.20459	0.231225	0.994892	1
AMINO_ACID_AND_DERIVATIVE_METABOLIC_PROCESS	95	0.289996	1.20126	0.182711	0.998578	1
COFACTOR_BIOSYNTHETIC_PROCESS	21	0.420685	1.20106	0.252896	0.988994	1
HYDROLASE_ACTIVITY_ACTING_ON_ESTER_BONDS	238	0.238134	1.19596	0.0918367	0.99974	1
UNFOLDED_PROTEIN_BINDING	40	0.353765	1.19558	0.240964	0.990792	1
CARBOHYDRATE_KINASE_ACTIVITY	15	0.420632	1.19557	0.243461	0.980628	1
AMINE_METABOLIC_PROCESS	128	0.274247	1.19155	0.177291	0.987398	1
EXONUCLEASE_ACTIVITY	16	0.432055	1.18965	0.257426	0.985069	1
CALCIUM_ION_BINDING	93	0.282005	1.18573	0.2	0.991189	1
INDUCTION_OF_APOPTOSIS_BY_INTRACELLULAR_SIGNALS	22	0.364844	1.18288	0.2334	0.993153	1
DI___TRI_VALENT_INORGANIC_CATION_TRANSMEMBRANE_TRANSPORTER_ACTIVITY	21	0.362219	1.16848	0.23327	1	1
RHYTHMIC_PROCESS	22	0.355741	1.16793	0.227006	1	1
OUTER_MEMBRANE	21	0.360673	1.16295	0.246914	1	1
PORE_COMPLEX	32	0.39017	1.15864	0.311663	1	1
GENERATION_OF_PRECURSOR_METABOLITES_AND_ENERGY	117	0.266286	1.15058	0.22664	1	1
PROTEIN_KINASE_CASCADE	244	0.243457	1.14916	0.215415	1	1
RESPONSE_TO_STRESS	456	0.220262	1.14732	0.143451	1	1
HYDROLASE_ACTIVITY_ACTING_ON_CARBON_NITROGEN_NOT_PEPTIDEBONDS	39	0.311411	1.14485	0.245545	1	1
APOPTOSIS_GO	381	0.224084	1.14302	0.161355	1	1
TRANSFERASE_ACTIVITY_TRANSFERRING_ACYL_GROUPS	51	0.306701	1.1418	0.249004	1	1
PROGRAMMED_CELL_DEATH	382	0.223817	1.14167	0.152778	1	1
CELLULAR_PROTEIN_CATABOLIC_PROCESS	51	0.338217	1.1404	0.293069	1	1
GTP_BINDING	41	0.310937	1.13739	0.260956	1	1
GUANYL_NUCLEOTIDE_BINDING	41	0.310937	1.13739	0.260956	1	1
AMINO_SUGAR_METABOLIC_PROCESS	16	0.387439	1.13686	0.276392	1	1
ION_BINDING	239	0.226861	1.13632	0.184959	1	1
RIBOSOME_BIOGENESIS_AND_ASSEMBLY	15	0.489409	1.13588	0.377778	1	1
NEGATIVE_REGULATION_OF_DEVELOPMENTAL_PROCESS	172	0.245898	1.13349	0.205374	1	1
BIOSYNTHETIC_PROCESS	374	0.233972	1.13233	0.208171	1	1
LIGASE_ACTIVITY	82	0.300622	1.13044	0.284294	1	1
DNA_CATABOLIC_PROCESS	20	0.37462	1.12891	0.296593	1	1
FATTY_ACID_METABOLIC_PROCESS	55	0.299046	1.1284	0.267207	1	1
REGULATION_OF_APOPTOSIS	301	0.228741	1.12686	0.2	1	1
POSITIVE_REGULATION_OF_CELL_PROLIFERATION	129	0.252488	1.12498	0.234469	1	1
CYTOSOL	170	0.237373	1.12421	0.207767	1	1
REGULATION_OF_PROGRAMMED_CELL_DEATH	302	0.228351	1.12372	0.207317	1	1
PHOSPHORIC_MONOESTER_HYDROLASE_ACTIVITY	104	0.254458	1.12343	0.238776	0.994034	1
CATION_BINDING	192	0.231133	1.12336	0.203666	0.986526	1
ENERGY_DERIVATION_BY_OXIDATION_OF_ORGANIC_COMPOUNDS	34	0.329884	1.11603	0.326087	1	1
RECEPTOR_SIGNALING_PROTEIN_SERINE_THREONINE_KINASE_ACTIVITY	31	0.313724	1.11597	0.289628	0.999954	1
SERINE_TYPE_ENDOPEPTIDASE_ACTIVITY	37	0.324758	1.11526	0.303983	0.994954	1
POSITIVE_REGULATION_OF_TRANSCRIPTION_FROM_RNA_POLYMERASE_II_PROMOTER	58	0.279908	1.11159	0.289421	1	1
DOUBLE_STRAND_BREAK_REPAIR	21	0.398811	1.11048	0.351779	0.998567	1
HEMATOPOIETIN_INTERFERON_CLASSD200_DOMAIN_CYTOKINE_RECEPTOR_ACTIVITY	30	0.345657	1.10698	0.322772	1	1
RESPONSE_TO_OXIDATIVE_STRESS	39	0.309488	1.10641	0.293307	0.998968	1
HEMOSTASIS	44	0.311741	1.10095	0.311741	1	1
NUCLEAR_PORE	29	0.398299	1.09985	0.376699	1	1
TRANSLATION	120	0.284415	1.09476	0.325956	1	1
REGULATION_OF_DEVELOPMENTAL_PROCESS	378	0.210198	1.09386	0.219316	1	1
NEGATIVE_REGULATION_OF_CELL_ADHESION	16	0.368795	1.09344	0.366397	1	1
INTRACELLULAR_PROTEIN_TRANSPORT	129	0.250182	1.09223	0.293307	1	1
REGULATION_OF_BODY_FLUID_LEVELS	53	0.293805	1.09123	0.314516	1	1
NUCLEOBASENUCLEOSIDE_AND_NUCLEOTIDE_METABOLIC_PROCESS	45	0.300456	1.09055	0.326044	1	1
LIPID_RAFT	24	0.351265	1.09006	0.339216	0.996767	1
NUCLEAR_MEMBRANE	46	0.340556	1.08823	0.358268	0.996984	1
PROTEIN_FOLDING	54	0.304671	1.08069	0.360396	1	1
PHOSPHORIC_ESTER_HYDROLASE_ACTIVITY	139	0.230007	1.07709	0.312245	1	1
ANGIOGENESIS	44	0.285873	1.07676	0.330206	1	1
RESPONSE_TO_WOUNDING	170	0.25588	1.07648	0.344064	1	1
PROTEIN_CATABOLIC_PROCESS	60	0.30426	1.07602	0.372277	1	1
VASCULATURE_DEVELOPMENT	50	0.282942	1.07429	0.323755	1	1
MONOVALENT_INORGANIC_CATION_TRANSMEMBRANE_TRANSPORTER_ACTIVITY	31	0.325844	1.07389	0.36701	1	1
ATP_DEPENDENT_RNA_HELICASE_ACTIVITY	16	0.398374	1.07223	0.391393	1	1
MONOCARBOXYLIC_ACID_METABOLIC_PROCESS	77	0.269377	1.06625	0.371663	1	1
DNA_DIRECTED_RNA_POLYMERASE_COMPLEX	16	0.375909	1.06578	0.371769	1	1
RNA_POLYMERASE_COMPLEX	16	0.375909	1.06578	0.371769	1	1
NUCLEAR_DNA_DIRECTED_RNA_POLYMERASE_COMPLEX	16	0.375909	1.06578	0.371769	1	1
ENDOMEMBRANE_SYSTEM	194	0.250725	1.0629	0.356299	1	1
INFLAMMATORY_RESPONSE	116	0.267565	1.06134	0.366	1	1
INDUCTION_OF_APOPTOSIS_BY_EXTRACELLULAR_SIGNALS	25	0.31402	1.05462	0.366053	1	1
BLOOD_COAGULATION	39	0.308565	1.05408	0.364729	1	1
COAGULATION	39	0.308565	1.05408	0.364729	1	1
ORGANELLE_OUTER_MEMBRANE	20	0.332723	1.05037	0.382413	1	1
PHAGOCYTOSIS	15	0.368856	1.05031	0.389002	1	1
CELLULAR_BIOSYNTHETIC_PROCESS	246	0.234676	1.04971	0.344196	1	1
TRANSITION_METAL_ION_BINDING	101	0.234804	1.04793	0.346473	1	1
PROTEIN_COMPLEX_ASSEMBLY	154	0.220242	1.04671	0.354298	1	1
NEURON_APOPTOSIS	15	0.352761	1.04596	0.40535	1	1
CARBOHYDRATE_BIOSYNTHETIC_PROCESS	37	0.289363	1.04406	0.377016	1	1
ORGANIC_ACID_TRANSMEMBRANE_TRANSPORTER_ACTIVITY	44	0.292566	1.04259	0.386318	1	1
CARBOXYLIC_ACID_TRANSMEMBRANE_TRANSPORTER_ACTIVITY	44	0.292566	1.04259	0.386318	0.99842	1
AROMATIC_COMPOUND_METABOLIC_PROCESS	26	0.327771	1.04201	0.389222	0.99461	1
COFACTOR_BINDING	20	0.338014	1.04024	0.394251	0.995113	1
PHOSPHOLIPID_BIOSYNTHETIC_PROCESS	35	0.303764	1.03902	0.385246	0.993645	1
GLYCEROPHOSPHOLIPID_METABOLIC_PROCESS	40	0.288724	1.03792	0.387674	0.992071	1
SERINE_TYPE_PEPTIDASE_ACTIVITY	41	0.29177	1.03266	0.404211	1	1
REGULATION_OF_CELL_ADHESION	32	0.303553	1.0317	0.398374	1	1
COATED_VESICLE_MEMBRANE	15	0.370339	1.03075	0.390963	1	1
REGULATION_OF_TRANSCRIPTION_FACTOR_ACTIVITY	30	0.289795	1.02974	0.407708	0.99787	1
WOUND_HEALING	47	0.28848	1.02936	0.409274	0.993798	1
CELLULAR_PROTEIN_COMPLEX_ASSEMBLY	29	0.299654	1.02796	0.428571	0.993101	1
POSITIVE_REGULATION_OF_TRANSCRIPTION_FACTOR_ACTIVITY	17	0.334967	1.02473	0.448771	0.999097	1
LEUKOCYTE_MIGRATION	15	0.359202	1.02275	0.411654	1	1
NUCLEOTIDYLTRANSFERASE_ACTIVITY	41	0.299264	1.02115	0.419608	1	1
PROTEIN_TRANSPORT	140	0.230514	1.02097	0.403922	0.995592	1
POSITIVE_REGULATION_OF_DNA_BINDING	19	0.327661	1.02086	0.42161	0.990648	1
TRANSLATION_INITIATION_FACTOR_ACTIVITY	18	0.39582	1.01524	0.454545	1	1
MAINTENANCE_OF_LOCALIZATION	20	0.32322	1.01509	0.416499	0.999556	1
PROTEIN_LOCALIZATION	185	0.216475	1.01336	0.414141	1	1
POSITIVE_REGULATION_OF_TRANSPORT	18	0.328004	1.01159	0.424362	1	1
PROTEIN_MODIFICATION_BY_SMALL_PROTEIN_CONJUGATION	36	0.311336	1.00617	0.453465	1	1
INTEGRIN_COMPLEX	15	0.362131	1.00395	0.439453	1	1
PIGMENT_METABOLIC_PROCESS	17	0.367974	1.0024	0.467742	1	1
AMINE_TRANSPORT	35	0.293164	1.00069	0.469854	1	1
POSITIVE_REGULATION_OF_HYDROLASE_ACTIVITY	48	0.248532	0.999592	0.440426	1	1
MACROMOLECULE_CATABOLIC_PROCESS	122	0.234221	0.996348	0.440154	1	1
LEADING_EDGE	36	0.281761	0.99444	0.460194	1	1
ORGANIC_ACID_TRANSPORT	40	0.284025	0.993389	0.465164	1	1
CARBOXYLIC_ACID_TRANSPORT	40	0.284025	0.993389	0.465164	1	1
TRANSLATION_REGULATOR_ACTIVITY	26	0.346927	0.990229	0.470588	1	1
POSITIVE_REGULATION_OF_BINDING	20	0.312128	0.988771	0.466805	1	1
RESPONSE_TO_CHEMICAL_STIMULUS	264	0.204656	0.987196	0.49	1	1
METALLOPEPTIDASE_ACTIVITY	47	0.263917	0.986637	0.478261	1	1
TRANSMEMBRANE_RECEPTOR_PROTEIN_SERINE_THREONINE_KINASE_SIGNALING_PATHWAY	41	0.2747	0.986205	0.485537	1	1
SOLUBLE_FRACTION	150	0.214114	0.98451	0.483403	1	1
CELLULAR_LIPID_CATABOLIC_PROCESS	30	0.289021	0.983651	0.483301	1	1
ANATOMICAL_STRUCTURE_FORMATION	52	0.25403	0.979371	0.463654	1	1
TRANSCRIPTION_FROM_RNA_POLYMERASE_III_PROMOTER	18	0.330038	0.978459	0.447368	1	1
ESTABLISHMENT_OF_PROTEIN_LOCALIZATION	167	0.212918	0.978009	0.486056	1	1
ACTIVE_TRANSMEMBRANE_TRANSPORTER_ACTIVITY	116	0.228528	0.977057	0.514113	1	1
TRANSLATION_FACTOR_ACTIVITY_NUCLEIC_ACID_BINDING	25	0.349911	0.97664	0.487603	1	1
REGULATION_OF_BINDING	46	0.254631	0.974825	0.502058	1	1
ATP_DEPENDENT_HELICASE_ACTIVITY	23	0.334558	0.974749	0.488095	1	1
CHEMOKINE_RECEPTOR_BINDING	37	0.307728	0.972946	0.4875	1	1
DEPHOSPHORYLATION	65	0.232736	0.972769	0.511579	1	1
PROTEASE_INHIBITOR_ACTIVITY	39	0.289667	0.971832	0.471173	1	1
CHEMOKINE_ACTIVITY	36	0.30785	0.971299	0.497908	1	1
RECEPTOR_COMPLEX	47	0.269935	0.969534	0.486762	1	1
SERINE_HYDROLASE_ACTIVITY	42	0.271599	0.968083	0.503131	1	1
LIGASE_ACTIVITY_FORMING_CARBON_NITROGEN_BONDS	58	0.265331	0.968071	0.497959	0.997382	1
NUCLEAR_MEMBRANE_PART	40	0.311105	0.967313	0.479612	0.995236	1
MEMBRANE_LIPID_METABOLIC_PROCESS	85	0.230831	0.966967	0.489754	0.991774	1
NUCLEASE_ACTIVITY	48	0.268134	0.966849	0.496047	0.987719	1
REGULATION_OF_DNA_BINDING	37	0.262587	0.964368	0.531828	0.990506	1
CELLULAR_MACROMOLECULE_CATABOLIC_PROCESS	94	0.234292	0.964308	0.516315	0.986321	1
NEGATIVE_REGULATION_OF_CELLULAR_PROTEIN_METABOLIC_PROCESS	41	0.258152	0.963724	0.502024	0.983885	1
INTRAMOLECULAR_OXIDOREDUCTASE_ACTIVITY	19	0.332558	0.962447	0.492032	0.983602	1
PATTERN_BINDING	38	0.276975	0.960749	0.51417	0.984257	1
LIPID_METABOLIC_PROCESS	284	0.20517	0.959439	0.526539	0.983963	1
CELLULAR_LIPID_METABOLIC_PROCESS	220	0.209465	0.958059	0.527083	0.983828	1
RESPONSE_TO_TEMPERATURE_STIMULUS	16	0.321152	0.956722	0.51434	0.983573	1
CELL_MATRIX_ADHESION	36	0.259007	0.955688	0.52	0.982231	1
GROWTH_FACTOR_BINDING	31	0.277452	0.954125	0.525896	0.983027	1
G_PROTEIN_COUPLED_RECEPTOR_BINDING	42	0.281036	0.949881	0.521649	0.991699	1
PROTEOGLYCAN_METABOLIC_PROCESS	15	0.348299	0.943629	0.504032	1	1
CELL_SUBSTRATE_ADHESION	37	0.252927	0.940885	0.541667	1	1
INTERLEUKIN_RECEPTOR_ACTIVITY	18	0.332291	0.940613	0.521318	1	1
MACROMOLECULE_LOCALIZATION	204	0.200267	0.939667	0.57582	1	1
NUCLEAR_BODY	25	0.288947	0.939222	0.529644	1	1
ENDONUCLEASE_ACTIVITY	22	0.301211	0.939168	0.522682	0.998098	1
ENDOSOME_TRANSPORT	22	0.306791	0.938643	0.503984	0.995565	1
LIPID_CATABOLIC_PROCESS	33	0.26913	0.937601	0.562992	0.994655	1
NEGATIVE_REGULATION_OF_CELL_MIGRATION	15	0.326092	0.937383	0.529528	0.991301	1
NEGATIVE_REGULATION_OF_PROTEIN_METABOLIC_PROCESS	44	0.244103	0.933945	0.584711	0.997199	1
PROTEIN_BINDING_BRIDGING	56	0.24077	0.932585	0.561475	0.997128	1
PROTEIN_AMINO_ACID_DEPHOSPHORYLATION	58	0.230241	0.930721	0.583851	0.998366	1
RNA_DEPENDENT_ATPASE_ACTIVITY	17	0.341016	0.929814	0.534447	0.997014	1
ZINC_ION_BINDING	81	0.218273	0.929281	0.596674	0.994556	1
MEMBRANE_ORGANIZATION_AND_BIOGENESIS	122	0.207062	0.928726	0.598326	0.992344	1
REGULATION_OF_HYDROLASE_ACTIVITY	67	0.219124	0.927344	0.600418	0.992501	1
PROTEIN_HETERODIMERIZATION_ACTIVITY	71	0.230536	0.923864	0.570858	0.998638	1
NUCLEOTIDE_BIOSYNTHETIC_PROCESS	17	0.315168	0.923767	0.565302	0.994993	1
MEMBRANE_LIPID_BIOSYNTHETIC_PROCESS	40	0.256264	0.922066	0.570577	0.995886	1
VACUOLE	63	0.24372	0.921695	0.564155	0.992996	1
OXIDOREDUCTASE_ACTIVITY_ACTING_ON_THE_CH_CH_GROUP_OF_DONORS	22	0.311715	0.921451	0.548902	0.989768	1
POSITIVE_REGULATION_OF_TRANSCRIPTIONDNA_DEPENDENT	105	0.2152	0.9198	0.6	0.990547	1
BIOPOLYMER_CATABOLIC_PROCESS	105	0.225988	0.918172	0.56699	0.991175	1
AMINE_TRANSMEMBRANE_TRANSPORTER_ACTIVITY	39	0.26517	0.913315	0.590336	1	1
PIGMENT_BIOSYNTHETIC_PROCESS	16	0.33826	0.91172	0.562	1	1
TRANSFORMING_GROWTH_FACTOR_BETA_RECEPTOR_SIGNALING_PATHWAY	33	0.263592	0.911367	0.561886	0.999343	1
RESPONSE_TO_ENDOGENOUS_STIMULUS	175	0.210604	0.910733	0.547475	0.997415	1
PROTEIN_DIMERIZATION_ACTIVITY	165	0.191488	0.910465	0.690196	0.994399	1
INTEGRAL_TO_ORGANELLE_MEMBRANE	42	0.260413	0.901796	0.592369	1	1
POSITIVE_REGULATION_OF_RNA_METABOLIC_PROCESS	107	0.209034	0.900174	0.634096	1	1
SYMPORTER_ACTIVITY	30	0.273776	0.897496	0.594	1	1
CELLULAR_CARBOHYDRATE_METABOLIC_PROCESS	106	0.208026	0.895568	0.658252	1	1
LIPID_BINDING	74	0.217047	0.895518	0.651546	1	1
REGULATION_OF_CELLULAR_PROTEIN_METABOLIC_PROCESS	134	0.19762	0.895266	0.683908	1	1
NUCLEOBASENUCLEOSIDENUCLEOTIDE_KINASE_ACTIVITY	23	0.279319	0.894888	0.607921	1	1
REGULATION_OF_BLOOD_PRESSURE	21	0.291335	0.892455	0.590457	1	1
REGULATION_OF_TRANSLATION	72	0.216134	0.891202	0.628846	1	1
SECONDARY_ACTIVE_TRANSMEMBRANE_TRANSPORTER_ACTIVITY	46	0.244577	0.888129	0.610101	1	1
ENZYME_INHIBITOR_ACTIVITY	113	0.196606	0.888032	0.690763	1	1
RNA_BINDING	192	0.233929	0.887072	0.577778	1	1
RESPONSE_TO_DNA_DAMAGE_STIMULUS	147	0.218416	0.883537	0.60499	1	1
IDENTICAL_PROTEIN_BINDING	256	0.174437	0.879613	0.776842	1	1
LIPASE_ACTIVITY	43	0.250447	0.877112	0.642127	1	1
DEOXYRIBONUCLEASE_ACTIVITY	21	0.282559	0.875783	0.632576	1	1
RIBONUCLEOPROTEIN_COMPLEX	112	0.252288	0.875616	0.582661	1	1
RNA_SPLICINGVIA_TRANSESTERIFICATION_REACTIONS	29	0.292522	0.875504	0.61523	1	1
ATPASE_ACTIVITY_COUPLED_TO_TRANSMEMBRANE_MOVEMENT_OF_IONS	22	0.2721	0.873395	0.647541	1	1
GLYCOPROTEIN_BIOSYNTHETIC_PROCESS	68	0.224401	0.870261	0.664107	1	1
MAGNESIUM_ION_BINDING	49	0.225473	0.869063	0.692157	1	1
SPHINGOLIPID_METABOLIC_PROCESS	22	0.271877	0.868228	0.671937	1	1
OXIDOREDUCTASE_ACTIVITY_ACTING_ON_CH_OH_GROUP_OF_DONORS	54	0.244553	0.867901	0.616466	1	1
GLYCOPROTEIN_METABOLIC_PROCESS	83	0.214289	0.866362	0.669246	1	1
DNA_METABOLIC_PROCESS	233	0.216267	0.865373	0.644898	1	1
REGULATION_OF_TRANSLATIONAL_INITIATION	20	0.333541	0.865243	0.625743	1	1
REGULATION_OF_CELL_PROLIFERATION	273	0.17288	0.86384	0.814516	1	1
CYTOKINE_AND_CHEMOKINE_MEDIATED_SIGNALING_PATHWAY	18	0.293502	0.863115	0.629703	1	1
REGULATION_OF_DNA_METABOLIC_PROCESS	39	0.258857	0.862495	0.63473	1	1
GLYCOSAMINOGLYCAN_BINDING	29	0.255692	0.862112	0.650485	1	1
RESPONSE_TO_EXTERNAL_STIMULUS	276	0.194685	0.861988	0.690722	1	1
PHOSPHOLIPID_METABOLIC_PROCESS	64	0.214551	0.861019	0.709812	1	1
TRANSFERASE_ACTIVITY_TRANSFERRING_PHOSPHORUS_CONTAINING_GROUPS	379	0.164745	0.856288	0.846311	1	1
NUCLEAR_ENVELOPE	66	0.245637	0.855478	0.629482	1	1
RIBONUCLEOPROTEIN_COMPLEX_BIOGENESIS_AND_ASSEMBLY	65	0.267103	0.851985	0.607214	1	1
METALLOENDOPEPTIDASE_ACTIVITY	26	0.25865	0.850083	0.659751	1	1
INTRINSIC_TO_ORGANELLE_MEMBRANE	44	0.242454	0.849028	0.675944	1	1
LIPID_BIOSYNTHETIC_PROCESS	84	0.202816	0.847289	0.732252	1	1
CELL_FRACTION	459	0.165048	0.84397	0.849899	1	1
MACROMOLECULAR_COMPLEX_ASSEMBLY	244	0.180268	0.843235	0.782881	1	1
TRANSFERASE_ACTIVITY_TRANSFERRING_SULFUR_CONTAINING_GROUPS	23	0.266257	0.842738	0.678208	1	1
SUBSTRATE_SPECIFIC_TRANSPORTER_ACTIVITY	352	0.182188	0.841148	0.793319	1	1
RESPONSE_TO_ORGANIC_SUBSTANCE	27	0.238252	0.83873	0.718929	1	1
POSITIVE_REGULATION_OF_CASPASE_ACTIVITY	28	0.239417	0.83843	0.724359	1	1
SUBSTRATE_SPECIFIC_TRANSMEMBRANE_TRANSPORTER_ACTIVITY	313	0.185077	0.838393	0.777547	1	1
COPPER_ION_BINDING	15	0.290488	0.834372	0.678161	1	1
VESICLE_MEDIATED_TRANSPORT	174	0.183343	0.82865	0.789796	1	1
ENZYME_LINKED_RECEPTOR_PROTEIN_SIGNALING_PATHWAY	126	0.182625	0.826782	0.817021	1	1
CYTOSOLIC_PART	18	0.27622	0.823111	0.721545	1	1
ORGAN_MORPHOGENESIS	132	0.183688	0.823102	0.832323	1	1
REGULATION_OF_PROTEIN_METABOLIC_PROCESS	144	0.178881	0.82288	0.828846	1	1
PROTEIN_TARGETING	97	0.191166	0.821796	0.787276	1	1
N_ACETYLTRANSFERASE_ACTIVITY	19	0.275318	0.821274	0.685417	1	1
REGULATION_OF_BIOLOGICAL_QUALITY	358	0.163622	0.819959	0.914634	1	1
VIRAL_REPRODUCTIVE_PROCESS	32	0.233023	0.817261	0.747534	1	1
DIGESTION	41	0.23707	0.812572	0.712302	1	1
SIGNAL_SEQUENCE_BINDING	15	0.291516	0.811781	0.707129	1	1
LIPOPROTEIN_BINDING	17	0.269612	0.81169	0.726733	1	1
HYDROLASE_ACTIVITY_ACTING_ON_ACID_ANHYDRIDESCATALYZING_TRANSMEMBRANE_MOVEMENT_OF_SUBSTANCES	36	0.227176	0.811626	0.7751	1	1
ANION_TRANSMEMBRANE_TRANSPORTER_ACTIVITY	55	0.22354	0.811559	0.738144	1	1
ATPASE_ACTIVITY_COUPLED_TO_MOVEMENT_OF_SUBSTANCES	37	0.222316	0.811155	0.759766	1	1
PROTEIN_AMINO_ACID_N_LINKED_GLYCOSYLATION	28	0.247229	0.809038	0.754826	1	1
CELLULAR_COMPONENT_ASSEMBLY	261	0.170353	0.809016	0.864407	1	1
TRANSMEMBRANE_TRANSPORTER_ACTIVITY	341	0.177171	0.8078	0.850622	1	1
ANION_CATION_SYMPORTER_ACTIVITY	15	0.293704	0.805938	0.705155	1	1
SMALL_PROTEIN_CONJUGATING_ENZYME_ACTIVITY	44	0.225559	0.802113	0.739308	1	1
SMALL_CONJUGATING_PROTEIN_LIGASE_ACTIVITY	44	0.22914	0.801547	0.694949	1	1
N_ACYLTRANSFERASE_ACTIVITY	20	0.265155	0.801431	0.719917	1	1
SH3_SH2_ADAPTOR_ACTIVITY	40	0.216289	0.794848	0.780591	1	1
PROTEIN_COMPLEX_BINDING	52	0.203291	0.794424	0.788868	1	1
APOPTOTIC_NUCLEAR_CHANGES	17	0.272705	0.793965	0.754032	1	1
TRANSMEMBRANE_RECEPTOR_PROTEIN_TYROSINE_KINASE_SIGNALING_PATHWAY	75	0.18987	0.792947	0.826531	1	1
TRANSMEMBRANE_RECEPTOR_PROTEIN_KINASE_ACTIVITY	50	0.208067	0.792369	0.795833	1	1
CONTRACTILE_FIBER_PART	22	0.25793	0.790085	0.720165	1	1
PRIMARY_ACTIVE_TRANSMEMBRANE_TRANSPORTER_ACTIVITY	37	0.218663	0.788479	0.804781	1	1
REGULATION_OF_DNA_REPLICATION	18	0.287264	0.788256	0.702869	1	1
INTERLEUKIN_BINDING	22	0.265112	0.787755	0.748047	1	1
MOLECULAR_ADAPTOR_ACTIVITY	46	0.20552	0.787594	0.781116	1	1
SERINE_TYPE_ENDOPEPTIDASE_INHIBITOR_ACTIVITY	23	0.258999	0.78633	0.7357	1	1
OXIDOREDUCTASE_ACTIVITY_GO_0016616	49	0.226429	0.785598	0.761905	1	1
ION_TRANSMEMBRANE_TRANSPORTER_ACTIVITY	252	0.179725	0.785267	0.85443	1	1
IMMUNE_RESPONSE	207	0.185701	0.781923	0.820041	1	1
VESICLE_MEMBRANE	27	0.238963	0.781921	0.738189	1	1
PYROPHOSPHATASE_ACTIVITY	196	0.168527	0.780733	0.915966	1	1
ORGANELLE_LUMEN	385	0.182697	0.777022	0.811594	1	1
MEMBRANE_ENCLOSED_LUMEN	385	0.182697	0.777022	0.811594	1	1
CONTRACTILE_FIBER	24	0.249013	0.775718	0.776371	1	1
ACID_AMINO_ACID_LIGASE_ACTIVITY	49	0.218633	0.774567	0.768595	1	1
REGULATION_OF_PROTEIN_SECRETION	19	0.25453	0.774247	0.760504	1	1
HYDROLASE_ACTIVITY_ACTING_ON_ACID_ANHYDRIDES	198	0.166544	0.76981	0.92616	1	1
CYTOKINE_ACTIVITY	92	0.206393	0.769214	0.815416	1	1
OXYGEN_AND_REACTIVE_OXYGEN_SPECIES_METABOLIC_PROCESS	19	0.250494	0.768168	0.820565	1	1
OXIDOREDUCTASE_ACTIVITY_ACTING_ON_THE_ALDEHYDE_OR_OXO_GROUP_OF_DONORS	22	0.242089	0.764438	0.763527	1	1
CELL_PROJECTION_PART	15	0.265769	0.762544	0.776639	1	1
LYASE_ACTIVITY	65	0.203644	0.761609	0.795501	1	1
CARBOHYDRATE_METABOLIC_PROCESS	153	0.167873	0.758553	0.921053	1	1
MEMBRANE_FUSION	27	0.233693	0.751826	0.859127	1	1
PROTEIN_SECRETION	28	0.224221	0.750094	0.804481	1	1
PROTEIN_UBIQUITINATION	33	0.228441	0.748424	0.812866	1	1
PROTEIN_HOMOOLIGOMERIZATION	17	0.247484	0.747933	0.826804	1	1
PHOSPHOTRANSFERASE_ACTIVITY_PHOSPHATE_GROUP_AS_ACCEPTOR	17	0.250072	0.746762	0.81875	1	1
TRANSLATIONAL_INITIATION	25	0.274524	0.745585	0.726908	1	1
EXTRACELLULAR_SPACE	218	0.173929	0.743623	0.885312	1	1
PROTEIN_RNA_COMPLEX_ASSEMBLY	49	0.235665	0.740642	0.760956	1	1
DNA_DEPENDENT_DNA_REPLICATION	50	0.242245	0.739938	0.754065	1	1
GOLGI_APPARATUS	195	0.162224	0.737263	0.947059	1	1
SMALL_NUCLEAR_RIBONUCLEOPROTEIN_COMPLEX	18	0.295297	0.735881	0.733871	1	1
CASPASE_ACTIVATION	24	0.219267	0.735785	0.861925	1	1
NUCLEOLUS	105	0.213674	0.734911	0.782881	1	1
VIRAL_INFECTIOUS_CYCLE	28	0.211508	0.731539	0.864971	1	1
DNA_REPAIR	114	0.194162	0.731057	0.824131	1	1
UDP_GLYCOSYLTRANSFERASE_ACTIVITY	36	0.213428	0.731009	0.854582	1	1
COATED_VESICLE	39	0.208287	0.728835	0.840909	1	1
MEIOTIC_RECOMBINATION	16	0.266944	0.72578	0.78876	1	1
NEGATIVE_REGULATION_OF_DNA_METABOLIC_PROCESS	17	0.258617	0.723977	0.807843	1	1
RESPONSE_TO_NUTRIENT	17	0.23931	0.722798	0.860215	1	1
GTPASE_ACTIVITY	85	0.180553	0.722334	0.914286	1	1
CLATHRIN_COATED_VESICLE	31	0.212296	0.720171	0.881633	1	1
MRNA_PROCESSING_GO_0006397	62	0.226334	0.719474	0.729839	1	1
RAS_GTPASE_BINDING	21	0.227988	0.717508	0.877016	1	1
NEGATIVE_REGULATION_OF_CELLULAR_COMPONENT_ORGANIZATION_AND_BIOGENESIS	25	0.221973	0.715329	0.885214	1	1
RHO_PROTEIN_SIGNAL_TRANSDUCTION	28	0.209772	0.712101	0.877193	1	1
HYDROLASE_ACTIVITY_ACTING_ON_GLYCOSYL_BONDS	40	0.205839	0.70938	0.877996	1	1
DOUBLE_STRANDED_DNA_BINDING	28	0.235602	0.709197	0.834297	1	1
UBIQUITIN_CYCLE	41	0.206476	0.708831	0.874275	1	1
POSITIVE_REGULATION_OF_CATALYTIC_ACTIVITY	143	0.148284	0.707347	0.985138	1	1
INORGANIC_ANION_TRANSMEMBRANE_TRANSPORTER_ACTIVITY	18	0.239421	0.704131	0.832636	1	1
INOSITOL_OR_PHOSPHATIDYLINOSITOL_KINASE_ACTIVITY	18	0.240029	0.702932	0.861723	1	1
ENZYME_ACTIVATOR_ACTIVITY	109	0.153553	0.700434	0.981557	1	1
DEFENSE_RESPONSE	235	0.165527	0.698088	0.911067	1	1
PROTEIN_N_TERMINUS_BINDING	34	0.196281	0.697985	0.904483	1	1
RESPONSE_TO_EXTRACELLULAR_STIMULUS	29	0.204088	0.697836	0.908316	1	1
ONE_CARBON_COMPOUND_METABOLIC_PROCESS	23	0.22804	0.696141	0.884692	1	1
PROTEIN_SERINE_THREONINE_PHOSPHATASE_ACTIVITY	22	0.212784	0.694175	0.871308	1	1
PEROXISOME	40	0.208712	0.693646	0.859756	1	1
MICROBODY	40	0.208712	0.693646	0.859756	1	1
REGULATION_OF_PROTEIN_MODIFICATION_PROCESS	36	0.188627	0.693218	0.94186	1	1
CATION_TRANSMEMBRANE_TRANSPORTER_ACTIVITY	196	0.161005	0.69148	0.943515	1	1
NEGATIVE_REGULATION_OF_DNA_BINDING	15	0.243432	0.687314	0.867735	1	1
DNA_REPLICATION	94	0.202967	0.686151	0.843687	1	1
REGULATION_OF_CELLULAR_COMPONENT_ORGANIZATION_AND_BIOGENESIS	98	0.16357	0.683787	0.96945	1	1
EXCRETION	33	0.205968	0.683571	0.884774	0.999967	1
NEGATIVE_REGULATION_OF_BINDING	16	0.236861	0.683529	0.871744	0.997545	1
CATION_HOMEOSTASIS	95	0.169187	0.680158	0.962818	0.998305	1
POSITIVE_REGULATION_OF_PROTEIN_MODIFICATION_PROCESS	24	0.206975	0.677392	0.912698	0.998477	1
UBIQUITIN_PROTEIN_LIGASE_ACTIVITY	42	0.191789	0.676045	0.898167	0.997366	1
HORMONE_METABOLIC_PROCESS	28	0.203498	0.670533	0.909465	0.99996	1
B_CELL_ACTIVATION	17	0.225711	0.667131	0.885081	1	1
ANTIOXIDANT_ACTIVITY	15	0.235964	0.661811	0.902083	1	1
PHOSPHORIC_DIESTER_HYDROLASE_ACTIVITY	34	0.195511	0.65794	0.912602	1	1
VIRAL_GENOME_REPLICATION	19	0.211048	0.656496	0.919922	1	1
REGULATION_OF_CELL_MIGRATION	24	0.206387	0.655601	0.928433	1	1
CELL_CYCLE_ARREST_GO_0007050	53	0.170005	0.653756	0.958763	0.999814	1
GTPASE_ACTIVATOR_ACTIVITY	54	0.165056	0.652924	0.97053	0.99807	1
GLUCOSE_METABOLIC_PROCESS	26	0.203136	0.651252	0.921529	0.997095	1
RESPONSE_TO_HORMONE_STIMULUS	25	0.195159	0.649443	0.939516	0.996097	1
EXTRACELLULAR_REGION_PART	302	0.147838	0.64246	0.98583	0.999021	1
CHANNEL_REGULATOR_ACTIVITY	21	0.205024	0.640017	0.932632	0.998531	1
VITAMIN_METABOLIC_PROCESS	15	0.22172	0.639384	0.922929	0.996632	1
SPLICEOSOME_ASSEMBLY	19	0.23164	0.639334	0.873727	0.994312	1
SULFOTRANSFERASE_ACTIVITY	19	0.208111	0.637834	0.934292	0.993024	1
RNA_HELICASE_ACTIVITY	23	0.221276	0.637335	0.873444	0.990976	1
NITROGEN_COMPOUND_BIOSYNTHETIC_PROCESS	25	0.193956	0.631132	0.935614	0.992718	1
SECRETORY_GRANULE	16	0.216046	0.628713	0.903808	0.99185	1
OXYGEN_BINDING	19	0.219622	0.626736	0.922131	0.990686	1
DNA_RECOMBINATION	42	0.191632	0.625315	0.932	0.989229	1
ENDOSOME	60	0.16292	0.611556	0.982387	0.994977	1
CELLULAR_RESPONSE_TO_STIMULUS	17	0.204156	0.609885	0.941414	0.993571	1
SODIUM_ION_TRANSPORT	17	0.2176	0.603678	0.908367	0.994581	1
STRUCTURE_SPECIFIC_DNA_BINDING	50	0.176456	0.597327	0.959924	0.995301	1
BASAL_LAMINA	18	0.20483	0.597253	0.934263	0.993036	1
EPIDERMAL_GROWTH_FACTOR_RECEPTOR_SIGNALING_PATHWAY	18	0.203496	0.594654	0.963878	0.991963	1
ANTIGEN_BINDING	22	0.197517	0.5941	0.937238	0.989976	1
POSITIVE_REGULATION_OF_CELLULAR_PROTEIN_METABOLIC_PROCESS	62	0.14905	0.587793	0.994036	0.990428	1
ALCOHOL_METABOLIC_PROCESS	84	0.142521	0.584872	0.997917	0.989429	1
SINGLE_STRANDED_DNA_BINDING	30	0.190897	0.584568	0.93666	0.987323	1
NEGATIVE_REGULATION_OF_TRANSFERASE_ACTIVITY	28	0.16645	0.579832	0.988119	0.986993	1
REGULATION_OF_ANATOMICAL_STRUCTURE_MORPHOGENESIS	18	0.192896	0.575342	0.970472	0.986508	1
CARBON_CARBON_LYASE_ACTIVITY	16	0.200891	0.564872	0.96473	0.988092	1
OXIDOREDUCTASE_ACTIVITY_ACTING_ON_THE_ALDEHYDE_OR_OXO_GROUP_OF_DONORSNAD_OR_NADP_AS_ACCEPTOR	16	0.194275	0.554526	0.964072	0.989185	1
CELL_MATURATION	16	0.194824	0.552304	0.960168	0.987579	1
GALACTOSYLTRANSFERASE_ACTIVITY	15	0.189251	0.543997	0.96822	0.987668	1
NUCLEAR_CHROMOSOME_PART	27	0.165774	0.51337	0.983936	0.992387	1
ICOSANOID_METABOLIC_PROCESS	16	0.169758	0.492743	0.984466	0.993092	1

[truncated: 20 more sheets: S11_ctrp_pc1_neg, S12_ctrp_pc1_pos, S13_ctrp_pc2_neg, S14_ctrp_pc2_pos, S15_ctrp_pc3_neg, S16_ctrp_pc3_pos, S17_ctrp_pc4_neg, S18_ctrp_pc4_pos, S19_ctrp_pc5_neg, S20_ctrp_pc5_pos, S21_ccle_pc1_neg, S22_ccle_pc1_pos, S23_ccle_pc2_neg, S24_ccle_pc2_pos, S25_ccle_pc3_neg, S26_ccle_pc3_pos, S27_ccle_pc4_neg, S28_ccle_pc4_pos, S29_ccle_pc5_neg, S30_ccle_pc5_pos]
