# Supplementary material for: Cancer biomarker discovery is improved by accounting for variability in general levels of drug sensitivity in pre-clinical models
Source: Genome Biol. 2016 Sep 21;17:190. doi: 10.1186/s13059-016-1050-9 (PMC5031330; doi:10.1186/s13059-016-1050-9)
Supplement: Additional file 4: — All results from gene-drug association analysis in the CGP data, for an uncorrected analysis, when correcting for GLDS and when correcting for the 65 gene signature. (CSV 1.68 mb) [file 13059_2016_1050_MOESM4_ESM.csv]

Mutation	Drug	P_Raw	FDR_Raw	Beta_Raw	P_PC_Corrected	FDR_PC_Corrected	Beta_PC_Corrected	P_correct_for_65_genes	FDR_correct_for_65_genes	beta_correct_for_65_genes
TP53 MUT	Nutlin.3a_IC_50	2.95200641941258e-54	2.62167690108032e-50	2.41979824114707	2.3556109706785e-53	2.09201810305957e-49	2.26435411668203	1.1553316874031e-46	1.02605007158269e-42	2.34201221129414
BCR_ABL MUT	Imatinib_IC_50	2.36507750065335e-30	7.00141776110081e-27	-7.20647335593213	1.877838270912e-30	8.33854084198475e-27	-7.36126183623511	2.00789889862252e-27	4.45803752966666e-24	-7.29328236134297
BCR_ABL MUT	GNF.2_IC_50	9.41585648519033e-24	1.39370369074959e-20	-5.83335298972611	1.92819463110621e-28	5.70809883961809e-25	-6.23258196403343	1.96101318873882e-24	2.90262635486492e-21	-6.02359300979744
BCR_ABL MUT	WH.4.023_IC_50	1.59453474277128e-21	2.02300900722168e-18	-15.7978418972605	7.94188248300585e-27	1.76329645828937e-23	-15.6942972600082	8.43033167203356e-28	2.49565918597767e-24	-16.5491049485497
BCR_ABL MUT	Nilotinib_IC_50	1.66103253388763e-32	7.37581496672802e-29	-9.14416804190488	5.4648940149279e-26	8.78977301004289e-23	-6.88656143355321	5.02198346458703e-29	2.23001175744987e-25	-7.98363505639836
BCR_ABL MUT	AP.24534_IC_50	3.03524232120894e-25	6.73899676366415e-22	-13.7711143425605	5.93836708256473e-26	8.78977301004289e-23	-12.9604069002852	6.3199554660811e-24	8.01821778489518e-21	-12.7861288420718
BRAF MUT	PLX4720_IC_50	2.57383894364766e-24	4.57165273170697e-21	-2.61064676441005	8.78047892609977e-26	1.1139919048956e-22	-2.56151411569845	1.41390750733452e-13	1.56961407157974e-10	-2.09249434263509
BCR_ABL MUT	Dasatinib_IC_50	8.44695345661727e-17	8.33526596091311e-14	-15.4644493493153	5.44035337463551e-25	6.03947229001725e-22	-15.8788122082912	4.09044122468114e-25	7.26544170327864e-22	-16.2728122657452
BRAF MUT	SB590885_IC_50	2.7314729355133e-19	3.03227639253671e-16	-2.36215712710589	1.95907865744356e-19	1.93317528408403e-16	-2.1104688717717	1.07846398631452e-11	1.06420429582881e-08	-1.86068122099786
RB1 MUT	PD.0332991_IC_50	4.77211688330646e-12	3.8528336400586e-09	1.96754173997124	4.76103659709656e-15	4.22827660188145e-12	1.80882524722426	7.11754448133334e-11	6.32109125387214e-08	1.93579082756172
BCR_ABL MUT	AZD.0530_IC_50	1.80947761628981e-07	5.35665690342328e-05	-5.19129487796604	3.9769239530368e-11	3.08382824469164e-08	-5.80467986870712	3.9292147782764e-09	2.90794637048939e-06	-5.54505678503775
ERBB2 MUT	Lapatinib_IC_50	1.98510581004345e-09	9.27880247315573e-07	-5.21707159722223	4.16686622410761e-11	3.08382824469164e-08	-4.9391048441791	5.05544243227892e-08	3.4536449416207e-05	-4.32089231040879
CDKN2A MUT	PD.0332991_IC_50	3.36100082050655e-14	2.98490482869187e-11	-1.32214883115246	5.47474090106368e-10	3.74009030325743e-07	-0.909836548324121	1.62055948571511e-09	1.30838079933054e-06	-1.13262605612748
EWS_FLI1 MUT	OSI.906_IC_50	8.99016202706871e-08	2.85148674865704e-05	-2.81575297591936	4.37653754363215e-09	2.77628785178551e-06	-3.1044445155617	1.49622044741587e-06	0.000927333782151731	-2.91067487912718
KRAS MUT	AZD6244_IC_50	0.000750949709066624	0.0370510242567816	-0.937312628633624	5.97482434789767e-08	3.53749433557861e-05	-1.42016277505647	0.0544780337355186	0.697305726351784	-0.569134867483931
BRAF MUT	PD.0325901_IC_50	1.15931628927668e-11	8.02835695395118e-09	-2.20044110307016	6.91760313936339e-08	3.83970209254289e-05	-1.75463302019576	0.000660224556413134	0.136359401988489	-1.16036786059193
EWS_FLI1 MUT	BMS.754807_IC_50	7.44680156613945e-06	0.00129676558252715	-2.67517390118626	7.89525608524424e-08	4.11741935226154e-05	-2.83972700001619	1.0573623719992e-05	0.00552378542689699	-2.94419397951688
BCR_ABL MUT	AZD6482_IC_50	0.000584674925166011	0.0332380402971253	3.37522180449824	8.34518053605537e-08	4.11741935226154e-05	5.25436137292699	0.000161554669528048	0.0478255673359533	3.679525739527
BRAF MUT	RDEA119_IC_50	1.17519018580526e-11	8.02835695395118e-09	-2.29034047368419	1.21980046576692e-07	5.70160417709264e-05	-1.72455124825364	0.00215948549460144	0.262338505131915	-1.06477251488036
CDKN2a(p14) MUT	PD.0332991_IC_50	1.41987992576122e-10	9.00710972906098e-08	-1.15938676760944	3.0955153688847e-07	0.000137456359955325	-0.776032375950621	1.56626581829478e-06	0.000927333782151731	-0.917474272280979
CDK6 MUT	PF.02341066_IC_50	3.45870065172332e-05	0.0047256493058392	-3.85258740404039	4.03055978195367e-07	0.000170454292493002	-4.34460726850349	0.00559876936119276	0.358956332448686	-3.11377337080046
FGFR2 MUT	PD.173074_IC_50	3.5604873550003e-06	0.000718652004539948	-4.68190248046871	4.26999732135536e-07	0.000172372028231623	-4.37935322869774	0.00233316704157953	0.262338505131915	-4.01009490761225
BCR_ABL MUT	PF.02341066_IC_50	1.27415920042925e-07	3.90200271000419e-05	-4.22551362837843	5.26047238973552e-07	0.000203122849101048	-3.85294796730246	1.68047208231422e-05	0.00710679645858694	-3.45361191937952
BCR_ABL MUT	A.770041_IC_50	5.58289110400296e-05	0.00636696518389764	-5.11689702047777	1.12925800410546e-06	0.000417872513935859	-5.18338240910552	1.22383082106129e-05	0.00580906641412144	-5.33891055203571
BCR_ABL MUT	Sunitinib_IC_50	0.121891452426481	0.580982694522287	-1.83210007876715	1.36106235752099e-06	0.000483503791885758	5.41111427593036	0.652637479881759	0.958313128388245	-0.475348431806671
PIK3CA MUT	MK.2206_IC_50	0.0120619941978534	0.197279135305959	-0.699056157365507	1.5018956795715e-06	0.000513012905010557	-1.06905411278684	0.0965350579150392	0.77097828178369	-0.49666589616601
APC MUT	DMOG_IC_50	5.72658331649563e-07	0.000137453476848102	1.61012367045456	1.70949090787585e-06	0.000562295879735014	1.45063731820691	0.0174520645424557	0.513211661128791	0.88882177667178
BRAF MUT	CI.1040_IC_50	1.2658868379508e-09	6.24574500435614e-07	-1.52028279386218	1.85214597618309e-06	0.00058746101480293	-1.14112632631778	0.00766625896943008	0.389051690900049	-0.711743272823152
PDGFRA MUT	AMG.706_IC_50	0.000165321259489928	0.0138511142031137	-2.1558901886051	5.25476593542367e-06	0.00160922676801716	-2.39087405680389	0.000140161869247317	0.0429233641650145	-2.03800110975827
ERBB2 MUT	BIBW2992_IC_50	1.10336458245357e-05	0.00181462608458707	-2.03663834271598	7.77174407812089e-06	0.00230069530525972	-2.03234355352069	0.000957757091983501	0.160771667262499	-1.51286734997842
CDKN2a(p14) MUT	Midostaurin_IC_50	5.58295637345891e-09	2.25373797966766e-06	-0.927420189578867	9.97778703766786e-06	0.00285847505424285	-0.56193424209534	0.00267773020631848	0.272034735859731	-0.490569512571944
KRAS MUT	RDEA119_IC_50	0.0037067235810061	0.100059003413116	-0.811408371646964	1.39829316518959e-05	0.00385797674409602	-1.13835538738839	0.756665197942224	0.969901216545994	-0.0874469472039591
EWS_FLI1 MUT	RDEA119_IC_50	5.35816688098423e-06	0.0010124655334047	2.8553956406839	1.43354613844352e-05	0.00385797674409602	2.60376867492905	0.0288788883825048	0.597840111247145	1.3728688740732
MYCN MUT	NVP.BEZ235_IC_50	0.00053701542664002	0.0313829878366845	1.18363214807164	1.5557597657771e-05	0.00406373602349011	1.10021251061216	0.0139522899376637	0.482141194305023	0.972489732060307
MYCN MUT	OSI.906_IC_50	6.45617547778103e-05	0.0069081077612257	-1.84065640718131	1.86124411264767e-05	0.00465983312798958	-1.87889005592319	0.000833202061844741	0.15419478704823	-1.79651642107563
KRAS MUT	CI.1040_IC_50	0.0565308178024864	0.428370471760992	-0.401341048467234	1.88890882341656e-05	0.00465983312798958	-0.832569434521384	0.865347321095045	0.987077901072027	0.0367710421729073
BRAF MUT	AZD6244_IC_50	3.81413424253838e-08	1.35493304831934e-05	-1.8795366955536	2.03000602320399e-05	0.00487256310596612	-1.4047607360174	0.013802045378197	0.482141194305023	-0.890360807126917
KRAS MUT	PD.0325901_IC_50	0.0010035717658332	0.0454730655732888	-0.882338719368036	2.16940826663814e-05	0.00507013547789824	-1.11173468270088	0.784764027322756	0.974617441847769	-0.0757474608929769
PTEN MUT	AZD6482_IC_50	1.05585569065736e-05	0.0017720778507382	-0.998666481574371	2.36433410338969e-05	0.0053840131210779	-0.822496331664833	0.00223379646511353	0.262338505131915	-0.739735529854261
CDKN2a(p14) MUT	Dasatinib_IC_50	5.75748871720143e-10	3.19576608109162e-07	-2.91267592375001	2.82503374686222e-05	0.00627228117647084	-1.73794013365665	0.000485504975640164	0.119771380240564	-1.65694615065993
NRAS MUT	RDEA119_IC_50	8.4951281919841e-05	0.00846528803194268	-1.66614501342106	2.95322881691835e-05	0.00639698173732972	-1.63539036725754	4.36781641175997e-06	0.00242441109705252	-1.90599042429466
BCR_ABL MUT	Pazopanib_IC_50	0.739403548483216	0.929570057037101	-0.314467403141367	3.45509410212158e-05	0.00730587874308137	4.06560651234949	0.75577856834548	0.969901216545994	-0.273841029282055
BRAF MUT	BIBW2992_IC_50	0.00499275679720185	0.121149380098223	0.755664091484471	3.8882840867581e-05	0.00803066301732527	1.15123741092562	0.496173071128202	0.933676180352967	0.202567732918551
MYCN MUT	Vorinostat_IC_50	4.12801105786709e-05	0.00539130385366435	-1.23524961991869	4.04536932004969e-05	0.00816521021167302	-0.968682194974553	0.0215545418154849	0.549211893050681	-0.746313578017338
PTEN MUT	OSI.906_IC_50	1.27739257402545e-05	0.00202580775891429	1.03622366499283	4.34185532133279e-05	0.00856889269083478	0.935526678482039	0.000112455222661861	0.0399485932983994	0.998323138672409
RB1 MUT	PD.0325901_IC_50	4.20350952116864e-07	0.000106661051592853	1.64309671978021	5.30124113821435e-05	0.0102348527279308	1.25596520167424	0.00115415756776897	0.179825848409759	1.03375281335147
BRAF MUT	Gefitinib_IC_50	0.00161523038198465	0.0592029235061749	0.72587001208286	5.46170237940562e-05	0.0103202933684045	0.907684932283186	0.422263987712439	0.922428741067589	0.199462873630399
APC MUT	PD.0325901_IC_50	0.00493283000719847	0.120023187106657	-1.20325607062474	7.55156449514758e-05	0.0139719675586262	-1.65418664765717	0.180351753260662	0.848722027112292	-0.626286864758345
NRAS MUT	PD.0325901_IC_50	4.056988303259e-05	0.00537762882406614	-1.67009616769738	7.73292838526679e-05	0.0140155381611335	-1.54674180148233	1.24279092296259e-05	0.00580906641412144	-1.7840788028119
KDR MUT	FTI.277_IC_50	4.67040108274682e-05	0.00577339405687434	-2.5785373644214	0.000101865570525356	0.0180933626367137	-2.24188185320077	0.000238321762523382	0.0622510462638281	-2.23262368408904
BRAF MUT	CHIR.99021_IC_50	3.90627567101016e-05	0.00525630821730928	-0.830145374159046	0.000106260039566539	0.0185038315958908	-0.798608322973074	0.000569072798326074	0.129588090305996	-0.804227252129261
NRAS MUT	CI.1040_IC_50	4.23980800110019e-06	0.000818559453429801	-1.37127354907247	0.000116466684518286	0.0198911658693635	-1.05628821788556	0.00180978928818699	0.238839985796005	-0.936876530418564
PTEN MUT	Temsirolimus_IC_50	3.68510219005418e-06	0.000727275389997138	-1.30242228516886	0.000131549359722259	0.0220432049753468	-0.837357072925023	0.000310771996601695	0.0788561743377044	-1.04994111989204
PTEN MUT	Bosutinib_IC_50	0.08206601133434	0.497724838837149	0.389086286283184	0.000139908832522096	0.0230098211412728	0.716349144941921	0.559850034493006	0.949294892873838	0.131346824848365
CDKN2A MUT	Dasatinib_IC_50	5.1366821850737e-09	2.17232735645903e-06	-2.68535250783762	0.000159354997934391	0.0257314861210059	-1.5222415783281	0.0103858322021507	0.450367315182713	-1.21360067195452
KDR MUT	AMG.706_IC_50	0.00193417519981129	0.0658551428387413	-2.29125424005218	0.000176884173115394	0.0280519346685324	-2.54454154924606	0.0024408143592678	0.262338505131915	-2.08596350478679
VHL MUT	WH.4.023_IC_50	0.000698764071685078	0.0355041590677904	-5.37723217182133	0.000191732413885785	0.0298732555740291	-5.18925598153007	0.234996075370787	0.869962136993019	-2.07490691304625
NOTCH1 MUT	Obatoclax.Mesylate_IC_50	0.000142707504457068	0.0123047121076041	-2.20713080637256	0.000196988647739642	0.0301630375961338	-1.62015832093411	0.00717395885895311	0.381508554648877	-1.65473029854346
APC MUT	BMS.754807_IC_50	0.00164725067965709	0.0594684279920107	-1.33207520719601	0.000219355666015105	0.0330186045742398	-1.35248176657468	0.00709962625120246	0.381508554648877	-1.36152231216479
BCR_ABL MUT	AMG.706_IC_50	0.411081232158356	0.812480994891775	-0.528940764705884	0.00022548421201148	0.0331261315742944	2.71923422144423	0.967848198601905	0.997173634484198	-0.0246848957665392
NRAS MUT	AZD6244_IC_50	2.66370902215192e-05	0.00394273330428853	-1.70554178722526	0.000230860979347239	0.0331261315742944	-1.39392729081874	0.000706524805187627	0.142605608974348	-1.41638299658161
NOTCH1 MUT	ABT.263_IC_50	2.72188659935751e-08	1.00721145370392e-05	-3.22802466657141	0.000231417559956862	0.0331261315742944	-1.99911020675699	0.00304249397237065	0.290541816866922	-1.6435301414481
PIK3CA MUT	AKT.inhibitor.VIII_IC_50	8.37358028237823e-05	0.00845065528270467	-0.893966955176773	0.000234990011167723	0.0331261315742944	-0.722953349767583	0.00264408060766278	0.272034735859731	-0.734313235211359
APC MUT	RDEA119_IC_50	0.045363010139992	0.38006499344648	-0.89349368547108	0.000244954464632737	0.0339912593813021	-1.53655026375166	0.563584532315172	0.949294892873838	-0.274952647073794
EZH2 MUT	Metformin_IC_50	0.000836996726222523	0.0397506306180868	2.15011567877631	0.000250684895633127	0.0342512701248893	2.18388776290498	0.0015541798041548	0.215666731885918	1.99198993442393
CTNNB1 MUT	Nutlin.3a_IC_50	0.000931939146166479	0.0435607976689711	-1.79464844754317	0.000257469058967665	0.034645192616543	-1.8157996305716	0.000619394848939378	0.136359401988489	-1.9675810523908
CDK6 MUT	S.Trityl.L.cysteine_IC_50	0.0183465803803863	0.247999970103821	2.84263512059158	0.00031620793629906	0.0416137792699119	2.34208782747694	0.148651793348173	0.831473272394224	2.17357405469647
TP53 MUT	JNK.Inhibitor.VIII_IC_50	0.0132777950750589	0.207974322383477	-0.259818761791312	0.000318628193936945	0.0416137792699119	-0.376172202610225	0.00240044474459145	0.262338505131915	-0.34471426860728
MYCN MUT	ABT.263_IC_50	4.44366401913047e-05	0.00563774002198538	-1.96330216932287	0.000339128166671855	0.0425974663355701	-1.59624918941284	0.685548525759476	0.961100601384891	-0.2069367402295
EWS_FLI1 MUT	Gemcitabine_IC_50	0.00044732328513577	0.0275880423284081	-3.70228951245556	0.000339960660261149	0.0425974663355701	-2.69059457500599	0.556773424436714	0.948995333915792	-0.666436042052011
APC MUT	JNJ.26854165_IC_50	7.15933913958249e-08	2.35489225550489e-05	1.17856933333334	0.000340549500036648	0.0425974663355701	0.777301665010732	0.0012785039329463	0.192447346245696	0.817717014670043
KIT MUT	AMG.706_IC_50	0.00262777050689982	0.0792783302091417	-1.92785727450981	0.000360293982275126	0.0442447036575882	-2.10354575321494	0.00236097114726238	0.262338505131915	-1.80962359062909
EWS_FLI1 MUT	AZD6244_IC_50	0.000581370587482512	0.0332380402971253	2.07742548716399	0.000366816966043387	0.0442447036575882	2.06729135286568	0.0194905371889104	0.524531699317313	1.47474429476189
MLL_AFF1 MUT	CHIR.99021_IC_50	0.000673784938562014	0.0351701883538398	-3.4382717586207	0.000370119458175262	0.0442447036575882	-3.46424223208174	0.000118752273292185	0.0405630361195346	-3.77165438328103
NF1 MUT	AZD8055_IC_50	0.000436393990791082	0.0274186162288596	1.08169839044049	0.000373646298200553	0.0442447036575882	0.857305232023663	0.0206131366550025	0.537895789994757	0.751459562535988
RB1 MUT	BI.D1870_IC_50	0.00191178056848857	0.0656214899931353	-0.702780602289967	0.000389090677320563	0.0454672934905779	-0.709492784878735	0.00565276368018946	0.358956332448686	-0.659736791704611
FGFR2 MUT	Doxorubicin_IC_50	5.46261205660585e-08	1.86590221825833e-05	5.25057507329848	0.000413192282922331	0.0476566320082237	2.17052753504856	0.000103896798889973	0.0384461446225773	4.13664269186081
MET MUT	PHA.665752_IC_50	0.0011979455796179	0.0504215862207894	-3.12192506711406	0.000430235898117526	0.0484175650487013	-3.34987410951627	0.00661914409819726	0.370691368090687	-2.68666749358269
EWS_FLI1 MUT	X17.AAG_IC_50	0.000276267370997609	0.0198775318300914	2.14862621832361	0.000430693349718208	0.0484175650487013	1.95386294843917	0.0112559000677066	0.450437967177441	1.52920816240929
RB1 MUT	VX.702_IC_50	0.000188913349788125	0.015204607912249	-0.779586263045672	0.000469652446835239	0.0517326330493993	-0.603225854324503	7.20675836767091e-05	0.0278274874188197	-0.853136884335897
CDH1 MUT	X681640_IC_50	0.00043124702191578	0.0273564628688146	2.03363371560572	0.000471832369890929	0.0517326330493993	1.74981928686597	0.00585187552711753	0.363430115778537	1.61095019184264
EWS_FLI1 MUT	MG.132_IC_50	0.231026993472207	0.703760072600075	-0.869003551472908	0.000486818722400747	0.0521875653318632	-2.4074654890797	0.0327614682700112	0.618827479917328	-1.64849213192813
STK11 MUT	Camptothecin_IC_50	0.00524910923817087	0.12435456197272	1.36095687789133	0.000487734255437974	0.0521875653318632	1.07287770254118	0.0341529567549314	0.618827479917328	0.975222611598844
SMAD4 MUT	JW.7.52.1_IC_50	0.634180161363825	0.89399270048764	-0.489550679802954	0.000521345865772916	0.0544920488269118	2.19391014694052	0.931900933804979	0.994235539701634	-0.094413987798594
BCR_ABL MUT	BMS.536924_IC_50	0.851425602601536	0.963639744191413	-0.233056051194537	0.000521543086396521	0.0544920488269118	4.06828550385029	0.919827949634071	0.993794649720217	0.120845169577388
ALK MUT	PF.02341066_IC_50	0.0158010836091032	0.22780750573449	-1.96637148310812	0.000533234865570599	0.05501054263112	-2.61860063349166	0.000850753807607618	0.15419478704823	-3.09625292474064
TP53 MUT	AG.014699_IC_50	0.00999340755190258	0.177502904936894	0.370094848802497	0.000550388361461513	0.05501054263112	0.459497986339145	0.0189246767584603	0.516564999115032	0.336402643821347
MET MUT	PF.02341066_IC_50	0.00604046785522674	0.135468169248153	-3.14836731208051	0.000550695286201441	0.05501054263112	-3.62370830744155	0.00559876936119276	0.358956332448686	-3.11377337080046
CDKN2A MUT	Midostaurin_IC_50	5.03543108812573e-07	0.000124221287482346	-0.778138674083727	0.000551282321154113	0.05501054263112	-0.429934809866162	0.0772808414454556	0.741811190933953	-0.287746108456427
MYCN MUT	BMS.754807_IC_50	0.0400139139816776	0.361141839503332	-1.0739902854578	0.00056360541384068	0.0556153297813231	-1.51393403277031	0.0104742412315163	0.450367315182713	-1.52122836222334
MYCN MUT	AZD8055_IC_50	0.0133433821532725	0.208631297364812	0.780560325102889	0.000584039641100843	0.0569984181606218	0.873182523539502	0.0830752495348213	0.745860856369627	0.643691729384223
PDGFRA MUT	FTI.277_IC_50	0.000251494303422877	0.0186126742391548	-1.80136961871749	0.000596944244831814	0.0576245851994711	-1.53871889283861	0.00236364937250414	0.262338505131915	-1.44405723942126
CCND1 MUT	Gefitinib_IC_50	0.0650487108521662	0.457401109325485	-0.61280817055556	0.000616366377490456	0.0588596752526101	-1.02205274517986	0.291150700818085	0.891022884087089	-0.341105558451906
TP53 MUT	Docetaxel_IC_50	0.0178295666369999	0.245008564936728	-0.396892297388878	0.000673857266023799	0.0636651742506102	-0.440157634803782	0.0146223082628721	0.490024700267999	-0.424018962684112
CCND1 MUT	BIBW2992_IC_50	0.00760124684047499	0.153207816483996	-1.03382058769842	0.000711308514429475	0.0664961149120859	-1.25739949093896	0.244736349373525	0.875707386589409	-0.450057409473718
TP53 MUT	Gefitinib_IC_50	0.0768521824659233	0.485436865206163	-0.264313343525294	0.000786540214737858	0.0719386648971232	-0.467805428061238	0.0776557738577269	0.741811190933953	-0.255153989567794
CDKN2C MUT	AZD.2281_IC_50	0.096300195914391	0.530089096130627	-0.886237440239047	0.000788262003360686	0.0719386648971232	-1.35018691320665	0.0963927863757696	0.77097828178369	-0.834302724667795
EZH2 MUT	CGP.082996_IC_50	0.0782119972746568	0.486980385654137	-1.44641441780822	0.000793828303109793	0.0719386648971232	-2.29423797586815	0.156199727745518	0.837288218996252	-1.3215995005726
BCR_ABL MUT	Nutlin.3a_IC_50	0.579715728215491	0.874695104023408	-0.518619321568627	0.000820549308359958	0.0736090748236847	3.5063867322248	0.400015046956303	0.916480913435499	0.7871778839148
PTEN MUT	SB590885_IC_50	0.0536271558863783	0.413543213551623	-0.46347365433404	0.000843479704741373	0.0749094325780814	-0.684004870716838	0.0189615464904563	0.516564999115032	-0.535807290965563
PTEN MUT	X17.AAG_IC_50	0.00380850752965039	0.101571637750225	-0.793165273462206	0.000870170507474252	0.0765146958106815	-0.818575235863136	0.0191458893502731	0.519983618714908	-0.615384908412922
MAP2K4 MUT	ABT.263_IC_50	0.042733047118326	0.372070775939072	-1.2851417805445	0.000926298543713264	0.0806515428109558	-1.88556149097861	0.000811332132268469	0.15419478704823	-2.03259883070408
APC MUT	AZD6244_IC_50	0.120396882629202	0.578908887184593	-0.688160155475042	0.000935677943450206	0.0806772409299154	-1.37786682648502	0.715063172560172	0.962630898212352	-0.178529994811424
CCND1 MUT	Lapatinib_IC_50	0.00157488872625003	0.0582774449076104	-1.79610065957447	0.000951441969857178	0.0812476551375154	-1.64633730984632	0.0439373235237533	0.659657620288543	-1.19594204644044
NOTCH1 MUT	ZM.447439_IC_50	1.77266469557266e-06	0.000383976467350751	-2.04630941914285	0.000972950838325573	0.0821238958585027	-1.17153342661011	0.00287307774086417	0.278978425995064	-1.32220229184672
VHL MUT	TW.37_IC_50	0.0104712430282554	0.181986515330599	1.31108997278913	0.000980197383290315	0.0821238958585027	1.52835042144282	0.000630103840509759	0.136359401988489	1.69392033133068
KDM5C MUT	LFM.A13_IC_50	0.000816399357322865	0.039404579849915	1.84838800174523	0.00100971770047153	0.0822472010873563	1.71409958922761	0.00123196617944839	0.188639511028986	1.77004052952881
APC MUT	AKT.inhibitor.VIII_IC_50	0.11487285128278	0.567167686753817	-0.458639843863641	0.00101223379761015	0.0822472010873563	-0.856735166463962	0.681745217059343	0.961100601384891	-0.142440865096146
RB1 MUT	CI.1040_IC_50	0.000537125791146948	0.0313829878366845	0.856761635794276	0.00101690143639499	0.0822472010873563	0.73488958877509	0.349701195861051	0.909999728614578	0.226983701756825
EWS_FLI1 MUT	NSC.87877_IC_50	0.00292964660648125	0.0851452377513044	-0.867895908289233	0.00101987852368488	0.0822472010873563	-1.010395421447	0.000740925937211714	0.146225849963938	-1.13739590199863
TET2 MUT	Bicalutamide_IC_50	0.0476209945036764	0.386936918743962	-0.710042311265962	0.00102797425072588	0.0822472010873563	-1.13078342077137	0.0451823555009761	0.666726767128739	-0.824308902780267
CDH1 MUT	PHA.665752_IC_50	0.00173097245834389	0.0612460812850682	-1.9203480338983	0.00105299647152849	0.0826920585509319	-2.0397090577357	0.00145631192643258	0.205968687037918	-2.04423021672267
CDKN2a(p14) MUT	WH.4.023_IC_50	2.3194230837413e-07	6.43712387709579e-05	-2.22938000166667	0.00105744481507602	0.0826920585509319	-1.3103303066318	0.000841994353699504	0.15419478704823	-1.5466881259693
APC MUT	AUY922_IC_50	0.0903231471221723	0.515195805775217	0.591404882606634	0.00106146770350256	0.0826920585509319	0.797419678032393	0.20497774450118	0.853446327418758	0.515050961305537
STK11 MUT	X17.AAG_IC_50	0.00400711951098421	0.103752852411227	-1.34140616157695	0.00109399733484408	0.0844031762759266	-1.33162569928573	0.276270956567035	0.884207634152307	-0.477391298191349
BRAF MUT	AZ628_IC_50	3.94973672893709e-10	2.33850745931269e-07	-3.87343521774654	0.00110243986578172	0.0844031762759266	-1.6639605123905	0.0120514944261254	0.459749370120074	-1.78736805654929
CDKN2A MUT	Vorinostat_IC_50	0.75828717055146	0.934762260113025	0.0346134195466367	0.00111291681539477	0.0844770447651364	0.290538477297339	0.886814569632287	0.988301482344111	-0.0165358940520702
STK11 MUT	GW.441756_IC_50	0.00606460589998806	0.135471782539943	-0.724371636901556	0.00117976837197091	0.0887925670463868	-0.838809239299948	0.0438321981970679	0.659657620288543	-0.56458936504772
EWS_FLI1 MUT	CI.1040_IC_50	0.0207706650084407	0.261651455233988	1.11715924469866	0.00125664689910567	0.0937838748819956	1.46741656473327	0.201642602672012	0.851539683466542	0.629154008710347
BRAF MUT	ZM.447439_IC_50	0.080518150945599	0.492819916297632	0.401203539694045	0.001304515819114	0.0965450415795956	0.64462199070343	0.213314005468404	0.858767761815455	0.325037121625783
BRCA1 MUT	Thapsigargin_IC_50	0.120282005434405	0.578669821377548	-2.2407691431065	0.00132854035119311	0.0975104699086446	-3.54050192438323	0.0927978047951223	0.768046723169691	-2.37239764390005
KDM6A MUT	BIBW2992_IC_50	0.000989543494782336	0.0450673629598048	-1.57763472222221	0.00134451363609961	0.097873980345907	-1.47467399724614	0.0426017644898278	0.658180729724545	-0.930948199427722
EWS_FLI1 MUT	AG.014699_IC_50	2.58174870972817e-09	1.14642551455479e-06	-2.36354795702921	0.00139246777300358	0.0999790301613851	-1.2608872112913	0.148475151899268	0.831473272394224	-0.700783426244558
ALK MUT	X17.AAG_IC_50	0.0106226372137432	0.183539522152152	3.23678770038173	0.0013959463731575	0.0999790301613851	3.55527599366542	0.503217449728033	0.934042323734638	0.919013706674194
CDK6 MUT	QS11_IC_50	0.0113539447625714	0.189538314730069	1.76274077855888	0.00144279736572866	0.10250786724029	1.6290545548828	0.0324556083711069	0.618827479917328	1.55515160854879
MSH6 MUT	Obatoclax.Mesylate_IC_50	0.00678093272949637	0.142704889977861	-2.2130571318102	0.00148542376059219	0.10469879696682	-1.90168826900307	0.00471525915116389	0.349220649476767	-2.20059144242873
FGFR2 MUT	JNJ.26854165_IC_50	0.00105074554067247	0.0473009282089722	2.62944017937215	0.00153195352947867	0.107128183427559	2.40297037964288	0.0598331140464453	0.70215997387469	2.0242684594544
ALK MUT	PLX4720_IC_50	0.0340736494444114	0.341159053794609	2.31452995785441	0.00156141048614585	0.108148628134083	3.06069528135615	0.0940301380927823	0.768683143653123	2.0420022136844
KIT MUT	Sunitinib_IC_50	0.00791872411703724	0.156679237330372	-4.41523715306124	0.00157090114055813	0.108148628134083	-3.97366615623025	0.00545861151766465	0.358956332448686	-4.06637621323394
MSH6 MUT	VX.702_IC_50	6.57076169789071e-05	0.0069470160284485	-2.25868568951278	0.0015922630211427	0.108776060698218	-1.46444350142504	0.000137347361315236	0.0429233641650145	-1.99588256616231
MYCN MUT	SB.216763_IC_50	0.000597960776662984	0.0332380402971253	-1.16107163730899	0.00168190977453792	0.114023211508941	-1.05701604885434	0.000232475040820876	0.0622510462638281	-1.41174182536288
KRAS MUT	PLX4720_IC_50	0.00360692764197355	0.0977698296213311	0.646201385760454	0.00169476063274415	0.114024008934854	0.657066173058788	0.0176125584109927	0.513211661128791	0.555804838946623
NF2 MUT	Pyrimethamine_IC_50	0.010095726673432	0.178250792418986	1.91328484320558	0.00171553652027231	0.114345225616401	2.02603766575047	0.0667349234438996	0.714925036315166	1.50736543303311
CDKN2A MUT	LFM.A13_IC_50	0.000374850316345724	0.0248436243243759	-0.329192570236779	0.00173606952397921	0.114345225616401	-0.283425180833129	0.0471337669145546	0.673636396626734	-0.210089800463018
TP53 MUT	BIBW2992_IC_50	0.0901406140705724	0.514691890245822	-0.295756787220723	0.00173816073169848	0.114345225616401	-0.54333594206081	0.357420290407802	0.91161229252998	-0.1595540273968
MYC MUT	DMOG_IC_50	0.000681147663197888	0.0351701883538398	0.948683651571484	0.001798908117162	0.117471345503792	0.789715976513659	0.0178028088928348	0.513211661128791	0.66122786625926
HRAS MUT	JNK.9L_IC_50	0.00483076405154159	0.118938844209653	1.73257372097052	0.00184494251295129	0.119598061733725	1.50054644060067	0.00160724088187098	0.219598558029172	1.92257279814219
CDK4 MUT	AS601245_IC_50	0.105486786003744	0.549178497675936	1.03702971968366	0.00187445098849449	0.120630429194345	1.59757485872868	0.0290471885191393	0.59799127175549	1.46542527189318
EWS_FLI1 MUT	AZD.2281_IC_50	1.90501208971474e-08	7.35583146467679e-06	-2.24579201180879	0.00201431143606381	0.128449804133413	-1.00962398595339	0.00465605917729145	0.349220649476767	-1.16245294878804
CCND1 MUT	SB.216763_IC_50	0.00146382243715302	0.0562779526595497	0.963236247454182	0.00202488149743023	0.128449804133413	0.911659176983915	0.0167939648434807	0.513211661128791	0.758097208758979
TP53 MUT	Thapsigargin_IC_50	0.0460953174795369	0.382890359661179	-0.504268194093166	0.00205339321020842	0.128819688749646	-0.612291032779827	0.0211881961437377	0.544537742310648	-0.610680598979191
CDH1 MUT	TW.37_IC_50	0.0340159472754711	0.340965719812031	-1.08699583219956	0.00205972253152232	0.128819688749646	-1.44057909143686	0.00425517214580831	0.343606196353575	-1.53021544402178
MYCL1 MUT	KIN001.135_IC_50	0.00562702468614423	0.129130765471956	-0.881705460750858	0.00221851761162022	0.137780803558036	-0.963512329098034	0.00106728786576183	0.169260420282694	-1.01095344879258
TSC1 MUT	MK.2206_IC_50	0.041974448543176	0.368354819675836	2.56744181855664	0.00235089720588662	0.144988320038049	3.06704821814899	0.00520399189493285	0.358956332448686	3.42714454097426
NF2 MUT	Z.LLNle.CHO_IC_50	0.00150558248984815	0.0569603689624804	-1.83782167482517	0.00240822900098155	0.147499874191153	-1.66529026700345	0.00785552663036137	0.393484070559031	-1.64480399168833
EWS_FLI1 MUT	Mitomycin.C_IC_50	5.18547828068606e-05	0.00620421400982985	-2.32969494128116	0.00257813599684108	0.156824834164011	-1.44881929510061	0.0513883082618903	0.689395114310948	-1.25195452085455
NOTCH1 MUT	Temsirolimus_IC_50	0.832106679302058	0.958611936552287	0.13096134895978	0.00264845337059688	0.160006220301162	1.47383829861511	0.00983239466302651	0.441633528381952	1.63890295240093
PIK3CA MUT	GDC0941_IC_50	0.171815604120235	0.649869838241826	-0.380393105660927	0.00275448895344391	0.164671048554606	-0.67616163495308	0.0774967833869283	0.741811190933953	-0.533559470349431
NOTCH1 MUT	AZD7762_IC_50	0.000152335759659647	0.013008595014782	-1.82120061389587	0.0027627503923698	0.164671048554606	-1.170015758145	0.114490670654928	0.799692247086917	-0.754730103497133
MLLT3 MUT	PD.0325901_IC_50	0.017094441459616	0.240174702440681	-1.31805112148858	0.00288302453404763	0.17069427257918	-1.54320712775511	0.216079609416633	0.860576337437605	-0.632491590226901
MYCN MUT	NU.7441_IC_50	0.00199096005116498	0.0662499796990626	-0.981144428766582	0.002970966905393	0.17473613964765	-0.860055292949197	0.00790969092572868	0.393484070559031	-1.00725589196374
CCND1 MUT	GDC.0449_IC_50	0.00373963393026366	0.100641481620217	0.723301959595962	0.00299362683729153	0.174910525934119	0.665144085984771	0.0137349129417378	0.482141194305023	0.657684495038003
MLH1 MUT	NVP.BEZ235_IC_50	0.0722593358174226	0.474889173046706	0.884550995959596	0.00301936026148157	0.175261035831489	1.06987678376523	0.0241553793434865	0.569786836641336	1.06558176600919
SMARCA4 MUT	PF.4708671_IC_50	0.00263338671452503	0.0792783302091417	-1.12448641552511	0.00310593472004869	0.179115624991899	-1.08278544240637	0.0183801348121794	0.513871228544795	-1.0242152284415
NOTCH1 MUT	ATRA_IC_50	8.02204153995851e-10	4.19080887743362e-07	-2.82031732421876	0.00312809534934578	0.179229772887354	-1.12623583198654	0.00146109979544971	0.205968687037918	-1.41230655381292
MYCN MUT	AS601245_IC_50	0.00108007592229421	0.0477221605268402	1.33388414362656	0.00323168208647998	0.183978003910441	0.985219633189331	0.149060737527732	0.831473272394224	0.677739558931451
MDM2 MUT	AS601245_IC_50	0.00947445321650215	0.171369896162435	1.48652193650793	0.00325396848055495	0.184066841247188	1.34667039619686	0.00385715749033916	0.323164298789642	1.62948893765113
CDKN2A MUT	WH.4.023_IC_50	1.2081222978322e-06	0.000268233353176193	-2.04439090570144	0.00330951494232094	0.186024064574382	-1.14038720214101	0.00793082407725104	0.393484070559031	-1.22453396781486
SMARCA4 MUT	S.Trityl.L.cysteine_IC_50	0.170192694516181	0.649721929411943	-1.65828228555175	0.00347097142594775	0.193872309646805	-1.91789183468999	0.0963205320628654	0.77097828178369	-3.50917018416572
EWS_FLI1 MUT	Nutlin.3a_IC_50	0.0957703166317791	0.529259917882996	0.841082634857139	0.00361368671994304	0.199505050483295	1.44548069673953	0.00677122192943633	0.375845137220775	1.53269487820183
NOTCH1 MUT	Elesclomol_IC_50	0.0111864515428713	0.187804952756533	1.49219340166438	0.0036167450881444	0.199505050483295	1.46261926989176	0.05534179325018	0.697813103075383	1.15820728749951
CDKN2a(p14) MUT	LFM.A13_IC_50	0.000419971106636801	0.0268328302017369	-0.336770253296773	0.00369042445521599	0.201232474184625	-0.2694929083128	0.0403820053732305	0.652059254035745	-0.218171566573565
BRAF MUT	WZ.1.84_IC_50	0.131850243619872	0.596996700655848	0.570494722077924	0.00369337836866276	0.201232474184625	0.991623133191597	0.0738602738262055	0.741621865836141	0.828214768205763
TP53 MUT	Bleomycin_IC_50	0.0190759896380026	0.251111880766628	0.678819016431736	0.00375266493988415	0.201301593493327	0.703460201443064	0.0327416026888721	0.618827479917328	0.64325094079643
MLLT3 MUT	CI.1040_IC_50	0.0184262452593747	0.248320916765564	-0.982260472230869	0.00376143021341192	0.201301593493327	-1.07709386704066	0.111222622888497	0.797376436030023	-0.614078122293402
NOTCH1 MUT	GSK269962A_IC_50	0.0169263320939201	0.239099918343183	-1.61924740350878	0.00377272814887988	0.201301593493327	-1.92244310475639	0.00868656144695055	0.410347618140255	-2.03776011072652
RB1 MUT	Nutlin.3a_IC_50	0.000285021694616071	0.0202502213590826	0.967706347987127	0.00378531315317932	0.201301593493327	0.726058016612226	0.000186568024937707	0.0517784571709931	1.06831846111667
BRCA1 MUT	Bleomycin_IC_50	0.102660850776102	0.543667868659847	-2.69779100218154	0.00382300562135998	0.202095910257726	-3.8948227511814	0.0274482778924523	0.588860092297546	-3.53356743892468
TP53 MUT	EHT.1864_IC_50	0.0198228280154921	0.254402508100556	0.29329394006512	0.00390325482114533	0.205117195660306	0.380721558554712	0.0431676708174285	0.658180729724545	0.267696716238275
APC MUT	CI.1040_IC_50	0.665231864351844	0.904120604106079	-0.145464859005375	0.00395158648764581	0.206435527039897	-0.894146166714362	0.807223607754276	0.977383317127464	0.0880604320167658
NOTCH1 MUT	Cytarabine_IC_50	0.00884296657520819	0.165335549798787	-1.40240788821084	0.00398736406256284	0.206675124770733	-1.23333232671813	0.189037368616839	0.851001889249827	-0.709335960131094
BRAF MUT	DMOG_IC_50	0.0395167039502981	0.361141839503332	0.521220355356216	0.00401024181191102	0.206675124770733	0.719345650913758	0.0297328028552353	0.59799127175549	0.620793720670844
EP300 MUT	AZD8055_IC_50	0.0644562529553129	0.455761132560616	1.51738805158727	0.00402598767991632	0.206675124770733	1.8408442782426	0.0621198150711147	0.702860976445846	1.47178482322233
SMAD4 MUT	Doxorubicin_IC_50	0.0413632680012506	0.367141466987459	-0.756585540964014	0.00408799790214775	0.208109940663123	-0.680053003724789	0.0162887729089955	0.511430874476493	-0.909977948375167
NOTCH1 MUT	CEP.701_IC_50	0.0017985996269707	0.0626406403416737	-1.55416193314843	0.00410080392028448	0.208109940663123	-1.08907207262496	0.349952681564887	0.910234471297282	-0.460477334489469
RUNX1 MUT	Vorinostat_IC_50	0.0657318027043093	0.457742485196035	1.34661619723867	0.00419167895293469	0.211218000142207	1.58956158974935	0.055047094423292	0.697305726351784	1.26871314467569
MYCN MUT	Metformin_IC_50	0.00534373793289276	0.124888780479002	0.958531960784316	0.00420961446066555	0.211218000142207	0.942829238892175	0.00624909147861978	0.369987876144149	1.0837875655153
CDK6 MUT	PHA.665752_IC_50	0.0100354757234892	0.177539959960772	-2.03592144781144	0.00426749436958427	0.212919199417292	-2.25808475815789	0.00661914409819726	0.370691368090687	-2.68666749358269
HRAS MUT	FTI.277_IC_50	0.00386125549786795	0.102363612168852	-1.42484688734834	0.00436502849879807	0.21656881618897	-1.28615208876751	0.0427357740766515	0.658180729724545	-0.950788779105351
APC MUT	Cytarabine_IC_50	0.148218224736328	0.62208225608853	0.530482856328539	0.00441649917632654	0.217842667767246	-0.83021900904986	0.817976529023464	0.977383317127464	-0.0961576956800313
VHL MUT	Dasatinib_IC_50	0.00824901642039723	0.159584363220549	-4.63123054982821	0.00444434630456568	0.217842667767246	-4.1514739442228	0.609872204497706	0.949930222127033	-0.9159755226263
STK11 MUT	KU.55933_IC_50	0.0406360543486786	0.364166295328572	-0.547198890678113	0.00446429068051331	0.217842667767246	-0.67467269154449	0.0590988145248535	0.70215997387469	-0.531171219284091
MLH1 MUT	GDC.0449_IC_50	0.00125749030649537	0.0516237563356707	-1.19514313806035	0.00456436687896691	0.219827002130248	-0.948709595570939	0.0105641799765967	0.450367315182713	-0.950065841563232
MLLT3 MUT	DMOG_IC_50	0.00610033281772451	0.135517083280976	-1.06341551948051	0.0045743918902323	0.219827002130248	-0.984118163453315	0.0331203763601133	0.618827479917328	-0.813263205281032
MYCL1 MUT	CI.1040_IC_50	0.00254407585038776	0.0777226391106888	1.91443252702701	0.00459356295612361	0.219827002130248	1.60184121115709	0.0281377660458988	0.594003885301891	1.34753258416279
CDKN2A MUT	MG.132_IC_50	6.41282711806627e-05	0.0069081077612257	-1.13072181041204	0.00460396603943544	0.219827002130248	-0.759755098980046	0.115429133983504	0.802355750183445	-0.484331916735177
MSH2 MUT	PAC.1_IC_50	0.00152646861987055	0.0569603689624804	-2.07148360701757	0.00469338381121173	0.222292806078126	-1.5595074249741	0.0166129094838046	0.513211661128791	-1.5262391670637
CDH1 MUT	JW.7.52.1_IC_50	0.0893729326501254	0.514272513671442	-2.05607275342465	0.00470566912990516	0.222292806078126	-2.11251077279598	0.272562737055146	0.881832301561657	-1.38421910295593
ERBB2 MUT	KU.55933_IC_50	0.00528212490109919	0.124415842357912	0.885944333164306	0.00475977039612416	0.223658840677136	0.82305906843312	0.0175467173994194	0.513211661128791	0.791974396298439
NOTCH1 MUT	BIRB.0796_IC_50	0.253143386248908	0.717874556377469	0.376174686716797	0.00482521074655223	0.224421577388044	0.925697224340234	0.0565258611048721	0.697813103075383	0.675674838393454
RB1 MUT	AUY922_IC_50	0.00622782346038427	0.13690420829622	0.675330366275279	0.00482654220032839	0.224421577388044	0.478395631414437	0.636329288962309	0.953101495776253	0.126988228642014
CDH1 MUT	Lapatinib_IC_50	0.00389657696673896	0.102686943743646	-2.30275815331011	0.00492838148443293	0.227354562644077	-1.95911614952445	0.0718196060861306	0.733981497872182	-1.29922066400932
EWS_FLI1 MUT	PD.0325901_IC_50	0.00197322034754094	0.0662499796990626	1.87524226195308	0.00496134786141717	0.227354562644077	1.69301999964686	0.305547197157974	0.896453471410625	0.633941047005049
TP53 MUT	Cyclopamine_IC_50	0.0573206504388783	0.430077283009252	0.341718299595142	0.00496642102836965	0.227354562644077	0.483535698452672	0.0992239664259161	0.774133667469059	0.323855843658329
TP53 MUT	Nilotinib_IC_50	0.7765453238082	0.941591338606299	-0.0428485245570114	0.00511510660018656	0.232960316493625	-0.361050347934175	0.0495428367654574	0.679896345274018	-0.285953746160111
SETD2 MUT	CHIR.99021_IC_50	0.00110164243901797	0.0479592475535227	-3.30119068965524	0.00515501038326062	0.233579832723151	-2.69768092945188	0.00819935874808637	0.397959104863583	-2.58633232689063
PTEN MUT	AUY922_IC_50	0.193740652418844	0.668979131185171	-0.288844931252989	0.005237972464189	0.236134179971891	-0.425428985749639	0.0618314065312545	0.702860976445846	-0.428992029010925
FBXW7 MUT	BIRB.0796_IC_50	0.0319460992123209	0.329263246012996	0.554939302967566	0.00546156848085863	0.244222430476193	0.688750176071123	0.0351271820527163	0.622683640339667	0.572522806061602
CDKN2a(p14) MUT	AP.24534_IC_50	3.22442152713723e-05	0.00447438868476652	-0.986821760945132	0.0054723864052204	0.244222430476193	-0.614713274967248	0.0112596811973192	0.450437967177441	-0.635278216911533
TP53 MUT	BIRB.0796_IC_50	0.266330909594022	0.729152786837712	-0.124418075721966	0.00562505834386555	0.248989357581169	-0.309513292138576	0.242374083786987	0.875707386589409	-0.139319473413948
ALK MUT	Bosutinib_IC_50	0.138591880902528	0.606920362078576	1.88381748761907	0.00563527315322767	0.248989357581169	2.91659971297619	0.224533284033161	0.86643108387559	1.43863916794726
IDH1 MUT	BX.795_IC_50	0.221470133677224	0.694028319402763	1.38287790283399	0.00567751868280271	0.24961407634639	2.39215764228347	0.0484405622329518	0.676839988046433	1.97608056236472
SETD2 MUT	FH535_IC_50	0.0146570378580482	0.219880326380618	2.74154618608699	0.00577877014749454	0.251599251875297	2.67136196697732	0.00536258162273079	0.358956332448686	2.99307790170158
BCR_ABL MUT	A.443654_IC_50	0.644921580717962	0.896610607131532	-0.470398650684939	0.00577933198767713	0.251599251875297	2.31043145018303	0.749988751523744	0.968780465757047	-0.338232307970479
BRAF MUT	Metformin_IC_50	0.000597224359760268	0.0332380402971253	0.70038008456659	0.00584778218555004	0.252548558412676	0.575617345713597	0.0134606784223147	0.482141194305023	0.591164099081313
BCR_ABL MUT	FH535_IC_50	0.00592484898228457	0.13354970510576	2.18798644328101	0.00585801182670997	0.252548558412676	2.24967796240599	0.00555975227368987	0.358956332448686	2.15100383337041
PIK3CA MUT	X17.AAG_IC_50	0.0498504743897351	0.397773641559063	-0.638723376939211	0.0060149858113176	0.256600324448559	-0.793538949800276	0.450185573865764	0.925809648901546	-0.239104635363491
RB1 MUT	SB.216763_IC_50	0.00482665892380344	0.118938844209653	-0.582923436758892	0.00602949254364577	0.256600324448559	-0.565875426104885	0.0167087538071211	0.513211661128791	-0.524910433865085
APC MUT	NSC.87877_IC_50	0.00511814965076586	0.122849424455275	-0.567973534090913	0.00603867445217304	0.256600324448559	-0.572864280311197	0.0216018503739954	0.549211893050681	-0.578005143476377
SMAD4 MUT	WZ.1.84_IC_50	0.000321700753750913	0.0221474759229601	-2.28029400889768	0.00610424958012715	0.258151621529092	-1.49074363504309	0.0484709190854106	0.676839988046433	-1.266023613791
RUNX1 MUT	Temsirolimus_IC_50	0.0831359298593141	0.498552626562699	2.28482310012673	0.00615048361006575	0.258516212987134	2.73984878543793	0.0989771433557145	0.774133667469059	2.04836702160678
ALK MUT	Obatoclax.Mesylate_IC_50	0.0632675322414142	0.450893824743909	-3.02556070956523	0.00617108852080535	0.258516212987134	-3.26532386419591	0.126431532654734	0.817150972850516	-3.36585563498745
MSH2 MUT	Sorafenib_IC_50	0.0157676120001566	0.22780750573449	1.83324227147767	0.00631191627965071	0.263174312110695	1.97738488992799	0.00430340297332366	0.344311007262049	2.27199411877265
ERBB2 MUT	DMOG_IC_50	0.00218409307867877	0.0704826253139796	1.34454748568452	0.00636310536756386	0.263421139925596	1.10829600585305	0.101357508295607	0.774414870229822	0.721283757072332
MYCN MUT	Pyrimethamine_IC_50	0.0120944982097574	0.19730222875419	1.31364770703934	0.00638005763949226	0.263421139925596	1.24183009711556	0.252819900881652	0.875707386589409	0.717420760980935
VHL MUT	Epothilone.B_IC_50	0.0740313200344665	0.47955663984398	-1.48255373989455	0.00641784683734532	0.263421139925596	-1.29540308606426	0.172186562111726	0.842832361237713	-1.19860849864716
CDKN2a(p14) MUT	CHIR.99021_IC_50	2.01139902580555e-06	0.00042251682899365	-0.58345177764665	0.00651411290508341	0.263421139925596	-0.333354391916618	0.0237763027165769	0.568899552891211	-0.301656581736682
PIK3CA MUT	CI.1040_IC_50	0.000499743220103639	0.0301919696444927	0.911928269432408	0.00654065222474567	0.263421139925596	0.642853519037433	0.00220736028644668	0.262338505131915	0.780824836656243
TP53 MUT	Epothilone.B_IC_50	0.0263445957953815	0.300365361459014	-0.4553204335884	0.00658108826848871	0.263421139925596	-0.326382501311745	0.0754416678933582	0.741811190933953	-0.384027454670374
FBXW7 MUT	JNK.Inhibitor.VIII_IC_50	0.0469135175198635	0.384922051833884	0.483158576604557	0.00659091285420686	0.263421139925596	0.631324065685051	0.0413443393216228	0.658180729724545	0.530537616709211
FGFR2 MUT	MK.2206_IC_50	0.0401050040190829	0.36159648801368	-2.59118852164946	0.00659150669888439	0.263421139925596	-2.75480632402324	0.196280530386207	0.851001889249827	-2.24619779545862
MSH6 MUT	PAC.1_IC_50	0.00858222294158379	0.162860516974798	-1.61035777416521	0.00661736217141578	0.263421139925596	-1.39014522757021	0.0125877504843776	0.475709838518119	-1.46493714805692
NRAS MUT	Gefitinib_IC_50	0.090176847339545	0.514691890245822	0.462638166470148	0.00663991780958193	0.263421139925596	0.689830755591016	0.135638182921029	0.828937189282754	0.417519436782362
EGFR MUT	Gefitinib_IC_50	0.0181984460466289	0.247069557579196	-0.815347843873515	0.00664410937319372	0.263421139925596	-0.840176022018357	0.0117774334993444	0.459749370120074	-0.820338670243828
SMO MUT	BIBW2992_IC_50	0.0278594919984387	0.309275185547668	-2.94823693548386	0.00675965650161162	0.266241915891135	-3.45970129843245	0.0768519558701603	0.741811190933953	-2.18310282174878
TP53 MUT	PF.4708671_IC_50	0.139794574913294	0.609482385765814	0.173766345312115	0.00677521371370302	0.266241915891135	0.334212079855118	0.0287958018349203	0.597512888074595	0.280626491437157
BRAF MUT	X681640_IC_50	0.146321240113487	0.619919550890177	0.344024865363271	0.00686416045510241	0.266826428617175	0.602903028781233	0.244086357309234	0.875707386589409	0.313638364242557
CDKN2a(p14) MUT	Salubrinal_IC_50	0.0006139873986682	0.0334674144960997	-0.726829526315791	0.00687338953602448	0.266826428617175	-0.509128153084301	0.0322327423531835	0.618827479917328	-0.516935703020653
BRAF MUT	GSK.650394_IC_50	0.802743029302473	0.951554805207856	0.0736979905956104	0.00688022206433206	0.266826428617175	0.553137367358789	0.908530666946898	0.989534075687441	-0.040380167420035
MS-HL MUT	JNK.9L_IC_50	0.000680490116847366	0.0351701883538398	-0.591680155747772	0.00714697795016087	0.275966570327734	-0.368706097112742	0.00329682851169705	0.304990979295641	-0.565141022942075
KRAS MUT	JNJ.26854165_IC_50	6.43563118468928e-05	0.0069081077612257	0.562159672903677	0.00724557601945715	0.276655409845321	0.375658073568607	0.0034025598830047	0.307545333416453	0.454487300408986
NF1 MUT	Methotrexate_IC_50	0.00878912412691226	0.164675551415839	1.28971182886903	0.00725827958085493	0.276655409845321	1.01227242658056	0.0340088029727711	0.618827479917328	0.88033946067352
SETD2 MUT	DMOG_IC_50	0.052237941587396	0.407309182824991	-2.45710224137936	0.00728315340559892	0.276655409845321	-3.07171913983522	0.0378966480150036	0.645472009508728	-2.47988687865476
TP53 MUT	GNF.2_IC_50	0.116125496978252	0.570433713690719	-0.238322505561073	0.00728942302711464	0.276655409845321	-0.416180217258093	0.0400266573568921	0.650999329179205	-0.347972304370795
CDKN2C MUT	PF.02341066_IC_50	0.015681289926174	0.227586688087166	-1.61281958843537	0.00739055091622574	0.278555369968349	-1.65042531982841	0.0639571639455499	0.70585538398383	-1.4757003249396
BRAF MUT	PD.173074_IC_50	0.00484808710774624	0.118938844209653	0.581490064412242	0.00740221453806219	0.278555369968349	0.515431185169571	0.014680684425981	0.490024700267999	0.557914053619663
TP53 MUT	S.Trityl.L.cysteine_IC_50	0.71705207493393	0.921306561002511	-0.0916721709036743	0.00756896233815346	0.283317316769696	0.388637791447252	0.678243217445569	0.961100601384891	-0.117619401166471
SMAD4 MUT	S.Trityl.L.cysteine_IC_50	0.416012416836985	0.814099702076568	-0.648881493326742	0.007592559553112	0.283317316769696	1.1995544496404	0.632710942379812	0.952523560833852	-0.410559415644212
EWS_FLI1 MUT	Bortezomib_IC_50	0.510466845823979	0.849393770898084	-0.455167542264745	0.00762663091998303	0.28339794644506	-1.622946971007	0.119633740404675	0.807345933536413	-1.17405114666107
MDM2 MUT	X681640_IC_50	0.000550745590965044	0.0319684417866703	1.78923047835053	0.00773332247338196	0.286089929533362	1.18150659181843	0.000533828916242129	0.124761436977535	1.67235757111965
EGFR MUT	BIBW2992_IC_50	0.00445682840094037	0.112086532892633	-1.14553595849802	0.00776350332367304	0.286089929533362	-1.02556771797167	0.0139109499661147	0.482141194305023	-0.959404371175541
CCND1 MUT	AZD.2281_IC_50	0.00134786599749558	0.0536789144563151	0.979494773195873	0.00787492562281768	0.288996753951421	0.61800490295009	0.0293575033211768	0.59799127175549	0.633801475817103
MLH1 MUT	Docetaxel_IC_50	0.00113596249186438	0.0487366323200363	1.78353036756561	0.00792738384202064	0.289326955944587	1.10309162707954	0.000994946693964645	0.160771667262499	1.75246314140114
MLL_AFF1 MUT	RO.3306_IC_50	0.00520017174144493	0.123814276771508	-2.89886474609371	0.00794907974895612	0.289326955944587	-2.66860239988815	0.00818526963044758	0.397959104863583	-2.77506645128867
SETD2 MUT	WO2009093972_IC_50	0.000616358326984145	0.0334674144960997	-3.71609037788021	0.0080557355973316	0.290053320210952	-2.6130776447321	0.00368884268783663	0.31500588375651	-3.11529326279428
CDK6 MUT	Mitomycin.C_IC_50	0.20347891786984	0.675665259036525	-1.00261806502636	0.00805781774718771	0.290053320210952	-1.63049192728437	0.36902839873886	0.913948248824328	-0.736542710918789
CDKN2a(p14) MUT	Vorinostat_IC_50	0.579116677960364	0.874194311383525	0.0639052445729881	0.00806701611216136	0.290053320210952	0.241128463216976	0.783995368517901	0.974078058737889	0.0320630170060893
CDKN2A MUT	GDC.0449_IC_50	0.273380633882537	0.734000646544246	0.117741329340247	0.00833752930809034	0.29857095881109	0.26282557284477	0.19888971451193	0.851001889249827	0.155309726490387
CDK6 MUT	AZD6482_IC_50	0.0785662166470908	0.486980385654137	-1.16045240314136	0.00850063164101099	0.303175604339425	-1.46156469256485	0.227112758490337	0.867648638924452	-0.824069615260805
MSH6 MUT	A.770041_IC_50	0.036513470730622	0.349245910703174	-2.68202918771329	0.00856627255198138	0.303175604339425	-2.73445018628253	0.00704745633018662	0.381508554648877	-3.25060939217584
ERBB2 MUT	PAC.1_IC_50	0.147066265697969	0.619919550890177	-0.615606285924368	0.00856852569408801	0.303175604339425	-0.957685609681599	0.00635063780166337	0.370691368090687	-1.18150518807743
CCND1 MUT	VX.702_IC_50	0.00760777469535435	0.153207816483996	0.816868259481042	0.00862594491641494	0.303996098423338	0.663050256031839	0.110978405653115	0.797376436030023	0.490236467350678
MYCN MUT	X17.AAG_IC_50	0.00211955608322443	0.0691892172474566	1.49533751599851	0.00866855112405983	0.304290128588045	1.15578841912051	0.0483884024171054	0.676839988046433	-1.02641357766865
RB1 MUT	Z.LLNle.CHO_IC_50	0.00188887770604245	0.0655278238568866	0.922906110763854	0.00872463881746653	0.304591221190217	0.745656558462634	0.323725777969811	0.900918773778407	0.337001252005104
MYCN MUT	Temsirolimus_IC_50	0.178029847067586	0.656868746076954	0.717076121568624	0.00874572248660121	0.304591221190217	1.09609532068132	0.0598275134524065	0.70215997387469	1.1144067806979
MYCN MUT	ZM.447439_IC_50	0.00982164894195712	0.175505159463825	-0.916519921858386	0.00889271139564383	0.308500663690285	-0.762914472365528	0.0975570716286929	0.772625185318248	-0.676269615611966
CDKN2a(p14) MUT	BIBW2992_IC_50	0.05415050082326	0.416012627864509	0.326258756880735	0.00906234727927307	0.313162280884141	0.438991968472641	0.156751565255901	0.837288218996252	0.247547603161795
MSH6 MUT	GDC.0449_IC_50	0.000584673891685781	0.0332380402971253	-1.58985405458088	0.00913338601449214	0.314393803080251	-1.07633313251147	0.00142146079263685	0.205968687037918	-1.45475773600147
MSH2 MUT	Bortezomib_IC_50	0.0151364427065417	0.22367179313943	2.45462416838489	0.00919839761312725	0.315409147498776	2.14567977844412	0.0912303340562185	0.764454987127048	1.64847629261471
ALK MUT	ABT.263_IC_50	0.00664902102735048	0.14099460473473	-3.40662675603395	0.00936734023996756	0.319966725658277	-2.93776001822485	0.610995142608961	0.949930222127033	-0.684156386164062
NRAS MUT	BIBW2992_IC_50	0.0313565115259127	0.328006099954806	0.68590278593633	0.00943287993843167	0.320730738304343	0.821173714109275	0.435361833831132	0.922569292988365	0.26157911803593
NRAS MUT	Pyrimethamine_IC_50	0.230261204783962	0.703215185586782	0.604774520787054	0.00946193597970249	0.320730738304343	1.14441587465897	0.0385612240979311	0.646945958867072	1.16875467863453
FBXW7 MUT	Vinblastine_IC_50	0.177349388350222	0.656513564381252	-0.513357039525688	0.00963581918018677	0.325376937667219	-0.718572169641254	0.0743417962285847	0.741811190933953	-0.674619109164952
MYC MUT	Z.LLNle.CHO_IC_50	0.00128651372513306	0.0519342199677576	1.23354161642156	0.0096722791965033	0.325376937667219	0.935393973794464	0.0168050695988831	0.513211661128791	0.949617132858694
BRAF MUT	WO2009093972_IC_50	0.476916174533783	0.835993679974334	-0.166210555080949	0.009749997516368	0.326434822784242	-0.59754449879727	0.324433100297306	0.900918773778407	-0.26544830451731
HRAS MUT	Tipifarnib_IC_50	0.316653010995564	0.761258739353268	-1.0064762132867	0.00977723937176087	0.326434822784242	-1.73074618503199	0.518717190496544	0.939635632721979	-0.638952030138095
CDKN2C MUT	DMOG_IC_50	0.0781007741828879	0.486980385654137	-1.00455905594406	0.00986555192906005	0.328149687947499	-1.32646321382746	0.204014288020845	0.853438950500765	-0.815734593894536
ERBB2 MUT	Midostaurin_IC_50	0.0123764086879351	0.200541834057986	1.14734416730868	0.0100573838284604	0.330714528810643	0.936606520819285	0.126740481565268	0.817150972850516	0.676466036755321
PIK3CA MUT	ABT.888_IC_50	0.563655168996099	0.871754997395969	-0.08993355882353	0.010094419340281	0.330714528810643	-0.34136180632126	0.156754314934801	0.837288218996252	-0.226945615820043
NOTCH1 MUT	Gemcitabine_IC_50	0.285120544910508	0.740302864659114	-1.09778962477719	0.0101669825335365	0.330714528810643	1.83581675810586	0.663795545689975	0.959206771190239	0.461165005778987
CCND1 MUT	ABT.888_IC_50	0.00255545666257416	0.0777226391106888	0.650751549800793	0.0102339311462635	0.330714528810643	0.470921350051727	0.0177899270882787	0.513211661128791	0.516670390096336
NF1 MUT	Camptothecin_IC_50	0.358385122599921	0.786601117838604	-0.449280268423882	0.0102895958640918	0.330714528810643	-0.794559598705945	0.105926169383245	0.788168661441703	-0.740640397057372
CTNNB1 MUT	PF.4708671_IC_50	0.0399575905702977	0.361141839503332	-0.704618310397565	0.0102991623046452	0.330714528810643	-0.872782646245321	0.0427980126592733	0.658180729724545	-0.781114463333642
TET2 MUT	Obatoclax.Mesylate_IC_50	0.0533798867733476	0.413242516911974	-2.5714097119628	0.010305166754114	0.330714528810643	-2.53842925052795	0.0838135816468	0.747337769683966	-2.70586909196026
MET MUT	SB.216763_IC_50	0.0646750938205021	0.456581485071446	-0.784042210072899	0.0103286673055374	0.330714528810643	-1.0529707774213	0.0239680561037056	0.569786836641336	-0.922852441550683
BRCA1 MUT	Erlotinib_IC_50	0.0171227014736733	0.240174702440681	-2.89448840000001	0.0103392566463348	0.330714528810643	-2.79439077181111	0.021650187336333	0.549211893050681	-2.75819265919881
SMO MUT	Mitomycin.C_IC_50	0.0131186926780248	0.207480784061478	-3.88320693739132	0.0103657737162504	0.330714528810643	-3.12298631299716	0.00350484821910917	0.307545333416453	-4.41769277185181
NRAS MUT	Epothilone.B_IC_50	0.825755739133645	0.957177484110155	0.0823446563862925	0.0103808553002656	0.330714528810643	0.564335303147786	0.678839600404934	0.961100601384891	0.172702541550212
KRAS MUT	BMS.754807_IC_50	0.000523145275626726	0.030973687952273	-0.947107517147072	0.0103895229746841	0.330714528810643	-0.617024444287925	0.0594897631497227	0.70215997387469	-0.579343617621652
NRAS MUT	AP.24534_IC_50	0.175730717495453	0.654035305374445	0.59989443783069	0.0104803400758125	0.331915773533808	1.04873819869101	0.022044404346707	0.552040423342173	1.08871348668246
CDKN2C MUT	PD.0332991_IC_50	0.124502246140417	0.585102471530182	-1.07807355375783	0.010502007922869	0.331915773533808	-1.43517094458337	0.345785204196719	0.908824622216945	-0.664390868130775
MLH1 MUT	GW843682X_IC_50	0.00676833259184697	0.142704889977861	2.35236626297579	0.0105931954452027	0.33209527714368	1.15557522118307	0.00752208644751965	0.387627335508924	2.43941531917129
MS-HL MUT	DMOG_IC_50	0.286101791247265	0.741088279034661	0.243189587053573	0.0105979245084908	0.33209527714368	0.526515361699493	0.300673563665646	0.894167310052	0.247622614646337
CDKN2a(p14) MUT	MG.132_IC_50	0.000201873141551011	0.0157266260536362	-1.08280016958699	0.0106198692386899	0.33209527714368	-0.71389387207476	0.15845618569677	0.83854630828105	-0.43901617656307
STK11 MUT	BIRB.0796_IC_50	0.0836060690233016	0.500295367140933	-0.447933695652175	0.0108108201255954	0.336880328194431	-0.631302631724585	0.131959094129276	0.824721122422311	-0.412038701322151
TSC1 MUT	AP.24534_IC_50	0.0442012100676794	0.376006653842012	-3.93817074137937	0.0110779204921593	0.342850506184841	-4.47805225954903	0.101114182441629	0.774133667469059	-3.01044081315694
MLL_AFF1 MUT	Rapamycin_IC_50	0.270635090660851	0.733000988154624	2.35540402348991	0.0110796188801992	0.342850506184841	4.7169350081305	0.249980234496524	0.875707386589409	2.50251146252286
PTEN MUT	Erlotinib_IC_50	0.0532076870525355	0.412696479225824	0.539680890804597	0.0112757998595371	0.345753146192306	0.649119935523501	0.0115895448634832	0.45915934099059	0.762729089869684
MLH1 MUT	Salubrinal_IC_50	0.00352261684181023	0.0963814374491735	1.78605000000001	0.0113206787572234	0.345753146192306	1.29309112445402	0.000653607688196876	0.136359401988489	2.09295144327057
NOTCH1 MUT	Vinblastine_IC_50	0.000354423805374806	0.0242125985810281	-1.71805830069351	0.0113247743305117	0.345753146192306	-0.933544676191189	0.0513761247024246	0.689395114310948	-0.959479872020203
MSH2 MUT	PHA.665752_IC_50	0.00654610375035861	0.140500515172104	-1.52716554421768	0.0113598490970657	0.345753146192306	-1.42315743668922	0.00400517949361515	0.332429897970058	-1.68539736634156
EGFR MUT	NU.7441_IC_50	0.20096446952976	0.674012093366938	0.407430716627632	0.0114907604243924	0.345753146192306	0.709401486686527	0.180817020411052	0.848722027112292	0.431941384812525
CDK6 MUT	MG.132_IC_50	0.0891471028579774	0.514272513671442	-2.32662065536723	0.0114922814922121	0.345753146192306	-3.03257597282335	0.372027938985865	0.913948248824328	-1.39263025053835
KIT MUT	Thapsigargin_IC_50	0.0103718367328318	0.181016440658339	-3.30353705244758	0.0115240272415694	0.345753146192306	-2.48886241298601	0.0218404083588575	0.549474976303153	-2.87858111170731
PTEN MUT	PLX4720_IC_50	0.0280369463334622	0.309508303338214	-0.519634199916105	0.0115291267194905	0.345753146192306	-0.54226528224572	0.048146742619427	0.676839988046433	-0.462092320056494
FBXW7 MUT	AZD7762_IC_50	0.0622227560011211	0.448539201336004	-0.709468305814357	0.0115953357117008	0.345753146192306	-0.75209328599819	0.368992960545251	0.913948248824328	-0.330009690995662
FLT3 MUT	A.770041_IC_50	0.00821611001822284	0.159584363220549	-3.89898291496603	0.011645181432496	0.345753146192306	-3.04901905792228	0.00528583195765245	0.358956332448686	-3.92543528534382
CDKN2A MUT	PHA.665752_IC_50	0.00194313051081512	0.0658661910936987	-0.506685202546297	0.0116848128623458	0.345753146192306	-0.42919578517918	0.128424485688826	0.820169751013594	-0.295611973560099
MYC MUT	PF.562271_IC_50	0.0367349203105018	0.350045952014557	0.501705855694495	0.011719259196665	0.345753146192306	0.498313886561609	0.131598243797207	0.824721122422311	0.376069546310639
NOTCH1 MUT	Cisplatin_IC_50	0.205755238925712	0.678793564970003	0.567898835228858	0.0117375013554354	0.345753146192306	1.03237190539329	0.013156487504366	0.482141194305023	1.15536499504692
NRAS MUT	AZD.0530_IC_50	0.0185556468768257	0.248885968328711	1.02834659782608	0.0117411589598485	0.345753146192306	0.982150395612152	0.0995370981763696	0.774133667469059	0.757175729210066
MSH2 MUT	Tipifarnib_IC_50	0.00477365640318208	0.118778793432633	-2.39409477393486	0.0117573978324599	0.345753146192306	-1.43246896108433	0.00915024538158969	0.425462456721979	-2.19730904437631
CDKN2A MUT	ABT.263_IC_50	0.0291875358349227	0.316210068663154	0.419283131715505	0.011909769073961	0.348298888332223	0.453640586395805	0.830615189838521	0.981482581683432	0.0406430603576848
FLCN MUT	AICAR_IC_50	0.0202516448958619	0.258412152758836	2.29949922480621	0.0119224031137255	0.348298888332223	2.22483531955316	0.138176198179061	0.831473272394224	2.43153892878103
FGFR3 MUT	CGP.082996_IC_50	0.00237757980012209	0.0742339630995983	-3.49885921768708	0.0119856774334242	0.348758938305477	-2.43282070825214	0.0072712148033596	0.383871009534609	-3.06382486886714
ALK MUT	X681640_IC_50	0.190149628805233	0.664991779417723	1.51266619066936	0.0120174567230939	0.348758938305477	2.47823426504775	0.0842846790499981	0.747749574262573	1.88029901016951
EWS_FLI1 MUT	Cytarabine_IC_50	0.000101100366501978	0.00975948211852247	-2.07450627683777	0.0120932543130069	0.348758938305477	-1.08146586132918	0.0766694511594994	0.741811190933953	-1.01511528056798
HRAS MUT	KU.55933_IC_50	0.0524470619208975	0.408581014841659	-0.997865175613001	0.012107533879104	0.348758938305477	-1.15128811282899	0.0591694913565531	0.70215997387469	-0.956435792257766
BRCA1 MUT	GW843682X_IC_50	0.151551467537809	0.625830613280407	2.47702818644067	0.0121345019633366	0.348758938305477	2.22129499720717	0.263542163034146	0.877052916121269	2.02978401241131
PTEN MUT	BIBW2992_IC_50	0.149907135369462	0.62474203154209	0.340045625374446	0.012227297425087	0.350292349781281	0.578398545754129	0.180911624163661	0.848722027112292	-0.317149254166236
KIT MUT	Imatinib_IC_50	0.00115869938760638	0.0492364079489582	-3.17766597643093	0.0122717861508189	0.350405756651538	-2.52339686172995	0.0106678661190046	0.450367315182713	-2.66758344266134
FBXW7 MUT	Embelin_IC_50	0.0145451269601549	0.219273935922674	-0.758498879606871	0.0123101673319761	0.350405756651538	-0.619321305895938	0.0135390336981313	0.482141194305023	-0.788432719944938
FBXW7 MUT	Temsirolimus_IC_50	0.0673201189910752	0.460513103960953	0.888165343873512	0.0123655421254918	0.350857442864195	0.929939533680587	0.0622232315802956	0.702860976445846	0.909957064872115
NOTCH1 MUT	Mitomycin.C_IC_50	6.46961850133091e-06	0.00117258534510857	-2.51188305080215	0.012442708909263	0.351211114629107	-1.14102061381397	0.00562881307255415	0.358956332448686	-1.66111681263307
BCR_ABL MUT	BIRB.0796_IC_50	0.41303799219872	0.812625256694026	-0.499416347992356	0.0124570995505201	0.351211114629107	1.76944611802735	0.545663000421257	0.946853280734584	-0.376402695568073
APC MUT	Pazopanib_IC_50	0.0006025587757952	0.0332380402971253	1.1873526187522	0.0124987402790378	0.351269976006756	0.767816694708383	0.0270038821381612	0.588860092297546	0.853413656446673
EWS_FLI1 MUT	Docetaxel_IC_50	0.00434758753222926	0.110002634967886	-1.39105162732921	0.0125659093472505	0.352043662185904	-0.971143443325662	0.146606053552361	0.831473272394224	-0.790822114371566
KDM5C MUT	BIRB.0796_IC_50	0.00617022361991665	0.136590680167686	-1.92124592875323	0.0127192941930473	0.353673947624865	-1.67279973642578	0.00356684712778907	0.307545333416453	-2.00716657375034
NOTCH1 MUT	BI.D1870_IC_50	0.000168468068173985	0.0139828496584408	-1.6290598098023	0.012728365128014	0.353673947624865	-0.971830120140106	0.0284579663252468	0.595164254286719	-0.984560161499328
TSC1 MUT	Mitomycin.C_IC_50	0.0633307425922584	0.450893824743909	-2.91028960695655	0.0127435720346759	0.353673947624865	-3.05181846225978	0.217151174152069	0.860928912580141	-1.87669669310458
SOCS1 MUT	BI.D1870_IC_50	0.00425564594242534	0.107983976041941	-3.24647796380959	0.0128148577900551	0.354544398858191	-2.44402865210597	0.0109305053665034	0.450437967177441	-2.73891966607984
ERBB2 MUT	Vorinostat_IC_50	0.741900009061832	0.929570057037101	0.105889232287449	0.0129946567310506	0.358402318100807	-0.628969346741343	0.115990029116084	0.802355750183445	-0.491999191465119
CDKN2C MUT	AZD8055_IC_50	0.103012697775721	0.543909494022696	0.823760492234464	0.0130687496616813	0.359175049550997	0.977283099827031	0.0386383650941124	0.646945958867072	1.08246265384882
CCND1 MUT	Lenalidomide_IC_50	0.00150813502638674	0.0569603689624804	0.686897869047624	0.0131035599656033	0.359175049550997	0.475469072137728	0.00471866658453012	0.349220649476767	0.632861087905205
MSH2 MUT	Cisplatin_IC_50	0.0367124463694921	0.350045952014557	1.31525783004926	0.0132501408814244	0.361555082579032	1.35223053625117	0.0427765505766403	0.658180729724545	1.23028020151997
CDKN2A MUT	AZD6244_IC_50	7.08780861369306e-05	0.00725859663615262	-0.804310400207867	0.0133084184373372	0.361555082579032	-0.475862207791354	0.0431778009277578	0.658180729724545	-0.41989200381851
MYCN MUT	JNK.Inhibitor.VIII_IC_50	0.00268419175078635	0.079461023129112	-0.76050035196688	0.013312522464063	0.361555082579032	-0.622193597612379	0.029725981576506	0.59799127175549	-0.674758957120935
CDKN2a(p14) MUT	Imatinib_IC_50	0.000512622926510825	0.0305543906734405	-0.592481906814448	0.0136623596111996	0.368740908313843	-0.437701774630104	0.0131961481361148	0.482141194305023	-0.508496090346304
NOTCH1 MUT	RO.3306_IC_50	0.0825334061982942	0.498292292071189	0.690485451428569	0.0137416029491678	0.368740908313843	0.967773166781466	0.0511874626181002	0.689395114310948	0.843574669012075
NRAS MUT	Imatinib_IC_50	0.0424114597943428	0.370724581135392	0.610493152173909	0.0137697454226423	0.368740908313843	0.754304943498648	0.0184000732662138	0.513871228544795	0.834197846383108
PTEN MUT	Vorinostat_IC_50	0.588160625704314	0.876506729771444	0.086654792514342	0.0137729056471499	0.368740908313843	0.307059243930092	0.922368255850757	0.993931766508607	-0.0154235477169168
FBXW7 MUT	PAC.1_IC_50	0.00546233719643322	0.126330772503967	-1.03906382325961	0.0138170145392047	0.368740908313843	-0.769948510702747	0.107676169354282	0.792785095696032	-0.604723960961226
CDKN2A MUT	CCT018159_IC_50	0.239139056617315	0.711012374227778	0.158746516054288	0.0138810505878211	0.368740908313843	0.319475768472454	0.0697832178147869	0.724728470922855	0.279633395288148
MSH2 MUT	A.770041_IC_50	0.0978396361208193	0.534387336032593	-1.7419110378007	0.0139054879009316	0.368740908313843	-2.11217964533434	0.0369051288941376	0.6397150794459	-2.12503331992497
KRAS MUT	SB590885_IC_50	0.411131279212856	0.812480994891775	0.184445083732056	0.0139314247541462	0.368740908313843	0.494029332770421	0.0216261395582897	0.549211893050681	0.530013981443724
MSH2 MUT	X17.AAG_IC_50	0.089410308819388	0.514272513671442	1.41658667719779	0.0139855237093886	0.368740908313843	1.80226533359096	0.56610629701601	0.949294892873838	0.423762991300574
CDKN2A MUT	PLX4720_IC_50	6.38217435019953e-05	0.0069081077612257	-0.657118941228073	0.0141108315137643	0.368740908313843	-0.37487721634129	0.0251820954264457	0.576397395572846	-0.382247721694155
IDH1 MUT	BMS.708163_IC_50	0.0155207268110518	0.227586688087166	-2.074886890625	0.0141381852962928	0.368740908313843	-2.10623526546253	0.00534756525049309	0.358956332448686	-2.42823851054896
PIK3CA MUT	Midostaurin_IC_50	0.551379478426586	0.865580796066258	0.159002431818183	0.0141426221475008	0.368740908313843	0.51181990290453	0.526340084752776	0.941286003360735	0.168756325024296
KIT MUT	Axitinib_IC_50	0.0112702372283557	0.188850899669862	-2.25508490571431	0.0141741799885128	0.368740908313843	-1.84510824345911	0.0120618852874651	0.459749370120074	-1.97701966468519
APC MUT	JNK.Inhibitor.VIII_IC_50	0.000904480133595498	0.0425009950606435	0.698290806451618	0.0141885850848371	0.368740908313843	0.512421498598349	0.0854966166635584	0.749680540483183	0.449476331978169
PTEN MUT	Rapamycin_IC_50	0.0124195483314821	0.200541834057986	-1.18153735515872	0.0142261360170451	0.368740908313843	-1.00228691411057	0.0440114896143743	0.659657620288543	-1.04275821594391
SMAD4 MUT	Temsirolimus_IC_50	0.00333477698788221	0.0937220076879173	1.31702163258079	0.0142414290678582	0.368740908313843	0.856011977866051	0.144478623899712	0.831473272394224	0.662061269483069
MYCN MUT	Rapamycin_IC_50	0.00378051572420749	0.101434320684854	1.96303112800818	0.014369665438886	0.370979647566124	1.4557182358393	0.197215006587559	0.851001889249827	1.06872522558545
MDM2 MUT	Bexarotene_IC_50	0.0457805967037408	0.382012167839182	-1.02167857319224	0.0144516115994407	0.372013804680096	-1.11202824333081	0.106777338898656	0.792410790279379	-0.785835235688518
MS-HL MUT	CEP.701_IC_50	0.0630670872099997	0.450893824743909	-0.459969420771166	0.0144965754862927	0.372092736687183	-0.444839608794192	0.0119042375999974	0.459749370120074	-0.616021872276559
FLCN MUT	Paclitaxel_IC_50	0.102809052649384	0.543688489044222	2.46005494557824	0.0146078265209913	0.37263143726533	1.58907091271934	0.456313179095034	0.925809648901546	1.98370912893024
CDKN2a(p14) MUT	GDC.0449_IC_50	0.0994921140026267	0.5374999166548	0.181553614718615	0.0146254432456005	0.37263143726533	0.248971051340596	0.0441666660268454	0.659657620288543	0.24473225056852
BCR_ABL MUT	FTI.277_IC_50	0.0753515822494246	0.480779116570693	0.981832051903104	0.0146434378567279	0.37263143726533	1.47014041749672	0.103257430803485	0.780450419545322	0.870333605788905
PIK3CA MUT	PF.02341066_IC_50	0.0373412695237568	0.351300651102208	0.956778352452429	0.0146869485947031	0.372670829913022	1.03652739306463	0.0680804004475103	0.719539038493615	0.900841765832386
MYCN MUT	IPA.3_IC_50	0.0262829746731296	0.300365361459014	-1.04163095870735	0.0147765654438536	0.373876574663429	-0.980374421670308	0.0551027636758049	0.697305726351784	-0.969819036604361
TP53 MUT	WO2009093972_IC_50	0.113032697310564	0.563938179281427	0.247541846197449	0.0149223842343143	0.375795575831836	0.363919369814526	0.0373213453057896	0.643593917787801	0.346950251082569
RB1 MUT	AZD6244_IC_50	0.00832757985233516	0.160289453825376	0.871680742669553	0.0149370384268256	0.375795575831836	0.741651194412838	0.315818407146277	0.900294798053993	0.331204742293135
VHL MUT	AZD6482_IC_50	0.00107825087315314	0.0477221605268402	-2.27810348344944	0.0150187349480841	0.376783573655184	-1.43796985792287	0.00647201876824274	0.370691368090687	-2.01031721537612
FBXW7 MUT	Elesclomol_IC_50	0.00845287754936225	0.161440872077175	1.2189388715415	0.0151966210809093	0.377300823838217	0.931794241217409	0.147471162549548	0.831473272394224	0.672453519691081
KDM5C MUT	GDC0941_IC_50	0.069681965124779	0.467745102207087	1.90480931893001	0.0152381806524969	0.377300823838217	2.04605013563373	0.0617518183508729	0.702860976445846	1.93449915710372
MS-HL MUT	MG.132_IC_50	0.00812744573969549	0.158981783709833	1.09282420648235	0.0152493810956912	0.377300823838217	0.901166467567027	0.267666036101783	0.877052916121269	0.476919437443175
TP53 MUT	CGP.60474_IC_50	0.313219765716095	0.759215564942334	0.22721239285005	0.0152631312298368	0.377300823838217	0.429916325455318	0.324067198430018	0.900918773778407	0.238264208442196
TP53 MUT	Salubrinal_IC_50	0.353557859364521	0.785062892590933	0.194314267015707	0.0152645034600012	0.377300823838217	0.436714595803508	0.237326243030488	0.873248794735437	0.26779799016969
FGFR3 MUT	JW.7.52.1_IC_50	0.0102554286595347	0.179996960326734	-4.8724578983051	0.0153576596113172	0.377300823838217	-2.77365214666334	0.0162971441816065	0.511430874476493	-4.63703476397486
BRCA2 MUT	Cytarabine_IC_50	0.861881862617877	0.966461214887546	0.155100713740461	0.0153730143310896	0.377300823838217	-1.63595765025576	0.336839224900949	0.905430766021494	-0.799889049585572
PIK3CA MUT	A.443654_IC_50	0.121215826686323	0.580333022534361	-0.889648947540092	0.015482005314751	0.377300823838217	-0.899688964004502	0.188227481540241	0.851001889249827	-0.84606238377976
BRAF MUT	AZD7762_IC_50	0.308681990989712	0.75674113273833	0.259118739522339	0.0155132310738361	0.377300823838217	0.529214945662136	0.593568518769402	0.949294892873838	0.147577794334118
CCND1 MUT	Camptothecin_IC_50	0.018790207253158	0.24981411768757	1.07903640515874	0.0155169203547448	0.377300823838217	0.708834140992517	0.329511949149675	0.902810042912437	0.427152987784034
TP53 MUT	PD.0332991_IC_50	0.726350584313814	0.92547791524492	0.0665493807912857	0.0156208836942857	0.377300823838217	-0.387517040559045	0.444887487227124	0.925809648901546	-0.146622335186975
NF1 MUT	Pyrimethamine_IC_50	0.0035379291305518	0.0963814374491735	1.84329824331145	0.0157065607468119	0.377300823838217	1.30078172599205	0.0697149058490989	0.724728470922855	1.30790490083492
NF2 MUT	AZD6482_IC_50	0.317806482837325	0.761258739353268	0.436415398777692	0.0157181923210571	0.377300823838217	0.896588545856036	0.017253109887997	0.513211661128791	1.09223467165527
PIK3CA MUT	Nilotinib_IC_50	0.889610129794922	0.975627014412041	0.0332107303660704	0.0157619401895628	0.377300823838217	-0.476480127362292	0.808790286882479	0.977383317127464	-0.0572885386489085
APC MUT	AZD.2281_IC_50	0.163146862643691	0.638639513991862	0.392619593750002	0.0157665214272815	0.377300823838217	-0.539038399930437	0.23453332980925	0.869962136993019	-0.360407426073277
SMO MUT	Metformin_IC_50	0.0271030494964526	0.305459622560908	2.24957585551327	0.0157939801366126	0.377300823838217	2.27950537857243	0.0274149687560901	0.588860092297546	2.1915548053149
KRAS MUT	AZD6482_IC_50	0.00140218564246137	0.0548424861786086	0.745048309414629	0.0158473589794103	0.377300823838217	0.502842663325291	0.0541518685287451	0.697305726351784	0.503749074760551
ALK MUT	AS601245_IC_50	0.0466029547522781	0.384195372885338	2.53467469217392	0.015854274077265	0.377300823838217	2.4553837657249	0.27545639857457	0.883780956691668	1.93684459428446
SMAD4 MUT	X17.AAG_IC_50	0.00407208871768784	0.104965206135984	-1.26320228849993	0.0158830616731267	0.377300823838217	-0.952342398597233	0.0230280978785984	0.562231369976192	-0.935509281905783
FGFR2 MUT	Cisplatin_IC_50	0.0120610678649079	0.197279135305959	2.9402413149905	0.0159241853095728	0.377300823838217	2.46061602763742	0.040935276086366	0.656220554012665	3.23825087799036
MYCN MUT	Bexarotene_IC_50	0.00265147868623866	0.079403115828963	1.09436094973069	0.0160220929145704	0.377300823838217	0.800026722212647	0.505553206734118	0.93586286551405	0.269660634804517
MSH2 MUT	WO2009093972_IC_50	0.00537263292922673	0.125234522426411	-2.14600723148149	0.0160243668397346	0.377300823838217	-1.67189235435117	0.000178496021101514	0.0511362310775015	-2.84052206447958
NOTCH1 MUT	Nilotinib_IC_50	0.335778208055212	0.773352247338781	-0.426993973370325	0.0160373123209623	0.377300823838217	0.896756761497762	0.314043686567214	0.900294798053993	0.436414344762739
KDM6A MUT	JNK.Inhibitor.VIII_IC_50	0.00111330994932447	0.0482307593168321	-0.888840043658587	0.0160589698694793	0.377300823838217	-0.635117469476887	0.00163471778332821	0.219968615662695	-0.891733183306292
CDK4 MUT	CCT018159_IC_50	0.141968677702475	0.614480736917568	-0.663680697674422	0.0161987271051478	0.379580198999519	-1.01148122449605	0.141949968806386	0.831473272394224	-0.701184641182057
KIT MUT	FTI.277_IC_50	0.00320752043137503	0.0910095493643503	-1.45315811091853	0.0162725360422434	0.380306296292536	-1.08285283315881	0.0116327949243196	0.45915934099059	-1.18369581969464
TET2 MUT	X681640_IC_50	0.000191748236254013	0.015204607912249	-3.49790501626026	0.0163264963208484	0.380565915552375	-1.95878978045623	0.0673204419681691	0.71773450794635	-1.9911528765585
KDM5C MUT	Bortezomib_IC_50	0.168327483363866	0.647446641789	-1.7971211433447	0.0164711279425158	0.382932165595505	-2.54394629030969	0.128188781434038	0.820169751013594	-1.87377212004642
KDM6A MUT	Nilotinib_IC_50	0.00124382579056145	0.0513786830045408	-1.3363348780458	0.0165398232323976	0.383525248373168	-0.809645471006989	0.0107347853973883	0.450367315182713	-0.984078449747763
PIK3CA MUT	LFM.A13_IC_50	0.129951721774668	0.592095424437004	0.239147068196304	0.016683301840885	0.384705722191275	0.361344217005599	0.240784141310218	0.875707386589409	0.202492836775974
TP53 MUT	BAY.61.3606_IC_50	0.0741899891895929	0.479604504293387	0.299974729507315	0.0166950594875175	0.384705722191275	0.293462046770701	0.252172622763256	0.875707386589409	0.195165936672448
MSH2 MUT	Vinblastine_IC_50	0.104976772103492	0.548411007677126	-1.10063254625068	0.0167206855946214	0.384705722191275	-1.17563032407012	0.122069416171596	0.809590452621284	-0.992003922235043
TP53 MUT	Vinblastine_IC_50	0.375656814185054	0.795051761241315	-0.14578490716487	0.0172499562520854	0.395079446750018	-0.291985041371692	0.157068142421772	0.837288218996252	-0.234644100124413
ERBB2 MUT	X17.AAG_IC_50	0.291165719556682	0.746581806188469	-0.570909166666664	0.0173067796187027	0.395079446750018	-1.16625288411959	0.296262081572873	0.894167310052	-0.528971665168231
PIK3CA MUT	JNK.Inhibitor.VIII_IC_50	0.000787312145918813	0.0384182371862911	0.567121895178203	0.0173200754056704	0.395079446750018	0.388075633804203	0.0344313579848278	0.618827479917328	0.399145816876397
NF2 MUT	WO2009093972_IC_50	0.00762700383435685	0.153247558943265	-0.916219101319574	0.0173495084148752	0.395079446750018	-0.740344443854368	0.0772688199983329	0.741811190933953	-0.638559116672427
SMO MUT	EHT.1864_IC_50	0.0288985489997635	0.316210068663154	1.95325758928571	0.0174723426685615	0.395711320887196	2.10047073174434	0.0345267930359913	0.618827479917328	1.82993521930498
MYC MUT	Bleomycin_IC_50	0.0264512681211041	0.301171425876315	1.15797509463462	0.0174954623187073	0.395711320887196	1.01842864745672	0.187670242180649	0.851001889249827	0.701123528958171
SETD2 MUT	WH.4.023_IC_50	0.0195593547008885	0.252811438707561	-5.85529535374152	0.0175109277230794	0.395711320887196	-5.23868623017004	0.156282835404984	0.837288218996252	-3.3628984741476
VHL MUT	CHIR.99021_IC_50	0.00270811095764087	0.079902768819962	-1.52598589285711	0.0176430912283607	0.396836832625835	-1.1496933876652	0.0939447658156781	0.768683143653123	-0.893644183015589
NF2 MUT	Methotrexate_IC_50	0.00622743854474014	0.13690420829622	1.37791092827442	0.0177012553445728	0.396836832625835	0.909951391581138	0.159501168228456	0.838901067822678	0.601788924778053
MDM2 MUT	PD.173074_IC_50	0.186483960883404	0.662380873013605	-0.607231809523812	0.0177355082183357	0.396836832625835	-0.929178068736217	0.145289771853837	0.831473272394224	-0.611946292672984
MLLT3 MUT	GDC.0449_IC_50	0.038435619325475	0.355199516367891	0.605588275785746	0.0177651441223366	0.396836832625835	0.615093274142352	0.0473673048573223	0.673636396626734	0.604892741776022
MET MUT	MG.132_IC_50	0.0727899609409728	0.476610463578666	-3.00155462837836	0.0178294239372077	0.396836832625835	-3.47219744062789	0.372027938985865	0.913948248824328	-1.39263025053835
MYC MUT	GSK.650394_IC_50	0.301313267461305	0.751119785777076	-0.340838411549518	0.0179128238672121	0.396836832625835	-0.509651393561817	0.168243238007991	0.84067330207935	-0.478017381483139
FLCN MUT	AUY922_IC_50	0.00255036170913822	0.0777226391106888	2.55614702622377	0.0179158638477578	0.396836832625835	1.34826153628697	0.0202613881294566	0.533950706165295	2.41839170522912
NOTCH1 MUT	GDC.0449_IC_50	0.720630119707371	0.922822998769296	-0.122735956607497	0.0179182040178989	0.396836832625835	0.750929037603412	0.496537844815568	0.933676180352967	0.250441944101906
NOTCH1 MUT	Embelin_IC_50	0.0254625392291933	0.297006639954736	-0.809255365418897	0.0182032035922643	0.401475027219617	-0.697240244526128	0.0465314148583679	0.673636396626734	-0.786462546049363
BRCA2 MUT	BIBW2992_IC_50	0.0485872982630794	0.392276178067643	-1.6776472614504	0.0182180425593408	0.401475027219617	-1.93824990095456	0.186569730091329	0.851001889249827	-1.04877099760926
MYCL1 MUT	XMD8.85_IC_50	0.00892964833616743	0.165782266868126	1.95220704861111	0.0183592525476498	0.403349561877387	1.53781688925261	0.175189725914418	0.846738869764556	1.04021811168291
MDM2 MUT	Nutlin.3a_IC_50	0.151539554335077	0.625830613280407	-0.853705428571431	0.0184317709897983	0.403349561877387	-1.28260412206221	0.105862938736802	0.788168661441703	-0.925875828361818
RB1 MUT	JNK.9L_IC_50	0.042479135732331	0.370951036813011	0.356679163234175	0.0184393561673482	0.403349561877387	0.327724951663389	0.322034437116721	0.900918773778407	0.197262906314356
NOTCH1 MUT	IPA.3_IC_50	0.000238173859634499	0.017925610571305	-1.91192796613191	0.0186109832661428	0.404611348633927	-1.06081982883305	0.283590574489329	0.8879937007725	-0.574702028711271
CDKN2C MUT	PHA.665752_IC_50	0.0358193020033583	0.347105523744792	-1.18183221088435	0.0186539825920531	0.404611348633927	-1.31688814360925	0.142213965721437	0.831473272394224	-1.02980688770065
EWS_FLI1 MUT	Etoposide_IC_50	0.00245368799998703	0.0759275370309575	-1.93304179188711	0.018662130953131	0.404611348633927	-1.04084090890633	0.718606954765317	0.964721180904622	-0.249427463061846
MS-HL MUT	CCT018159_IC_50	0.0039480366450371	0.103125039542866	-0.632274564113882	0.0187563708292522	0.404611348633927	-0.482519921759083	0.00145410204610545	0.205968687037918	-0.763391769820713
NOTCH1 MUT	Pazopanib_IC_50	0.0818995926527072	0.497724838837149	0.830048300802141	0.0188076596803629	0.404611348633927	0.981785458926926	0.25898041773621	0.877052916121269	0.542690852734149
ERBB2 MUT	Rapamycin_IC_50	0.0511624903573544	0.403529375544995	-2.6447478	0.0188126337917494	0.404611348633927	-2.79857552671149	0.175373189503461	0.846738869764556	-1.94326378078935
MYCN MUT	Tipifarnib_IC_50	0.0221699893050978	0.271944247685126	1.16280097755834	0.0188373611045617	0.404611348633927	0.810574958086763	0.614312547508635	0.950059945073224	0.29310510367957
CDKN2A MUT	CHIR.99021_IC_50	2.93298417977359e-05	0.00427013647550316	-0.498534562393722	0.0188792007942389	0.404611348633927	-0.279796527128666	0.194728497525273	0.851001889249827	-0.172275006051239
PIK3R1 MUT	GSK269962A_IC_50	0.104569640007398	0.547249836715204	-1.6886233349315	0.0189070723660714	0.404611348633927	-2.26833852881492	0.107217588381145	0.792785095696032	-1.65255431904676
TSC1 MUT	Shikonin_IC_50	0.0258824889583814	0.299299979738783	3.22137816206901	0.019388840856353	0.413923787608825	2.84354069148252	0.0106174092970766	0.450367315182713	3.59076965483886
VHL MUT	LFM.A13_IC_50	0.00393839760397144	0.103125039542866	-1.13114641915641	0.0197706145039484	0.420304331825242	-0.862605511811162	0.106692523411451	0.792410790279379	-0.684644692838211
ERBB2 MUT	BMS.536924_IC_50	0.193741056796336	0.668979131185171	1.86144354421769	0.0197823680557315	0.420304331825242	2.47563071015736	0.185492948380907	0.851001889249827	1.84470522011242
CCND1 MUT	JW.7.52.1_IC_50	0.240074266557159	0.711340033600749	0.930251258771931	0.0198925429238969	0.420408699512993	1.12458676484881	0.260059559551938	0.877052916121269	1.05242856394427
FGFR2 MUT	NVP.BEZ235_IC_50	0.372086690398405	0.79168708611122	-0.975508264413496	0.0199509743217979	0.420408699512993	-1.84909014271204	0.113435380469319	0.799692247086917	-2.31423767938795
ALK MUT	Cisplatin_IC_50	0.371132825825517	0.790604611694991	1.05024577419354	0.0199683869467847	0.420408699512993	2.37227753605628	0.380929588669153	0.915134825237766	0.991563292970125
CCND1 MUT	NSC.87877_IC_50	0.0232758782347202	0.277593371444066	-0.49944654654655	0.0199766322705194	0.420408699512993	-0.507360977158019	0.0172656868036689	0.513211661128791	-0.570059430861592
BCR_ABL MUT	AZD7762_IC_50	0.0992337685992207	0.5374999166548	-1.47702618355642	0.0203494158189262	0.427241517465447	1.97491083450359	0.769594292939406	0.969901216545994	0.246327323400438
FLT3 MUT	LFM.A13_IC_50	0.0300383337720346	0.32084814026273	-1.201479930192	0.0204678721866208	0.428715030399479	-1.21791431381564	0.00535781277293346	0.358956332448686	-1.54302451218916
MYCN MUT	MG.132_IC_50	0.00580111615578548	0.131763970791639	1.46694358604091	0.0205977520921276	0.430416799506587	1.1227970834604	0.287636170424483	0.888563331668781	0.626711812045445
RB1 MUT	PD.173074_IC_50	0.00530068515007277	0.124415842357912	-0.575592634460552	0.0206460484843831	0.430416799506587	-0.419049329218795	0.00515108210343861	0.358956332448686	-0.588771614399425
TSC1 MUT	Temsirolimus_IC_50	0.0653675287164244	0.457742485196035	-2.97252927134723	0.0208078380362314	0.432706839011463	-2.85131475486659	0.134682009787021	0.828635349589072	-2.28798764500457
BRCA1 MUT	AZD.2281_IC_50	0.45971605200905	0.828966839128293	-0.555568073122525	0.0208533416391066	0.432706839011463	-1.31119285653936	0.218475687077969	0.861199545911868	-0.809433218729099
MYCL1 MUT	Temsirolimus_IC_50	0.0330522527175828	0.335087963909649	1.72805594577735	0.0209720637652297	0.43370391411865	1.42378040520977	0.0582952021859269	0.70215997387469	1.59685204492483
ALK MUT	Bexarotene_IC_50	0.0432337052685449	0.374123126127403	2.29579585913045	0.0209990635143587	0.43370391411865	2.33701162866139	0.229183914861304	0.868145256417768	1.83971892314836
TET2 MUT	RDEA119_IC_50	0.00705198011708066	0.146642555554916	3.63648513492054	0.0211405278801467	0.435612594207849	2.84363238508486	0.0487859356832651	0.679896345274018	2.80186150691445
STK11 MUT	Shikonin_IC_50	0.00638514511161741	0.138397665983245	1.15934187992833	0.0213109451969425	0.437003916247973	0.825284834952203	0.0147813135576085	0.490024700267999	1.07637133896299
CCND1 MUT	BIRB.0796_IC_50	0.259066088270381	0.723189643810247	-0.281052366533862	0.0214551868359114	0.437003916247973	-0.551372177067231	0.254026865750438	0.875707386589409	-0.303550378603939
VHL MUT	Bosutinib_IC_50	0.0665809364507947	0.458731804980223	-1.17275444894026	0.0215501861301438	0.437003916247973	-1.20551352540603	0.0680231427818085	0.719539038493615	-1.1703236623768
CDKN2A MUT	AZD.0530_IC_50	1.67493214718158e-05	0.00256466765502062	-1.03377961268497	0.0215706054255597	0.437003916247973	-0.503607450854601	0.0805104662653587	0.741811190933953	-0.461450835309945
MYC MUT	LFM.A13_IC_50	0.0166154046911573	0.235721100738288	0.418864419475657	0.0216099776761418	0.437003916247973	0.382087583060871	0.190754185147019	0.851001889249827	0.241253277850315
KDM6A MUT	AS601245_IC_50	0.0252733181943194	0.2955449111082	-0.893927241349784	0.0216122530866704	0.437003916247973	-0.738767679346637	0.0118669946345331	0.459749370120074	-1.05165653713042
HRAS MUT	SL.0101.1_IC_50	0.310385631760427	0.757046299071613	-0.506670116054156	0.0216207830346109	0.437003916247973	-1.0003414445345	0.202735299924785	0.852959543285214	-0.610945734334139
MYC MUT	AZD.2281_IC_50	0.07551265417051	0.480779116570693	-0.442773825739018	0.0216224281773419	0.437003916247973	-0.432870106758766	0.0542318018488422	0.697305726351784	-0.44208028300074
PTEN MUT	AZD.2281_IC_50	0.0362549615656467	0.348463542926957	-0.395620567850542	0.0216542188978167	0.437003916247973	-0.335435219019938	0.0658999983157874	0.711992560878964	-0.331477567582554
FGFR2 MUT	Shikonin_IC_50	8.57871774434007e-05	0.00846528803194268	4.0044526453287	0.0217001156474897	0.437003916247973	2.01034146590872	1.33205217795564e-05	0.00591497769621204	4.98138818106374
BRAF MUT	Vinorelbine_IC_50	0.0730222530499552	0.476846050982832	-0.513655844919785	0.0217601576186089	0.437221628531371	-0.532285270851158	0.0987816640408965	0.774133667469059	-0.556101518916689
MLL_AFF1 MUT	Cyclopamine_IC_50	0.00283451792737992	0.0830803752906306	-3.10744280821916	0.0219892520235264	0.43967028665604	-2.24149323654997	0.00688145580499252	0.379591360274153	-2.83299075454697
CCND1 MUT	Nutlin.3a_IC_50	0.00133680121301839	0.0536789144563151	1.22123522699387	0.0219896897965161	0.43967028665604	0.80363197217616	0.0886532636438953	0.758159640835928	0.680356664169087
TP53 MUT	TW.37_IC_50	0.044883798920112	0.378674422837037	0.27079789980023	0.0220305458351467	0.43967028665604	0.295578216125719	0.252000558181234	0.875707386589409	0.159783843629849
MS-HL MUT	Sorafenib_IC_50	0.0358400816658005	0.347105523744792	0.672046878784799	0.0221491396069706	0.440442201262396	0.706873022822268	0.0082649435553185	0.398918281058606	0.972395565314652
TP53 MUT	NU.7441_IC_50	0.0393816904000336	0.360565765404844	0.275634885308123	0.0221684116613322	0.440442201262396	0.281945074482981	0.486122816345541	0.933639405738697	0.0965973202813911
FLT3 MUT	PAC.1_IC_50	0.00361091139689186	0.0977698296213311	-2.51124694764403	0.0223230103553447	0.44252378340584	-1.66578926171919	0.028365620412362	0.595164254286719	-1.83867790169745
PIK3CA MUT	PD.0325901_IC_50	0.0238641590134627	0.282638654010318	0.775352787141534	0.0224750161508169	0.444544807205802	0.742060970499338	0.00935141975319873	0.428092571279165	0.853458672866105
KRAS MUT	WO2009093972_IC_50	8.6359909096013e-07	0.000201832198074129	0.944301883625727	0.0225444257963685	0.44492676777233	0.420487701307938	0.00189417615373701	0.243799687265774	0.685760507817575
ALK MUT	NVP.TAE684_IC_50	0.0467613347359768	0.38471575603508	-2.44919454729731	0.0226273227072866	0.44557262297874	-2.32469440880681	0.00663156795848853	0.370691368090687	-3.9036394820975
CDKN2a(p14) MUT	ABT.263_IC_50	0.0602987498198623	0.443886947376523	0.370153786145493	0.0226832703479574	0.445686114956216	0.421469175258184	0.797701500803383	0.976360691959787	0.0490855757545062
NF2 MUT	AKT.inhibitor.VIII_IC_50	0.326915604789953	0.76909602281843	0.348788867583397	0.0228407101751357	0.44778884561894	0.698833059572407	0.0755360299492131	0.741811190933953	0.664856390052204
BRCA2 MUT	MS.275_IC_50	0.249392593779252	0.71580012538195	-1.79074944709899	0.022943882469631	0.448820749367385	-2.93552338655407	0.32927914581707	0.902810042912437	-1.59923467955231
RB1 MUT	Bosutinib_IC_50	0.107054423208698	0.551794991672845	0.402651092493203	0.0231941169681271	0.452718577569091	0.478118531191685	0.74226968467188	0.96672489654949	0.0842265968032324
EZH2 MUT	BIRB.0796_IC_50	0.0227970077257962	0.276060433616212	-1.24098980842911	0.0233669252791837	0.452950805613533	-1.17836228820912	0.0138835157891734	0.482141194305023	-1.32171273970292
CTNNB1 MUT	VX.702_IC_50	0.209524323587879	0.683860903264959	-0.527730113960118	0.0234484071178427	0.452950805613533	-0.778768309038825	0.381534558619435	0.915134825237766	-0.373905365527976
NF1 MUT	AZ628_IC_50	0.278502503141017	0.736660995953974	0.828595765969012	0.0234549025820473	0.452950805613533	1.29012169384053	0.366752619894182	0.913948248824328	0.678637136059714
SETD2 MUT	FTI.277_IC_50	0.0157993745300096	0.22780750573449	-1.87907774655176	0.0234821750942603	0.452950805613533	-1.61666364996724	0.0615174612662339	0.702860976445846	-1.38400180465886
BCR_ABL MUT	Cytarabine_IC_50	0.171297063779346	0.649721929411943	-1.36106638380954	0.0235009605484999	0.452950805613533	-2.07736079782493	0.891866036867367	0.988301482344111	-0.129078268213461
BRAF MUT	SB.216763_IC_50	0.148828354183103	0.623758666116159	-0.301881074154411	0.0235120280810538	0.452950805613533	-0.489684213386262	0.564144527925353	0.949294892873838	-0.137645987072971
CDKN2a(p14) MUT	PLX4720_IC_50	0.00109353575108515	0.04784084239107	-0.551389137829372	0.0235857869994882	0.453131635816167	-0.353727022269534	0.199934285221505	0.851001889249827	-0.220662427369505
EZH2 MUT	BMS.509744_IC_50	0.9813647339518	0.996512714638228	-0.0203687030716724	0.0236366050610484	0.453131635816167	-1.46103688648242	0.925657183601154	0.994026707431102	-0.0916730498636933
MLLT3 MUT	CCT007093_IC_50	0.0458104896688131	0.382012167839182	-0.513287471198159	0.0236744824928163	0.453131635816167	-0.581037829765601	0.13745977449408	0.831473272394224	-0.396158719919152
EZH2 MUT	ABT.263_IC_50	0.0439096640463683	0.375324087002692	-2.19607446078432	0.0238367395171475	0.454570438357544	-2.20109434330108	0.076100782104757	0.741811190933953	-1.67410200108447
FBXW7 MUT	RO.3306_IC_50	0.0146428778070899	0.219880326380618	0.779609283074658	0.0238520239021073	0.454570438357544	0.691244474134533	0.076931894728044	0.741811190933953	0.604068975687976
MLLT3 MUT	VX.680_IC_50	0.241724442372211	0.711340033600749	-0.989052486013981	0.0241058920083856	0.457669769354229	-1.22785207402921	0.421333022247495	0.922428741067589	-0.740382390266031
SMAD4 MUT	BIBW2992_IC_50	0.0664415971284942	0.458546662429304	-0.686615109561753	0.0241177178310752	0.457669769354229	-0.826151046357296	0.597945685253491	0.949294892873838	-0.193823306427577
IDH1 MUT	FTI.277_IC_50	0.017741707162139	0.244548698860748	-1.84610995517244	0.0243391764921249	0.460887476389257	-1.58871859697791	0.044173861952284	0.659657620288543	-1.49710392924956
CDKN2A MUT	PD.0325901_IC_50	0.000117119673391178	0.0107498600656142	-0.766398251357715	0.0244541583422433	0.461393159320682	-0.438491615485136	0.33170466952182	0.902810042912437	-0.194422251904021
PIK3CA MUT	PF.562271_IC_50	0.243172814485777	0.712490868125953	0.255766946759261	0.0244697869654364	0.461393159320682	0.40797227418337	0.222456166835346	0.865601665610206	0.288092811861814
APC MUT	Vorinostat_IC_50	0.143987586135059	0.617457147496601	0.347695254166668	0.0245337541797335	0.461619217945367	-0.429563316368408	0.974331366632267	0.99742775226181	0.0085569178429157
NOTCH1 MUT	PAC.1_IC_50	0.00112653879562835	0.0485669468154143	-1.4187775801025	0.0247135281512013	0.46401869664021	-0.838279901206257	0.306429125291359	0.896682870760742	-0.475582331295177
PIK3CA MUT	RDEA119_IC_50	0.0191474591751344	0.251179593699216	0.836871142738205	0.0251868828554078	0.470681072534139	0.728939164413854	0.0169297499784353	0.513211661128791	0.798502417194756
KDM6A MUT	Gefitinib_IC_50	0.00719384839384894	0.147954795123546	-1.10411090058479	0.0252148971622369	0.470681072534139	-0.829354523546307	0.013700501110486	0.482141194305023	-0.944159313535266
PTEN MUT	AICAR_IC_50	0.677430387026738	0.908720747099578	0.0890552432432429	0.0252273607168394	0.470681072534139	0.438615900070238	0.73462927238757	0.96672489654949	-0.0756477833900662
MSH6 MUT	RO.3306_IC_50	0.0648574062052134	0.456953003353045	1.11251982939631	0.0253866351345934	0.47160994812281	1.28474166377541	0.0616330105747131	0.702860976445846	1.11765391908723
MYCL1 MUT	FTI.277_IC_50	0.0175134983690554	0.243027154711845	0.833027248251739	0.0253964449306209	0.47160994812281	0.713698327793173	0.664271336397588	0.959206771190239	0.158135276587172
CCND3 MUT	PD.0325901_IC_50	0.0566650728245678	0.428656313249563	3.02833580792083	0.0254364559341094	0.47160994812281	3.32899646848541	0.00968765801090444	0.438959646912461	3.57149373032265
FGFR2 MUT	Cytarabine_IC_50	0.0212819414809079	0.266579580101471	3.22881999240985	0.0255758299610993	0.473206137259423	2.38598672819846	0.0551131571142193	0.697305726351784	3.5141716736141
RB1 MUT	SB590885_IC_50	0.454378032824927	0.828966839128293	-0.201243668869793	0.0256913706539777	0.473861173133253	-0.51537913513538	0.035750970562897	0.627231492353831	-0.549879810314771
MSH2 MUT	Temsirolimus_IC_50	0.393817234952736	0.803073858340542	0.739695628899834	0.0257179467909276	0.473861173133253	1.47580197121133	0.256295843175216	0.875707386589409	0.940855301222391
RUNX1 MUT	Etoposide_IC_50	0.163439127218309	0.638865708109947	1.5317838613518	0.0257714151262418	0.473863225126611	1.59120106847042	0.655105769582477	0.958313128388245	0.517114073367795
MS-HL MUT	BAY.61.3606_IC_50	0.000444772175360465	0.0275880423284081	-0.856761319867633	0.0258651282651022	0.473920807492233	-0.381718946337423	0.0174041264827737	0.513211661128791	-0.608367267954563
MDM2 MUT	CCT018159_IC_50	0.337909257114116	0.775607549993217	-0.433407209302328	0.0259148096212428	0.473920807492233	-0.935586967083858	0.374101508516372	0.913948248824328	-0.403994268864042
KDM5C MUT	PF.562271_IC_50	0.06735280864572	0.460513103960953	-1.40661488927338	0.0259814531984137	0.473920807492233	-1.39878630148338	0.0522487374794883	0.690946762417053	-1.45993130098602
MSH6 MUT	Erlotinib_IC_50	0.241102627042972	0.711340033600749	1.42879665454546	0.0260941734573492	0.473920807492233	2.43455756678157	0.494579795362111	0.933639405738697	0.822386831347895
SMAD4 MUT	Etoposide_IC_50	0.221292684901746	0.693717025983906	-0.570316886948934	0.0261873891060801	0.473920807492233	-0.691422408479515	0.0467561308818718	0.673636396626734	-0.94220672696101
APC MUT	OSI.906_IC_50	0.0201508613562928	0.257496114683793	-0.872382746425606	0.0262358483226517	0.473920807492233	-0.818699630840986	0.0256798626001502	0.578646945543191	-1.02421958146481
CDKN2C MUT	Bleomycin_IC_50	0.0179118961961122	0.245008564936728	2.48486671957671	0.0263088374476731	0.473920807492233	1.89599675035796	0.0297615293453357	0.59799127175549	2.62306152828853
FBXW7 MUT	AUY922_IC_50	0.383494634801887	0.798569876743396	0.358610061097457	0.0263799484256458	0.473920807492233	0.611718119542843	0.208258514963296	0.853446327418758	0.514449281517155
BRCA2 MUT	Mitomycin.C_IC_50	0.221188959850022	0.693711036770013	-1.11183179042616	0.0264100302556476	0.473920807492233	-1.57971773267221	0.0638873619018762	0.70585538398383	-1.65158364633949
SETD2 MUT	BI.D1870_IC_50	0.0363441644997318	0.348943270186073	2.38138013142864	0.0264449003436407	0.473920807492233	2.19279458811327	0.0417029592809057	0.658180729724545	2.19777181742159
VHL MUT	AZ628_IC_50	0.36935355519523	0.789535578103719	1.40465132309443	0.0264481824041341	0.473920807492233	2.58780149446643	0.299971648433989	0.894167310052	1.4546049112624
MYC MUT	CEP.701_IC_50	0.028698511471884	0.314656148619508	0.65534689944022	0.026487633408054	0.473920807492233	0.48982157959719	0.0261225297706891	0.584368228950855	0.631956549576811
AKT2 MUT	NU.7441_IC_50	0.0311361747169238	0.326856226549646	1.26350468654739	0.0265095463439299	0.473920807492233	1.13953596637021	0.13172842928721	0.824721122422311	0.858632835232948
CTNNB1 MUT	AZD7762_IC_50	0.2002811820261	0.674012093366938	0.642382110146671	0.0265303575561374	0.473920807492233	0.869926208193117	0.342239333326496	0.907180409180092	0.473721902809606
CDKN2A MUT	Vinblastine_IC_50	0.000135722003488664	0.0119341298315131	-0.59085293840528	0.0265749985509663	0.473920807492233	-0.259882144690059	0.00450196289297712	0.347668977848085	-0.470664010444174
MYCN MUT	PD.0332991_IC_50	0.0332741021673223	0.336031521689191	-0.933826516452076	0.0266452554165865	0.474221469648708	-0.802847363808773	0.00346765412344562	0.307545333416453	-1.45441374811089
MYCN MUT	Salubrinal_IC_50	0.00878464214092825	0.164675551415839	1.0145436392075	0.0268109721166319	0.476216486735617	0.7290691995524	0.118921714372133	0.80678720253446	0.716536989233096
RB1 MUT	Methotrexate_IC_50	0.844963709223402	0.960835173061848	-0.0634616835703276	0.0269266746321482	0.476978778557718	0.560387238745382	0.191351631774872	0.851001889249827	-0.369581327251841
FLT3 MUT	Mitomycin.C_IC_50	0.00200233342798916	0.0663534446789991	-3.42128972774876	0.0269613046769479	0.476978778557718	-1.9487949610626	0.0226620800569833	0.559060924961302	-2.47395024244684
RUNX1 MUT	Epothilone.B_IC_50	0.217555783332363	0.689975030887399	1.29194072482519	0.0270745183889671	0.477654788498175	1.31639980852657	0.642500975751856	0.955787464933372	0.527411044237556
TET2 MUT	ATRA_IC_50	3.18370860274135e-05	0.00447438868476652	-4.12086571383053	0.0271070840449364	0.477654788498175	-1.75688485668315	0.0889831843843697	0.758159640835928	-1.83018947244247
MLLT3 MUT	AZD6244_IC_50	0.0733217356991994	0.477424621155859	-1.05052436723163	0.0273799158000711	0.479875819073463	-1.17238936062453	0.722969176439036	0.965402608571648	-0.198306723220489
EWS_FLI1 MUT	Doxorubicin_IC_50	0.00654962428569431	0.140500515172104	-1.38266523072362	0.0274398503639833	0.479875819073463	-0.744323701765046	0.550419199380153	0.947060194029534	-0.331181538581113
EZH2 MUT	BI.2536_IC_50	0.00842096097660051	0.161177919037045	2.99056816382253	0.0274806953023124	0.479875819073463	1.48577184483485	0.00531967270531982	0.358956332448686	3.75271987049139
NRAS MUT	Bryostatin.1_IC_50	0.0471144089546989	0.384922051833884	-0.400370750556295	0.0274832451534408	0.479875819073463	-0.432640481382473	0.0248526870837336	0.571841777133554	-0.493835019044283
PIK3CA MUT	Epothilone.B_IC_50	0.0221477028327703	0.271944247685126	-0.761583483181081	0.0275149556639042	0.479875819073463	-0.421780690245661	0.0316465983981359	0.617683870699155	-0.765889780627114
MYC MUT	Bortezomib_IC_50	0.0224853386235582	0.274192156774193	1.06930321372693	0.0275573322517133	0.479875819073463	0.85630102825886	0.159904232105873	0.838901067822678	0.662823292912151
ALK MUT	JW.7.52.1_IC_50	0.0908164544830737	0.516289683341382	2.28460485494881	0.0277433617489125	0.480006117955699	1.81090710059623	0.267417609312848	0.877052916121269	1.78051167968337
RUNX1 MUT	Vinorelbine_IC_50	0.105556547183067	0.549178497675936	1.47028757885614	0.0277953678892543	0.480006117955699	1.46443324065861	0.766744437936224	0.969901216545994	0.294545809632329
PTEN MUT	Tipifarnib_IC_50	0.213938660310808	0.688117861819268	0.326592396245816	0.0279165305236004	0.480006117955699	0.392546859803025	0.385050748905904	0.915331032347709	0.243305177994433
RUNX1 MUT	AS601245_IC_50	0.302815451393998	0.752537231223384	-0.833332258741268	0.0279996668650402	0.480006117955699	-1.41734523417333	0.265733138812104	0.877052916121269	-0.988342852062509
KDM6A MUT	AZD7762_IC_50	0.021244012072762	0.266480326579378	-1.04271131568003	0.0280112863078857	0.480006117955699	-0.784879672207654	0.0308250066613994	0.608744701904523	-0.920428749550433
NRAS MUT	VX.702_IC_50	0.0225071593613767	0.274192156774193	-0.58155715525341	0.0280194613597862	0.480006117955699	-0.469382062418805	0.0639808111819596	0.70585538398383	-0.500667997743844
FLCN MUT	DMOG_IC_50	0.0023268886138507	0.0735422758442113	2.43821830155977	0.0280285622130445	0.480006117955699	1.58334431516931	0.179587718837201	0.848722027112292	1.3070288759034
EP300 MUT	KU.55933_IC_50	0.0503810521109874	0.399494753390785	-1.41948550724639	0.028042485684871	0.480006117955699	-1.423336367441	0.0418215409099831	0.658180729724545	-1.4458360482622
MYCN MUT	AKT.inhibitor.VIII_IC_50	0.00221456896440474	0.0710021190356624	1.13833467804058	0.0280571320672153	0.480006117955699	0.715631121963719	0.424609840616457	0.922428741067589	0.336315429807401
ERBB2 MUT	XMD8.85_IC_50	0.0542693291716385	0.41656517923364	1.75858406896552	0.0282360019139008	0.480006117955699	1.76268904542804	0.0657656260877658	0.711992560878964	1.71549648969385
BRAF MUT	GDC0941_IC_50	0.0236968091060597	0.281352087795343	0.606268276524311	0.0282603984628693	0.480006117955699	0.517528418546106	0.294478693679837	0.894167310052	0.330347139895854
TET2 MUT	BMS.536924_IC_50	0.303889519659693	0.753445791205397	-1.47340849659866	0.0284046898910044	0.480006117955699	-2.34100132131862	0.0753813139887234	0.741811190933953	-2.94032000228294
PIK3CA MUT	GSK269962A_IC_50	0.0591266351645855	0.439785298908445	1.23373903575298	0.0284093539212566	0.480006117955699	1.33851135789036	0.249234974369641	0.875707386589409	0.82370136475244
EWS_FLI1 MUT	GSK.650394_IC_50	0.980682626235624	0.996332002460735	-0.0131834911032025	0.0284364183980719	0.480006117955699	0.819143641646811	0.190496879807111	0.851001889249827	0.809858027655836
RB1 MUT	PAC.1_IC_50	0.145979626570397	0.619919550890177	0.327948604459469	0.0284732733595129	0.480006117955699	0.422941632403841	0.260690182907203	0.877052916121269	0.277743812208129
NOTCH1 MUT	Bortezomib_IC_50	0.264607588092607	0.72664811065258	-0.77102361881977	0.0284740969853136	0.480006117955699	-1.28182807965122	0.0142146118055102	0.48705019394989	-1.84942855853271
CDKN2a(p14) MUT	PHA.665752_IC_50	0.00384647204764775	0.102277000763951	-0.485510588085928	0.0284836419505296	0.480006117955699	-0.384977840353465	0.165623883916669	0.84067330207935	-0.272144823260757
MSH6 MUT	Z.LLNle.CHO_IC_50	0.070516008397603	0.469481816691404	1.64837929109591	0.0286927904321635	0.482614908765236	1.83547992552465	0.0690234469607419	0.722874094880129	1.60259758905696
AKT2 MUT	AKT.inhibitor.VIII_IC_50	0.00805923517451623	0.158000149193993	-1.60854872273294	0.0291087598785248	0.488686004690319	-1.13482701985443	0.0188863549488418	0.516564999115032	-1.40983171128145
CDH1 MUT	DMOG_IC_50	0.00815952586706594	0.158981783709833	1.58590459569518	0.0292275664519888	0.488787298145592	1.19507852230014	0.0531943607663883	0.694899360941831	1.17233370084821
NRAS MUT	Mitomycin.C_IC_50	0.0104285084928933	0.181599184167423	-0.90693208758344	0.0293243907819242	0.488787298145592	-0.625822765812164	0.101751093708019	0.775001254906449	-0.64497701937537
TP53 MUT	Shikonin_IC_50	0.021667133429189	0.269127009768709	0.411038698001483	0.0294177961806552	0.488787298145592	0.341212697344012	0.0273401159274654	0.588860092297546	0.415780165477712
MYC MUT	Shikonin_IC_50	0.00739268687061036	0.150245705138803	0.85652658482596	0.0294362207777498	0.488787298145592	0.59030936368176	0.0286964861299554	0.597512888074595	0.721744652754979
SMARCA4 MUT	Bosutinib_IC_50	0.226601427228143	0.699276507734018	-0.693349257253385	0.029482307333597	0.488787298145592	-1.01841088035282	0.0179340481771031	0.513211661128791	-1.42971845639258
AKT2 MUT	JNK.Inhibitor.VIII_IC_50	0.0896499425199498	0.514272513671442	-0.795105841330782	0.0295393499635078	0.488787298145592	-0.970983765462212	0.0633523509990663	0.70501719149803	-0.882304228549276
TP53 MUT	AICAR_IC_50	0.00739301578039151	0.150245705138803	-0.426279190751445	0.0295517501197019	0.488787298145592	-0.321713078964475	0.0154951933472105	0.498597145349916	-0.395707802290284
CDH1 MUT	VX.702_IC_50	0.0617137755166763	0.448143941425676	-0.995846481660242	0.0295550927940753	0.488787298145592	-0.960315641501581	0.275078314605383	0.883780956691668	-0.582318737207204
MLH1 MUT	AZD6482_IC_50	0.0693046900061874	0.466280108629924	-1.04038831842105	0.0297199882599833	0.490087320277749	-1.06243202043553	0.0210893248004479	0.544460155676679	-1.29721086931027
NF1 MUT	Metformin_IC_50	0.00515251085355611	0.123340832588765	0.874102964426871	0.0297440677434644	0.490087320277749	0.637002064153029	0.0691195358761509	0.723027795189748	0.592827029468879
FBXW7 MUT	Metformin_IC_50	0.0163635277683421	0.233354840019847	-0.735119698665513	0.0298263935994607	0.490533706586686	-0.622306490597846	0.285739531830619	0.8879937007725	-0.340317777021777
FGFR2 MUT	AP.24534_IC_50	0.240633007472549	0.711340033600749	-1.62859057093424	0.0299376028074028	0.49145258878474	-2.7462640083353	0.0564192225152278	0.697813103075383	-2.86729645021768
MLH1 MUT	PD.173074_IC_50	0.0114840000445889	0.190612249988411	-1.10635871679018	0.0301172063526384	0.493302893945958	-0.823239325530339	0.0424223127235159	0.658180729724545	-0.825784560400327
BCR_ABL MUT	Bosutinib_IC_50	5.89475499144257e-05	0.00662674925050652	-3.59586481644363	0.0301614087842197	0.493302893945958	-1.65558432940272	0.0100216514861852	0.44724767260709	-2.20619530490431
KRAS MUT	BX.795_IC_50	1.05753998523955e-05	0.0017720778507382	0.846498615618033	0.0302335007555676	0.493573015092273	0.34360658367719	0.0835435590790214	0.746428921711055	0.347660408212856
EP300 MUT	NU.7441_IC_50	0.0840988467291022	0.500926799330085	-1.42899833201582	0.0304020524340447	0.494660588375232	-1.57382602322468	0.0597850760836628	0.70215997387469	-1.49007273155561
KIT MUT	Bosutinib_IC_50	0.123759324636818	0.583699714338599	1.38686980114722	0.0304949170574424	0.494660588375232	1.60056767134757	0.333899942418535	0.903569160603576	0.812623993494374
SMO MUT	WO2009093972_IC_50	0.0322522670767589	0.331135703940689	2.33328404608295	0.0305691237554103	0.494660588375232	2.1050259817383	0.059830505664996	0.70215997387469	2.01711000095372
MDM2 MUT	CEP.701_IC_50	0.944454676344657	0.990147156460271	-0.0410737928709046	0.0305775014509603	0.494660588375232	-0.934728652215168	0.70052866384432	0.961100601384891	-0.204524016751551
MDM2 MUT	CHIR.99021_IC_50	0.0797841177094804	0.490694424776936	0.800747150349651	0.0305786131086592	0.494660588375232	0.934900945858516	0.0199607165903924	0.528982201860999	1.02177528031673
NOTCH1 MUT	Z.LLNle.CHO_IC_50	0.0246182013646355	0.289581783204407	-1.2483426720893	0.0308727979016649	0.495499291485935	-1.15253141284676	0.0844621112408536	0.747749574262573	-1.07785047253117
APC MUT	GSK269962A_IC_50	0.0292484836509906	0.316389504633919	1.54236657342658	0.0309255832270267	0.495499291485935	1.47667327722542	0.413584261866424	0.921714070263062	0.701191208848733
FBXW7 MUT	CI.1040_IC_50	0.0501167583967569	0.398392473033632	-0.745579166133624	0.0309591347708246	0.495499291485935	-0.735632536131564	0.217382327332358	0.860928912580141	-0.439381189347969
CTNNB1 MUT	Bortezomib_IC_50	0.011384541297029	0.189692516433236	-2.33747159195404	0.0309888485842849	0.495499291485935	-1.60921853261821	0.00715395627454143	0.381508554648877	-2.62015120348051
VHL MUT	Vinorelbine_IC_50	0.195031539537126	0.670441006096806	0.933448144599286	0.030990741940747	0.495499291485935	1.14663653571927	0.725123506655877	0.965402608571648	0.269937068497224
KRAS MUT	AZD7762_IC_50	0.360124460618081	0.786601117838604	0.192735390971894	0.0310892649780432	0.495499291485935	-0.377583787794554	0.88921814582389	0.988301482344111	0.0310461470137619
CDH1 MUT	AG.014699_IC_50	0.0118773205881009	0.195700341638078	1.37329308616782	0.0311486621796939	0.495499291485935	1.04641588246966	0.105524900283616	0.788168661441703	0.895754402361716
SETD2 MUT	CCT018159_IC_50	0.0299349718198009	0.320690572655792	2.17061940639271	0.0311771601859478	0.495499291485935	2.02729245812785	0.0359934865873505	0.62924833539815	2.11542139364873
KDM5C MUT	WZ.1.84_IC_50	0.0329734071966531	0.335007231085929	-1.79170609589041	0.0312122996335915	0.495499291485935	-1.51569898504731	0.0542390712856735	0.697305726351784	-1.53142653923623
MS-HL MUT	Imatinib_IC_50	0.0460654460198596	0.382890359661179	0.469772654440154	0.031235703218595	0.495499291485935	0.50127311102919	0.00654762803322624	0.370691368090687	0.763039362807114
CDKN2a(p14) MUT	AZD.0530_IC_50	1.19363618146918e-05	0.00192739689593232	-1.0791880466954	0.0312441845774264	0.495499291485935	-0.487338275199475	0.0230438259960966	0.562231369976192	-0.604647772538046
SMAD4 MUT	NU.7441_IC_50	0.0121078386072552	0.19730222875419	0.720456929765885	0.0313546267306089	0.496364420667625	0.560048716087967	0.116263702508172	0.802355750183445	0.463262074219778
MYC MUT	GDC.0449_IC_50	0.063361726526337	0.450893824743909	-0.372744854166663	0.0314942122927484	0.497687009558538	-0.385620740495614	0.193642944327427	0.851001889249827	-0.271141740424502
MLLT3 MUT	RDEA119_IC_50	0.0814499832730202	0.495658818759118	-1.00395797046818	0.0317115862077537	0.499502933792341	-1.116346944921	0.481321374096403	0.930646356603431	-0.366581127629507
MYCL1 MUT	A.443654_IC_50	0.438138592799517	0.824038297893374	-0.648219326436786	0.0317216140816215	0.499502933792341	-1.17766312086629	0.199840671836098	0.851001889249827	-1.13972268626746
ALK MUT	PD.0332991_IC_50	0.00525086822877718	0.12435456197272	-3.17340051170794	0.0318503846335553	0.500454418187997	-1.95659498530297	0.00540938815720256	0.358956332448686	-3.63860006780997
FGFR2 MUT	Bleomycin_IC_50	4.68060322142724e-05	0.00577339405687434	6.6887808027924	0.0318947416613452	0.500454418187997	2.92923905804479	0.00341648110915297	0.307545333416453	5.35868443572274
EZH2 MUT	GW843682X_IC_50	0.0111589159675903	0.187804952756533	3.09846553754267	0.0320437643618516	0.501710951704638	1.34876894459239	0.00565858422957055	0.358956332448686	4.00662000197846
FBXW7 MUT	FTI.277_IC_50	0.0347652822982805	0.344203424850646	0.504636962012981	0.0320878077432986	0.501710951704638	0.467785704940753	0.0519933217159533	0.690213288728522	0.458441203469183
EWS_FLI1 MUT	S.Trityl.L.cysteine_IC_50	0.0232153694822233	0.277593371444066	1.44912135470492	0.0322398400999479	0.503201815148937	0.812741343587523	0.156873791389563	0.837288218996252	1.06221562271807
MLH1 MUT	VX.702_IC_50	0.00661234682793339	0.140825544793469	-1.23575432127098	0.0322964795220014	0.503201815148937	-0.807306813347813	0.0647639336756015	0.710962292920911	-0.790116901752399
BRCA1 MUT	S.Trityl.L.cysteine_IC_50	0.457432561828737	0.828966839128293	-1.09968735714286	0.032360580163992	0.503317534914909	-1.71982930539778	0.43632957628638	0.922569292988365	-1.18828796455232
MLL_AFF1 MUT	SB.216763_IC_50	0.00219042952220002	0.0704826253139796	-3.14382395711501	0.0324391761078572	0.503657907366923	-2.16440601009813	0.00408973334622618	0.336304831924395	-2.88413654275864
CDH1 MUT	BIBW2992_IC_50	0.00646700555592483	0.139740818350775	-1.83348415571014	0.0327407922563575	0.507337453422493	-1.39149705984707	0.0394127675414169	0.64992634601437	-1.37913686103822
TSC1 MUT	NVP.BEZ235_IC_50	0.152591085198895	0.625940613233895	-1.56238251888666	0.0327904175503334	0.507337453422493	-1.68441891891993	0.176840431916661	0.848618686837376	-1.39892778302086
CDKN2a(p14) MUT	GSK269962A_IC_50	0.00018436018589717	0.0150211267059887	-1.0628706591975	0.0328949172625027	0.507911319488675	-0.612800084776654	0.0128003533618459	0.4776467991872	-0.806726955037065
NRAS MUT	IPA.3_IC_50	0.0234897218505784	0.279266693112433	-0.747675515798838	0.0329901322794169	0.507911319488675	-0.60939934138097	0.755558862283222	0.969901216545994	-0.109398837115561
FBXW7 MUT	Obatoclax.Mesylate_IC_50	0.0191127172866402	0.251111880766628	-1.17047058280097	0.0330445383190951	0.507911319488675	-0.780776629643144	0.0345612464856429	0.618827479917328	-1.05371102200283
SETD2 MUT	AZD8055_IC_50	0.255364702457566	0.720311238267775	1.14326936237625	0.0330562709902549	0.507911319488675	1.67728500395641	0.220950908631964	0.864815645798718	1.19070785349062
AKT2 MUT	RDEA119_IC_50	0.0487836958279544	0.393504089598604	2.06756431872508	0.0331436454822743	0.508202625591557	2.01373382479236	0.0924571247338174	0.76758746139711	1.52486221431851
EWS_FLI1 MUT	Midostaurin_IC_50	0.969827017398883	0.995036245554468	0.0184886402116401	0.0333049606277895	0.508202625591557	0.877523165083842	0.553728464571428	0.947891768284281	0.30012312401283
CDH1 MUT	Shikonin_IC_50	0.535100328665593	0.859397667178979	-0.426166514252473	0.0333075296694265	0.508202625591557	-1.24665101888587	0.222207378966241	0.865601665610206	-0.875781394663152
KDM6A MUT	JNJ.26854165_IC_50	0.0127965954522039	0.204033328924638	-0.795432841732987	0.0333544362014016	0.508202625591557	-0.635149422811975	0.00637610020930042	0.370691368090687	-0.82607661540194
NF2 MUT	Gemcitabine_IC_50	0.0534176792495154	0.413242516911974	-1.7373767088044	0.0333613479022495	0.508202625591557	-1.28619311447701	0.482361513769114	0.931217392063982	-0.638932931168619
PIK3R1 MUT	BX.795_IC_50	0.0177608276956629	0.244548698860748	1.34604213934425	0.0334263358133463	0.508320699243713	0.932061913157764	0.0680154573368395	0.719539038493615	0.910325036693536
MLLT3 MUT	SB590885_IC_50	0.350480118815648	0.784966682190403	0.431663614583335	0.0335367003685834	0.509127240980152	0.819967908462108	0.267405603546548	0.877052916121269	0.475476772187594
PIK3CA MUT	WH.4.023_IC_50	0.0930107070968953	0.521674050404563	1.68791822723566	0.0337615675852996	0.510501526529407	1.85857461427359	0.188569594168451	0.851001889249827	1.35348447667144
MS-HL MUT	Cytarabine_IC_50	0.0526785987605056	0.410025096925548	-0.515096457081541	0.0338106950504736	0.510501526529407	-0.431189611813478	0.100608543102097	0.774133667469059	-0.441919137133569
CDK4 MUT	CHIR.99021_IC_50	0.171703340651934	0.649721929411943	0.697569695121953	0.0338499563770414	0.510501526529407	1.03021451446454	0.0824924829059188	0.745860856369627	0.907240301327322
SMARCB1 MUT	OSI.906_IC_50	0.0341195288667347	0.341233711560215	-3.05295124521742	0.033857155627274	0.510501526529407	-2.87464004323035	0.0573125154044805	0.700127165484445	-2.78639482654771
MYC MUT	AZD7762_IC_50	0.033163367989017	0.335831095907024	0.624868029825455	0.0340032667293696	0.511484150226521	0.488097335298237	0.0210006025003392	0.543750293893623	0.644538006868726
MS-HL MUT	FTI.277_IC_50	0.10561979351815	0.549185823322416	0.22697146763393	0.0340914634546005	0.511484150226521	0.27216988825139	0.889120910434889	0.988301482344111	0.0206709347533659
PTEN MUT	AZD8055_IC_50	0.909813471141138	0.981755900994977	-0.0207016820529585	0.0340951038097174	0.511484150226521	0.304557597556244	0.575815039575249	0.949294892873838	0.107692047882906
CDK6 MUT	BI.2536_IC_50	0.798844317523028	0.949864290255993	-0.335393326530612	0.0342120308304933	0.512053251754425	-1.64557431556531	0.953665759938382	0.99568364368633	0.096975940343361
CCND1 MUT	BI.D1870_IC_50	0.160484632676314	0.636336191287136	-0.462396271314738	0.0342483539626313	0.512053251754425	-0.604593724218122	0.0477609585224607	0.675422090187856	-0.66761404716725
FGFR2 MUT	AZD8055_IC_50	0.208480713386308	0.681958458778563	-1.26404695445545	0.034432311914716	0.513938423722004	-1.66381759594244	0.338758774919639	0.90661482665324	-1.31218331984426
SETD2 MUT	Obatoclax.Mesylate_IC_50	0.010643266964121	0.183539522152152	4.15524442956526	0.0345798022474296	0.514173263355312	2.54240660939496	0.0196934313127698	0.526799287616593	3.64331712578477
CDKN2a(p14) MUT	Mitomycin.C_IC_50	0.0103746614452308	0.181016440658339	-0.491578937433083	0.0346340253339244	0.514173263355312	-0.332344495725235	0.126287733041432	0.817150972850516	-0.318676811164646
MYCN MUT	BI.D1870_IC_50	0.0300024775014622	0.32084814026273	-0.775998803500853	0.034669087540881	0.514173263355312	-0.675981416947407	0.760953144507996	0.969901216545994	-0.125559716540213
MSH2 MUT	EHT.1864_IC_50	0.0226742476537896	0.275471947213824	-1.44347948430495	0.0347369933515958	0.514173263355312	-1.3328287320826	0.024367518543001	0.569786836641336	-1.38719545761081
VHL MUT	Doxorubicin_IC_50	0.221887930136515	0.694197984755969	0.847519137961333	0.0348397105028742	0.514173263355312	0.917247022189968	0.242082942353391	0.875707386589409	0.837413174253221
CDKN2A MUT	RDEA119_IC_50	5.12288995926102e-05	0.00620421400982985	-0.838271048501022	0.0349169266266599	0.514173263355312	-0.411793936981025	0.251627776277523	0.875707386589409	-0.233600954563812
MSH2 MUT	BIBW2992_IC_50	0.0113206830462511	0.189338956937394	-1.82209422687466	0.0349342939087212	0.514173263355312	-1.45054810607756	0.0224184292367929	0.556343546214722	-1.52834624604782
ALK MUT	OSI.906_IC_50	0.0389421506266964	0.358017846496574	-2.97563324521741	0.0351406825951508	0.514173263355312	-2.86712376711318	0.0641423780865192	0.706338462496173	-3.77567945295226
PTEN MUT	Bryostatin.1_IC_50	0.0765557227804257	0.483908451254776	-0.261896733094213	0.0351771300560816	0.514173263355312	-0.30024342139232	0.105008878941984	0.788057589876989	-0.248017481672518
TP53 MUT	Cytarabine_IC_50	0.00191374461301903	0.0656214899931353	0.564750073510531	0.0351852277316963	0.514173263355312	0.300557402774995	0.00755089843970767	0.387627335508924	0.483975727134622
KDM6A MUT	NU.7441_IC_50	0.00332300574293587	0.09368766350163	-1.06259848706897	0.0352213589112694	0.514173263355312	-0.673951895082802	0.00599931193514051	0.367447512386089	-0.990279195563171
CDKN2A MUT	Paclitaxel_IC_50	0.0084019986487864	0.161162311014842	-0.823119322751319	0.0352447228471479	0.514173263355312	-0.303856555578261	0.382307142735045	0.915134825237766	-0.317180261482052
TP53 MUT	CEP.701_IC_50	0.00218370487778991	0.0704826253139796	0.519031423327556	0.0352589875100313	0.514173263355312	0.27741824349366	0.0511475448224916	0.689395114310948	0.322718752445919
MLLT3 MUT	GSK269962A_IC_50	0.0282780838003086	0.311199085787534	-1.62458786062719	0.0353808737665369	0.514173263355312	-1.4450225721748	0.0682903249960185	0.72029260842	-1.42113908491354
PTEN MUT	Cisplatin_IC_50	0.0017122135353724	0.0608246736305692	-0.645164643318644	0.0354785567784298	0.514173263355312	-0.383610715925712	0.00590133278823159	0.363956503418644	-0.589913463802099
FGFR3 MUT	Rapamycin_IC_50	0.0171589259358433	0.240174702440681	-5.0767939630872	0.035490203019945	0.514173263355312	-3.82899499077109	0.0312338496348719	0.613689864175437	-4.66167905421377
RB1 MUT	BMS.536924_IC_50	0.0298787448331893	0.32047479814439	0.881679069859	0.0355453294081307	0.514173263355312	0.648824828605971	0.974285459244508	0.99742775226181	-0.0146103364022878
MSH6 MUT	JNK.Inhibitor.VIII_IC_50	0.18652514316821	0.662380873013605	0.57377021428571	0.035601096302911	0.514173263355312	0.870396733531391	0.170819771973927	0.842832361237713	0.5960250677438
TP53 MUT	CCT007093_IC_50	0.407324402939977	0.809352267869285	0.0836730093689782	0.0356266457106619	0.514173263355312	0.226878502306304	0.139061041007538	0.831473272394224	0.163255998631905
BRCA2 MUT	CMK_IC_50	0.393997136401687	0.803095838508923	-1.03231121088436	0.0356970119623356	0.514173263355312	-2.34027910174919	0.351996974348182	0.91110953125066	-1.16966977060126
FLT3 MUT	Vorinostat_IC_50	0.225065834150915	0.696809397503067	-0.88858202761343	0.0357057494422935	0.514173263355312	-1.1857586532314	0.711696032715862	0.962630898212352	-0.24793423771268
CCND3 MUT	NVP.BEZ235_IC_50	0.457657705236072	0.828966839128293	-0.811819994035787	0.0357217546999468	0.514173263355312	-1.65353526470427	0.583248921662074	0.949294892873838	-0.566436179512685
EZH2 MUT	SB590885_IC_50	0.0745253840384333	0.480000945545953	-1.62689803861791	0.0358641096420243	0.515386986619446	-1.58952275289275	0.282155908062315	0.887872038823822	-0.857468804930014
MSH2 MUT	Metformin_IC_50	0.00706711111108029	0.146642555554916	-1.47094644913626	0.0361402012307739	0.516413038198387	-1.06713938607831	0.0792320722077657	0.741811190933953	-0.948109947090144
PTEN MUT	MG.132_IC_50	0.0252915361380737	0.2955449111082	-0.823090980739283	0.0361626322144762	0.516413038198387	-0.692249583946186	0.249107840237707	0.875707386589409	-0.4337415848185
CCND2 MUT	Mitomycin.C_IC_50	0.179781498588047	0.658614416960816	-1.71936311091752	0.0361951448197355	0.516413038198387	-2.08642788844716	0.00984612528089478	0.441633528381952	-3.91981640422854
FLT3 MUT	PF.02341066_IC_50	0.00728260099370726	0.148682251551987	-2.51757393602689	0.0362881748677752	0.516413038198387	-1.8308636587526	0.0756806416315222	0.741811190933953	-1.65003030623443
MYCL1 MUT	PF.562271_IC_50	0.119189542989063	0.577057450057752	0.762033424825166	0.0362955761063217	0.516413038198387	0.83360377676911	0.341925673195815	0.907180409180092	0.498697227313407
PIK3CA MUT	GW.441756_IC_50	0.0822162299937053	0.497724838837149	-0.308290571198197	0.0363787427023797	0.516413038198387	-0.370645365536122	0.329903929986317	0.902810042912437	-0.188714303170427
PIK3CA MUT	PAC.1_IC_50	0.117157634415473	0.572601844763368	0.386158513419731	0.0364051826909719	0.516413038198387	0.435237917220127	0.732571972076593	0.96672489654949	0.0892124128798713
PTEN MUT	NU.7441_IC_50	0.0182499301623637	0.247069557579196	-0.428374167683701	0.0364420741502705	0.516413038198387	-0.340559799079849	0.0916126722773376	0.765392420032959	-0.322905407544057
FLT3 MUT	CGP.082996_IC_50	0.517591589932031	0.852353345422823	0.613987906712166	0.0364588419041086	0.516413038198387	1.68275560056497	0.151942263089967	0.832065593775825	1.35104363667634
FLT3 MUT	ZM.447439_IC_50	0.104205612710957	0.546977702834026	-1.50173382452709	0.0366351361025827	0.517034212848115	-1.55215114098726	0.273889798735367	0.882167181782537	-0.960161773788262
CCND1 MUT	Temsirolimus_IC_50	0.0592745790218566	0.439862785571841	0.879915870396831	0.0366408089655825	0.517034212848115	0.749857358639729	0.162097990890052	0.839927262232576	0.668130214612655
PTEN MUT	JW.7.52.1_IC_50	0.233726694941302	0.707628390886945	-0.50438080245984	0.036677350984609	0.517034212848115	-0.539110314625543	0.280435985891489	0.887264692092026	-0.501410393279974
PIK3CA MUT	AMG.706_IC_50	0.00109265300160846	0.04784084239107	0.62569827474216	0.03679905608189	0.517927760797568	0.374710191734369	0.00203090477171417	0.257663789679908	0.601434082569051
BRAF MUT	Erlotinib_IC_50	0.13422028265728	0.60172151957562	0.610972505099958	0.036899252839269	0.518516241242956	0.835046930482535	0.455825576066083	0.925809648901546	0.387736817958817
RUNX1 MUT	Bexarotene_IC_50	0.189152519920799	0.664176494768233	-0.946624826923084	0.0371786266037567	0.52161671859078	-1.33295444300674	0.0664441665893863	0.713091135801027	-1.40285298904265
CCND1 MUT	AZD6244_IC_50	0.0436778561733826	0.374825086237107	0.926037435497839	0.0372925446867972	0.522193795971315	0.876146085083278	0.0338145537296164	0.618827479917328	0.941770451958554
CDH1 MUT	X17.AAG_IC_50	0.181193068962877	0.658636992153339	-1.04467980298651	0.0373373562033313	0.522193795971315	-1.44800729305742	0.454143610664653	0.925809648901546	-0.552266102717824
EZH2 MUT	Bicalutamide_IC_50	0.0142680778445944	0.217349570047758	0.576553523809532	0.0374208437184906	0.522538542553326	0.464489748921093	0.0977852390831788	0.772625185318248	0.393577159109735
VHL MUT	DMOG_IC_50	0.185977868526733	0.661726542622564	0.842142247386745	0.0376306047759141	0.523563747938021	1.19558866671267	0.0792585816592143	0.741811190933953	1.14173007122485
RB1 MUT	AZD.2281_IC_50	0.00797150558915949	0.156679237330372	-0.565224230769227	0.0376698920205139	0.523563747938021	-0.343254952674921	0.0159305095944956	0.507092672791094	-0.50141333719874
JAK2 MUT	JNK.9L_IC_50	0.437736634974336	0.823808548892323	-0.405201635031065	0.0377492359555725	0.523563747938021	-0.84691754660326	0.460577848631534	0.928368559622481	-0.415648540843926
GNAS MUT	BMS.509744_IC_50	0.049399017267197	0.396208990300351	-1.96891574829933	0.0377877986752939	0.523563747938021	-1.54097737391831	0.0264402058664348	0.585472903331568	-2.19412606592338
BCR_ABL MUT	X17.AAG_IC_50	0.147259741099293	0.619919550890177	1.59498813575527	0.0378436452605095	0.523563747938021	2.42747069432138	0.544362054540718	0.946853280734584	0.605016323875085
CDKN2A MUT	GSK269962A_IC_50	0.000645897620129612	0.0346229488231849	-0.945896339029932	0.0378479817786521	0.523563747938021	-0.574315142295541	0.0436262443822825	0.659657620288543	-0.649330520284618
MS-HL MUT	Doxorubicin_IC_50	0.272281939395475	0.734000646544246	-0.274523078483399	0.0380341045399047	0.524722468659587	0.32677596252238	0.31640852384115	0.900648750074761	-0.265650386044506
SETD2 MUT	JNK.9L_IC_50	0.232194458616413	0.704757001699372	-1.16162276379313	0.0380499121514215	0.524722468659587	-1.59200032068092	0.231205884036732	0.869273594856142	-1.15549387795867
HRAS MUT	PD.0325901_IC_50	0.0160114206399523	0.230092923468311	-2.42515500597611	0.0382148509660225	0.52588686694024	-1.96887498205051	0.0494136398702856	0.679896345274018	-1.72903995269704
PIK3R1 MUT	CGP.082996_IC_50	0.67032146089941	0.906882709825482	-0.31403288659794	0.0382621282668114	0.52588686694024	-1.27746200386939	0.752972825927746	0.968780465757047	-0.227520182285553
CTNNB1 MUT	S.Trityl.L.cysteine_IC_50	0.177601992925134	0.656513564381252	-1.15857857126438	0.0383668404502338	0.52588686694024	-0.961177217509417	0.378992060312894	0.915134825237766	-0.856082644755697
NRAS MUT	Vinorelbine_IC_50	0.571595955490677	0.872389778906173	0.183468678571429	0.0384007770641683	0.52588686694024	0.509935058788073	0.208300131970345	0.853446327418758	0.458221547469239
CCND1 MUT	Parthenolide_IC_50	0.0081630101758455	0.158981783709833	1.41911801532567	0.0384915619370732	0.52588686694024	1.0461277475637	0.0675923386270407	0.719539038493615	1.20334180660341
BRCA2 MUT	Methotrexate_IC_50	0.160575257094837	0.636336191287136	1.55903035211268	0.0385165641200581	0.52588686694024	1.74815537519219	0.169157953148106	0.84067330207935	1.21517202640361
PTEN MUT	GSK269962A_IC_50	0.0263466520185308	0.300365361459014	-0.799387199637919	0.0385488515232628	0.52588686694024	-0.709005917238011	0.447846205313577	0.925809648901546	-0.299210857527595
CDKN2C MUT	Mitomycin.C_IC_50	0.0327258300958259	0.333904808801746	1.50657045855379	0.0386909992773378	0.527016510095148	1.1377079319979	0.136654444988638	0.830541253822459	1.21936551758672
CDK6 MUT	GW843682X_IC_50	0.944441680099568	0.990147156460271	0.0986206972789113	0.0388131383326448	0.527845297827068	-1.49881797000977	0.703673952214292	0.962139809888331	0.682528510066528
KRAS MUT	NSC.87877_IC_50	0.317961258005813	0.761258739353268	0.133139765853658	0.0388806020497247	0.527845297827068	0.286614313463024	0.0568087910734717	0.697813103075383	0.294775923591663
KDM5C MUT	Gemcitabine_IC_50	0.470297068490848	0.832012966658205	1.46782222600351	0.0389737703195501	0.527845297827068	2.80528999384105	0.331654257450257	0.902810042912437	1.84160481548408
RB1 MUT	AICAR_IC_50	0.810938039294098	0.952889749533063	0.0585048315047023	0.0389925523253754	0.527845297827068	0.466010755186337	0.735955290868247	0.96672489654949	-0.0869221062106681
CDKN2C MUT	SL.0101.1_IC_50	0.210122003247983	0.684261946425694	-0.543000898058258	0.0390490215822975	0.527845297827068	-0.782202899109491	0.330611533074628	0.902810042912437	-0.433822574110614
CDKN2a(p14) MUT	Z.LLNle.CHO_IC_50	0.000767894390672653	0.0376777352683085	-0.751096362500001	0.039144843920937	0.528065486845851	-0.45932936127413	0.323806874822529	0.900918773778407	-0.246174578271691
NF1 MUT	A.443654_IC_50	0.0105736901997435	0.183050570494975	1.51951678638498	0.0391842310360788	0.528065486845851	0.801987228109216	0.0160683704653143	0.507840562642194	1.68655338925778
PIK3R1 MUT	Pazopanib_IC_50	0.159963827741364	0.636336191287136	-0.94186111950791	0.0393338376675427	0.529278503523404	-1.17269013185106	0.0998659799711107	0.774133667469059	-1.00270835284448
CDKN2C MUT	CEP.701_IC_50	0.177101328564791	0.656442779208643	0.887154981765833	0.0394453674152997	0.529976260234912	0.995000136761846	0.0169355521718606	0.513211661128791	1.52135446945257
CCND1 MUT	X681640_IC_50	0.374231134757705	0.794193236181393	-0.309334811532794	0.0396431716197884	0.531829315944624	-0.614924495537508	0.22331047163744	0.866413411363959	-0.432165745508426
BRAF MUT	Embelin_IC_50	0.000651056463627056	0.0346229488231849	-0.688484508881918	0.039854733693239	0.532195270402514	-0.365355918222764	0.00862284254032987	0.409515853479517	-0.628864079317592
RUNX1 MUT	PAC.1_IC_50	0.334242535827712	0.773264085106582	-0.74833970279721	0.0398554450311576	0.532195270402514	-1.32806273129696	0.0800352514412056	0.741811190933953	-1.45156663704394
CDH1 MUT	Rapamycin_IC_50	0.102336141883364	0.542595388696212	-2.21764339322033	0.0398827379657932	0.532195270402514	-2.44689088727115	0.177426542244901	0.848722027112292	-1.89999399117016
FBXW7 MUT	Nilotinib_IC_50	0.810866405278282	0.952889749533063	0.0835927332015805	0.0399101508938267	0.532195270402514	0.582705683170683	0.0777712413331023	0.741811190933953	0.586072960587544
MYCL1 MUT	DMOG_IC_50	0.126254312498161	0.587206821914858	-0.872123531468523	0.0399885706708875	0.532249498464297	-1.05321549226659	0.00229826050518273	0.262338505131915	-1.7854044143299
PIK3CA MUT	JNJ.26854165_IC_50	0.0194642855042126	0.252787916799651	0.409124894147613	0.0400340800556413	0.532249498464297	0.340978871231604	0.360730315078723	0.91161229252998	0.166395168648713
MLLT3 MUT	CHIR.99021_IC_50	0.0189858637957435	0.251111880766628	-0.729803464285709	0.0402017280932099	0.533015290102047	-0.602470387773375	0.018961849984405	0.516564999115032	-0.7340419632721
BCR_ABL MUT	ABT.888_IC_50	0.00208795076241306	0.0684246890073447	-1.62568417590824	0.0402117153888494	0.533015290102047	1.11414376460546	0.266702716748761	0.877052916121269	-0.567527552458285
NRAS MUT	GNF.2_IC_50	0.0931623740504039	0.521674050404563	0.475425241038962	0.0403126738232778	0.533557162778733	0.574081904761887	0.147985808156397	0.831473272394224	0.46813869529173
EWS_FLI1 MUT	Camptothecin_IC_50	4.01531069160379e-07	0.000104882277212157	-3.0476498360611	0.0405611566350821	0.535210517278034	-0.839052634154212	0.0654800676362794	0.711992560878964	-1.14022299227565
SMAD4 MUT	Z.LLNle.CHO_IC_50	0.17890768609317	0.658614416960816	0.932016248640631	0.0406575967021908	0.535210517278034	1.350837117637	0.0574909489846927	0.700319715214265	1.35356148780995
CDKN2A MUT	Imatinib_IC_50	0.00190607732575707	0.0656214899931353	-0.51671691929517	0.0406899335802065	0.535210517278034	-0.352666571037963	0.0405231246902033	0.653150399952261	-0.417004756738974
IDH1 MUT	Nutlin.3a_IC_50	0.0620106503392222	0.448539201336004	-2.46291670703122	0.0407063750897245	0.535210517278034	-2.45822883426878	0.0973565955019684	0.772625185318248	-2.13107543993604
CDKN2A MUT	Bosutinib_IC_50	0.000132099846285674	0.0117804301702479	-0.596561566244962	0.0407470311736272	0.535210517278034	-0.272259013463816	0.00616855800619991	0.368388397903175	-0.450802207346763
KIT MUT	PD.0325901_IC_50	0.199530402904164	0.674012093366938	1.44567543339961	0.0408006642897592	0.535210517278034	2.16493674211453	0.122403015869821	0.810576117427226	1.53613618215187
FLT3 MUT	PHA.665752_IC_50	0.0423903822938896	0.370724581135392	-1.60837936026934	0.0408594449627865	0.535210517278034	-1.62199777841215	0.029474431735422	0.59799127175549	-1.77515144693248
RB1 MUT	BAY.61.3606_IC_50	0.250623543198902	0.717470497840808	-0.28708925843563	0.0409301077765223	0.535346520122672	-0.363901062045008	0.171941724984946	0.842832361237713	-0.363694920633018
TSC1 MUT	Pazopanib_IC_50	0.0472195073885202	0.384922051833884	2.6439019182609	0.0413052238132588	0.537717426910152	2.31278225669019	0.0350276678641413	0.622161436602877	2.55694445750668
MSH2 MUT	JNJ.26854165_IC_50	0.0376320118404981	0.352542085607029	1.18654576576577	0.0413764691196386	0.537717426910152	1.09082870974202	0.191386734767491	0.851001889249827	0.707027337984273
EWS_FLI1 MUT	Bexarotene_IC_50	0.133185435633506	0.599882846645128	-0.630410322064064	0.0413846808010734	0.537717426910152	-0.818491976239292	0.0333954561849148	0.618827479917328	-0.973192635299777
MYC MUT	CHIR.99021_IC_50	0.00398918669794148	0.103752852411227	0.645393026360261	0.0414018492872284	0.537717426910152	0.439439959607206	0.0668842473876015	0.715661447047336	0.41974858698036
SMARCB1 MUT	DMOG_IC_50	0.110049832621193	0.558806497146265	2.02374586206897	0.0414141110242703	0.537717426910152	2.31387567918986	0.351978415106433	0.91110953125066	1.12635701504735
ERBB2 MUT	Bryostatin.1_IC_50	0.0464849835025653	0.384030826498868	0.616857178361343	0.0415102733566883	0.537876248974556	0.612361811752108	0.0248395183858614	0.571841777133554	0.70387177124143
CDH1 MUT	Metformin_IC_50	0.013435834986718	0.209707645899898	-1.26461865384616	0.0415474728968073	0.537876248974556	-0.985592991104726	0.00443412482255998	0.347668977848085	-1.53246584312716
SETD2 MUT	AZD6482_IC_50	0.0408091057250528	0.364613348032389	-2.84382318448283	0.0417926533945438	0.540262816298317	-2.40006159199001	0.139425198065478	0.831473272394224	-2.00995855585083
KIT MUT	BAY.61.3606_IC_50	0.386927596963512	0.799351737348069	0.742649692307698	0.0419983705957657	0.54192080501181	1.21438337593419	0.518630879207843	0.939635632721979	0.521370199327188
CDH1 MUT	Parthenolide_IC_50	0.111724783721021	0.563072279454009	-1.14123635374151	0.0420933377580955	0.54192080501181	-1.38588036601063	0.0636666802816597	0.70501719149803	-1.40056813896765
APC MUT	PLX4720_IC_50	0.00826213222273226	0.159584363220549	0.92134607404989	0.0422285973918698	0.54192080501181	0.66213368034124	0.0246921766903383	0.571841777133554	0.873401562090487
TP53 MUT	BI.D1870_IC_50	0.150112699218819	0.624794485146659	-0.213107452303531	0.0422830973614821	0.54192080501181	-0.271266696118822	0.0182539512469657	0.513871228544795	-0.356185979906512
SMARCA4 MUT	GDC0941_IC_50	0.114508482894912	0.567167686753817	0.914714524008348	0.0424290422223459	0.54192080501181	0.939902030326137	0.0224266399667684	0.556343546214722	1.49901264152631
MYCN MUT	CCT007093_IC_50	0.081484278278157	0.495658818759118	-0.435114237196032	0.0424317858540524	0.54192080501181	-0.539170188187639	0.0933853071628169	0.768046723169691	-0.544234681356589
CDH1 MUT	Salubrinal_IC_50	0.0657967691090026	0.457742485196035	-1.42323793103449	0.0424339398582132	0.54192080501181	-1.32593869707535	0.131253717452607	0.824721122422311	-1.19143084511645
MAP2K4 MUT	AG.014699_IC_50	0.314543444025455	0.760194346847454	-0.462276139269401	0.0424820193172179	0.54192080501181	-0.819860459633625	0.0166574668950105	0.513211661128791	-1.07973361707916
APC MUT	LFM.A13_IC_50	0.149986384692238	0.62477911934886	0.293699539170503	0.0425295749896003	0.54192080501181	0.407824171948727	0.25990013855034	0.877052916121269	0.278681831308667
MYCN MUT	VX.680_IC_50	0.824501457047569	0.957177484110155	-0.1319943991342	0.042531111484431	0.54192080501181	-0.80531192328828	0.136267113271112	0.830541253822459	-1.10125263651062
ALK MUT	KU.55933_IC_50	0.141978884377305	0.614480736917568	1.06616469038209	0.0427391210317966	0.542310785528594	1.31166254986983	0.144830326110305	0.831473272394224	1.28591242587442
TP53 MUT	QS11_IC_50	0.159875455772351	0.636336191287136	-0.242386446570007	0.0427827363790748	0.542310785528594	-0.266833069565873	0.0836905683502874	0.746990891978797	-0.314093005721814
FLT3 MUT	Camptothecin_IC_50	0.244464920010231	0.713407040228131	-1.51333546324459	0.042797564735456	0.542310785528594	-1.68093496136289	0.730067754274265	0.966278945709352	-0.397889574463993
BCR_ABL MUT	BI.2536_IC_50	0.541343633060024	0.861616652986104	-0.697148047781564	0.0428059746262295	0.542310785528594	1.74017743553795	0.553069094979387	0.947568031460906	-0.71395019399493
CDKN2C MUT	Z.LLNle.CHO_IC_50	0.0454138557224122	0.380132377635007	-1.49313570229886	0.0430685458801418	0.544860051227264	-1.39261725584101	0.0107941090043544	0.450367315182713	-2.24338295007907
STK11 MUT	Vorinostat_IC_50	0.00751901221834803	0.152110131004895	0.769139578571437	0.0432950058006974	0.546476256079555	0.44502378986465	0.0655748300596919	0.711992560878964	0.520258162658138
FBXW7 MUT	FH535_IC_50	0.0569226893709809	0.429686097336203	-0.656976293366087	0.0433502767865127	0.546476256079555	-0.599103294939732	0.0274577897493893	0.588860092297546	-0.75714256892475
CCND1 MUT	Erlotinib_IC_50	0.156944145162023	0.632778052170647	-0.782562936329589	0.043504968039145	0.546476256079555	-1.02213554803965	0.508046785652893	0.937648275848574	-0.42421387517594
MYCN MUT	SB590885_IC_50	0.578826742425174	0.874194311383525	0.225255938345864	0.0435745887438281	0.546476256079555	0.707651756168559	0.197321076149795	0.851001889249827	0.555590499176772
EWS_FLI1 MUT	Cisplatin_IC_50	0.000123522293348966	0.0111938927268588	-1.71233225963943	0.0436412693512209	0.546476256079555	-0.831670105260904	0.00288999157657312	0.278978425995064	-1.47287123199322
PIK3CA MUT	GSK.650394_IC_50	0.0477421056912641	0.387212457209239	-0.58788951873097	0.0436794306096712	0.546476256079555	-0.390026386403671	0.0279945175678064	0.593383856475215	-0.712510204668486
MET MUT	PD.0325901_IC_50	0.0367799836859609	0.350099716093267	1.49521921327967	0.0437021083465513	0.546476256079555	1.35918866139007	0.000914754379320621	0.15929281652444	2.06073467556131
PIK3R1 MUT	CCT018159_IC_50	0.194805425565722	0.670441006096806	-0.698095974925777	0.0437306907523358	0.546476256079555	-1.00866726481549	0.0721458429619155	0.735136682279868	-0.976789149930884
APC MUT	KU.55933_IC_50	5.25860386713795e-05	0.00620421400982985	0.933170279389929	0.043750097744912	0.546476256079555	0.437811605673167	0.00346968511918163	0.307545333416453	0.821158856435438
PIK3R1 MUT	AG.014699_IC_50	0.0193427704782505	0.252622271496092	1.27733662358278	0.0440081903176485	0.548141266417824	0.967341638065448	0.0830808554914736	0.745860856369627	0.878778871251058
EWS_FLI1 MUT	SB.216763_IC_50	0.294549224648518	0.747036827777118	0.413122731679492	0.0440701672125893	0.548141266417824	0.818181886720046	0.126859200774577	0.817150972850516	0.672788841271532
JAK2 MUT	SL.0101.1_IC_50	0.147284118047323	0.619919550890177	-0.723457156673104	0.0441452683060822	0.548141266417824	-0.874924858729954	0.123628271158313	0.814000156875798	-0.815057915932871
CDKN2a(p14) MUT	BIRB.0796_IC_50	0.509956863898095	0.849206188535564	0.0717707875095206	0.0441908290620131	0.548141266417824	0.217520874514715	0.213504859053219	0.859146648505501	0.14995925313654
NOTCH1 MUT	PF.4708671_IC_50	0.034700454919811	0.34394502248085	1.24316340090091	0.0441919994094316	0.548141266417824	1.16787124285964	0.0278229368248701	0.592555160531585	1.30224080473986
FBXW7 MUT	JNJ.26854165_IC_50	0.0190330629735182	0.251111880766628	0.723120552995385	0.0443139371623007	0.54888713519999	0.579056379761727	0.10816641962011	0.792785095696032	0.491479542168216
FLCN MUT	VX.702_IC_50	0.411860947145803	0.812480994891775	-0.617031532567051	0.0444718513860319	0.549758491527206	-1.23305273810358	0.108176231325797	0.792785095696032	-1.58192170405743
PIK3CA MUT	Bexarotene_IC_50	0.0263131746165746	0.300365361459014	-0.508943916401107	0.0445157264916922	0.549758491527206	-0.414731430352067	0.0333425843482174	0.618827479917328	-0.511035095529853
FGFR3 MUT	ZM.447439_IC_50	0.128243581442119	0.588664235316545	1.7204086894531	0.0445894746895185	0.549758491527206	1.80426180417847	0.219446723844714	0.862485161824651	1.3084222637569
TP53 MUT	Parthenolide_IC_50	0.0361709735786203	0.348410429882567	0.404086320512824	0.0446318964521017	0.549758491527206	0.376482805994618	0.0998496033182252	0.774133667469059	0.356771874621448
MSH2 MUT	JNK.Inhibitor.VIII_IC_50	0.188189442735713	0.663245512002727	0.571612989010985	0.0448222371796905	0.551338349574559	0.830710417841682	0.14582043678417	0.831473272394224	0.640914948502109
FBXW7 MUT	Cytarabine_IC_50	0.492633569069463	0.842990705166559	-0.290162460474306	0.0449974008837885	0.552727409749551	-0.648085893192163	0.938737922680017	0.994831655017307	-0.0318819670197364
BRCA1 MUT	AS601245_IC_50	0.113885497748117	0.565669522092299	1.42735902792324	0.0451265727355484	0.553548470254704	1.45263865337759	0.124325402900767	0.817150972850516	1.38174390874719
ERBB2 MUT	BMS.754807_IC_50	0.0151862039328403	0.224034347387965	1.37253396439075	0.0456745357708379	0.558272818896274	0.962354007633236	0.034456245503139	0.618827479917328	1.24386352556416
EWS_FLI1 MUT	LFM.A13_IC_50	0.0105531290282136	0.183050570494975	-0.737811316725986	0.0456799581971565	0.558272818896274	-0.59607131381606	0.00466227772920176	0.349220649476767	-0.927405383893379
SMAD4 MUT	Cytarabine_IC_50	0.0452777289212176	0.38006499344648	0.783234488564261	0.0457422608987657	0.558272818896274	0.605445380645501	0.236039901706758	0.87163009025269	0.456319917868684
FGFR2 MUT	JW.7.52.1_IC_50	0.00507316905915668	0.122431560908615	4.3456655442177	0.0457665506790276	0.558272818896274	1.93347997239576	0.102560973332067	0.77902126462978	3.14802238571477
FGFR3 MUT	Gefitinib_IC_50	0.101119969915167	0.541317934187221	-1.88346007400378	0.0458515841123091	0.558272818896274	-2.06083381704517	0.0453431213661534	0.667814694614939	-2.06389050934342
CDKN2a(p14) MUT	Nutlin.3a_IC_50	0.000649650644089303	0.0346229488231849	-0.57398752265048	0.045888881634307	0.558272818896274	-0.321672698953425	0.00182874890599351	0.238839985796005	-0.567942661567867
MYCN MUT	Methotrexate_IC_50	0.459549814010158	0.828966839128293	-0.393234630779846	0.0460576814597646	0.558933456302032	0.832692857232004	0.521748236641359	0.939635632721979	0.318318238789155
SMARCA4 MUT	Erlotinib_IC_50	0.158272184037996	0.634384322036726	1.71874010909092	0.0461085540617389	0.558933456302032	2.18955075531881	0.277290327630601	0.884414807088842	1.81601752497606
TET2 MUT	AZD6244_IC_50	0.167770729650995	0.647446641789	1.78800974655642	0.0461319922834579	0.558933456302032	2.37074034793215	0.103594511995218	0.78166768141846	2.31656615567447
CDKN2a(p14) MUT	JNJ.26854165_IC_50	0.00208786399143483	0.0684246890073447	-0.336372091129987	0.0462775607734774	0.559685940814837	-0.210560581334645	0.025650665224405	0.578646945543191	-0.257302012816651
HRAS MUT	CEP.701_IC_50	0.592326814291041	0.877813673424837	0.40591779859783	0.0463605728752527	0.559685940814837	1.109729615774	0.356403751021755	0.91161229252998	0.633712880572464
NRAS MUT	MS.275_IC_50	0.43793159828859	0.823997992457832	0.376930920579421	0.0465530127783592	0.559685940814837	0.827673143098499	0.584975039732401	0.949294892873838	0.308172981763175
BRAF MUT	Sorafenib_IC_50	0.45049797050566	0.828077050034054	0.330905967247255	0.0465593714852245	0.559685940814837	0.89979886147725	0.205042059055912	0.853446327418758	0.734176306074226
FLCN MUT	CEP.701_IC_50	0.310322850635856	0.757046299071613	-0.939810165714291	0.0465889424527515	0.559685940814837	-1.3467480122282	0.539674604800402	0.944569766818715	-0.726609436792072
KRAS MUT	Shikonin_IC_50	0.211061751908647	0.684851815382059	0.304608508390242	0.0466047261677388	0.559685940814837	0.431463638084583	0.59283857257542	0.949294892873838	0.145614408499146
ERBB2 MUT	CI.1040_IC_50	0.00268119291316606	0.079461023129112	1.31791093874958	0.0467354499308639	0.559685940814837	0.805815687725009	0.0580324687649391	0.70215997387469	0.785066563669412
NRAS MUT	WO2009093972_IC_50	0.0115559864087879	0.191114926064144	0.784445948968108	0.0468009073266702	0.559685940814837	0.575536152945184	0.0203687061169168	0.535190766344195	0.828144738146063
MS-HL MUT	Docetaxel_IC_50	0.358717521916883	0.786601117838604	0.224398414424566	0.0468686722167575	0.559685940814837	0.367302355226841	0.934776651228009	0.994729228933513	-0.021053195481771
MLLT3 MUT	Cyclopamine_IC_50	0.0778332718608955	0.486980385654137	-0.836547746478874	0.0468702786331754	0.559685940814837	-0.858256777748621	0.11230177700187	0.797376436030023	-0.797825775472228
PTEN MUT	SB.216763_IC_50	0.0743471626897605	0.479852581284712	-0.325726452779308	0.046887325747803	0.559685940814837	-0.358617886359792	0.34753882516839	0.909999728614578	-0.179802902313119
CTNNB1 MUT	Temsirolimus_IC_50	0.0735720444455821	0.477424621155859	1.14419902951698	0.0470522921088967	0.560901216401492	0.97158373754371	0.234908626209223	0.869962136993019	0.787966350716881
PIK3CA MUT	OSI.906_IC_50	0.0839324212796025	0.500607006973909	0.502881978825864	0.0471641045242469	0.561269894103917	0.552382334538786	0.294051178268517	0.894167310052	0.336824263464459
BRAF MUT	CEP.701_IC_50	0.00252598702976366	0.0776238436378238	-0.791004463022638	0.0472096172610772	0.561269894103917	-0.421457958711782	0.0446221417958854	0.662691038945248	-0.570356968209445
SOCS1 MUT	BIBW2992_IC_50	0.0149821257426283	0.222362081732929	-3.25965431688802	0.047447572974773	0.563344780199143	-2.54447050511603	0.056063508536362	0.697813103075383	-2.36360489755293
NOTCH1 MUT	Tipifarnib_IC_50	0.0214481769021476	0.267529858241534	-1.30248707486631	0.0477147291462479	0.56375758635278	-0.768032238508491	0.0707792613902368	0.728378470923167	-1.11098129458303
TP53 MUT	Midostaurin_IC_50	0.0290170820222697	0.316210068663154	0.357067847308874	0.0477181647488858	0.56375758635278	0.262354715414716	0.111353541515153	0.797376436030023	0.255642391468446
AKT2 MUT	KU.55933_IC_50	0.0531284146497899	0.412441827364322	0.995009807819757	0.0477622803598925	0.56375758635278	0.9053805550435	0.094645299272284	0.770131561879207	0.854453501634565
CDKN2a(p14) MUT	CI.1040_IC_50	0.000848467154233071	0.040081046791191	-0.53204148655421	0.0478383264719781	0.56375758635278	-0.293222738877515	0.968724671903829	0.997173634484198	-0.00618285484398541
PIK3CA MUT	CHIR.99021_IC_50	0.0652830113835299	0.457742485196035	0.377310094696972	0.0478528228952155	0.56375758635278	0.386523885770991	0.197875593629356	0.851001889249827	0.279376073935889
RB1 MUT	RDEA119_IC_50	0.00294099606940234	0.0851452377513044	1.01383883956043	0.047863215866456	0.56375758635278	0.619539969742239	0.634420393140987	0.952678811939519	0.154793225799996
GNAS MUT	Shikonin_IC_50	0.497484727208688	0.844923707565453	-0.442614933566434	0.0480115395384773	0.563863096491194	-1.08359381248629	0.302829473109879	0.894219632947544	-0.66067874770742
MAP2K4 MUT	AZD6244_IC_50	0.132474115727959	0.598424527863686	-0.98403871438596	0.0480692603676098	0.563863096491194	-1.17496879171942	0.492148961507082	0.933639405738697	-0.445247132991509
TET2 MUT	PD.0325901_IC_50	0.0168475598362699	0.238633459180084	3.10060314087294	0.0480856569954124	0.563863096491194	2.43633146432772	0.0976202959641281	0.772625185318248	2.31625742563449
TET2 MUT	Bexarotene_IC_50	0.227304925846507	0.699478533070972	-1.12182789953541	0.0481490302472326	0.563863096491194	-1.65392293579552	0.00874821422715081	0.411073494980562	-2.84372610470141
CDKN2A MUT	EHT.1864_IC_50	0.0249597215843653	0.292437054605208	0.266934531918263	0.0481896284468884	0.563863096491194	0.242921714994642	0.903739046914607	0.988746233284632	0.015908140487505
MLLT3 MUT	Camptothecin_IC_50	0.291600695932763	0.746611418788718	-0.553421594736837	0.0485044256056105	0.566799741846614	-0.652376847816914	0.323688416161356	0.900918773778407	-0.47899421573863
SMARCB1 MUT	QS11_IC_50	0.308602950509626	0.75674113273833	1.41375104869567	0.0488717715752892	0.570132122378789	2.00164365779308	0.23974900864974	0.875707386589409	1.61284959714194
FLT3 MUT	CMK_IC_50	0.0257074984330709	0.298052602590212	-2.20149862116039	0.0489179909078524	0.570132122378789	-1.79994756154685	0.02848156829995	0.595164254286719	-2.22746633321317
SMARCA4 MUT	CHIR.99021_IC_50	0.0819886119368858	0.497724838837149	0.79496784965035	0.0490616539721017	0.570568620575083	0.849901534561607	0.0451941801386669	0.666726767128739	1.00947891094218
MYC MUT	Pazopanib_IC_50	0.996615714571514	0.998977896287767	-0.00126691777719731	0.0491413515406992	0.570568620575083	-0.503308297040377	0.382551150889225	0.915134825237766	-0.251764274464854
MYC MUT	Elesclomol_IC_50	0.0214201485610792	0.267529858241534	0.812752041633341	0.0491881160662537	0.570568620575083	0.579317503428261	0.00509250829656699	0.358956332448686	0.97631907612064
MYCN MUT	EHT.1864_IC_50	0.0353686397443493	0.347105523744792	-0.656406425757368	0.0492354961709101	0.570568620575083	-0.644461904569332	0.803747175416102	0.976660896667097	-0.096974302785494
NF1 MUT	ZM.447439_IC_50	0.537164418944153	0.860800650422776	-0.214887101071695	0.0493215127129094	0.570568620575083	-0.547633549983771	0.162857025824513	0.839927262232576	-0.498599572102143
NF2 MUT	FH535_IC_50	0.017455855961578	0.242606348661619	-0.838022230472772	0.049340918883196	0.570568620575083	-0.599849372843578	0.0861847142971289	0.750982975021974	-0.625042932519245
MYC MUT	Temsirolimus_IC_50	0.0883067154577111	0.511579869523766	0.631180548780483	0.0494295531273899	0.570850274804096	0.560247949526781	0.149955367843636	0.831473272394224	0.529477225238202
SMAD4 MUT	IPA.3_IC_50	0.0063892628142248	0.138397665983245	1.06918401044552	0.0498016738718199	0.573839375461086	0.664625366543323	0.237461529026695	0.873248794735437	0.463449354479882
SMARCB1 MUT	BMS.754807_IC_50	0.0399049586690788	0.361141839503332	-3.34450030782611	0.0498176059543404	0.573839375461086	-2.65142400034394	0.1117878431766	0.797376436030023	-2.57209928615111
NRAS MUT	PD.173074_IC_50	0.239015915468674	0.710884241553012	0.305027452907453	0.0499461957342401	0.574561430181358	0.448634353968623	0.210590664911125	0.855272470862467	0.341920182904576
TET2 MUT	AZD.2281_IC_50	0.232051114819336	0.704757001699372	-1.03552701183434	0.0500096819648902	0.574561430181358	1.2988264259711	0.19864917296345	0.851001889249827	1.20386089788708
FGFR2 MUT	X17.AAG_IC_50	0.598158354784939	0.879232253518807	-0.819447895238105	0.0501093108536812	0.574962260583389	-2.69955930062568	0.273842698689552	0.882167181782537	-2.10596011382361
CDK6 MUT	Elesclomol_IC_50	0.0416194768263284	0.368149973799425	1.48904126303418	0.0504645681618436	0.577809542676924	1.18586393690836	0.0506567243711058	0.687603690567731	1.34759535391262
TET2 MUT	Methotrexate_IC_50	3.16156490905891e-05	0.00447438868476652	-5.29302844377503	0.0504875808036587	0.577809542676924	-1.92833582355901	0.0843629313469544	0.747749574262573	-2.15707692278474
VHL MUT	Camptothecin_IC_50	0.517342791301489	0.852353345422823	-0.518210891554692	0.0506027619255496	0.578205269078378	-0.99092375928833	0.474410177665764	0.929844139269115	-0.547843398246465
RUNX1 MUT	Embelin_IC_50	0.352357905935201	0.784969887597353	-0.597825472027977	0.0506523701545972	0.578205269078378	-0.999414492337059	0.0993204890094351	0.774133667469059	-1.16311814709239
FBXW7 MUT	Pyrimethamine_IC_50	0.00144970943971622	0.0559776936266077	-2.25547150349652	0.050743098884903	0.578497382794382	-1.20302512264825	0.0559106314194411	0.697813103075383	-1.42094377349398
CDK4 MUT	Methotrexate_IC_50	0.0222823126124848	0.272504078959254	1.69877209010841	0.0508769022848766	0.578657430116152	1.10342640213959	0.0611331277690564	0.702860976445846	1.16250031425148
PIK3CA MUT	Mitomycin.C_IC_50	0.0826896100733104	0.498552626562699	-0.548923729835	0.0508874510664018	0.578657430116152	-0.487125145572562	0.0233225075241611	0.565154616698372	-0.764624635469306
MYC MUT	BMS.536924_IC_50	0.430479527037655	0.820918238409269	-0.414681444139193	0.0510778309611086	0.57991306324473	-0.777397082329776	0.0145611674267739	0.489839878474164	-1.28632208348592
MAP2K4 MUT	Docetaxel_IC_50	0.749883913712428	0.932697982453688	-0.16828127034121	0.0511284684743411	0.57991306324473	-0.771873491640609	0.529328440032794	0.943054040048671	-0.354154557737591
SMAD4 MUT	X681640_IC_50	0.364735838587779	0.787556280694886	-0.297713450713466	0.0512522404409695	0.580335883150179	-0.562668175523871	0.0558251812430216	0.697813103075383	-0.628090113562255
VHL MUT	CEP.701_IC_50	0.239384014152686	0.711026565113714	-0.773470446257182	0.051339117596996	0.580335883150179	-0.938768075122217	0.139714577898981	0.831473272394224	-0.954338324708133
MAP2K4 MUT	BI.D1870_IC_50	0.0115041285884234	0.190612249988411	1.18396618414238	0.0513617840508997	0.580335883150179	0.788288631972234	0.0179701681431334	0.513211661128791	1.1639872252935
CTNNB1 MUT	Cisplatin_IC_50	0.180130132156776	0.658614416960816	0.623619566040543	0.051677734790672	0.582461814565951	0.784668401254978	0.570271418402019	0.949294892873838	0.276488045520091
NOTCH1 MUT	Sorafenib_IC_50	0.516777817432799	0.852353345422823	0.353367898245616	0.0517751126655724	0.582461814565951	1.05815310200534	0.286616312621939	0.888460548829126	0.689338284179387
MS-HL MUT	JNK.Inhibitor.VIII_IC_50	0.185244809547262	0.660550500647272	0.203058436644771	0.0518054426025762	0.582461814565951	0.284847806361422	0.0999982704829407	0.774133667469059	0.278295121638352
RB1 MUT	BMS.708163_IC_50	0.0405677881481122	0.363921743983217	0.420445137583037	0.0518122771655333	0.582461814565951	0.41045838762556	0.0358074953972968	0.627231492353831	0.472824372694312
FBXW7 MUT	GW843682X_IC_50	0.00294331584164513	0.0851452377513044	-2.31543283972127	0.051942404376266	0.582670810907131	-0.799929129261372	0.00447345527558534	0.347668977848085	-2.37216614524787
BCR_ABL MUT	ATRA_IC_50	7.38424540997189e-06	0.00129676558252715	-3.84394461206889	0.052064912400403	0.582670810907131	-1.67980242269893	0.0180875182899799	0.513211661128791	-1.84601024959162
FGFR2 MUT	VX.680_IC_50	0.393895926914919	0.803073858340542	1.29998025824801	0.0521312495022699	0.582670810907131	-1.97541775724357	0.880729474013784	0.988301482344111	-0.288357295790122
SMAD4 MUT	Bexarotene_IC_50	0.279904852542486	0.737882141891724	0.330537153976847	0.0522326514972553	0.582670810907131	0.544731460664397	0.374738324567561	0.914299741891349	0.278582633303737
GNAS MUT	AZ628_IC_50	0.29466169044981	0.747036827777118	1.42216510616438	0.0524986581259353	0.582670810907131	1.95117016698073	0.285248847845461	0.8879937007725	1.28863580358982
KDM6A MUT	VX.702_IC_50	0.794086364909992	0.948646027682356	-0.102459458577951	0.0525151109581776	0.582670810907131	0.625451917571197	0.680497413977264	0.961100601384891	-0.155790616080295
PTEN MUT	Bleomycin_IC_50	0.0879812090325882	0.511142337432447	0.660159652725969	0.0525575767911946	0.582670810907131	0.622593217341098	0.381932173961465	0.915134825237766	0.353267547361736
KRAS MUT	VX.680_IC_50	0.965049779165866	0.994434372972651	0.0250133121516161	0.0525582988109815	0.582670810907131	0.769979939335666	0.631662875383514	0.952523560833852	0.309700637295738
MS-HL MUT	WO2009093972_IC_50	0.095994078332277	0.529517645757113	-0.41151653068229	0.0525783029441291	0.582670810907131	-0.432406157870924	0.00583283986636789	0.363430115778537	-0.741186483982858
SMAD4 MUT	Lapatinib_IC_50	0.00339551511131329	0.094828835545828	-1.98170103759398	0.0526026392769951	0.582670810907131	-1.16269691882711	0.511260110304314	0.939086342216131	-0.416266218800587
FBXW7 MUT	AZD6244_IC_50	0.0559833020751252	0.42507280266688	-0.975877474197004	0.0526339844461418	0.582670810907131	-0.904273919516478	0.277813004911402	0.885251188642035	-0.529829384551444
BRAF MUT	Midostaurin_IC_50	0.068719642906251	0.464105816464194	-0.481267481076418	0.0527178215179363	0.582670810907131	-0.435555559180691	0.19616152006677	0.851001889249827	-0.371927647051271
MDM2 MUT	Methotrexate_IC_50	0.0189113177398682	0.250673750519059	1.65658864562118	0.0527496658573496	0.582670810907131	1.03903163279521	0.0112587698461211	0.450437967177441	1.40848136991021
MET MUT	Obatoclax.Mesylate_IC_50	0.439048717025075	0.824179170555842	0.542418138772891	0.0528168317702098	0.582670810907131	0.999373179491521	0.54924014668559	0.947060194029534	0.403625615375864
MLL_AFF1 MUT	CMK_IC_50	0.163074328169333	0.638639513991862	1.68746565986395	0.0528219566746454	0.582670810907131	2.16925997553029	0.126895518590285	0.817150972850516	1.89795149121936
MS-HL MUT	Metformin_IC_50	0.0178697990551467	0.245008564936728	-0.456669114183308	0.0528806073179988	0.582670810907131	-0.348955230029562	0.225732637807949	0.86643108387559	-0.250909184305184
TP53 MUT	GSK269962A_IC_50	0.0820175024146431	0.497724838837149	0.486744636458334	0.0529731153073486	0.582966836486447	0.529482599336852	0.339407189074712	0.907039453844874	0.290937951784527
KDM6A MUT	Erlotinib_IC_50	0.0156832623701549	0.227586688087166	-1.17418010780886	0.053239850894139	0.585177123503525	-0.843612871870553	0.0240021165370564	0.569786836641336	-1.17497499836124
ALK MUT	Embelin_IC_50	0.0656208688035942	0.457742485196035	1.86419667826088	0.0533714331551543	0.58523840791892	1.55971652159565	0.120048705755134	0.80757178183218	2.19426977167789
TSC1 MUT	CEP.701_IC_50	0.187454011868598	0.663090109477269	1.72296519544591	0.053411864755627	0.58523840791892	1.8551480355165	0.0432067746232868	0.658180729724545	2.39004502210225
PTEN MUT	MK.2206_IC_50	0.00127460563766819	0.0516884596718321	-0.762345607728767	0.0534577371894601	0.58523840791892	-0.374600079195847	0.00234768867731825	0.262338505131915	-0.762485186621283
APC MUT	Elesclomol_IC_50	5.309314995463e-05	0.00620421400982985	1.61705236552662	0.0536203746074829	0.58523840791892	0.675365538743945	0.0601013511848968	0.70215997387469	0.87840950630271
ALK MUT	AZD.2281_IC_50	0.0138370884268379	0.212607581866345	-2.60364605314957	0.0538268690104445	0.58523840791892	-1.54393706233656	0.0331861257202362	0.618827479917328	-1.99320009351033
SMAD4 MUT	MG.132_IC_50	0.610821833809155	0.884818029552257	0.431146948275863	0.0538272645573187	0.58523840791892	1.49801276312745	0.40110127690301	0.916589616820582	0.703240947377255
GNAS MUT	PLX4720_IC_50	0.013761186884775	0.212607581866345	1.65428725918764	0.0539202013442142	0.58523840791892	1.14622747954745	0.0551186375294395	0.697305726351784	1.16696380574479
AKT2 MUT	BIBW2992_IC_50	0.274886551426512	0.73402283606276	-0.849777119184191	0.0539455670561738	0.58523840791892	-1.43691662690607	0.38404981871051	0.915331032347709	-0.630912938308144
TSC1 MUT	GSK.650394_IC_50	0.134752015054412	0.601893367640051	2.20264404869567	0.0540157799200107	0.58523840791892	1.83463412698063	0.0938376859433678	0.768683143653123	2.44869944915391
TP53 MUT	BMS.708163_IC_50	0.131889148371442	0.596996700655848	0.182349209882833	0.0540577480936744	0.58523840791892	0.248469687217537	0.212045055769741	0.855697514393537	0.165155384764796
FLT3 MUT	Vinblastine_IC_50	0.368856708195108	0.789246419666677	-0.929156778200238	0.0540738684346545	0.58523840791892	-1.45708879683275	0.854588078275137	0.984631915507353	-0.178690056961151
CCND1 MUT	MS.275_IC_50	0.0192608207000072	0.251922457491553	1.73002555672107	0.0541682100868319	0.58523840791892	1.20589660606393	0.23498950426066	0.869962136993019	1.08977551260121
CDH1 MUT	Sunitinib_IC_50	0.0281616693020915	0.310302462868331	2.32448040206187	0.0542409406019865	0.58523840791892	1.54451442106667	0.0438206994205712	0.659657620288543	1.91362779558966
FGFR3 MUT	GSK269962A_IC_50	0.372611003200945	0.792043637967351	1.46145149152543	0.0542724419661904	0.58523840791892	2.93285567758859	0.432008485627776	0.922569292988365	1.28539239208041
TP53 MUT	Roscovitine_IC_50	0.308918055426001	0.75674113273833	0.208703942208461	0.0542785189745146	0.58523840791892	0.367604933919265	0.0746630472564047	0.741811190933953	0.39746304609062
PIK3CA MUT	Pyrimethamine_IC_50	0.049655918603705	0.397265947733618	1.29017043066089	0.0542997914790215	0.58523840791892	1.07035577450374	0.0600362789394883	0.70215997387469	1.35931829067325
MSH2 MUT	AZD7762_IC_50	0.172644319728105	0.650961807890931	-0.92666471236263	0.054596901498161	0.586720425180961	-1.02136013390375	0.383377025275326	0.915134825237766	-0.543155407676273
VHL MUT	BMS.536924_IC_50	0.158361927128264	0.634384322036726	-1.56998192123288	0.0546039525338335	0.586720425180961	-1.62928293080218	0.727112719386149	0.965402608571648	-0.431539974265349
FLCN MUT	PAC.1_IC_50	0.742698833388797	0.929570057037101	-0.254508402097901	0.0546354905556418	0.586720425180961	-1.24418560487978	0.37636396377209	0.914419412871569	-0.849684268762527
EP300 MUT	MK.2206_IC_50	0.035559683657948	0.347105523744792	2.65309357113397	0.0547434798210882	0.587170101800826	1.94496749357809	0.0393147280162183	0.64992634601437	2.51963161972212
EGFR MUT	VX.680_IC_50	0.0441567884304861	0.376006653842012	1.69646754195803	0.0548826747530113	0.587952996961995	1.04462851572944	0.0659915694090049	0.712070726599122	1.61749385804615
GNAS MUT	WZ.1.84_IC_50	0.0119362441099172	0.196307007296619	-2.43130209328781	0.0550098446834631	0.588605338113055	-1.54585753078486	0.0217465401096144	0.549211893050681	-2.12140252805524
EZH2 MUT	GNF.2_IC_50	0.340651602973031	0.778503205456979	-0.600957441780824	0.0551479251516878	0.588966049465146	-1.15402741959169	0.161250742950226	0.839927262232576	-1.02904420192276
VHL MUT	A.770041_IC_50	0.137973480731387	0.606087209949663	-1.7077139760274	0.0552027176720272	0.588966049465146	-1.81277380602964	0.699747133911266	0.961100601384891	0.494227811677324
MS-HL MUT	Salubrinal_IC_50	0.206089639714457	0.679195190041394	0.37746347532255	0.0552549390941879	0.588966049465146	0.478056678408528	0.0706999960635693	0.728378470923167	0.599908173137498
CDH1 MUT	SB590885_IC_50	0.421710851676793	0.816306467685614	-0.521069108606553	0.0553288127111017	0.588966049465146	-1.05302793673913	0.0566620359535506	0.697813103075383	-1.16031133171775
MET MUT	WO2009093972_IC_50	0.0605317050635694	0.443915832097077	0.923758018779332	0.0553751437116762	0.588966049465146	0.843772851422876	0.0925186178758901	0.76758746139711	0.813897851386578
FGFR2 MUT	KU.55933_IC_50	0.131841150867983	0.596996700655848	-1.33854536489155	0.0556617364024799	0.589714527055918	-1.52331461670106	0.43492382172661	0.922569292988365	-0.965130267829706
KIT MUT	AZD6482_IC_50	0.00975840368737188	0.175079561914242	-2.27582435181974	0.0557509707341303	0.589714527055918	-1.42684511068729	0.0430924261407422	0.658180729724545	-1.74440222314998
SMAD4 MUT	Paclitaxel_IC_50	0.00166217529444829	0.0594903724931988	-3.10675733103447	0.05580328562692	0.589714527055918	-0.852787594531413	0.0320690455242684	0.618827479917328	-2.24561295375342
FGFR3 MUT	Bicalutamide_IC_50	0.170198350360442	0.649721929411943	0.492108037166081	0.0558089614599387	0.589714527055918	0.652104104758017	0.0875427243550765	0.755326311453013	0.572430992565392
NF2 MUT	AZ628_IC_50	0.558081999928461	0.86900908342163	0.508273045454543	0.0558845334651679	0.589714527055918	1.27289499668829	0.165953670022528	0.84067330207935	1.14003133472408
KDR MUT	Axitinib_IC_50	0.0432336465913258	0.374123126127403	-2.07740015462612	0.0559714522445432	0.589714527055918	-1.65745013852783	0.077381651468338	0.741811190933953	-1.61142348649814
MSH2 MUT	FTI.277_IC_50	0.210160421907989	0.684261946425694	0.49126180487805	0.0560671901594688	0.589714527055918	0.68514221367534	0.662144439383668	0.958689538788368	0.164034591940757
APC MUT	Salubrinal_IC_50	0.127965649681675	0.588664235316545	0.802960179257354	0.0560696599759751	0.589714527055918	0.858228148850237	0.0294470194779052	0.59799127175549	1.38205073628174
JAK2 MUT	SB.216763_IC_50	0.0470225698092465	0.384922051833884	1.09783567772779	0.05611053312755	0.589714527055918	1.02101270882636	0.091249798151474	0.764454987127048	0.982070203579091
PIK3R1 MUT	PHA.665752_IC_50	0.175702270009558	0.654035305374445	-0.835588711864404	0.0562135903907278	0.589714527055918	-1.16705065806076	0.166011939965616	0.84067330207935	-0.867337555317633
PDGFRA MUT	PLX4720_IC_50	0.0569463502493763	0.429686097336203	1.6142983423077	0.0562345474179298	0.589714527055918	1.43417775566174	0.0186876149945657	0.516564999115032	1.83288794507199
FAM123B MUT	NSC.87877_IC_50	0.0673927222721992	0.460513103960953	-0.918323500866543	0.0562423380718796	0.589714527055918	-0.941440427215641	0.116274276600168	0.802355750183445	-0.811433483145399
BRAF MUT	Vorinostat_IC_50	0.203957629652634	0.675781408528279	0.231237031676414	0.0564547236610929	0.59092928952945	0.29089617133806	0.624204500943866	0.950496524771391	-0.097665087676869
FGFR3 MUT	S.Trityl.L.cysteine_IC_50	0.685235236161447	0.911150491443302	-0.600046404761906	0.0564959895879468	0.59092928952945	1.53287722583205	0.788009528850741	0.975265472692061	-0.405961375177146
MYC MUT	Epothilone.B_IC_50	0.32145213011433	0.762412610935476	-0.366710646023867	0.0565578083661787	0.59092928952945	-0.404591140604189	0.137454337040808	0.831473272394224	-0.566267163096802
NRAS MUT	JW.7.52.1_IC_50	0.120960536276267	0.580044291137328	-0.922437236363633	0.0568760519606436	0.593146725903235	-0.71354774522219	0.255875482912724	0.875707386589409	-0.769145236109286
BRCA1 MUT	CCT018159_IC_50	0.0276750027204155	0.308798590144762	1.56016123853209	0.0569166096607217	0.593146725903235	1.26151135239353	0.0432929213024538	0.658363756998446	1.43914073712323
BRCA1 MUT	Parthenolide_IC_50	0.0998819346263081	0.5374999166548	1.85705161616161	0.0569704039179664	0.593146725903235	1.98973086581213	0.145683613647725	0.831473272394224	1.70974110432037
RUNX1 MUT	Doxorubicin_IC_50	0.278177808805624	0.736582325582214	0.949344494755253	0.0570500887446269	0.593280840914557	1.03567617855831	0.68384760258284	0.961100601384891	0.377158354675846
KDM5C MUT	X681640_IC_50	0.078332443491605	0.486980385654137	-1.66012026016264	0.0571729824087243	0.593863458212726	-1.53074984524467	0.0975138931253665	0.772625185318248	-1.45673033509134
MSH2 MUT	Vorinostat_IC_50	0.0796889033876671	0.490694424776936	-0.842991015620566	0.057290919328549	0.594393288033695	-0.697703859672221	0.343639895142362	0.907180409180092	-0.418640680395166
FBXW7 MUT	Rapamycin_IC_50	0.00851963156780461	0.162018946367608	-2.67053012943875	0.0574607556594173	0.595265913457896	-1.68319257195605	0.0150118701093736	0.492634387965361	-2.5681550306022
HRAS MUT	X17.AAG_IC_50	0.0448324981539567	0.378674422837037	-1.80456672104928	0.0575090816064492	0.595265913457896	-1.50804183641428	0.398492614828822	0.916480913435499	-0.667500101510913
NF1 MUT	Cisplatin_IC_50	0.244221423026044	0.713407040228131	-0.420253744306973	0.0576966704490856	0.596296225844423	-0.595858736038669	0.046898188050643	0.673636396626734	-0.728638390786519
FGFR2 MUT	BMS.708163_IC_50	0.0622019175194244	0.448539201336004	1.60103554241071	0.0577429066801265	0.596296225844423	1.66196072284551	0.16781276233461	0.84067330207935	1.69131222837239
MLL_AFF1 MUT	Elesclomol_IC_50	0.170522670302206	0.649721929411943	2.11304557685008	0.0579955803612998	0.598209929371317	2.45829460769449	0.18964500479059	0.851001889249827	1.932707168214
KRAS MUT	BI.D1870_IC_50	0.000656354958502639	0.0346969546813211	0.642802666350267	0.0581957160528472	0.599036803365063	0.328315993043617	0.325600065846282	0.900918773778407	0.205502076467486
FGFR2 MUT	NU.7441_IC_50	0.0846389684117921	0.502459009669202	1.74540221696256	0.0582106475964474	0.599036803365063	1.69554377577182	0.33532861285916	0.904908359405106	1.3263601712491
MLH1 MUT	GDC0941_IC_50	0.381024735754866	0.797708787892259	0.508163599164922	0.0583443041215135	0.5992755691239	0.900667608185996	0.15504542847366	0.836658903934028	0.832125906926539
MLH1 MUT	NSC.87877_IC_50	0.143044805059853	0.61606176606809	0.477797368421054	0.0584043298502728	0.5992755691239	0.613733610904511	0.186496571032137	0.851001889249827	0.440281281461964
BRAF MUT	Nutlin.3a_IC_50	0.000703606800577763	0.0355041590677904	-0.90434207391305	0.0584761055015002	0.5992755691239	-0.509442811508526	0.0265674563723254	0.585472903331568	-0.691545450552742
EGFR MUT	QS11_IC_50	0.125493951112609	0.586857535554275	0.638751319965467	0.0585725970826607	0.5992755691239	0.582332439066223	0.149490054986632	0.831473272394224	0.616762067184623
TET2 MUT	Parthenolide_IC_50	0.0613142588495745	0.447070552416314	-1.7261055855856	0.0585951294332828	0.5992755691239	-1.64182358722812	0.387905108765118	0.915926348152589	-1.00072404327821
PIK3CA MUT	Lenalidomide_IC_50	0.918423559031705	0.985394748720982	-0.0158776265924854	0.0586387196902003	0.5992755691239	-0.26008157092096	0.714410911525443	0.962630898212352	-0.0598262607029453
TP53 MUT	Mitomycin.C_IC_50	0.339592084057421	0.778100438213095	0.186176945979327	0.058730598023084	0.599464227712133	0.296374588844087	0.506332713417289	0.935912793170426	0.135999513851027
CCND1 MUT	Cyclopamine_IC_50	0.0148569066986579	0.221903658213912	1.15276598591548	0.0587921790718689	0.599464227712133	0.838128124178816	0.0768119652996271	0.741811190933953	0.99623341873641
MSH2 MUT	NU.7441_IC_50	0.0240015810921385	0.283730743483931	-1.44769895634923	0.0589005749164713	0.599880740634383	-1.06475757215425	0.00763800312466359	0.389051690900049	-1.64646132291373
EZH2 MUT	IPA.3_IC_50	0.0452398647546442	0.38006499344648	-1.56911481152885	0.0590993565003714	0.600344792546199	-1.23665137111977	0.13571384677594	0.828937189282754	-1.17067247924238
FGFR2 MUT	Vorinostat_IC_50	0.0364419157824485	0.349245910703174	1.87209313385823	0.0591136122637462	0.600344792546199	1.29919082311237	0.249615481760384	0.875707386589409	1.32689201247485
PIK3R1 MUT	FH535_IC_50	0.021010625009325	0.263925545555608	1.30327839411248	0.0591489351962531	0.600344792546199	0.913672589680748	0.0151434734730935	0.492634387965361	1.30699929621456
MLL_AFF1 MUT	ABT.263_IC_50	0.000805071135239657	0.0390701461861388	-5.1369987089843	0.0593341145076375	0.601536838975261	-2.64796335650506	0.0630716262290332	0.70501719149803	-2.51226569217781
TET2 MUT	Mitomycin.C_IC_50	0.867445101257104	0.968419854715819	-0.214093418699183	0.0594754579844245	0.602282260387314	1.9068074465316	0.731042572722263	0.96639568318693	0.525283742680649
JAK2 MUT	BIBW2992_IC_50	0.124517922665471	0.585102471530182	-1.10725366037219	0.0596992306707096	0.603859758071266	-1.30106956204715	0.334598248635017	0.904036217258164	-0.699921441196676
MET MUT	BMS.708163_IC_50	0.0759480604701953	0.482126322398717	0.687681643181821	0.0600574745068424	0.606792299312022	0.73227762185359	0.0721809691417683	0.735136682279868	0.701479647469811
KDM5C MUT	AZD8055_IC_50	0.231739553939215	0.704757001699372	0.982372277777758	0.0601617146537477	0.606980488072414	1.19773955470401	0.228345757666306	0.86812443229215	0.950744546433458
PIK3CA MUT	JW.7.52.1_IC_50	0.416589249400605	0.814099702076568	-0.619481308234019	0.0602127924774008	0.606980488072414	-0.86381425414493	0.242610937041403	0.875707386589409	-0.991058717691285
CDKN2A MUT	Salubrinal_IC_50	0.00651577863205676	0.140452985512855	-0.564271608265947	0.0603385443389642	0.607558517317847	-0.341886959091954	0.175933442072551	0.847235321998113	-0.324577579469337
MLLT3 MUT	NVP.BEZ235_IC_50	0.150814874806642	0.625297340409797	0.562668376533742	0.0607399501876486	0.610108883040762	0.528097715564311	0.0393016881477202	0.64992634601437	0.811388368660529
HRAS MUT	AMG.706_IC_50	0.115017340822388	0.567167686753817	-0.907179194499021	0.0607946727728738	0.610108883040762	-0.997740287420472	0.0491399853496482	0.679896345274018	-1.04057733684697
MYCN MUT	PLX4720_IC_50	0.148214443460479	0.62208225608853	0.608119321428578	0.0607979238251407	0.610108883040762	0.723828021711531	0.254489066802666	0.875707386589409	0.527764246444281
FLT3 MUT	Midostaurin_IC_50	0.0951641701089745	0.527890690029858	-1.56257203114187	0.0609035406312001	0.610478943956759	-1.36322821547662	0.0383612326870355	0.645472009508728	-1.7732542397927
NRAS MUT	JNJ.26854165_IC_50	0.18920915795109	0.664176494768233	-0.296642512536291	0.0613870800915249	0.61456349458426	-0.40954571963322	0.0297212829164094	0.59799127175549	-0.538694058664574
PTEN MUT	PD.0325901_IC_50	0.182260490329745	0.658636992153339	0.385457344197451	0.061449429477629	0.61456349458426	0.518236942184086	0.43914153181369	0.923517865033716	0.213154860321048
GNAS MUT	Vorinostat_IC_50	0.973726925632711	0.995472410100622	-0.0158661789264417	0.0618096484084518	0.617470739612441	-0.685366106659468	0.317389981481245	0.900918773778407	-0.439296703046159
NOTCH1 MUT	WO2009093972_IC_50	0.0711956585697313	0.472209592052116	1.60833073749039	0.0620776671327417	0.618406161923125	1.48357192090406	0.0578033690146693	0.70215997387469	1.65184428205815
CDKN2A MUT	Mitomycin.C_IC_50	0.0107609956863491	0.184249532340571	-0.474160712771436	0.0621208488305334	0.618406161923125	-0.285360529050705	0.141462147924636	0.831473272394224	-0.304732214225129
KDM5C MUT	DMOG_IC_50	0.110398883080953	0.559686423710509	-1.43207603806231	0.062130229731038	0.618406161923125	-1.50648459698624	0.179252782958673	0.848722027112292	-1.13305310968887
NF2 MUT	MK.2206_IC_50	0.416201724107843	0.814099702076568	0.331355748608137	0.0623082517910395	0.618406161923125	0.611206728146847	0.469105726427022	0.929276781658587	0.308556687205851
RB1 MUT	BMS.509744_IC_50	0.033353456430242	0.336222527306446	0.605487384178721	0.0623216267480696	0.618406161923125	0.411421773722022	0.910443603701467	0.990141873133243	0.0370147848317996
CDKN2C MUT	GSK.650394_IC_50	0.0348381690685213	0.344540957124207	1.39827273015872	0.0623289870814622	0.618406161923125	0.802388556940356	0.138699198594288	0.831473272394224	1.1665942433717
RB1 MUT	Docetaxel_IC_50	0.472559899121108	0.834010894215077	-0.18362354495074	0.0624471121572755	0.618406161923125	-0.365151266204892	0.430117799313653	0.922428741067589	-0.215894157667437
FGFR2 MUT	GDC0941_IC_50	0.377750504092583	0.795731078473964	-1.13467910882959	0.0625418819739265	0.618406161923125	-1.94385255614798	0.109575034732822	0.795960407011784	-2.87973548354525
FLT3 MUT	PD.0325901_IC_50	0.0260308185679825	0.299843968485412	2.88858191071421	0.0625421712678693	0.618406161923125	2.29202343431824	0.0303338176598892	0.604023844478645	2.47022879785267
RB1 MUT	Embelin_IC_50	0.0216188270012745	0.269073219819667	0.429148829982805	0.0625996103556908	0.618406161923125	0.284599814899928	0.7708430983569	0.969901216545994	0.0612360467846404
CDKN2a(p14) MUT	CCT018159_IC_50	0.122463641948623	0.580982694522287	0.212124338897124	0.0627188813756598	0.618895983885817	0.244932455617798	0.081224487796635	0.741811190933953	0.269000315411454
MYC MUT	PAC.1_IC_50	0.0672810538227677	0.460513103960953	0.49994637322533	0.0630069834070047	0.619426147189003	0.427828805348643	0.139681720871957	0.831473272394224	0.411551655765729
CTNNB1 MUT	Dasatinib_IC_50	0.757841148346061	0.934762260113025	0.497174218390808	0.0630297428867012	0.619426147189003	2.45129895016864	0.994872762988495	0.999545005862799	0.0100268741696773
FLT3 MUT	Epothilone.B_IC_50	0.821734828697191	0.95646487728175	-0.263877710296688	0.0631558130841972	0.619426147189003	1.25688124035052	0.735460668272287	0.96672489654949	-0.388625591779257
MLLT3 MUT	GW.441756_IC_50	0.0629664884661258	0.450893824743909	0.527602053560366	0.0631816967412684	0.619426147189003	0.515356720455003	0.0998904427129002	0.774133667469059	0.485299177165768
FLT3 MUT	AZD7762_IC_50	0.220835262245504	0.693711036770013	-1.26612456552167	0.0631881068314441	0.619426147189003	-1.51714515076635	0.663670313553038	0.959206771190239	-0.411363947662241
AKT2 MUT	Elesclomol_IC_50	0.417599259322706	0.814099702076568	-0.72471980433397	0.0631910921465192	0.619426147189003	-1.38032959903315	0.792773727853432	0.975393509832241	-0.223738153397361
STK11 MUT	Cisplatin_IC_50	0.0360653083083611	0.347769818769332	0.755399668818358	0.0633800606573858	0.620593515654072	0.579487349550155	0.0572803580647323	0.700127165484445	0.701393010144456
NF1 MUT	WZ.1.84_IC_50	0.0110828530399437	0.187804952756533	1.24741884976526	0.0635549112350502	0.62060490613657	0.767208093999346	0.0267305415406686	0.587608760947223	1.19416443705181
RB1 MUT	A.443654_IC_50	0.0882419600422384	0.511538411968094	-0.568875383583048	0.0636662622004143	0.62060490613657	-0.415028775415587	0.00932902755123715	0.428092571279165	-1.03420263614475
ALK MUT	GW.441756_IC_50	0.080284651624845	0.492069006956693	-1.50504578557874	0.0636729697794465	0.62060490613657	-1.57969293361279	0.0387857060999349	0.646945958867072	-1.77261538973322
SETD2 MUT	ZM.447439_IC_50	0.283506854849743	0.739564104351618	-1.21371814648436	0.0636942122183073	0.62060490613657	-1.67637068651988	0.194155738755504	0.851001889249827	-1.38826832974006
PIK3CA MUT	NU.7441_IC_50	0.00971475666021469	0.174676355778303	0.549152952941172	0.0637998539949628	0.62060490613657	0.348730165720351	0.113820630136364	0.799692247086917	0.358185310681093
RUNX1 MUT	FH535_IC_50	0.269429453482111	0.732006752858616	-0.788226963286721	0.0638005043691802	0.62060490613657	-1.12880980715324	0.234134855959293	0.869962136993019	-0.902998774131836
CDKN2a(p14) MUT	AZD6244_IC_50	0.00389499683131797	0.102686943743646	-0.603137215222485	0.0640217329911182	0.621477686160705	-0.367245334624782	0.362198225965192	0.91161229252998	-0.191401425069164
CDKN2C MUT	Rapamycin_IC_50	0.137999396230186	0.606087209949663	-1.84195442517007	0.0640452103769392	0.621477686160705	-1.97263876293294	0.0767802542587318	0.741811190933953	-2.70282972910992
CDKN2a(p14) MUT	PD.0325901_IC_50	0.00121667528884649	0.0507290762452849	-0.661338330781161	0.0641273018321817	0.621477686160705	-0.370627300588742	0.668531284173311	0.959230524020512	-0.0864115904762317
EWS_FLI1 MUT	PD.0332991_IC_50	0.00411282270913498	0.105218450412766	-1.52723938900633	0.064170142800289	0.621477686160705	-0.850030150859186	0.297932482551243	0.894167310052	-0.606904749378955
NF1 MUT	AZD6244_IC_50	0.743712691022549	0.929570057037101	-0.171409124381468	0.0643727885741497	0.621578440069374	-0.891371608208891	0.365107416446659	0.913900497593792	-0.467484084384485
VHL MUT	FH535_IC_50	0.378931097385815	0.795952477739693	0.497871321616869	0.0644811821990313	0.621578440069374	0.90022142216162	0.116737801781835	0.803058417989523	0.920249371472323
MLLT3 MUT	BAY.61.3606_IC_50	0.0847515897022244	0.502791495087144	-0.731574360739985	0.0644907508104745	0.621578440069374	-0.542544607422353	0.213881486757063	0.859314544932072	-0.517750634817583
BRAF MUT	LFM.A13_IC_50	0.101248143681402	0.541677568695501	-0.256653315917797	0.0645078161041459	0.621578440069374	-0.300731993395607	0.175481446194862	0.846738869764556	-0.252834853032632
MYC MUT	JW.7.52.1_IC_50	0.360420983713955	0.786781278801733	0.523451094322343	0.0645304945100735	0.621578440069374	0.659783624128075	0.833522291934563	0.981482581683432	-0.129715392986406
ERBB2 MUT	RDEA119_IC_50	0.0357297701349328	0.347105523744792	1.20922119279711	0.0646340825360904	0.62168003433908	0.992169375533246	0.0974642024385707	0.772625185318248	0.87208105999296
BRCA2 MUT	CCT007093_IC_50	0.061964361993973	0.448539201336004	-0.847725168539336	0.0646810439960939	0.62168003433908	-0.850730711912782	0.0447759846754694	0.662759199838072	-0.931693222138573
STK11 MUT	Bryostatin.1_IC_50	0.0485294288535694	0.392165475567379	-0.517662983423752	0.0653039518767234	0.623925763551496	-0.456633162967413	0.184783374640596	0.851001889249827	-0.354116485884192
EGFR MUT	Epothilone.B_IC_50	0.459255998004109	0.828966839128293	-0.367521660100455	0.0653448889131747	0.623925763551496	-0.523445777594261	0.693230244917154	0.961100601384891	-0.201006185941002
SMARCA4 MUT	X17.AAG_IC_50	0.169607761912509	0.648981703380007	0.961619003868472	0.0654314787285692	0.623925763551496	1.12588242858702	0.18984085086767	0.851001889249827	0.918690585292122
APC MUT	ZM.447439_IC_50	6.26535040487282e-06	0.00115922035303491	1.34491940013775	0.0654329892325585	0.623925763551496	0.462268616342357	0.018056744011439	0.513211661128791	0.820018176540679
BRCA2 MUT	Midostaurin_IC_50	0.553918884398014	0.866925654369292	-0.453790119791672	0.0655205873365123	0.623925763551496	-1.09291450111538	0.163727488660503	0.839927262232576	-0.979346086385168
MYCN MUT	QS11_IC_50	0.392423319714913	0.803073858340542	-0.381597242369835	0.0655621498005873	0.623925763551496	-0.61664998495127	0.156916054055395	0.837288218996252	-0.714713642071409
AKT2 MUT	MG.132_IC_50	0.133735179391833	0.600456080980218	2.5107356081081	0.0655976976436567	0.623925763551496	2.69929869349987	0.085805575472936	0.750751691327456	2.68424392461803
MYC MUT	Salubrinal_IC_50	0.120941043411022	0.580044291137328	0.556501925925924	0.0656777808169096	0.623925763551496	0.553609009584556	0.349558130106484	0.909999728614578	0.353018714774181
CTNNB1 MUT	CI.1040_IC_50	0.0843935214213256	0.5016791346675	-0.865443608187141	0.0656932683772606	0.623925763551496	-0.82662124615822	0.300142827957423	0.894167310052	-0.500881359297718
BCR_ABL MUT	AICAR_IC_50	0.00114583552980318	0.0489238718277981	-2.78519184466014	0.0657605430708906	0.623925763551496	-1.80649660210813	0.0317848810842826	0.617683870699155	-1.83126843496063
SETD2 MUT	MG.132_IC_50	0.242825365229656	0.712432133665204	1.95701939189188	0.0657626547031977	0.623925763551496	2.75596024352275	0.0108338225182393	0.450367315182713	3.99069417876884
MDM2 MUT	AZD7762_IC_50	0.0124126172276041	0.200541834057986	1.42251432301741	0.0658218650771419	0.623925763551496	0.819063575388164	0.0138615853769329	0.482141194305023	1.26725824386407
KRAS MUT	Docetaxel_IC_50	0.00164359660467511	0.0594684279920107	0.678044453806075	0.0659844633238333	0.623925763551496	0.314684287896004	0.0611182247037188	0.702860976445846	0.454772065788244
HRAS MUT	Temsirolimus_IC_50	0.0619152050668947	0.448539201336004	-1.74525931038877	0.0661411012619726	0.623925763551496	-1.31525929076782	0.0579121329090729	0.70215997387469	-1.68181555635285
MDM2 MUT	S.Trityl.L.cysteine_IC_50	0.0880966419105406	0.511142337432447	-1.6013156886598	0.0661703572228607	0.623925763551496	-0.940043129299257	0.162546808650423	0.839927262232576	-1.33662880327884
CDKN2a(p14) MUT	DMOG_IC_50	0.00140795933439058	0.0548424861786086	-0.491655099606191	0.0661885935580202	0.623925763551496	-0.267247182282394	0.316666536911918	0.900918773778407	-0.163264690034707
BRAF MUT	S.Trityl.L.cysteine_IC_50	0.235004188251877	0.707962074581044	-0.560384728484851	0.0662188936719258	0.623925763551496	-0.515776314744761	0.272166267989885	0.881191624505346	-0.680089794755106
ERBB2 MUT	OSI.906_IC_50	0.0334113938381424	0.336424703714901	1.06529991365546	0.066255994270558	0.623925763551496	0.88702441854797	0.0713095755094546	0.730928846615752	0.962453334443339
ERBB2 MUT	Parthenolide_IC_50	0.0429215671164104	0.372980858670099	1.4507193877551	0.0663189183844676	0.623925763551496	1.25787309059736	0.0455113355820535	0.668076316205317	1.53831064190837
CDK6 MUT	PLX4720_IC_50	0.275072754240122	0.73402283606276	-0.693316916020667	0.066331465087152	0.623925763551496	-1.03317597055568	0.22780033904678	0.867648638924452	-0.693450417641763
IDH1 MUT	PF.4708671_IC_50	0.0848970922957651	0.5031498528273	-1.43233060538115	0.0663900288882067	0.623925763551496	-1.49654872235036	0.104764989060661	0.788057589876989	-1.37773122676636
FLT3 MUT	Elesclomol_IC_50	0.0228660583056283	0.27616813704753	2.86296953548791	0.066488542664433	0.624191064907854	1.93489404060705	0.0251312217576268	0.576397395572846	2.67265229272723
RB1 MUT	GSK.650394_IC_50	0.64905235413102	0.898555566178892	-0.123868014054439	0.0669210284110414	0.626429322505683	-0.330053952958978	0.104495692036496	0.787129975382627	-0.498713389691346
BRCA2 MUT	GDC0941_IC_50	0.0145672359187454	0.219273935922674	2.22084815257728	0.0669588963139781	0.626429322505683	1.34868867904572	0.076780808773413	0.741811190933953	1.60676042103196
EZH2 MUT	KIN001.135_IC_50	0.0184082897893124	0.248320916765564	0.917892118644069	0.0669957222051728	0.626429322505683	0.697410934205291	0.0402952738882782	0.651924914099298	0.85973211667448
SMARCA4 MUT	AZD.0530_IC_50	0.240374530881965	0.711340033600749	1.37591572409911	0.0670273746051964	0.626429322505683	1.853804662991	0.263136649554588	0.877052916121269	2.11887758688374
NF1 MUT	Thapsigargin_IC_50	0.00698659251182056	0.145995124935243	1.6466061676346	0.0670796403223628	0.626429322505683	0.860008838762898	0.0136911887439685	0.482141194305023	1.58266984700724
MET MUT	S.Trityl.L.cysteine_IC_50	0.182280925971031	0.658636992153339	1.97178080612245	0.0671577196884548	0.626499693858369	1.46532752803123	0.148651793348173	0.831473272394224	2.17357405469647
GNAS MUT	PF.02341066_IC_50	0.137948903277214	0.606087209949663	-1.21233263175677	0.0674278332533188	0.627861458322138	-1.37496906218842	0.256237332304947	0.875707386589409	-0.934383091215118
MSH2 MUT	BAY.61.3606_IC_50	0.00539259398836942	0.125370751860494	-2.01600911077697	0.0674450885304943	0.627861458322138	-0.929043261969231	0.047482984381076	0.673636396626734	-1.36333871323276
EWS_FLI1 MUT	NVP.TAE684_IC_50	0.686429266442728	0.911730003936733	0.304428296319598	0.0678240434759421	0.630728094355856	1.24061537438464	0.794924136404775	0.975627957210581	-0.225618971782079
RUNX1 MUT	AUY922_IC_50	0.0700904727460059	0.469083261836683	1.53837551573428	0.0679358331435672	0.631106834882867	1.03892804953843	0.0926532776283866	0.76758746139711	1.5159627851804
FLCN MUT	Pyrimethamine_IC_50	0.511741674576291	0.850007572343239	-0.884893843537418	0.0680119185896988	0.631153447225826	-2.06993048440261	0.914081960871745	0.990992087087848	-0.257757438058326
FBXW7 MUT	Roscovitine_IC_50	0.726840652935582	0.92560056809276	0.187988226950355	0.0681277748423914	0.631568651748724	0.879302541713388	0.588079201452951	0.949294892873838	0.301587944914067
MET MUT	XMD8.85_IC_50	0.342624797121481	0.779440739135111	-1.22499051369863	0.0683242306362316	0.632729397581203	-2.01107131563387	0.43897028001377	0.923376375367667	-0.983382726607281
PTEN MUT	NSC.87877_IC_50	0.189291770637404	0.664203956946181	-0.170703901079764	0.0690333056190027	0.637716331550798	-0.237178493105303	0.16777823715002	0.84067330207935	-0.198148290968782
FGFR2 MUT	JNK.9L_IC_50	0.000204569904361479	0.0157981332229069	2.54379217474047	0.069116470679025	0.637716331550798	0.994031149771185	0.000877505640639729	0.155862551890429	2.60796806281423
MDM2 MUT	Metformin_IC_50	0.0204095265939743	0.258938579544408	1.0633947876448	0.06911738096641	0.637716331550798	0.777882605535663	0.0398205412863664	0.650264437987822	0.919714853713678
MS-HL MUT	Nutlin.3a_IC_50	0.09259964427321	0.521047790474527	-0.427411949987336	0.0691499636621347	0.637716331550798	-0.423524756382359	0.0978992925605906	0.772838770871649	-0.445157586224392
PTEN MUT	BMS.754807_IC_50	0.070513970191919	0.469481816691404	0.488375562314682	0.0694083119504035	0.63920544003773	0.416866665188683	0.0894187017110674	0.760658515226043	0.487085377959505
CCND1 MUT	AG.014699_IC_50	0.114726531413231	0.567167686753817	0.457685392453523	0.0694905726427076	0.63920544003773	0.4682396056561	0.686458200343441	0.961100601384891	0.11741670443516
ALK MUT	AG.014699_IC_50	0.00874838477672044	0.164606790682318	-2.66154989461879	0.069527356725194	0.63920544003773	-1.63115955660541	0.0197738433055802	0.527361869059632	-2.22662861526917
MYCN MUT	GSK.650394_IC_50	0.795512450160429	0.948769890110348	-0.122745371633751	0.0697122244077911	0.640034959120604	-0.566274057366945	0.0726089398195233	0.737687100586647	-0.98058911904541
NRAS MUT	FH535_IC_50	0.0272423465438354	0.306640405140434	-0.56134437721406	0.0697617205752443	0.640034959120604	-0.407806850914273	0.0657724364188336	0.711992560878964	-0.512167760056531
CDKN2A MUT	AP.24534_IC_50	0.00126805495690103	0.0516586975790735	-0.744090026194874	0.0698520626716524	0.640202444362173	-0.391976299421883	0.0850973100027178	0.749680540483183	-0.429712578163071
MLH1 MUT	Cisplatin_IC_50	0.232823657977886	0.705702015870855	-0.602414207967704	0.0700871147764524	0.641651907775964	-0.798352111055173	0.4247236305577	0.922428741067589	-0.389558603587193
ERBB2 MUT	AKT.inhibitor.VIII_IC_50	0.0922657986214475	0.520483603614995	-0.662834126704832	0.0701547125830943	0.641651907775964	-0.626800430061716	0.353719062249742	0.911252930312559	-0.378607078245338
FGFR2 MUT	Pazopanib_IC_50	0.512805788307149	0.851098524753465	-0.618628472076797	0.0704000441323313	0.64227209180817	-1.47359323808547	0.242543150179123	0.875707386589409	-1.16253440887805
KDM5C MUT	CGP.60474_IC_50	0.109375420815664	0.557261619917495	-1.49585941095891	0.070410382890907	0.64227209180817	-1.26101877851129	0.159183188250016	0.838901067822678	-1.27655236951351
NOTCH1 MUT	AZ628_IC_50	0.281297041324512	0.738238482270387	-0.855931604460097	0.0704394794979346	0.64227209180817	-1.12837183006901	0.148636923350005	0.831473272394224	-1.14078234982624
NF2 MUT	Salubrinal_IC_50	0.128192212679405	0.588664235316545	-0.840175789473685	0.0705214350255459	0.642359860986537	-0.848094938792257	0.0305208978725749	0.605035924121289	-1.30070110773263
TSC1 MUT	NU.7441_IC_50	0.122539632558038	0.581032822609681	-1.5634792820513	0.0706730434380515	0.643081248743171	-1.61231511674234	0.153774264732189	0.835611501078903	-1.39134709774701
FLCN MUT	BI.D1870_IC_50	0.188146298933816	0.663245512002727	-1.06216685181644	0.0708908182230352	0.64394506122294	-1.25623326791063	0.434670289629609	0.922569292988365	-0.843275928993852
TET2 MUT	RO.3306_IC_50	0.334659835386797	0.773264085106582	0.820740195694729	0.0710554912033824	0.64394506122294	1.48176191361592	0.118694724388692	0.806524749270063	1.62979676944745
MS-HL MUT	NSC.87877_IC_50	0.199163713705277	0.674012093366938	0.183029765624998	0.0711617860857043	0.64394506122294	0.254346202917391	0.556136382943007	0.948539891860351	0.094771681533509
FLT3 MUT	AZD.0530_IC_50	0.0989620264835796	0.5374999166548	-1.93140139301803	0.0711708575081962	0.64394506122294	-1.83573299003069	0.0585207316982935	0.70215997387469	-2.09446507062143
CDK6 MUT	BAY.61.3606_IC_50	0.066732514738608	0.459419739064789	1.24603023550088	0.0712180175127162	0.64394506122294	0.855928498581419	0.486636013164427	0.933639405738697	0.475333134121075
BRAF MUT	PD.0332991_IC_50	0.626019902953757	0.891117608291764	-0.148810791974762	0.0713797932538152	0.64394506122294	0.473844781209072	0.418608894026808	0.922428741067589	-0.270280058949374
GNAS MUT	PHA.665752_IC_50	0.0756916608265424	0.481186571081262	-1.22203097972974	0.071448451137424	0.64394506122294	-1.22997619955661	0.0496300508231436	0.679896345274018	-1.41911041659098
CDKN2A MUT	BI.D1870_IC_50	0.571594637376888	0.872389778906173	-0.0795940870353717	0.0714620735297045	0.64394506122294	0.228681296647794	0.633735810633942	0.952523560833852	-0.0725153489583197
BCR_ABL MUT	Epothilone.B_IC_50	0.362199853365232	0.787270200866664	1.06677189703317	0.0714974775904937	0.64394506122294	-1.45048855879315	0.241732418422414	0.875707386589409	1.3629688101276
TET2 MUT	GDC0941_IC_50	0.0312468346777465	0.327244267421069	-2.26020961111106	0.0715073700931492	0.64394506122294	-1.54802892233647	0.135238883456035	0.828937189282754	-1.92246814834948
SMARCA4 MUT	GW843682X_IC_50	0.526756333576159	0.855121165130409	-0.895450425170076	0.0715655641737464	0.64394506122294	-1.31264517235875	0.276446359192979	0.884207634152307	-2.73736756816359
BRCA2 MUT	Vorinostat_IC_50	0.851789326438615	0.963906856282026	-0.118714501976284	0.0717757236672084	0.645182390575382	-0.875415844947328	0.32032271898381	0.900918773778407	-0.577437133375099
CDK6 MUT	Methotrexate_IC_50	0.0825343949596576	0.498292292071189	1.29187930555556	0.0720156351736331	0.645199722215558	1.01560694733622	0.338410551856466	0.906340202363472	0.564115262876566
MLL_AFF1 MUT	BI.D1870_IC_50	0.641995321107537	0.896094514063559	0.530004036190488	0.0720478266320363	0.645199722215558	1.79785675669795	0.130270576549382	0.824553892801908	1.65467166026262
PIK3CA MUT	Sunitinib_IC_50	0.0276531175974	0.308798590144762	1.46653492824137	0.072099360961512	0.645199722215558	0.884047551398936	0.0341487815239206	0.618827479917328	1.3515662322145
APC MUT	RO.3306_IC_50	0.000835917244100213	0.0397506306180868	0.918817355371904	0.0721357392009524	0.645199722215558	0.497799961593467	0.301449430115439	0.894167310052	0.349441108226629
CDKN2A MUT	CI.1040_IC_50	0.000191131111641186	0.015204607912249	-0.579729557851243	0.0721408990158821	0.645199722215558	-0.260118795912323	0.676756368924093	0.960260954212314	-0.0653852443490584
SMARCA4 MUT	BI.2536_IC_50	0.436212178650111	0.823808548892323	-1.02423465306123	0.0723313497390887	0.646252230415339	-1.40269461396835	0.318068227593307	0.900918773778407	-2.33586702766821
KIT MUT	Sorafenib_IC_50	0.0403692260062961	0.36287357911125	-2.68148338644068	0.0727016445260864	0.647616784207117	-2.29912662716667	0.106804853567941	0.792410790279379	-2.19501916387514
JAK2 MUT	CCT007093_IC_50	0.246592857364018	0.714668105985286	0.446278974524353	0.0727080058656765	0.647616784207117	0.696292009095052	0.223102717291513	0.866364334178367	0.517005384961425
SMAD4 MUT	Pazopanib_IC_50	0.0203633120397847	0.258938579544408	0.830864053423113	0.0727300007462896	0.647616784207117	0.563335807789113	0.268134312813958	0.87741371853381	0.389744189505037
PIK3CA MUT	Pazopanib_IC_50	0.201455737436262	0.674012093366938	0.343796162877984	0.0727757629364602	0.647616784207117	0.415185897612165	0.284957782098046	0.8879937007725	0.28850613411884
MLLT3 MUT	CGP.082996_IC_50	0.10151847318423	0.542024654294532	-0.859764370629367	0.0731407721492636	0.650115024234446	-0.785700515613277	0.0885770189492808	0.758159640835928	-0.932024416000376
MYCN MUT	FTI.277_IC_50	0.0100213559734395	0.177539959960772	0.659985238291115	0.0732029078070539	0.650115024234446	0.426697775627686	0.894081357020718	0.988301482344111	0.0375049291554433
KRAS MUT	BMS.536924_IC_50	0.0290192511821561	0.316210068663154	-1.16681976832751	0.073392918185217	0.651151355047864	-0.748639983452897	0.147913559395291	0.831473272394224	-0.805469560845352
EWS_FLI1 MUT	PF.562271_IC_50	0.982006735054866	0.996708778745401	0.00905477072310412	0.0736671122507351	0.652716461317589	0.641227153071868	0.499978885170961	0.934042323734638	0.303228699491667
KRAS MUT	X17.AAG_IC_50	0.359928688706065	0.786601117838604	-0.236776101803514	0.0738001870787476	0.652716461317589	-0.431434354645367	0.613590148615724	0.950016406878704	-0.133319592758942
ALK MUT	BMS.536924_IC_50	0.310456324875444	0.757046299071613	-1.26098014675768	0.0738772707360824	0.652716461317589	-1.64714000954049	0.138949229536268	0.831473272394224	-2.0368338958577
ALK MUT	Tipifarnib_IC_50	0.260438792291852	0.723705201773835	1.78355759304349	0.0739058569707787	0.652716461317589	1.88293037386854	0.575100501485998	0.949294892873838	1.23215991693515
MSH6 MUT	CEP.701_IC_50	0.135292320910544	0.602573270815716	-1.0482562014231	0.073936804423544	0.652716461317589	-0.916918005761976	0.120138206977959	0.80757178183218	-0.983835752978274
KDM6A MUT	AUY922_IC_50	0.128165763659979	0.588664235316545	-0.639765165895859	0.0741344649392449	0.653811502607183	-0.507230120100807	0.190193532414562	0.851001889249827	-0.557557685657435
FLT3 MUT	BIBW2992_IC_50	0.0549312527581461	0.418465152800335	-2.10406948986055	0.0743638883553537	0.655057527620993	-1.89430790113959	0.0623510123343241	0.702860976445846	-1.89532494975279
FLT3 MUT	Temsirolimus_IC_50	0.15634710821862	0.63139838220137	1.86994026742709	0.0744549415276864	0.655057527620993	1.81437882390976	0.0199008241422962	0.528982201860999	2.92237296918562
CDK6 MUT	AZ628_IC_50	0.368766578930813	0.789246419666677	-1.40637211262799	0.0744970276880084	0.655057527620993	-2.0681400601165	0.377261991176897	0.914419412871569	1.4606692571781
NF1 MUT	Z.LLNle.CHO_IC_50	0.0280498022722783	0.309508303338214	1.17048472887324	0.0745797734242229	0.655136466647402	0.882112765229209	0.255481955040831	0.875707386589409	0.683011952467036
KRAS MUT	Pyrimethamine_IC_50	0.0603842976026355	0.443886947376523	-0.964514690909091	0.0746688615690366	0.65527090869033	-0.832388231601268	0.174496888869642	0.84578207413725	-0.771693783361819
NF2 MUT	NSC.87877_IC_50	0.211311312617225	0.685278387407167	0.310803284950344	0.0748651391699166	0.65605802959674	0.438939398553575	0.125606145794631	0.817150972850516	0.416255876407923
MET MUT	Lenalidomide_IC_50	0.39542964360968	0.803801937490859	-0.26333172147002	0.0749172457312357	0.65605802959674	-0.484962617940833	0.114592973618789	0.799692247086917	-0.467817789542435
CDKN2C MUT	Thapsigargin_IC_50	0.552027212915852	0.865716701025195	-0.545860536155201	0.0749801711564791	0.65605802959674	-1.24914216511974	0.242223634217772	0.875707386589409	-1.24405317407949
MSH6 MUT	Vinorelbine_IC_50	0.542950010891229	0.862633715268747	0.438474381533101	0.0751217430331444	0.656454124565758	0.941286822225887	0.451861543902158	0.925809648901546	0.529464125752792
EWS_FLI1 MUT	A.443654_IC_50	0.0354729252175428	0.347105523744792	1.30555723572565	0.0751732738073838	0.656454124565758	0.781103124719678	0.264345597403213	0.877052916121269	0.817330935142757
SOCS1 MUT	Lenalidomide_IC_50	0.0242283448731408	0.285373913552206	-1.69065009487665	0.0752608756586061	0.656455410234945	-1.17363214844909	0.0876862320806279	0.755326311453013	-1.22778106192555
SETD2 MUT	Dasatinib_IC_50	0.0499754581549057	0.398055644729792	-5.42009255102042	0.0753212547043586	0.656455410234945	-4.10129568629437	0.583650478257421	0.949294892873838	-1.33650144087403
NF2 MUT	Vinorelbine_IC_50	0.564430493692075	0.871766547058339	0.259316647568118	0.0754799441837915	0.656477319783025	0.588972824997945	0.424081253839123	0.922428741067589	0.380821990762863
CDKN2A MUT	JNJ.26854165_IC_50	0.00105725451573623	0.0473009282089722	-0.350753833373274	0.0755306039808385	0.656477319783025	-0.185507075933017	0.0158395079621139	0.506009605077458	-0.277054596880278
MLL_AFF1 MUT	BX.795_IC_50	0.0268613352098273	0.303892379615893	-2.4993427125506	0.0756147237203126	0.656477319783025	-1.58246348115167	0.174399787555698	0.84578207413725	-1.37600390118475
SMAD4 MUT	EHT.1864_IC_50	0.0490548431229148	0.394973764074892	0.501865420899853	0.0756194457986752	0.656477319783025	0.463808245585269	0.267893545497622	0.877052916121269	0.29207177665264
SETD2 MUT	BAY.61.3606_IC_50	0.990117150889276	0.998036562927507	0.0167723895652183	0.0757202871560629	0.656710810774409	-1.67506557209682	0.746576719436948	0.968371047127272	-0.411221859293071
BRCA2 MUT	Roscovitine_IC_50	0.236085926415304	0.70906038758165	-1.40435862068964	0.0759444240343287	0.657682622844886	-1.86283448783022	0.529269565976419	0.943054040048671	-0.757100250368368
MSH6 MUT	Cytarabine_IC_50	0.321691581342602	0.762461418175513	-0.747747561029009	0.0759804493907053	0.657682622844886	-1.014522385178	0.22960456702994	0.868145256417768	-0.834481002222957
CCND1 MUT	AICAR_IC_50	0.160189237932187	0.636336191287136	-0.493295854251019	0.0762029031092127	0.65843194719135	-0.56063981830402	0.451480907575214	0.925809648901546	-0.274106567796896
KRAS MUT	Obatoclax.Mesylate_IC_50	0.748388341785348	0.9321790832252	-0.0880807741315586	0.0762696758543735	0.65843194719135	0.377622342339209	0.764980895850368	0.969901216545994	-0.0900823465077718
CCND1 MUT	CMK_IC_50	0.122078912488494	0.580982694522287	0.776667032863848	0.0762894351604435	0.65843194719135	0.826974971601792	0.0473685761307845	0.673636396626734	1.1833089579249
IDH1 MUT	Bosutinib_IC_50	0.0975790034984923	0.533291772350837	-2.1066817219048	0.0764314165662974	0.659016903422609	-1.84117866945613	0.0430381488603113	0.658180729724545	-2.39429009290818
CTNNB1 MUT	ZM.447439_IC_50	0.0840522646506507	0.500926799330085	-0.805384082337321	0.0765134091583956	0.659083983254812	-0.656925198775224	0.00542456547534227	0.358956332448686	-1.33925890097237
ERBB2 MUT	TW.37_IC_50	0.00954476264219477	0.172290725661243	0.887073699074079	0.0767034475882013	0.659227921217443	0.571609714847563	0.301203946891904	0.894167310052	0.36282915699624
BCR_ABL MUT	Embelin_IC_50	0.187228130321398	0.662987649674773	0.946622364746964	0.0767590708962602	0.659227921217443	1.21240668000449	0.0426306121798847	0.658180729724545	1.46591128720688
MLL_AFF1 MUT	AZD6482_IC_50	0.105240217464857	0.548889640439555	-2.25376047758621	0.0767961312769897	0.659227921217443	-2.11471571058494	0.0463473357070452	0.673636396626734	-2.72205696387066
BCR_ABL MUT	Paclitaxel_IC_50	0.823953021872916	0.957177484110155	-0.291662204778153	0.0768727252035828	0.659227921217443	1.28938480577535	0.979146497831594	0.997827228172038	0.0348338708309173
MS-HL MUT	CHIR.99021_IC_50	0.149660914386947	0.62466549367193	-0.263183638392859	0.0769012640897726	0.659227921217443	-0.308008623257475	0.027050358187519	0.588860092297546	-0.432926519447541
FBXW7 MUT	Shikonin_IC_50	0.331467333426881	0.772603259108552	0.431619086688307	0.0770052403712482	0.659482680556466	0.662641717382368	0.284826248852469	0.8879937007725	0.482091682890642
ERBB2 MUT	JNK.Inhibitor.VIII_IC_50	0.0165870205278514	0.235694926892558	0.672996352941174	0.0772078987683289	0.660399600127911	0.488830827298602	0.103411902707383	0.780953323081861	0.492169037463514
MYCL1 MUT	GSK.650394_IC_50	0.269337291598053	0.732006752858616	-0.732947495590834	0.0773754778817996	0.660399600127911	-0.756663660279535	0.15825717149171	0.83854630828105	-1.01751661905767
SMAD4 MUT	Epothilone.B_IC_50	0.0464491133347411	0.384030826498868	-0.884152060911159	0.077627110208631	0.660399600127911	-0.458619748015142	0.176727413200361	0.848618686837376	-0.62894054051095
CCND1 MUT	CCT007093_IC_50	0.259731613923155	0.723189643810247	0.226203230890466	0.0776313844580941	0.660399600127911	0.359305359386959	0.221292300998926	0.864953081560998	0.267833513577297
GNAS MUT	SB.216763_IC_50	0.051800763489484	0.405681287963057	1.16008394237066	0.0777341859946884	0.660399600127911	1.0113909150529	0.105328719646885	0.788057589876989	0.930628561901689
GNAS MUT	CCT018159_IC_50	0.236075542335491	0.70906038758165	-0.638084097657548	0.0777616856817054	0.660399600127911	-0.881659363217903	0.215391391239524	0.860576337437605	-0.677102141180085
CDKN2a(p14) MUT	WZ.1.84_IC_50	0.000237321703020834	0.017925610571305	-0.755948845833335	0.0778217854992945	0.660399600127911	-0.320752239121359	0.11021913083818	0.797376436030023	-0.358354537547338
SMARCB1 MUT	Bicalutamide_IC_50	0.0444717257415732	0.376863927777587	-0.881489339130442	0.0778282040029669	0.660399600127911	-0.734033337692711	0.0411501392547632	0.658180729724545	-0.84965022337623
NOTCH1 MUT	GSK.650394_IC_50	0.734321750109589	0.928593402067957	-0.179068778074867	0.0778778149955861	0.660399600127911	0.620098571404533	0.836236719192493	0.981626636221501	-0.119717685520954
BRAF MUT	TW.37_IC_50	0.18550005252466	0.660621300857439	-0.26109958108431	0.0781092901083682	0.660399600127911	-0.348174788048904	0.0986834172719252	0.774133667469059	-0.367317296793371
NRAS MUT	BMS.754807_IC_50	0.691747386190818	0.912974964595134	0.146257441210502	0.0781963092365193	0.660399600127911	0.557558590629486	0.685423182854344	0.961100601384891	0.167536242731306
MYC MUT	AZD6482_IC_50	0.0125803365904931	0.202036110777883	0.767336556775943	0.0782830220217666	0.660399600127911	0.460795683292465	0.110362031631057	0.797376436030023	0.507418702123696
EWS_FLI1 MUT	BMS.509744_IC_50	0.0732224798956518	0.477424621155859	-0.950896398601409	0.0784333623941433	0.660399600127911	-0.765406785246595	0.0244441824975058	0.569786836641336	-1.34775449987847
FAM123B MUT	Vinorelbine_IC_50	0.0355972992308506	0.347105523744792	1.90758644194105	0.0784370324408095	0.660399600127911	1.17021279646038	0.098820546127011	0.774133667469059	1.4934566743465
MLL_AFF1 MUT	CGP.082996_IC_50	0.0285365481022733	0.313405082763117	-2.53112044217688	0.0784508650990883	0.660399600127911	-1.74563777941619	0.0612906016145017	0.702860976445846	-2.14940699796932
SMARCA4 MUT	Methotrexate_IC_50	0.0413814444831039	0.367141466987459	1.44048234663951	0.07860213710934	0.660399600127911	0.938486329716015	0.0931019431640735	0.768046723169691	1.07368441647856
KRAS MUT	Gemcitabine_IC_50	0.180056527679059	0.658614416960816	-0.647274592387281	0.0787207356186493	0.660399600127911	-0.597571551626228	0.253575713166192	0.875707386589409	-0.590654036620758
TP53 MUT	ABT.888_IC_50	0.383713777673265	0.798569876743396	-0.0850305405659147	0.0788424541407998	0.660399600127911	-0.150954088400373	0.03420995703867	0.618827479917328	-0.207357651698519
MYCN MUT	JW.7.52.1_IC_50	0.0179321661084195	0.245008564936728	1.43460323964804	0.0789232112534088	0.660399600127911	0.659532839838911	0.869780721795172	0.98753907730331	0.122178174163406
KRAS MUT	CHIR.99021_IC_50	0.0777971489297092	0.486980385654137	0.301077200487803	0.0789520191288652	0.660399600127911	0.301853529563146	0.108133555236444	0.792785095696032	0.303214237020887
MYCL1 MUT	VX.702_IC_50	0.169022697078186	0.648365181185948	-0.733634720077214	0.0789531631076761	0.660399600127911	-0.762261504249531	0.17152074189312	0.842832361237713	-0.743112514001182
ERBB2 MUT	MK.2206_IC_50	0.299902101462373	0.751119785777076	-0.456694187234045	0.0789790065096226	0.660399600127911	-0.637681724678067	0.221852164598429	0.865076203633533	-0.560734589951655
APC MUT	GSK.650394_IC_50	0.37653871658162	0.795051761241315	-0.339675725629205	0.0789871163353172	0.660399600127911	-0.455300179429539	0.546088097592016	0.946853280734584	-0.281074108533283
MS-HL MUT	SL.0101.1_IC_50	0.451632250801135	0.828509891052426	0.123026459627329	0.0790528385574451	0.660399600127911	0.250317043970479	0.0803776098826415	0.741811190933953	0.300958266256563
MLH1 MUT	WO2009093972_IC_50	0.20520524177988	0.677986514972885	-0.802085296124025	0.0791026802719425	0.660399600127911	-1.00032386537689	0.0944705529531454	0.770131561879207	-1.0376006686566
MAP2K4 MUT	Cyclopamine_IC_50	0.0492270355992981	0.395285084229084	1.45884448275864	0.0791585846026463	0.660399600127911	1.20484083101063	0.173322202033294	0.844239622796781	1.18189307983792
KDM6A MUT	Etoposide_IC_50	0.661184196940563	0.90240922898865	0.238572393175453	0.079178546035055	0.660399600127911	0.624809101235627	0.363751359570178	0.91230607860569	0.495790516315364
FBXW7 MUT	RDEA119_IC_50	0.440029689103795	0.824500931653809	-0.39359260365511	0.0791944121310917	0.660399600127911	-0.811852980783201	0.423487323076368	0.922428741067589	-0.373371093571106
BRCA1 MUT	Docetaxel_IC_50	0.0291962905420321	0.316210068663154	1.97396986046512	0.0794167611003735	0.661632509692699	1.18858920365051	0.0137584068670538	0.482141194305023	2.13827301894881
EWS_FLI1 MUT	Methotrexate_IC_50	0.000366731070055884	0.0244882603997466	-2.12623194485182	0.0796638221811526	0.663068795492799	-0.850080979368473	0.969475739973915	0.997173634484198	-0.0211415620302023
MET MUT	Salubrinal_IC_50	0.367156853951139	0.788956157846227	-1.0997914675768	0.0799171322698975	0.66401816839496	-1.74467055729454	0.385467071886163	0.915331032347709	-1.05282752367426
CDH1 MUT	OSI.906_IC_50	0.0153461258453228	0.225643946411112	1.65577985250393	0.0799799504115184	0.66401816839496	1.14490849368225	0.0493994773149524	0.679896345274018	1.44462599272606
MLLT3 MUT	Bryostatin.1_IC_50	0.19192217013336	0.668023137615267	0.365427993319633	0.0800021889632482	0.66401816839496	0.459342314742886	0.0782871456608961	0.741811190933953	0.491751871955979
NRAS MUT	Thapsigargin_IC_50	0.0259792442903975	0.299638530575351	-1.02450212140631	0.0801400601050285	0.664358408882489	-0.634038581580584	0.178142025261224	0.848722027112292	-0.689115788541327
CCND3 MUT	BMS.754807_IC_50	0.117588542281143	0.573793320878478	-1.80576085863878	0.0801927952169832	0.664358408882489	-1.68396963982796	0.249010426498584	0.875707386589409	-1.30610649536798
MET MUT	Bortezomib_IC_50	0.37298431558958	0.792457824581594	-1.42231732993198	0.0805348633596309	0.666520653795307	-2.24967242181496	0.985650689910071	0.998124818853736	-0.0273602479786376
EWS_FLI1 MUT	Bicalutamide_IC_50	0.83573118641872	0.959122768755193	-0.0336520877817319	0.0806038939506992	0.666520653795307	-0.289224707364938	0.0333130792406743	0.618827479917328	-0.368901576669836
MSH2 MUT	Cytarabine_IC_50	0.436917132546126	0.823808548892323	-0.586697897646414	0.0808910125653774	0.667152745860799	-0.998808801163768	0.524055314661756	0.940554660491705	-0.448255263625508
NOTCH1 MUT	Thapsigargin_IC_50	0.925735132036704	0.98643792569589	0.0680068400178256	0.0809490456991205	0.667152745860799	1.0010484067578	0.928773992141086	0.994186152404781	0.0698710438656258
TP53 MUT	Bosutinib_IC_50	0.988837617466803	0.998036562927507	0.00232240149896385	0.0810213991463937	0.667152745860799	-0.251195755962836	0.798731860930159	0.976360691959787	-0.0420848181747438
SMAD4 MUT	Rapamycin_IC_50	0.831375209244767	0.958611936552287	0.230201152397261	0.081038502832847	0.667152745860799	1.66526264685435	0.746470484298522	0.968371047127272	0.375983339745747
AKT2 MUT	Bortezomib_IC_50	0.159230905835133	0.635849673885708	2.24506226190477	0.0810654638008085	0.667152745860799	2.24213192875274	0.14129725694633	0.831473272394224	2.2397468657801
FBXW7 MUT	X17.AAG_IC_50	0.121300203262499	0.580424086839576	0.724255171238788	0.0811310624400025	0.667152745860799	0.715346992889928	0.968518979171892	0.997173634484198	-0.0172230507039642
JAK2 MUT	BIRB.0796_IC_50	0.296466160943018	0.747775056897173	-0.52099062699937	0.0814350882893272	0.668364066135772	-0.831199851008261	0.666484870748749	0.959230524020512	-0.234790121779221
MSH2 MUT	Z.LLNle.CHO_IC_50	0.108521448391303	0.554852609765783	1.31131447766324	0.0814638924124009	0.668364066135772	1.31442164995389	0.111836408831445	0.797376436030023	1.28255923959386
MLL_AFF1 MUT	BMS.536924_IC_50	0.101813336120804	0.542024654294532	-2.86288594237291	0.0815999971534195	0.668364066135772	-2.28961939571054	0.0497068084930327	0.679896345274018	-3.2640392161907
CDH1 MUT	Cyclopamine_IC_50	0.0910792738579667	0.516507787943737	-1.12402989619377	0.0817720823682058	0.668364066135772	-1.09175871055243	0.0497615836536552	0.679896345274018	-1.34081431372018
PIK3R1 MUT	PAC.1_IC_50	0.0285491174367032	0.313405082763117	1.34285295518454	0.0818877716186462	0.668364066135772	0.893886434464335	0.0494728185173613	0.679896345274018	1.15706208702253
MSH6 MUT	WH.4.023_IC_50	0.122062165892708	0.580982694522287	-2.75850970547948	0.0819188632450042	0.668364066135772	-2.69693810645375	0.0403002790046745	0.651924914099298	-3.38735093392351
TP53 MUT	SB590885_IC_50	0.00782027555333736	0.156071611661099	0.461102075296155	0.0820139889896581	0.668364066135772	0.268276406851888	0.401754884907403	0.916589616820582	0.137460714373279
GNAS MUT	Lapatinib_IC_50	0.0418191465393745	0.368354819675836	-1.81880753472223	0.0820312405551777	0.668364066135772	-1.34669320140036	0.295596545301233	0.894167310052	-0.846012549870457
NF2 MUT	Midostaurin_IC_50	0.0196618433738777	0.252951855857793	-0.966533406926404	0.0820422985857737	0.668364066135772	-0.557277756928951	0.843810330657109	0.983319714809839	-0.0801569754321444
BCR_ABL MUT	QS11_IC_50	0.531154106434389	0.856734402332693	-0.616120500872611	0.082044091578837	0.668364066135772	-1.50984362932063	0.876702416889269	0.987838063957761	0.151938725477167
CDKN2a(p14) MUT	Erlotinib_IC_50	0.000104045369301501	0.00983007366773009	-0.844589146167558	0.0821062038232325	0.668364066135772	-0.372221663949762	0.00848494787637803	0.405133452097383	-0.640944770750369
MLH1 MUT	CMK_IC_50	0.626002698259953	0.891117608291764	-0.298298249999999	0.08278916862203	0.673046675279088	-0.976364947513581	0.428650410244367	0.922428741067589	-0.503359678303419
TP53 MUT	PD.0325901_IC_50	0.0109422583118124	0.186024875233659	0.538478435452627	0.0829124677069587	0.673046675279088	0.363296365274308	0.0171366978211231	0.513211661128791	0.474905375577621
KIT MUT	Rapamycin_IC_50	0.678087196377537	0.908720747099578	0.888274661073816	0.0830461541302764	0.673046675279088	3.25412012404536	0.314296869023999	0.900294798053993	2.19835711983227
STK11 MUT	DMOG_IC_50	0.418606767813713	0.814099702076568	-0.301725896057351	0.0831949956971753	0.673046675279088	-0.582027746623518	0.118657959724877	0.806524749270063	-0.583975744824292
MSH2 MUT	CEP.701_IC_50	0.216586515350574	0.689181240712449	-0.867539435686918	0.0833738511556708	0.673046675279088	-0.889614525010683	0.204464659374643	0.853446327418758	-0.813540859267768
BRCA1 MUT	PLX4720_IC_50	0.044446300044597	0.376863927777587	1.90325506333971	0.083420562384444	0.673046675279088	1.45793102633627	0.0420357360156095	0.658180729724545	1.7384261242364
MYC MUT	Imatinib_IC_50	0.0437923072544263	0.374825086237107	0.594802672727275	0.0834281707329276	0.673046675279088	0.518058376427597	0.0575648454122749	0.700319715214265	0.627904506470768
KIT MUT	X17.AAG_IC_50	0.0571860725635149	0.430033455069073	-2.09158847036328	0.08343005547824	0.673046675279088	-1.6759925588036	0.18688411146438	0.851001889249827	-1.28517787008381
CDK6 MUT	Bortezomib_IC_50	0.496320583130541	0.843896642253943	-0.888545944254837	0.0834635766665084	0.673046675279088	-1.82559022477276	0.985650689910071	0.998124818853736	-0.0273602479786376
EWS_FLI1 MUT	GNF.2_IC_50	0.636796190147307	0.895268363706423	-0.181874801594893	0.0835076649489774	0.673046675279088	-0.700748848789443	0.268383957493132	0.877583919917713	-0.498773565538573
KRAS MUT	Dasatinib_IC_50	0.312469870879708	0.759215564942334	0.856727098264049	0.083515081202292	0.673046675279088	1.27823049430874	0.105184450654887	0.788057589876989	1.30892391722481
MYCL1 MUT	JNK.9L_IC_50	0.22576363316235	0.698134056525989	0.53038114510489	0.0840485551625597	0.676731838983402	0.590074661743073	0.328920087640336	0.902810042912437	0.46315324162991
FBXW7 MUT	AZ628_IC_50	0.0674098677118837	0.460513103960953	-1.51209562966505	0.0841827542217893	0.677043146647168	-1.08693132469914	0.462702789853956	0.929276781658587	-0.546877469141023
TP53 MUT	MS.275_IC_50	0.366860258969033	0.788882799008227	0.241603054915048	0.084274014098583	0.677043146647168	0.401769703312956	0.272790220919713	0.882167181782537	0.332689820532179
MET MUT	ABT.888_IC_50	0.420608367949452	0.81523852373616	-0.248571761812296	0.0844294062641206	0.677043146647168	-0.449879883856137	0.104054922749576	0.78447518585652	-0.468347722262613
CDH1 MUT	BAY.61.3606_IC_50	0.00610368576876368	0.135517083280976	1.75536767136152	0.0844873225907015	0.677043146647168	0.779668638421245	0.062363973588484	0.702860976445846	1.20144920273657
GNAS MUT	Sunitinib_IC_50	0.252345894120354	0.717470497840808	-1.56422476564277	0.0845931713026089	0.677043146647168	-1.73664461076513	0.119854393335638	0.80757178183218	-1.86661094400528
PIK3R1 MUT	MS.275_IC_50	0.673483974075285	0.908308454633653	-0.416873424137932	0.0846118823605678	0.677043146647168	-1.40661442428237	0.756977880281509	0.969901216545994	-0.315128072609952
KRAS MUT	WH.4.023_IC_50	0.18359389088533	0.660385845878234	1.0237610629081	0.0846208639543246	0.677043146647168	1.22056821109997	0.131763981855637	0.824721122422311	1.18685942491207
EGFR MUT	BAY.61.3606_IC_50	0.080234593468167	0.492069006956693	0.710664473552033	0.084901871074865	0.67868003331762	0.489826582724717	0.250477670084862	0.875707386589409	0.461333787583944
CDK6 MUT	Gemcitabine_IC_50	0.816209670531525	0.955040590776084	-0.335360530755713	0.0851351166732153	0.679368139414081	-1.6608581059238	0.883128748825063	0.988301482344111	-0.212439609428141
CTNNB1 MUT	FTI.277_IC_50	0.499719574956314	0.845174165908784	0.194513978835977	0.0852805216709395	0.679368139414081	0.450483604451574	0.369291350260249	0.913948248824328	0.275782780297068
MYC MUT	KIN001.135_IC_50	0.158363927705824	0.634384322036726	0.228653839416058	0.0854416151787696	0.679368139414081	0.27960790800476	0.0835410048621997	0.746428921711055	0.277469802524302
PIK3R1 MUT	Bleomycin_IC_50	0.0145111750638748	0.219273935922674	2.8629241102812	0.0854430799133636	0.679368139414081	1.64188383341409	0.0272841774795878	0.588860092297546	2.48126516585656
MYCL1 MUT	Vinorelbine_IC_50	0.247659787105038	0.714668105985286	-0.746249921328664	0.0854945913995253	0.679368139414081	-0.815163169961617	0.119187570062517	0.80678720253446	-1.07887665510863
MLH1 MUT	AS601245_IC_50	0.228454552044635	0.700676460618178	0.632489689675523	0.0855615694150497	0.679368139414081	0.730963638702425	0.248247617259463	0.875707386589409	0.6034513092551
MYC MUT	PF.4708671_IC_50	0.0697325205857655	0.467745102207087	-0.384720514786417	0.0855623396502006	0.679368139414081	-0.361313508580242	0.114247569403055	0.799692247086917	-0.359158032657297
MYCN MUT	Pazopanib_IC_50	0.0240249430356847	0.283730743483931	0.965606509874318	0.0855999265853346	0.679368139414081	0.641050650990584	0.214794133815676	0.859434499119166	0.563258238462481
MDM2 MUT	PF.4708671_IC_50	0.126906652813321	0.587206821914858	-0.572853173515979	0.0857050080652743	0.679594800560447	-0.635348503961381	0.0935735338891573	0.768046723169691	-0.635797525165515
CTNNB1 MUT	WZ.1.84_IC_50	0.712845606688032	0.919646314953749	0.254311103448277	0.0859179788865246	0.680162422640194	0.980308060489181	0.855045421128465	0.984631915507353	0.133358551962576
RUNX1 MUT	GDC0941_IC_50	0.464311809265024	0.829490249358073	-0.769497471193407	0.0860013874389395	0.680162422640194	-1.44725536966491	0.413294886681558	0.921714070263062	-0.846832522343579
SMARCA4 MUT	BX.795_IC_50	0.173057827544423	0.65113493295882	0.694686559670783	0.0860263119815933	0.680162422640194	0.671082999133487	0.220669174523373	0.864474168037968	0.628342735302545
NF1 MUT	Embelin_IC_50	0.914623791875593	0.984411974629711	-0.0326612792340297	0.0860829369493951	0.680162422640194	-0.420467607505224	0.16348880588377	0.839927262232576	-0.45397148227143
RB1 MUT	Etoposide_IC_50	0.294304577213907	0.747036827777118	-0.329207144503774	0.0864010633401941	0.68206919424379	-0.357941397775273	0.0188702841586787	0.516564999115032	-0.794768562159076
FAM123B MUT	Embelin_IC_50	0.105983796667746	0.549516047897355	1.03831250000001	0.0865040193388538	0.682180895330985	0.879667554617079	0.147928028954513	0.831473272394224	0.932153816214309
TP53 MUT	Lenalidomide_IC_50	0.391223705999885	0.80204472137234	-0.0838376741461232	0.0865832935887264	0.682180895330985	-0.153461054106018	0.0518223222524277	0.690213288728522	-0.195547800013172
APC MUT	Metformin_IC_50	0.896028633122549	0.977117518088203	0.0348389108846626	0.0866456536351031	0.682180895330985	-0.446917458397392	0.34010617868234	0.907051943807165	0.306385043204246
BRCA2 MUT	NVP.BEZ235_IC_50	0.00894152751152263	0.165782266868126	2.0183074785429	0.0869948656580819	0.683914604642979	0.959535951517298	0.132248154106863	0.824786416167871	1.1104123560619
KRAS MUT	A.443654_IC_50	0.130562995651131	0.59349449267004	-0.664438868928169	0.0871124651440774	0.683914604642979	-0.523079178176528	0.167917732395965	0.84067330207935	-0.678500118005728
CDKN2a(p14) MUT	AMG.706_IC_50	0.776530301746669	0.941591338606299	0.0330215073099649	0.087251702984261	0.683914604642979	0.191474234305182	0.113197914581755	0.799692247086917	0.189662103052105
PIK3CA MUT	CMK_IC_50	0.151277079995034	0.625830613280407	0.694009391682523	0.0873070396147722	0.683914604642979	0.755670276866146	0.0833542027529198	0.746428921711055	0.938858182625529
MS-HL MUT	AMG.706_IC_50	0.291285436149425	0.746581806188469	0.184469989867189	0.0873731351277828	0.683914604642979	0.275424998436891	0.0998561611925269	0.774133667469059	0.289675713760937
EP300 MUT	WZ.1.84_IC_50	0.659352464409124	0.902400992643984	0.523946326530613	0.087443678920647	0.683914604642979	1.68514558918435	0.302973412401662	0.894219632947544	1.16284957288597
MS-HL MUT	PLX4720_IC_50	0.292855500378338	0.747036827777118	0.266909389610388	0.0875004892141994	0.683914604642979	0.385116201395509	0.402935260754253	0.916850640727267	0.211139821529572
MS-HL MUT	JW.7.52.1_IC_50	0.71017203733158	0.918723650916498	-0.169908538910506	0.0875353398516802	0.683914604642979	-0.474826076649758	0.739026744394335	0.96672489654949	-0.175601169677661
NF1 MUT	BI.D1870_IC_50	0.539296374567966	0.861419263046422	-0.21060725672878	0.0876228896580294	0.683914604642979	-0.508579172296345	0.583699771085125	0.949294892873838	-0.193377879968123
CDKN2A MUT	BMS.509744_IC_50	0.098992388285867	0.5374999166548	-0.343927552910051	0.0876359441598593	0.683914604642979	0.27584555248661	0.88910192747938	0.988301482344111	0.0331395876438456
KDM6A MUT	KU.55933_IC_50	0.00490340974350367	0.119635115197956	-0.893510116632865	0.0877674953051548	0.684084239483078	-0.485777764795249	0.0064882212990091	0.370691368090687	-0.880706004701261
TSC1 MUT	VX.702_IC_50	0.497759349777196	0.844923707565453	0.719672118320622	0.0878117366299638	0.684084239483078	1.48444724954842	0.156148141761184	0.837288218996252	1.39703211507695
CTNNB1 MUT	JNK.Inhibitor.VIII_IC_50	0.0793892632492647	0.489962506543933	0.562043088895547	0.0880506378435754	0.685109155032003	0.522818513897546	0.503229952844636	0.934042323734638	0.236193721101107
NOTCH1 MUT	JNK.Inhibitor.VIII_IC_50	0.941298699208078	0.989446598697723	0.0227901225285439	0.0881207030430123	0.685109155032003	0.526261856372761	0.246837940315692	0.875707386589409	0.393113930376778
RB1 MUT	MS.275_IC_50	0.0946383235260057	0.526948558767685	-0.587030002444564	0.0881747285442607	0.685109155032003	-0.512435393119497	0.10890899492605	0.794794813806788	-0.690793167566636
PIK3R1 MUT	Metformin_IC_50	0.322692230790197	0.764017515768525	-0.507154423076925	0.0884032066009608	0.685928051865914	-0.813804165013119	0.264489355201066	0.877052916121269	-0.559013082432464
TET2 MUT	IPA.3_IC_50	0.0164628944946907	0.234306035268187	-2.85876616840879	0.088434592882161	0.685928051865914	-1.72761897735505	0.298187474598407	0.894167310052	-1.41493661797809
FGFR3 MUT	Cyclopamine_IC_50	0.449459893530419	0.827800355546173	0.792940410958908	0.0885600502091447	0.68630175035551	1.63199841237122	0.335972285090064	0.905430766021494	1.01299954163115
GNAS MUT	EHT.1864_IC_50	0.0852639995442588	0.503679085433888	0.731727664399092	0.0886380618538095	0.68630743445831	0.717509539442887	0.062983162694069	0.70501719149803	0.770922998296317
MLLT3 MUT	Elesclomol_IC_50	0.356664862129319	0.786601117838604	0.468921169040243	0.0888966740786868	0.687497768338801	0.716115718643279	0.422332217653139	0.922428741067589	0.404160238056675
FGFR2 MUT	BX.795_IC_50	0.501926181812935	0.846422209719112	-0.759872218623466	0.0890594065264204	0.687497768338801	-1.49471054181604	0.33229354640267	0.903405836635744	-1.36279246946804
FLCN MUT	Camptothecin_IC_50	0.31487282597476	0.760507361295036	1.13298040571429	0.0892226384199261	0.687497768338801	1.20923205390213	0.543400638943711	0.946819908663743	0.852522849284547
MLL_AFF1 MUT	RDEA119_IC_50	0.052170124359218	0.407137850996674	3.21200476831687	0.0892557693413434	0.687497768338801	2.58402158404796	0.0669780261172834	0.715802466844277	2.6244798154051
SOCS1 MUT	Bosutinib_IC_50	0.0227508832320234	0.276025401616939	-2.89284024571434	0.089313207266636	0.687497768338801	-1.77408095512242	0.0599995918451339	0.70215997387469	-2.20903801141233
EWS_FLI1 MUT	ZM.447439_IC_50	0.309007537876876	0.75674113273833	-0.440360255999998	0.0894905244252704	0.687497768338801	0.628290808455327	0.0860264076956864	0.750751691327456	0.814350986537817
NRAS MUT	NU.7441_IC_50	0.220925512474712	0.693711036770013	-0.310682951331272	0.0895013266665411	0.687497768338801	-0.390961076789326	0.167031471655628	0.84067330207935	-0.387130901551249
JAK2 MUT	AZD.2281_IC_50	0.0607097391240852	0.444487381006596	1.06705300624824	0.0895822406823848	0.687497768338801	0.729776510317803	0.350593436043466	0.910340341961272	0.509230568006517
MYC MUT	NU.7441_IC_50	0.0898030102555328	0.514272513671442	0.408730699631246	0.0895850846513318	0.687497768338801	0.360430978886173	0.129423827556756	0.820423278038225	0.369539963754414
SMAD4 MUT	TW.37_IC_50	0.107264098090367	0.551794991672845	0.438525818082394	0.089596730333764	0.687497768338801	0.429410389513072	0.707595529933582	0.962630898212352	0.103979770457346
FBXW7 MUT	Sorafenib_IC_50	0.520088847383517	0.852599738673405	0.365531961538465	0.0896633756414795	0.687497768338801	0.937331225050564	0.180871766495202	0.848722027112292	0.814388152850074
ERBB2 MUT	AZ628_IC_50	0.0323534919049174	0.3317914106323	2.89561154452055	0.0897797121397293	0.687497768338801	1.74312333410201	0.0790431955227593	0.741811190933953	2.13272954570886
PIK3CA MUT	Parthenolide_IC_50	0.123120353322053	0.582542279090653	0.695720909090912	0.0897981546304481	0.687497768338801	0.710492763998594	0.24345539024098	0.875707386589409	0.59321290166562
APC MUT	AZD6482_IC_50	0.0089043931752869	0.165782266868126	0.932555164545461	0.0900681151706562	0.688473332261769	0.533862799445416	0.501291913856758	0.934042323734638	0.28669145023207
PDGFRA MUT	SB590885_IC_50	0.046139294351675	0.382890359661179	1.6280968737271	0.0900806229127548	0.688473332261769	1.15628826508771	0.0301924722477008	0.602560328161417	1.57370417378565
ALK MUT	CGP.082996_IC_50	0.0461905808984979	0.382890359661179	1.63614174657534	0.0903372777311801	0.689841241212907	1.17185794546712	0.216588061846924	0.860576337437605	1.17440854331598
FGFR2 MUT	LFM.A13_IC_50	0.00920400133097423	0.168885817810707	1.44096356893544	0.0906070517553634	0.690975411009672	0.894929121032476	0.158736807634389	0.83854630828105	0.896757423777365
CDKN2A MUT	ATRA_IC_50	0.241731660102131	0.711340033600749	0.176667624708624	0.0906673153123997	0.690975411009672	0.209242223763963	0.721096934096316	0.965402608571648	0.0537667819107542
MLH1 MUT	RO.3306_IC_50	0.306119440676359	0.754830733680498	-0.458239526477506	0.0907192128405897	0.690975411009672	-0.73047696860773	0.285865779811798	0.8879937007725	-0.482150639584385
CDKN2a(p14) MUT	BI.D1870_IC_50	0.927065833641035	0.98643792569589	0.0131985717593298	0.0909067376897094	0.691739198696326	0.219023827623703	0.679708567463894	0.961100601384891	0.0632077700275405
MSH2 MUT	VX.702_IC_50	0.00833844473227382	0.160289453825376	-1.49925925405999	0.091164805164092	0.691739198696326	-0.785593154325113	0.051379877700156	0.689395114310948	-1.0387800528466
MYC MUT	GDC0941_IC_50	0.584458999283017	0.876506729771444	-0.167757279029056	0.0911891799088298	0.691739198696326	-0.417144118212196	0.721239123287652	0.965402608571648	-0.114090655973732
BRAF MUT	Sunitinib_IC_50	0.227127314305089	0.699346740297147	0.643834912034635	0.0912469911713856	0.691739198696326	0.719921073168332	0.987853429723951	0.998132070308167	0.00916046940803462
ALK MUT	SB590885_IC_50	0.755433886034679	0.934654823707749	0.328290233265714	0.0912833024242018	0.691739198696326	1.48799788433982	0.333088791110578	0.903569160603576	1.09748167694889
MLLT3 MUT	Z.LLNle.CHO_IC_50	0.0806314207821256	0.493173311271389	-1.01774653356643	0.0913148995451686	0.691739198696326	-0.897962813321793	0.150634276566189	0.831473272394224	-0.860486955722442
BCR_ABL MUT	AKT.inhibitor.VIII_IC_50	0.149604229628829	0.62466549367193	1.15668437543252	0.0914203230948749	0.691739198696326	1.40319743735449	0.148444283967008	0.831473272394224	1.15492381370217
APC MUT	AICAR_IC_50	0.295069338906168	0.747036827777118	0.337584192229037	0.0914426099841782	0.691739198696326	-0.511477287759989	0.769162249579143	0.969901216545994	0.110047437714931
FAM123B MUT	PF.562271_IC_50	0.0441956685508135	0.376006653842012	1.38469608145579	0.0915395937142436	0.691883516405274	0.945829668784113	0.0642631998307519	0.706338462496173	1.2674441209366
CDK4 MUT	WH.4.023_IC_50	0.561621613288891	0.870491471862243	1.46204614285714	0.0917439063301069	0.692409582852311	3.70470520615963	0.291080881332644	0.891022884087089	2.4950454140644
NOTCH1 MUT	CCT007093_IC_50	0.110724052667078	0.559686423710509	0.80938856502244	0.0917651254382581	0.692409582852311	0.856533109651318	0.0797358947825046	0.741811190933953	0.892148689726001
BCR_ABL MUT	Roscovitine_IC_50	0.143083041774012	0.61606176606809	1.23082083333333	0.0918748096949659	0.692648713837854	1.58609580718114	0.0549472913538711	0.697305726351784	1.63759525923229
PTEN MUT	SL.0101.1_IC_50	0.185258852456053	0.660550500647272	-0.20210176668874	0.0920808481328767	0.693192208097775	-0.228993349651397	0.0308450755384569	0.608744701904523	-0.344608475997496
CCND1 MUT	MK.2206_IC_50	0.856629039414439	0.96514911547635	-0.0662354683982687	0.0921158970367245	0.693192208097775	-0.496301801782254	0.952670186833155	0.99568364368633	-0.0229698015926772
KRAS MUT	OSI.906_IC_50	0.00909694955964951	0.167614126637443	-0.632025038975111	0.0922122581096353	0.693192208097775	-0.407162552465917	0.0344936300116816	0.618827479917328	-0.589067275314964
CDKN2C MUT	JW.7.52.1_IC_50	0.272597680122806	0.734000646544246	-1.21601264604812	0.0922653432927414	0.693192208097775	-1.12880090739479	0.386139631533581	0.91566150942174	-1.18514123039053
NOTCH1 MUT	BIBW2992_IC_50	0.00706100907616972	0.146642555554916	-1.37920988210821	0.0923371672311303	0.693192208097775	-0.865658484001765	0.00786973713308479	0.393484070559031	-1.36514232232797
SMARCA4 MUT	SB.216763_IC_50	0.0527906275346599	0.410537270696422	0.898379326732675	0.0925531970844134	0.693523991132716	0.75000443242071	0.343325488310114	0.907180409180092	0.48465944822616
MS-HL MUT	AS601245_IC_50	0.0315211377643793	0.328181974777787	-0.496004383829744	0.0926556825869885	0.693523991132716	-0.312384756605408	0.0327449995230775	0.618827479917328	-0.542184077328337
PIK3CA MUT	Axitinib_IC_50	0.866637375367939	0.967996000759365	0.0436132679003388	0.0927013410950296	0.693523991132716	-0.373154663602795	0.377183523013221	0.914419412871569	0.221517008447472
SMAD4 MUT	BAY.61.3606_IC_50	0.126487603756353	0.587206821914858	0.5560477451548	0.0927532067497307	0.693523991132716	0.438461022420989	0.409388007502048	0.920915626804887	0.302937304997185
STK11 MUT	PF.4708671_IC_50	0.101632605962627	0.542024654294532	-0.395301508274234	0.0928106426685113	0.693523991132716	-0.399579605783138	0.0997441254127815	0.774133667469059	-0.428348345645115
KDM5C MUT	MG.132_IC_50	0.236616327520835	0.709433418612578	-1.62184223728813	0.0929125780432981	0.693523991132716	-2.03887255372269	0.121281282352949	0.809590452621284	-1.95873384344504
PIK3R1 MUT	BMS.708163_IC_50	0.0999225720523674	0.5374999166548	0.759578349242189	0.0929587508399616	0.693523991132716	0.780263435668803	0.188662928802894	0.851001889249827	0.614700250459966
NRAS MUT	PD.0332991_IC_50	0.000386686839092255	0.0252512192498405	-1.27106038880493	0.0930060886655856	0.693523991132716	-0.501444319066979	0.00502410674763584	0.358956332448686	-1.08305674615695
BRCA2 MUT	Thapsigargin_IC_50	0.0638946109607692	0.453595555509666	2.18492665966143	0.0932931773931508	0.695081131232024	1.51557327579458	0.130952482610463	0.824721122422311	1.74828446080185
MYC MUT	ABT.888_IC_50	0.159828461713441	0.636336191287136	0.244208210472277	0.0938398735043444	0.697922355638063	0.246536152360371	0.191588973050777	0.851001889249827	0.222145373594251
MYC MUT	JNK.9L_IC_50	0.0476928566885057	0.387166599863455	0.425723680635352	0.0940555501628847	0.697922355638063	0.283985199651481	0.0952671454836982	0.77097828178369	0.376078292342247
RB1 MUT	PLX4720_IC_50	0.539056461585721	0.861419263046422	-0.165443362088974	0.0940756703668834	0.697922355638063	-0.411461502054652	0.0349627022697889	0.622161436602877	-0.571588769014798
EGFR MUT	SB.216763_IC_50	0.203801248752279	0.675781408528279	0.394221512018384	0.0942111766502649	0.697922355638063	0.505501271440123	0.583209463854355	0.949294892873838	0.172255821100034
BRAF MUT	AZD.2281_IC_50	0.649984349902137	0.898913406720956	0.0977813462475637	0.094233256274025	0.697922355638063	-0.300110265124188	0.383352119419236	0.915134825237766	-0.198220971474057
CCND3 MUT	IPA.3_IC_50	0.0498198425675086	0.397773641559063	2.02814905933687	0.0942610474417312	0.697922355638063	1.45441742369084	0.0912929155110839	0.764454987127048	1.62429965328682
ERBB2 MUT	PLX4720_IC_50	0.011441788643375	0.190289372550213	1.17508320935618	0.0944159706428126	0.697922355638063	0.711324114139148	0.166102281772882	0.84067330207935	0.62350869645622
MET MUT	Methotrexate_IC_50	0.0513814547225228	0.404179538875753	1.31347356307978	0.0944238471532175	0.697922355638063	0.858458505768844	0.358025435092875	0.91161229252998	0.491196038271166
KRAS MUT	TW.37_IC_50	0.00392828581924943	0.103125039542866	0.482593398891202	0.0945037058283299	0.697922355638063	0.270052166866142	0.0964654787832439	0.77097828178369	0.310462810045775
KDM5C MUT	A.443654_IC_50	0.202498737566038	0.674012093366938	-1.29936844520548	0.0945347488908627	0.697922355638063	-1.10536387397608	0.294723859786602	0.894167310052	-1.08728880522066
BCR_ABL MUT	OSI.906_IC_50	0.0833377127305302	0.499070955333674	1.76864185689357	0.0945735721377595	0.697922355638063	1.95692835743997	0.112320450565652	0.797376436030023	1.66117918726527
KDM5C MUT	Etoposide_IC_50	0.0678037796812736	0.461747350209541	-2.24105422837374	0.0946175561522608	0.697922355638063	-1.33565838587382	0.0726579332358982	0.737687100586647	-2.07909751119392
MS-HL MUT	PHA.665752_IC_50	0.162694886793196	0.638203749827904	0.324401269230768	0.0950157355712446	0.700277798844999	0.386409308469366	0.241008892757998	0.875707386589409	0.316159895894314
SMO MUT	BIRB.0796_IC_50	0.153422154533759	0.627813266787222	-1.2285882857143	0.0951152560282457	0.700430007285945	-1.3677720450694	0.158444906711214	0.83854630828105	-1.19537021472929
ERBB2 MUT	FH535_IC_50	0.32463126811549	0.765953850194918	-0.3853676177521	0.0952755488453091	0.700665181098162	-0.575147865859388	0.254886558878255	0.875707386589409	-0.452143386051188
CDKN2A MUT	ZM.447439_IC_50	0.000316270657830629	0.0221165331668805	-0.506622906166054	0.0953517872665906	0.700665181098162	-0.195118232316547	0.000991925697852307	0.160771667262499	-0.497418899743611
SETD2 MUT	Imatinib_IC_50	0.100062274705021	0.53760015829116	-1.61916119528617	0.0953838761341828	0.700665181098162	-1.63720548798907	0.179428523007037	0.848722027112292	-1.41156461212208
EP300 MUT	X17.AAG_IC_50	0.0139426139806799	0.213122813704679	-3.1157078466922	0.0956273808691673	0.701703384321194	-1.86351766559386	0.0291837927047581	0.59799127175549	-2.41261898091524
IDH1 MUT	FH535_IC_50	0.0929396034763653	0.521674050404563	-1.88972173565219	0.0957309888103732	0.701703384321194	-1.59723520109065	0.271963736657797	0.880932806352548	-1.19085630532141
PTEN MUT	PF.562271_IC_50	0.316920117761502	0.761258739353268	-0.178487759595961	0.0958053360466618	0.701703384321194	-0.248157059732554	0.126283599495698	0.817150972850516	-0.291267721242998
CDK4 MUT	AZD7762_IC_50	0.018847847581568	0.250205880974447	1.40763472179322	0.0958971661739533	0.701703384321194	0.781556358784403	0.0301068267006018	0.602204342180281	1.24659756207393
VHL MUT	Bryostatin.1_IC_50	0.0274632254816305	0.307955688765607	-0.987534730228468	0.0959202689523623	0.701703384321194	-0.707213960573549	0.0529468468822979	0.694693703793562	-0.897937750258217
BRAF MUT	Pyrimethamine_IC_50	0.180684321482824	0.658636992153339	-0.736890901173798	0.0961065031505188	0.702487123028607	-0.843272136987338	0.0714842637832792	0.731396021496892	-1.27544202578926
MYC MUT	Midostaurin_IC_50	0.0131695589771447	0.207480784061478	0.724428396248738	0.0962925475462926	0.703268186479132	0.378966393709655	0.180238753280859	0.848722027112292	0.376857267517683
BCR_ABL MUT	Gemcitabine_IC_50	0.591714373131626	0.877518816093285	-1.09052075392672	0.0967231255463274	0.705677429693086	-2.72666841809586	0.702783163447745	0.962139809888331	0.740932869537073
MAP2K4 MUT	Rapamycin_IC_50	0.585772432590992	0.876506729771444	-0.953749498316493	0.0967813432458258	0.705677429693086	-2.49177730000371	0.502738690845503	0.934042323734638	-1.44707791661716
PIK3R1 MUT	CI.1040_IC_50	0.0373012681365964	0.351296460573821	1.32396452509653	0.097022967302346	0.70640268740075	0.943614483947323	0.0907638327527358	0.764118629741502	0.945304451096861
PTEN MUT	PD.173074_IC_50	0.0279530665629095	0.309508303338214	-0.399145630416552	0.0970651958755771	0.70640268740075	-0.262775796120083	0.0921769387644222	0.76758746139711	-0.306939756150463
MYCL1 MUT	WO2009093972_IC_50	0.160844500356849	0.636336191287136	-0.971200714617148	0.0971194326445576	0.70640268740075	-1.02886374869601	0.118960776582592	0.80678720253446	-1.20582177560673
MDM2 MUT	Paclitaxel_IC_50	0.143384716863275	0.61606176606809	-1.7158199520548	0.0972867517869662	0.706753532941555	-0.845714943227015	0.360128838338338	0.91161229252998	-1.07403963722173
MLL_AFF1 MUT	VX.680_IC_50	0.00408888259614213	0.104965206135984	-5.31867051360546	0.0973388237326826	0.706753532941555	-2.04595169639697	0.0127352093730811	0.4776467991872	-4.78957375627192
EZH2 MUT	Vinblastine_IC_50	0.46800389901476	0.831367686108334	-0.582439221374051	0.0974064096746384	0.706753532941555	-0.958694505816861	0.342259034723318	0.907180409180092	-0.713301404671763
CDK6 MUT	ATRA_IC_50	0.0841838063182004	0.501096772058939	1.00018520202019	0.0977032328686177	0.707725867356523	0.754420958180907	0.331042409093016	0.902810042912437	0.493376762736977
FLT3 MUT	VX.702_IC_50	0.0194540979757475	0.252787916799651	-2.02223124920334	0.0978041685362624	0.707725867356523	-1.18189409133973	0.145165457662374	0.831473272394224	-1.17991040797028
MYCL1 MUT	AG.014699_IC_50	0.280558058102266	0.737882141891724	0.697395961625269	0.097845189155351	0.707725867356523	0.939431889259328	0.151475964689947	0.832016569066217	0.971019252188728
EP300 MUT	BMS.708163_IC_50	0.13660693010366	0.604186327814048	1.04535553243847	0.0978591785963079	0.707725867356523	1.17668649302984	0.225200418430552	0.86643108387559	0.855687606795248
FBXW7 MUT	Bexarotene_IC_50	0.203759122993924	0.675781408528279	0.443450705814902	0.098118445630327	0.708448700911963	0.515612416308902	0.203184186469235	0.852959543285214	0.441178406311488
BCR_ABL MUT	Methotrexate_IC_50	0.000102283429544784	0.0097675176106153	-4.28850656941647	0.0981528520374109	0.708448700911963	-1.81001810842006	0.341643300834404	0.907180409180092	-0.866470459237655
EWS_FLI1 MUT	Elesclomol_IC_50	0.000701561322698151	0.0355041590677904	-1.98867795755899	0.0981984405835634	0.708448700911963	-0.864149328781123	0.0227303324934908	0.559191365303856	-1.46177023560595
NF2 MUT	WH.4.023_IC_50	0.0098682852659735	0.175984420576527	-2.93135066433565	0.0984168444461768	0.708744571054145	-1.67140355122537	0.563175876814937	0.949294892873838	-0.675579757648194
CDKN2A MUT	SL.0101.1_IC_50	0.208767102905772	0.682643829494169	-0.134092893087313	0.0985219356627408	0.708744571054145	-0.159467993693799	0.195064917301878	0.851001889249827	-0.151692932222543
CCND3 MUT	RDEA119_IC_50	0.204593162274099	0.676395003035772	2.10072100594062	0.0985757764128364	0.708744571054145	2.46691653595397	0.047423086011931	0.673636396626734	2.7895142403356
MSH2 MUT	Dasatinib_IC_50	0.422599470286127	0.817314001657468	-1.41345625429554	0.0986485275192525	0.708744571054145	-2.40569606679238	0.0713563010940048	0.730928846615752	-2.79810307511632
KDM6A MUT	AZD6482_IC_50	0.359322382547525	0.786601117838604	0.400480690348869	0.0987034011060218	0.708744571054145	0.612148267556143	0.427923799641883	0.922428741067589	0.3582485428844
PIK3CA MUT	VX.702_IC_50	0.683879302883189	0.910554660150617	0.0891301444336244	0.0988207519811154	0.708744571054145	-0.297221321259105	0.437155049163021	0.922569292988365	0.173943412962564
FLT3 MUT	Sorafenib_IC_50	0.0137322981532932	0.212607581866345	-2.63214693537418	0.0989328675724626	0.708744571054145	-1.70169823890892	0.0694119075967252	0.723529520383236	-2.01397989734662
MAP2K4 MUT	A.443654_IC_50	0.110617668463287	0.559686423710509	1.87355683959044	0.0989486164350548	0.708744571054145	1.25453784306962	0.0739766615699	0.741621865836141	2.60767049083987
GNAS MUT	Camptothecin_IC_50	0.00923585890074226	0.169120954427819	2.07730323992321	0.0989576926142483	0.708744571054145	0.831442713074844	0.0531681757784979	0.694899360941831	1.36164256011195
CDKN2A MUT	WZ.1.84_IC_50	0.000494029280446567	0.0300511920523696	-0.698995768184744	0.0990915561578775	0.708825062207314	-0.290624969033493	0.348563707302496	0.909999728614578	-0.208874496812314
FAM123B MUT	Cytarabine_IC_50	0.00892862651652716	0.165782266868126	2.59531202095241	0.0993003223040056	0.708825062207314	1.23940318686725	0.0150560427437706	0.492634387965361	2.26841347958138
MLH1 MUT	SB.216763_IC_50	0.0472235459457281	0.384922051833884	-0.878441394300154	0.0993108994741249	0.708825062207314	-0.712567682329153	0.0860075944065526	0.750751691327456	-0.741481801726466
KDM6A MUT	BAY.61.3606_IC_50	0.0868658664380663	0.508540382225753	-0.726667834618025	0.0994395643615316	0.708825062207314	-0.487307218469448	0.0342759950533059	0.618827479917328	-0.892680327484461
HRAS MUT	BIRB.0796_IC_50	0.168270453622333	0.647446641789	-0.687267050543833	0.0995237289339392	0.708825062207314	-0.787811458839295	0.111619781116438	0.797376436030023	-0.784283186891872
SETD2 MUT	CCT007093_IC_50	0.11546049747542	0.568406140842131	-1.12721584821428	0.0995299209463881	0.708825062207314	-1.192194601236	0.109361198703867	0.795960407011784	-1.16042593658054
MYC MUT	PHA.665752_IC_50	0.0380444620129075	0.353423501188945	0.602785615942032	0.0995450802286795	0.708825062207314	0.489754367210823	0.0380359144752862	0.645472009508728	0.654634806600286
PIK3CA MUT	FH535_IC_50	0.0379326167656127	0.352922011796915	-0.470788339423556	0.0996074403372062	0.708825062207314	-0.323700382792249	0.0960162110174546	0.77097828178369	-0.396893722818539
MLH1 MUT	Gemcitabine_IC_50	0.145768578540599	0.619919550890177	-1.71824811415931	0.0996903501365512	0.708847077312018	-1.31284726844237	0.468999383946631	0.929276781658587	-0.806977358031938
IDH1 MUT	AZD6482_IC_50	0.281274771913027	0.738238482270387	1.49995388448278	0.0998741695307731	0.709585999682237	1.92180653854471	0.185543981597465	0.851001889249827	1.8103654674223
EGFR MUT	Axitinib_IC_50	0.0190715796412429	0.251111880766628	0.886469470355729	0.100097521343393	0.70982218679748	0.527202496665666	0.101711854919567	0.775001254906449	0.570221272352664
NRAS MUT	Bexarotene_IC_50	0.105539839900618	0.549178497675936	-0.416128117578992	0.100109906714456	0.70982218679748	-0.388601167597973	0.240480236997635	0.875707386589409	-0.329680215827508
KRAS MUT	ABT.888_IC_50	0.755953788840531	0.934654823707749	0.0387326592838692	0.100202049669628	0.70982218679748	-0.183263003460507	0.716313353630954	0.963437663728078	-0.0492378707016547
FLCN MUT	Shikonin_IC_50	0.00932167735471722	0.169991409830069	2.38193549740033	0.100227116568409	0.70982218679748	1.26749983456106	0.138156310245248	0.831473272394224	1.70634277230546
FBXW7 MUT	TW.37_IC_50	0.0536723902186512	0.413543213551623	0.705507221198151	0.100435204587041	0.710302864016936	0.544892755429044	0.0855113599267497	0.749680540483183	0.63075826891553
TP53 MUT	JNK.9L_IC_50	0.285330136005196	0.740302864659114	0.128647354155653	0.100520232500038	0.710302864016936	0.160183048347492	0.241176333262709	0.875707386589409	0.151010316562456
TET2 MUT	CMK_IC_50	0.0966244788203453	0.530359701114639	-1.6428567098976	0.100612746422352	0.710302864016936	-1.48956841749819	0.544414719928957	0.946853280734584	-0.750126582564933
GNAS MUT	BMS.536924_IC_50	0.0472429947639831	0.384922051833884	-2.83649706802723	0.100639361544608	0.710302864016936	-1.74017209480881	0.101056267680997	0.774133667469059	-2.23747665426437
SETD2 MUT	XMD8.85_IC_50	0.213275509976005	0.687763182315503	-1.60569030821919	0.100694888615845	0.710302864016936	-1.87141447220499	0.155054418504051	0.836658903934028	-1.82064518671792
NF1 MUT	Obatoclax.Mesylate_IC_50	0.00726008464475719	0.148564082327393	1.31170003029352	0.100876364418528	0.710944120429231	0.594609209095046	0.0561760550098703	0.697813103075383	0.969879359298188
SMARCA4 MUT	A.770041_IC_50	0.308788559908007	0.75674113273833	1.5089762687075	0.101015554707713	0.710944120429231	1.97827116914943	0.265126676314261	0.877052916121269	2.69350293020132
APC MUT	X681640_IC_50	0.00151787838213561	0.0569603689624804	0.984843701198765	0.101025952030367	0.710944120429231	0.459501065216732	0.2006659016711	0.851001889249827	0.45685305350915
NOTCH1 MUT	Axitinib_IC_50	0.691682736399649	0.912974964595134	-0.191018901803054	0.101260935686248	0.711580450761023	0.693632999656756	0.183254851325277	0.851001889249827	0.611215459928664
BCR_ABL MUT	BI.D1870_IC_50	0.0379103900007165	0.352922011796915	-1.67327272657745	0.101277984873559	0.711580450761023	-1.38435789674834	0.236596790891867	0.871873900377873	-0.935086361694397
FGFR2 MUT	PD.0325901_IC_50	0.0854742530397909	0.503679085433888	2.73352283762378	0.101391873778003	0.711580450761023	2.47016795597372	0.594424746335468	0.949294892873838	1.0459714943811
FGFR2 MUT	BMS.536924_IC_50	0.596369743396058	0.879232253518807	0.759509564625852	0.101522493477082	0.711580450761023	-1.77106005481809	0.3420032296558	0.907180409180092	-1.57524703586402
FGFR3 MUT	DMOG_IC_50	0.0432519751141753	0.374123126127403	-2.09051778929184	0.101553438983465	0.711580450761023	-1.52318978643694	0.0152712226109687	0.494977109518295	-2.3572839669465
CTNNB1 MUT	FH535_IC_50	0.0328397997773102	0.334461309429233	-0.885880393238444	0.101597118743945	0.711580450761023	-0.582158027030485	0.310138520341862	0.89718581932126	-0.453787105833419
MSH6 MUT	Lapatinib_IC_50	0.0799413463401728	0.491321174288633	1.56621260416666	0.102032152866164	0.714064262887632	1.25996477773622	0.211550117475246	0.855272470862467	0.97596522629281
BRAF MUT	Axitinib_IC_50	0.146356231409584	0.619919550890177	0.367596462600693	0.102217782133238	0.714767849857926	0.382724756964274	0.42540816177844	0.922428741067589	0.211525984723042
KDM6A MUT	RDEA119_IC_50	0.839206887660672	0.959325057190684	0.113909368779822	0.102330716345415	0.714767849857926	0.837323640572688	0.487232916560327	0.933639405738697	0.344144265092755
KDM5C MUT	ZM.447439_IC_50	0.0715196910911989	0.474004758642491	-1.66517107175475	0.102536564890817	0.714767849857926	-1.1980766493545	0.0684789018507818	0.721424824836054	-1.57919581352851
CDK6 MUT	XMD8.85_IC_50	0.509415296900942	0.849059439813668	-0.696820996563573	0.102585330299853	0.714767849857926	-1.47932801921405	0.43897028001377	0.923376375367667	-0.983382726607281
NF1 MUT	RDEA119_IC_50	0.583460504400541	0.876506729771444	-0.279550532521088	0.102608881628785	0.714767849857926	-0.758584024588173	0.310976304763976	0.898149383211927	-0.480275849338208
KDM6A MUT	Doxorubicin_IC_50	0.92566915062091	0.98643792569589	0.0404427644741355	0.102699495773797	0.714767849857926	0.442869982051335	0.846878582580775	0.98378870157398	0.0843948057755759
PIK3R1 MUT	GDC.0449_IC_50	0.450398792736985	0.828077050034054	-0.328518808593748	0.102808304159723	0.714767849857926	-0.631663018670836	0.345664447301335	0.908776186051852	-0.405322485082217
MAP2K4 MUT	CMK_IC_50	0.088882936351882	0.513295875726124	1.68209546302617	0.102938650669713	0.714767849857926	1.46135043457312	0.116865583865597	0.803315209218548	1.93370857162768
NF2 MUT	PF.4708671_IC_50	0.072294804859717	0.474889173046706	-0.471167486338794	0.102965218351041	0.714767849857926	-0.425184619608543	0.165603309382255	0.84067330207935	-0.392537949955676
FLCN MUT	S.Trityl.L.cysteine_IC_50	0.807181611479223	0.952641225877339	-0.295537348122866	0.102979484641095	0.714767849857926	-1.07270792387673	0.940404817092808	0.995120990231635	-0.162619383786194
RB1 MUT	CCT007093_IC_50	0.313397619758878	0.759215564942334	0.172842194685744	0.10313442348985	0.714767849857926	0.285873481129858	0.0752455250434458	0.741811190933953	0.334548935241046
MLH1 MUT	TW.37_IC_50	0.398058783738841	0.805826318300581	-0.46851412217195	0.103289386106886	0.714767849857926	-0.823936275384918	0.330343891982986	0.902810042912437	-0.51368728672385
KIT MUT	AKT.inhibitor.VIII_IC_50	0.0270428130293548	0.30516800827662	-1.58684806065857	0.103341758923962	0.714767849857926	-1.00795155501987	0.059301941808336	0.70215997387469	-1.32521826205834
MLH1 MUT	Mitomycin.C_IC_50	0.1408003903888	0.612364479452955	-0.951219764749271	0.103365929908657	0.714767849857926	-0.829996962571056	0.746145576313051	0.968371047127272	-0.204817131923607
EWS_FLI1 MUT	AMG.706_IC_50	0.00634698282959714	0.138397665983245	-0.944973794285711	0.103365933632457	0.714767849857926	-0.560332689023333	0.0112176866001597	0.450437967177441	-0.939877875371789
PDGFRA MUT	PD.173074_IC_50	0.261935801796748	0.724288808298587	-0.725830569744596	0.103420412911545	0.714767849857926	-0.900376402726781	0.441522525796505	0.924472815010418	-0.465260415881682
VHL MUT	Roscovitine_IC_50	0.156995195536311	0.632778052170647	-1.37131188004614	0.103587193449926	0.715308353903082	-1.40011281594426	0.0789601891201264	0.741811190933953	-1.76570792086689
NOTCH1 MUT	Metformin_IC_50	0.00140515918434688	0.0548424861786086	-1.23978991106171	0.103667584818426	0.715308353903082	-0.614785061650682	0.278990477380315	0.885713545160236	-0.44965126449974
FGFR3 MUT	Gemcitabine_IC_50	0.892980604863045	0.975972789421281	0.315613486643438	0.103766638062115	0.715308353903082	2.54828826042266	0.898953300830424	0.98868164268421	0.278194089194151
NF2 MUT	X681640_IC_50	0.339888313703793	0.778500909061878	-0.363987349845203	0.103916335625724	0.715308353903082	-0.533587256418052	0.22850960573687	0.868145256417768	-0.449598145429965
FLT3 MUT	WZ.1.84_IC_50	0.0728897852664967	0.476682019846655	-1.73908639362911	0.104047469113019	0.715308353903082	-1.32193019124655	0.0472050414035572	0.673636396626734	-1.83868688676414
MS-HL MUT	GSK.650394_IC_50	0.013176349759112	0.207480784061478	-0.660157711057862	0.104285786822916	0.715308353903082	-0.282083170930783	0.0206533570980984	0.537895789994757	-0.683455744749222
FLT3 MUT	AP.24534_IC_50	0.0320665899003855	0.329610399195976	-2.97098666089966	0.104416057972517	0.715308353903082	-2.04498006116999	0.142002578912435	0.831473272394224	-1.92834606103147
EP300 MUT	CCT018159_IC_50	0.0195856516758548	0.252811438707561	-1.9069489702517	0.104482048243173	0.715308353903082	-1.2389852991331	0.0228094368579873	0.559587316949682	-1.86269748853035
NRAS MUT	NVP.TAE684_IC_50	0.180403774506013	0.658614416960816	0.727249657946373	0.104591600180021	0.715308353903082	0.747331174998675	0.550973120302623	0.947060194029534	0.364203360972306
KDM6A MUT	AZD.2281_IC_50	0.904150392518728	0.980083424155884	-0.04580391194332	0.104651194052902	0.715308353903082	0.469073698490339	0.981764230876626	0.997977517143419	0.00791089338548268
TSC1 MUT	Lenalidomide_IC_50	0.561083588036358	0.870276331255523	0.437044117647056	0.104661345466107	0.715308353903082	1.07147370919358	0.201066596998856	0.851001889249827	0.919685771978839
MSH2 MUT	BI.D1870_IC_50	0.061947425291625	0.448539201336004	-1.14115646895603	0.104700685586051	0.715308353903082	-0.85618315874737	0.0585867125749467	0.70215997387469	-1.10446005044711
CDK6 MUT	Thapsigargin_IC_50	0.0692689111062434	0.466280108629924	1.85854568277681	0.104764816235014	0.715308353903082	1.26404369782667	0.192299331995831	0.851001889249827	1.38692949404888
SETD2 MUT	Nutlin.3a_IC_50	0.188470918724562	0.663245512002727	-1.73709248828122	0.104831793276845	0.715308353903082	-1.97380731296975	0.112737781462495	0.798150737943098	-2.02739936848841
MAP2K4 MUT	CCT018159_IC_50	0.0491227958653514	0.395162635942197	0.888342558139545	0.104903486093415	0.715308353903082	0.68249356638937	0.10721412296855	0.792785095696032	0.78016656885296
NF1 MUT	BMS.754807_IC_50	0.886884621299089	0.975046090834019	-0.0696857903782768	0.104907889153071	0.715308353903082	-0.664684507886678	0.852039108579446	0.984631915507353	0.0969778918542214
MAP2K4 MUT	AKT.inhibitor.VIII_IC_50	0.105342895381206	0.549031839131742	-0.726628651480326	0.10491523251181	0.715308353903082	-0.623705200834287	0.258377091862107	0.877052916121269	-0.544856991221746
FGFR3 MUT	BMS.536924_IC_50	0.0170040404332455	0.239702989028021	-4.1654322983051	0.104948405037239	0.715308353903082	-2.08982610097099	0.0182109105202932	0.513871228544795	-3.91256317711924
RB1 MUT	Obatoclax.Mesylate_IC_50	0.0785652788404456	0.486980385654137	0.529223903368324	0.105217248811711	0.716590787344178	0.366449210870974	0.92725455218195	0.994186152404781	-0.0299485145201912
BRAF MUT	SL.0101.1_IC_50	0.408608830746092	0.810304102803978	0.143304638694641	0.105346124288661	0.716918720159081	0.259689208946415	0.355489482038563	0.91161229252998	0.183578111002858
BRAF MUT	A.443654_IC_50	0.563475955759216	0.871665208691448	0.265166838095239	0.1054410620514	0.716962681115828	0.518606340532621	0.597789743361284	0.949294892873838	-0.318936964136913
CCND1 MUT	Bosutinib_IC_50	0.728435193109781	0.926426027496487	-0.127867127888444	0.105572392715566	0.716962681115828	-0.492733085478997	0.974099729173738	0.99742775226181	0.0119375470001545
MLL_AFF1 MUT	OSI.906_IC_50	0.0379507399241137	0.352922011796915	-2.9908359408696	0.105610804242166	0.716962681115828	-2.23969668782872	0.0352787787449301	0.623237423822756	-3.06603435772794
EWS_FLI1 MUT	AZD7762_IC_50	0.107832327829719	0.552948315127282	-0.777594665274306	0.105675503837475	0.716962681115828	0.65775186383174	0.456630184153467	0.925841766232465	0.378727723671738
MLH1 MUT	BMS.754807_IC_50	0.168696431159433	0.647707839347554	0.923625428613576	0.105787413855084	0.717174062936643	0.917079161070049	0.242815755337855	0.875707386589409	0.77400221273908
RB1 MUT	IPA.3_IC_50	0.281481961745442	0.738375640008268	0.290640792741506	0.106201400147629	0.71943145286887	0.375499007294222	0.349074431816517	0.909999728614578	0.266573164684683
EZH2 MUT	MS.275_IC_50	0.0170494735256952	0.239962558449603	2.62184922508592	0.106290833188327	0.719483004777157	1.47195748305091	0.00222288600488042	0.262338505131915	3.98500961139513
SMARCA4 MUT	Bleomycin_IC_50	0.341734053882691	0.778773897785973	-0.954253292643758	0.106371037639051	0.719483004777157	-1.31213279007341	0.399268940010675	0.916480913435499	-0.916140397931849
SETD2 MUT	KU.55933_IC_50	0.334873748975188	0.773264085106582	0.85718224852073	0.106542073798032	0.719808760438482	1.28446914447559	0.323528363461373	0.900918773778407	0.865020647005186
CDK4 MUT	Gefitinib_IC_50	0.0216325052304067	0.269073219819667	1.18762106165704	0.106606429676545	0.719808760438482	0.752014639510958	0.143162061915934	0.831473272394224	0.716089285302897
PDGFRA MUT	Metformin_IC_50	0.269984209248215	0.732714976872933	-0.713421147227534	0.106711217880167	0.719808760438482	-0.972409070376941	0.0313157542826526	0.613940869280879	-1.38362585071989
TSC1 MUT	PD.0332991_IC_50	0.175827437202861	0.654035305374445	-1.88880708453604	0.106743400236176	0.719808760438482	-1.7973679936048	0.443802657445746	0.925809648901546	-0.998998764555683
BRCA2 MUT	VX.680_IC_50	0.753698552406985	0.933869109446012	0.585260914965987	0.107064805810551	0.720564934009506	-1.96236798617666	0.87456678872111	0.98777404048288	0.308233900102822
MAP2K4 MUT	MK.2206_IC_50	0.316381560063097	0.761258739353268	-0.522614658947366	0.107118773617921	0.720564934009506	-0.671330750141689	0.0154473564578553	0.498597145349916	-1.36113107935108
CDKN2a(p14) MUT	Axitinib_IC_50	0.196695311474791	0.672783946439227	-0.205302832576378	0.107195150366316	0.720564934009506	0.225639327536678	0.76983791035166	0.969901216545994	0.0456504374707547
BRCA1 MUT	AUY922_IC_50	0.155402409326997	0.630721638230745	1.34860277137873	0.107312401272599	0.720564934009506	1.02766431644556	0.257365344027626	0.877052916121269	1.03512621424793
CDK4 MUT	BMS.536924_IC_50	0.0513536756680458	0.404179538875753	-3.40626506101696	0.107376774879199	0.720564934009506	-2.09475066122304	0.108337953071461	0.7931981543509	-2.67841585112535
CDK4 MUT	Dasatinib_IC_50	0.883564522201999	0.973927829424842	0.406274795918368	0.107411185983583	0.720564934009506	3.69180049938511	0.324053575777725	0.900918773778407	2.39214074346753
MS-HL MUT	AZD.0530_IC_50	0.0965823300911445	0.530359701114639	0.569463547297297	0.107506016227605	0.720564934009506	0.477697967903104	0.0243307530696992	0.569786836641336	0.820547923934976
EZH2 MUT	Cytarabine_IC_50	0.422328812643095	0.816968456781382	-0.715112362595427	0.107739536430974	0.720564934009506	-1.08211511430857	0.112550129524127	0.797731604392475	-1.30447123675571
CDK6 MUT	SB.216763_IC_50	0.203238994732633	0.675511044992709	-0.622199431269217	0.107749575050709	0.720564934009506	-0.758878594128113	0.162728067583695	0.839927262232576	-0.657695928243444
MLH1 MUT	Nutlin.3a_IC_50	0.037542942210419	0.352079059947973	-1.18032506669078	0.107763086337444	0.720564934009506	-0.846438266056995	0.128888662314607	0.820169751013594	-0.843054218588712
TP53 MUT	Metformin_IC_50	0.478642235152183	0.836304203722611	0.0941715909090909	0.107814207567532	0.720564934009506	0.208170788096492	0.516960390763076	0.939635632721979	0.0907624821995367
BCR_ABL MUT	GW843682X_IC_50	0.251568103915544	0.717470497840808	-1.4060082764505	0.107865795509102	0.720564934009506	1.29088730108666	0.450087831793051	0.925809648901546	-0.977282541591732
SOCS1 MUT	Gefitinib_IC_50	0.0472141061925723	0.384922051833884	-2.27837312903225	0.107947904057936	0.720564934009506	-1.65930606407035	0.248020232623677	0.875707386589409	-1.19489403395122
EGFR MUT	Midostaurin_IC_50	0.428948142413108	0.820918238409269	-0.314373689585441	0.107991434204104	0.720564934009506	-0.493713164563846	0.814689016639865	0.977383317127464	-0.0889462118058016
BRCA1 MUT	CMK_IC_50	0.127291280063691	0.587259147140593	1.84422484353742	0.108171515778613	0.72122464837077	1.76919023981341	0.180825892116738	0.848722027112292	1.68005867087057
CDKN2A MUT	DMOG_IC_50	0.00307190459983147	0.08828991828836	-0.442273106841784	0.108261778758975	0.721284964109869	-0.227351911682044	0.656916860404961	0.958313128388245	-0.0720151818382778
FAM123B MUT	Elesclomol_IC_50	0.999166618403076	0.999548905963057	-0.00114188761904754	0.108389665397518	0.721595665963536	-1.45881789956169	0.429036633966005	0.922428741067589	-0.829067862263439
AKT2 MUT	AZD.2281_IC_50	0.0931263361960526	0.521674050404563	1.12844753465348	0.108536678432168	0.721806888386766	0.813835047295282	0.0907718899197483	0.764118629741502	1.0095383666687
CDH1 MUT	Temsirolimus_IC_50	0.545301844107504	0.862633715268747	-0.491322432341643	0.108606360090221	0.721806888386766	-1.00756435640474	0.174313992137501	0.84578207413725	-1.12524758404987
CCND1 MUT	MG.132_IC_50	0.146836925803253	0.619919550890177	-1.10145856319444	0.10866521898132	0.721806888386766	-1.09461471022535	0.459155973659169	0.927632358897555	-0.619792305986712
MYCL1 MUT	OSI.906_IC_50	0.138787833849551	0.607179680994022	-0.961626054673729	0.109023401865244	0.723267436667327	-0.982520722113426	0.390729747157673	0.915926348152589	-0.612011991213809
CCND1 MUT	BX.795_IC_50	0.806068908219086	0.952641225877339	-0.080492499363058	0.109076800337553	0.723267436667327	-0.408754471402387	0.0958507351308292	0.77097828178369	-0.519138609847425
SMAD4 MUT	GSK269962A_IC_50	0.335715901554281	0.773352247338781	0.850593438423642	0.109196576644844	0.723267436667327	1.36757424860931	0.523640868248056	0.940554660491705	0.596135991101564
STK11 MUT	Epothilone.B_IC_50	0.967525166203616	0.994434372972651	0.0198147830018083	0.109261297882406	0.723267436667327	-0.444568444889304	0.581002559082974	0.949294892873838	0.278820130819085
KIT MUT	Gemcitabine_IC_50	0.0864857424505305	0.506983418285915	-3.11656746853149	0.109292298165472	0.723267436667327	-1.96063469980842	0.0474657243115041	0.673636396626734	-3.37963273417908
MYCN MUT	PD.173074_IC_50	0.616486372959584	0.885815598771911	0.160742084419972	0.10953852406399	0.724248886173063	0.448119251602613	0.0851915608061807	0.749680540483183	0.616479298264118
IDH1 MUT	AG.014699_IC_50	0.0589061561908733	0.438512634644715	-1.9211339663677	0.109683108987381	0.724248886173063	-1.42362726708226	0.11517761309316	0.801639797711879	-1.49484803650672
MSH6 MUT	Shikonin_IC_50	0.37064972126247	0.790333775397838	0.65175952787456	0.109752054450239	0.724248886173063	0.977437375776457	0.392210266083599	0.915926348152589	0.603917345651182
MYC MUT	Obatoclax.Mesylate_IC_50	0.384276336500272	0.798569876743396	-0.317552972432716	0.109780137533652	0.724248886173063	-0.430916791572747	0.095169891182028	0.77097828178369	-0.617110028336032
PIK3CA MUT	PD.0332991_IC_50	0.00232692033692415	0.0735422758442113	0.93465184590246	0.109848356004404	0.724248886173063	0.397699392369517	0.141342190332126	0.831473272394224	0.465712822531726
TET2 MUT	AZD7762_IC_50	0.00583052638146367	0.132094144882089	-2.84305808333342	0.110002691515731	0.724728414948966	-1.30850190926916	0.0468746502304648	0.673636396626734	-2.29793575439576
SMARCA4 MUT	KIN001.135_IC_50	0.351596206794968	0.784966682190403	0.419765990990994	0.1104904134747	0.727204267147311	0.703173604861412	0.415630151432972	0.92211126027385	0.591149238902341
MET MUT	Bryostatin.1_IC_50	0.12116961692971	0.580333022534361	-0.594195327497595	0.11054225432371	0.727204267147311	-0.57858127923464	0.252423515868255	0.875707386589409	-0.420279972144644
MLLT3 MUT	Vinblastine_IC_50	0.34449066592085	0.780249349533262	-0.394431373374609	0.110732934355465	0.727473329456837	-0.481551807400718	0.513200732499733	0.939635632721979	-0.268387505589075
NOTCH1 MUT	Bleomycin_IC_50	0.849507351962352	0.963526482778845	0.15867262254902	0.110746981356339	0.727473329456837	1.13135625673137	0.596095847955746	0.949294892873838	0.470776510267188
MS-HL MUT	Vinblastine_IC_50	0.818134195026316	0.955165737441734	0.0551423152803319	0.110874952930684	0.727533782150939	0.278745022738021	0.813967551370159	0.977383317127464	0.0578961406663148
NRAS MUT	Cytarabine_IC_50	0.0127775206771709	0.204033328924638	-0.829368091917677	0.110953011353303	0.727533782150939	-0.420020148245965	0.114733121208585	0.799692247086917	-0.553967989862005
APC MUT	NVP.BEZ235_IC_50	1.87223817838078e-07	5.3636604071612e-05	1.51769401274992	0.111001945142948	0.727533782150939	0.358571167199438	0.0209420069184582	0.543750293893623	0.802787922031039
AKT2 MUT	Thapsigargin_IC_50	0.0567693632039315	0.429079757118396	-2.08144745814538	0.111463538740937	0.729309249459325	-1.32498469732153	0.117330559020062	0.804643007457276	-1.68349346994818
CDKN2A MUT	PF.02341066_IC_50	0.0044678113550267	0.112086532892633	-0.553601588930315	0.111484289087793	0.729309249459325	-0.300937860295431	0.12788697990455	0.820169751013594	-0.337432328133289
NRAS MUT	Nilotinib_IC_50	0.660778483549072	0.902400992643984	-0.121058148033016	0.111519193870709	0.729309249459325	0.36657544297305	0.348891343433351	0.909999728614578	0.264197095728619
NOTCH1 MUT	AKT.inhibitor.VIII_IC_50	0.334757288701156	0.773264085106582	-0.391424917844516	0.111691616073913	0.729495164708373	-0.571148974770033	0.32076804154529	0.900918773778407	-0.43383155365593
EWS_FLI1 MUT	Tipifarnib_IC_50	0.798820294565221	0.949864290255993	-0.149274536180311	0.111711904515639	0.729495164708373	0.663833682023523	0.571206781635404	0.949294892873838	0.372755462297228
NF2 MUT	Metformin_IC_50	0.0750368754715544	0.480779116570693	0.570070865032399	0.11183295942124	0.72964044804536	0.478128901441012	0.186363384687997	0.851001889249827	0.443807002870692
NF1 MUT	Gefitinib_IC_50	0.0437968926539252	0.374825086237107	0.711503419580416	0.111904490418808	0.72964044804536	0.506077424037163	0.333713828608899	0.903569160603576	0.326970666268241
CDKN2C MUT	AUY922_IC_50	0.94932007524828	0.991438058591785	0.0383941146384474	0.112012958735864	0.72964044804536	-0.64702454934878	0.686576735309248	0.961100601384891	-0.277888434569754
KDR MUT	Metformin_IC_50	0.244700925244711	0.713407507663177	-0.969386476190482	0.112062782472004	0.72964044804536	-1.23441411491213	0.0408531564612607	0.656088395176232	-1.68599536791698
MYCN MUT	AZD.2281_IC_50	0.526906052580243	0.855121165130409	-0.227325599593494	0.11224566852902	0.729846336647631	0.442238228988549	0.0558714796894703	0.697813103075383	0.709070157453738
SMAD4 MUT	CGP.60474_IC_50	0.763677884066677	0.936244886169491	-0.213896310430054	0.112312395582884	0.729846336647631	0.871419455237631	0.611267662743178	0.949930222127033	0.372391087051764
CDH1 MUT	AZD.2281_IC_50	0.999766844952134	0.999842122472917	-0.000166533655211747	0.11234094608685	0.729846336647631	-0.694911767842139	0.139978570889209	0.831473272394224	-0.743500442297428
RB1 MUT	BI.2536_IC_50	0.0428231314242069	0.372489941408797	-0.754909892510529	0.112642093738381	0.730928948220645	-0.362926923960624	0.00328406151098199	0.304990979295641	-1.32477312076541
TP53 MUT	RDEA119_IC_50	0.0238688200098794	0.282638654010318	0.498110292920046	0.112672191207529	0.730928948220645	0.332892676609921	0.150055157556006	0.831473272394224	0.292372819690545
KIT MUT	ATRA_IC_50	0.170184811615428	0.649721929411943	1.18650853448276	0.112914244765922	0.731403222350281	1.08172039093626	0.360875464414792	0.91161229252998	0.69878482914403
MYC MUT	X681640_IC_50	0.269392642257043	0.732006752858616	0.296885941208792	0.113011272279195	0.731403222350281	0.364918756656052	0.24351787168284	0.875707386589409	0.307792187147613
MLH1 MUT	Bexarotene_IC_50	0.0808257079858596	0.493903473430236	0.81700459115045	0.113092303636632	0.731403222350281	0.669114989556451	0.0822527730632757	0.745860856369627	0.781866367433336
PTEN MUT	Parthenolide_IC_50	0.099834620872377	0.5374999166548	-0.405688644176704	0.113115772866478	0.731403222350281	-0.369216056406599	0.149592743586888	0.831473272394224	-0.403588506039747
PIK3CA MUT	Cyclopamine_IC_50	0.114528965708019	0.567167686753817	0.660473966602792	0.113157080003298	0.731403222350281	0.609723938715917	0.249522982780085	0.875707386589409	0.530055260043286
MS-HL MUT	Bryostatin.1_IC_50	0.0813439291047506	0.495483837022832	0.281540647438094	0.113458179255439	0.731526652453112	0.242857136669318	0.826836737252563	0.980698467734194	0.0376563794580699
ERBB2 MUT	BIRB.0796_IC_50	0.879867739431611	0.972508449768779	0.045309411764706	0.113463321814245	0.731526652453112	-0.467295447672267	0.927652438582733	0.994186152404781	-0.0287178883408978
FGFR2 MUT	AG.014699_IC_50	0.0722280882071319	0.474889173046706	1.82870639237665	0.113484427437136	0.731526652453112	1.4353399154667	0.142214826154197	0.831473272394224	1.95201682240585
PIK3R1 MUT	Gefitinib_IC_50	0.0699175020558013	0.46849633115101	1.04678363435699	0.113620031239589	0.731526652453112	0.822448493689687	0.099751092502282	0.774133667469059	0.85369701711385
TP53 MUT	Doxorubicin_IC_50	0.515279150528018	0.852194122611816	0.111645788334006	0.113662544033628	0.731526652453112	0.173925421005842	0.667925359435834	0.959230524020512	0.0756525892232091
FAM123B MUT	Docetaxel_IC_50	0.0139139295703248	0.213122813704679	2.56649551515152	0.113746632053482	0.731526652453112	1.23984943962419	0.0815619539263557	0.742940116960579	1.76549255153874
CDH1 MUT	Gefitinib_IC_50	0.140449729298646	0.611283910091978	-0.851831380038373	0.114045982050171	0.731526652453112	-0.828442490659029	0.0720413493109026	0.735136682279868	-1.00630918293157
SMO MUT	NU.7441_IC_50	0.133837271209233	0.600610816376554	1.51795852859963	0.114052370350785	0.731526652453112	1.39752232348659	0.389638719049248	0.915926348152589	0.836199863509452
MLH1 MUT	PF.4708671_IC_50	0.162483262873791	0.637655261856886	-0.673810520361997	0.114064838136274	0.731526652453112	-0.752883803726626	0.180259525177146	0.848722027112292	-0.651755093143066
APC MUT	Epothilone.B_IC_50	0.320774738643302	0.762015213745527	-0.427719077632039	0.11417411769572	0.731526652453112	-0.405817870884049	0.265662902992724	0.877052916121269	-0.569409125971477
PIK3R1 MUT	Pyrimethamine_IC_50	0.0185029929873815	0.248885968328711	2.45833051369861	0.114301066553508	0.731526652453112	1.39099077640137	0.0299588844765419	0.600597862384128	2.25183980716932
HRAS MUT	GSK.650394_IC_50	0.788186349852731	0.946449577332088	-0.251136996503495	0.114395452492941	0.731526652453112	-0.957474302966333	0.888201561106351	0.988301482344111	-0.130928294825199
FLT3 MUT	Cytarabine_IC_50	0.997761934210883	0.999204573800497	-0.00322220659062115	0.114397728285895	0.731526652453112	-1.38983513933942	0.614518617247326	0.950059945073224	0.537863923263255
CCND3 MUT	OSI.906_IC_50	0.181996362597913	0.658636992153339	-1.36387402443284	0.114433407197486	0.731526652453112	-1.52371686922442	0.160393425646088	0.838901067822678	-1.44168553380443
NRAS MUT	GW.441756_IC_50	0.174818001218508	0.652884217334553	0.277672151248795	0.114473982182332	0.731526652453112	0.326079791099077	0.721162465884545	0.965402608571648	0.0824275334132553
CDH1 MUT	Vorinostat_IC_50	0.856846880442808	0.965202580569835	0.0869015007100262	0.114508044200384	0.731526652453112	-0.590479599841924	0.256392552270047	0.875707386589409	-0.501382160683024
RB1 MUT	Cytarabine_IC_50	0.0162710102237754	0.233354840019847	0.661566136283765	0.114576463637234	0.731526652453112	0.33752683143084	0.227347509760364	0.867648638924452	0.341070217194392
PIK3CA MUT	BX.795_IC_50	0.0509269081680717	0.40238600661979	0.468390337214084	0.114686066557523	0.731700400213623	0.294439310944546	0.745759773638432	0.968371047127272	0.0757405117118898
MSH6 MUT	Pazopanib_IC_50	0.188575843749544	0.663245512002727	-0.881369920035154	0.114976657526852	0.7325232716305	-0.897702599319117	0.153208466930242	0.835611501078903	-0.86884823244851
FGFR2 MUT	CCT007093_IC_50	0.242130502302893	0.711340033600749	0.838118973214284	0.114980006829514	0.7325232716305	1.14577885894874	0.264921846066312	0.877052916121269	1.14092222658799
CDKN2C MUT	AZD7762_IC_50	0.157159564029262	0.632778052170647	0.89999429383429	0.115239234148306	0.733111380975226	0.785690172662062	0.0393710619365713	0.64992634601437	1.2759772030221
SMARCA4 MUT	BMS.708163_IC_50	0.0894961969391295	0.514272513671442	0.658083915909093	0.115251732658774	0.733111380975226	0.610259049259712	0.121649654492795	0.809590452621284	0.693751657420441
APC MUT	GW843682X_IC_50	0.985803266516849	0.996887811168928	-0.0133332342657339	0.115341455865714	0.733111380975226	0.623622994843662	0.409847264127761	0.921138279485245	0.758239143866007
BCR_ABL MUT	SB590885_IC_50	0.0336173327462472	0.337822288815889	-1.93690559959354	0.115467432170335	0.733111380975226	1.48272499506287	0.471884369381555	0.929276781658587	-0.593566948623594
EGFR MUT	WZ.1.84_IC_50	0.405121419448147	0.807904911469051	-0.448485384615383	0.115520385853642	0.733111380975226	-0.697736284272868	0.936022909685528	0.994729228933513	0.0415576748535864
MDM2 MUT	ABT.888_IC_50	0.0359312728458985	0.347470427769827	0.70660300967118	0.115688419276372	0.733111380975226	0.447554841745571	0.0423953422600503	0.658180729724545	0.636092590120281
BRCA1 MUT	AZD7762_IC_50	0.768420380627994	0.93882809194624	-0.264132660611856	0.115721028731709	0.733111380975226	-1.10554847233394	0.479540570688882	0.930304161706959	-0.575012505806409
BRAF MUT	AZD.0530_IC_50	0.670384527643766	0.906882709825482	0.194733175916409	0.115760434212042	0.733111380975226	0.675666534482435	0.714066352096826	0.962630898212352	0.203888879329796
PIK3CA MUT	NSC.87877_IC_50	0.0559744754193431	0.42507280266688	-0.305201409932662	0.115863842044112	0.733111380975226	-0.249450328318225	0.103037813324973	0.780118346239626	-0.290063325577969
ALK MUT	GDC.0449_IC_50	0.307148549928289	0.755619465903916	0.883646467181467	0.115897801924245	0.733111380975226	1.21382558719743	0.306507550978376	0.896682870760742	0.882325290597083
CDKN2C MUT	Erlotinib_IC_50	0.268407982784989	0.731654786713776	0.857967205882357	0.116055023519294	0.733583390658254	1.10054678747087	0.167131223546539	0.84067330207935	1.3432984131376
BRAF MUT	Obatoclax.Mesylate_IC_50	0.000666237499063812	0.0350109776874895	-1.1055967815047	0.116273698831721	0.734059260517159	-0.413357350393525	0.00709163187518493	0.381508554648877	-1.00558389274339
CCND3 MUT	Bicalutamide_IC_50	0.0594753601815741	0.439862785571841	-0.585694188481688	0.116399945071247	0.734059260517159	-0.46528421012161	0.192473754885459	0.851001889249827	-0.380104983299441
RB1 MUT	AZD6482_IC_50	0.355180499188565	0.785252181551816	-0.233038593185865	0.116428461809829	0.734059260517159	-0.341842333482458	0.45482926060143	0.925809648901546	-0.209909227585138
NOTCH1 MUT	AG.014699_IC_50	0.403035159027566	0.807551344312402	0.603707772522529	0.116465328857078	0.734059260517159	0.993411458200407	0.415500514792954	0.92211126027385	0.53990398099301
MYCL1 MUT	Bryostatin.1_IC_50	0.0657496476667628	0.457742485196035	0.738933329276902	0.116676831431558	0.734059260517159	0.593789309347001	0.463561674621695	0.929276781658587	0.307522317149194
MYC MUT	CGP.60474_IC_50	0.114083140394986	0.566018083713894	0.624509566176469	0.116681380301993	0.734059260517159	0.472583649842352	0.665431268974004	0.959206771190239	0.176980507500022
PTEN MUT	RDEA119_IC_50	0.261052249120328	0.724280746538892	0.338242898103957	0.1167088926754	0.734059260517159	0.435527546909871	0.360702615330305	0.91161229252998	0.256221409758778
SMAD4 MUT	Erlotinib_IC_50	0.0108448168774042	0.185216959015821	-1.66735488888889	0.116911256196405	0.734305532337021	-0.950556658558606	0.306840904288957	0.896682870760742	-0.697068451518693
TP53 MUT	AZD6244_IC_50	0.0290579977418701	0.316210068663154	0.470632120680426	0.116913413210736	0.734305532337021	0.324587085445041	0.10063387496114	0.774133667469059	0.341613030094838
FGFR2 MUT	CHIR.99021_IC_50	0.0827819964809323	0.498552626562699	1.24719036332179	0.117488089576985	0.737393444193076	1.08387330150222	0.302495665387798	0.894167310052	0.825486447105635
AKT2 MUT	GDC0941_IC_50	0.196600882287154	0.672783946439227	1.05336733264462	0.117656085762396	0.737926340152431	1.02621777822796	0.232106989522059	0.869962136993019	0.977419045106912
CDK6 MUT	VX.680_IC_50	0.126040660276856	0.586978030371663	2.32955177133106	0.118021457837884	0.739695530739767	1.54069060908641	0.267543086936619	0.877052916121269	2.13458713848727
MLH1 MUT	GW.441756_IC_50	0.216044747293871	0.688608753079032	-0.458178425587923	0.118174621197462	0.740133152929945	-0.572540057414761	0.28332681945463	0.8879937007725	-0.397496688547054
TSC1 MUT	KU.55933_IC_50	0.14679916987094	0.619919550890177	-1.28895049309667	0.118318799062808	0.740513921407189	-1.23834503188177	0.205668012799105	0.853446327418758	-1.10851217468823
EP300 MUT	GDC.0449_IC_50	0.213778873279185	0.688117861819268	0.878985564152159	0.11848102403135	0.740562958319874	0.987310314098384	0.256356557776916	0.875707386589409	0.790762653759788
ERBB2 MUT	QS11_IC_50	0.860153422244007	0.966384100200122	-0.0850613234243686	0.118493408824743	0.740562958319874	-0.569344508466655	0.153779015100839	0.835611501078903	-0.712050161357874
CDKN2A MUT	Z.LLNle.CHO_IC_50	0.00279030411439878	0.0820552676820382	-0.651763534440986	0.118695127633279	0.741301989107702	-0.335128783730246	0.820649465632778	0.977383317127464	-0.0561352274689814
MS-HL MUT	IPA.3_IC_50	0.00228378792529987	0.0726964894788104	-0.804669119251405	0.11891013085027	0.741610534923388	-0.348833424331906	0.0567066787197332	0.697813103075383	-0.521507183691186
CDH1 MUT	PF.02341066_IC_50	0.107863327730237	0.552948315127282	-1.1768829118644	0.119082283951348	0.741610534923388	-1.07637289197993	0.0609091088272057	0.702860976445846	-1.37517664575478
ERBB2 MUT	NU.7441_IC_50	0.0300580624590239	0.32084814026273	0.786595028397571	0.119266781483083	0.741610534923388	0.510500156234247	0.397673757554829	0.916480913435499	0.315024173198679
MSH2 MUT	IPA.3_IC_50	0.0176433912021186	0.24368733633906	-1.85821147869676	0.119276793922115	0.741610534923388	-1.03363591720306	0.118347397448264	0.806524749270063	-1.14893975440625
TET2 MUT	Cyclopamine_IC_50	0.0311007548807654	0.326856226549646	-1.84215120274912	0.119284956179565	0.741610534923388	-1.23806907904277	0.0342884546283939	0.618827479917328	-2.20930863684668
MYCL1 MUT	Tipifarnib_IC_50	0.300452102276967	0.751119785777076	0.739140477954149	0.119339819757371	0.741610534923388	0.738570382393336	0.87271477874977	0.987739302532152	0.122972101872186
RUNX1 MUT	KU.55933_IC_50	0.173419676767419	0.65113493295882	0.98850698287221	0.11940524149632	0.741610534923388	1.00178713856189	0.167158594260369	0.84067330207935	0.980399640171749
CDKN2a(p14) MUT	AZD6482_IC_50	0.0048435323117696	0.118938844209653	-0.477020447131109	0.119523994017101	0.741610534923388	-0.234021057704253	0.50636876153405	0.935912793170426	-0.123254033776821
MLL_AFF1 MUT	AS601245_IC_50	0.0673972044202625	0.460513103960953	-2.33037857739133	0.119629144735542	0.741610534923388	-1.61151253444748	0.0365842002713692	0.638141127082613	-2.64816931113073
GNAS MUT	AZD.0530_IC_50	0.116193512900181	0.570433713690719	-1.59563997118645	0.119776320441541	0.741610534923388	-1.36139306010511	0.25106055292644	0.875707386589409	-1.12868858983865
MSH2 MUT	WH.4.023_IC_50	0.399650248740134	0.805918367644724	-1.34823681786942	0.120034842748812	0.741610534923388	-2.17078483407587	0.185918374087786	0.851001889249827	-2.00305030879542
NF2 MUT	PAC.1_IC_50	0.0719541865596899	0.474889173046706	0.689493152963349	0.120232307470933	0.741610534923388	0.503604911156032	0.0808645523751619	0.741811190933953	0.695310800687149
NF2 MUT	GNF.2_IC_50	0.0148668704692352	0.221903658213912	-0.977453472027966	0.120387035816329	0.741610534923388	-0.608569230015238	0.382567321635885	0.915134825237766	-0.392051753222846
CDK4 MUT	S.Trityl.L.cysteine_IC_50	0.261420837832642	0.724288808298587	-1.66098490816327	0.120456559343567	0.741610534923388	-1.26367089576644	0.378093315658813	0.914597095447912	-1.33467991233453
CCND2 MUT	FTI.277_IC_50	0.10896897397686	0.555860688046234	1.02123147841104	0.120457515500807	0.741610534923388	0.895625407489904	0.546282882279391	0.946853280734584	0.446253899564676
BRAF MUT	PF.02341066_IC_50	0.247473428738275	0.714668105985286	0.425177054275472	0.120614225052342	0.741610534923388	0.5734349043548	0.243018756564311	0.875707386589409	0.543804919498671
EGFR MUT	Lapatinib_IC_50	0.257032678994765	0.721462459593081	-0.648967269503547	0.120706578293431	0.741610534923388	-0.758093680275049	0.69967306438445	0.961100601384891	0.196025765370698
BCR_ABL MUT	CHIR.99021_IC_50	0.193273396988062	0.668382680609485	-0.935838269896185	0.120800260514922	0.741610534923388	1.27661162087242	0.121636816115469	0.809590452621284	-1.09485155118452
CCND2 MUT	Epothilone.B_IC_50	0.261674388995322	0.724288808298587	1.51579467944249	0.120805127899889	0.741610534923388	1.18676627432172	0.333877585012993	0.903569160603576	1.55546974457509
EP300 MUT	BMS.536924_IC_50	0.96535678263238	0.994434372972651	0.0761706847457629	0.120811441067692	0.741610534923388	2.00840372224748	0.567552976550653	0.949294892873838	0.950774639640407
TP53 MUT	AZD6482_IC_50	0.490634704163269	0.84270247622041	0.118855851829333	0.120823051420725	0.741610534923388	0.235826909421432	0.276902810755295	0.884350551395532	0.197497740895765
KDM6A MUT	Bryostatin.1_IC_50	0.314421079059098	0.760194346847454	0.28180163788969	0.120835570538148	0.741610534923388	0.411641906580618	0.358845072922553	0.91161229252998	0.260110615606036
NF2 MUT	PHA.665752_IC_50	0.0309855448777447	0.326432531505636	-0.947133344827593	0.120905169713817	0.741610534923388	-0.691826135322891	0.179074032910571	0.848722027112292	-0.663322062133736
PTEN MUT	AMG.706_IC_50	0.248557854477441	0.715413140877926	-0.186847503183922	0.121001704659331	0.741610534923388	-0.236133975811726	0.631779172495595	0.952523560833852	-0.0780323581313964
EGFR MUT	Erlotinib_IC_50	0.279497912357143	0.737882141891724	-0.629556699834161	0.121051931758474	0.741610534923388	-0.808460900210297	0.807498514280828	0.977383317127464	-0.140377730671568
STK11 MUT	Paclitaxel_IC_50	0.549566303437989	0.864873049004332	0.70273852054794	0.121090715987952	0.741610534923388	0.798010826122761	0.628493939147	0.952175822853038	0.64683072221939
ERBB2 MUT	AP.24534_IC_50	0.0200781303552577	0.256936420295451	1.58036039770951	0.121323750845739	0.741610534923388	0.977530408937489	0.168771304310206	0.84067330207935	0.93421403118739
ALK MUT	MG.132_IC_50	0.145724421881049	0.619919550890177	1.99244318644067	0.121344640273634	0.741610534923388	1.87783620030814	0.143590039154158	0.831473272394224	2.28568488824102
NRAS MUT	X17.AAG_IC_50	0.853690822966688	0.964541653680809	0.0690085038058471	0.121373749476791	0.741610534923388	0.527063659269781	0.811455100553549	0.977383317127464	0.0892878116014979
CDH1 MUT	FH535_IC_50	0.508799813678342	0.848726038823513	-0.352840710485136	0.121426503096567	0.741610534923388	-0.718841313512454	0.51902280593872	0.939635632721979	-0.353020865131385
CCND3 MUT	CI.1040_IC_50	0.0862440660845476	0.506600429428132	2.17031784160304	0.121501768965318	0.741610534923388	1.74895598885173	0.0294838122152044	0.59799127175549	2.41328022774585
IDH1 MUT	Obatoclax.Mesylate_IC_50	0.585331505343569	0.876506729771444	0.890026516521745	0.121536081674159	0.741610534923388	1.84284344336308	0.340505235796319	0.907180409180092	1.50015169848256
EGFR MUT	MS.275_IC_50	0.0453371259109178	0.38006499344648	1.40779509473684	0.121537422986007	0.741610534923388	0.896658629341484	0.0338849420201697	0.618827479917328	1.56502537703711
JAK2 MUT	Gemcitabine_IC_50	0.0472320803988335	0.384922051833884	3.05283097393489	0.121660849617875	0.741610534923388	1.5916393240485	0.0532070223443807	0.694899360941831	3.0292586435051
JAK2 MUT	CMK_IC_50	0.132400018584361	0.598394180685857	1.48850001365187	0.121667216460238	0.741610534923388	1.39072172185504	0.0710833772824495	0.730661427830364	2.25411233359914
BCR_ABL MUT	Obatoclax.Mesylate_IC_50	0.162310234478354	0.637610023074489	1.61342895200701	0.121903651842842	0.742052569476575	1.56810961267293	0.0119858869127366	0.459749370120074	2.83149125248919
BRCA2 MUT	AUY922_IC_50	0.201759346128924	0.674012093366938	0.991303554582609	0.12190684594824	0.742052569476575	0.811366160922365	0.4905460294483	0.933639405738697	0.5167982911268
STK11 MUT	CCT018159_IC_50	0.179833531324477	0.658614416960816	-0.405968105515586	0.122024541840501	0.742184519446635	-0.432506856548341	0.12362192621486	0.814000156875798	-0.499212867061824
VHL MUT	Lapatinib_IC_50	0.0645250599797837	0.455884691869896	-1.90533269896195	0.122196626468604	0.742184519446635	-1.39264516080757	0.477096256257472	0.930206773177301	-0.669826965983728
STK11 MUT	AICAR_IC_50	0.0932954384348678	0.522089974001299	0.626228406804467	0.122301034634355	0.742184519446635	0.516454552296528	0.0733575256267574	0.739487156743738	0.685314741318929
BRCA1 MUT	IPA.3_IC_50	0.538894504296844	0.861419263046422	-0.636322144851669	0.122349928979174	0.742184519446635	-1.3445237345299	0.181629096788522	0.84916206298285	-1.2941082352775
PTEN MUT	Shikonin_IC_50	0.119363310941224	0.577057450057752	-0.369988925670501	0.122357428408229	0.742184519446635	-0.31479906128944	0.085454174573168	0.749680540483183	-0.433809344376275
CDKN2A MUT	BIRB.0796_IC_50	0.719128092416115	0.92132587844031	0.0382351667005201	0.122472922802974	0.742184519446635	0.163184318090035	0.268309202625083	0.877583919917713	0.132679005829049
EWS_FLI1 MUT	EHT.1864_IC_50	0.0017519955543995	0.0615512814037141	-1.10793439535294	0.122517658941591	0.742184519446635	-0.609186556200497	0.924711581264191	0.994026707431102	-0.0423220503965814
MET MUT	RO.3306_IC_50	0.0206213560069331	0.260139577695416	1.03432153262246	0.122597082538927	0.742184519446635	0.660170695860414	0.0602989887164795	0.702533085254831	0.83842199121243
MET MUT	NU.7441_IC_50	0.0319586665987167	0.329263246012996	0.933327841182925	0.122821271795064	0.742760763131494	0.591861896199886	0.132532266951179	0.825399062267475	0.629059035618734
MLH1 MUT	NU.7441_IC_50	0.705484948370619	0.916377035534646	0.164810316538884	0.1228595384574	0.742760763131494	0.597423332840439	0.471443619978412	0.929276781658587	0.306497749769428
KDM5C MUT	NVP.TAE684_IC_50	0.39339623177947	0.803073858340542	1.05408079054055	0.123106037441633	0.743656989281852	1.56891563998124	0.499859800056602	0.934042323734638	0.83260287313235
FGFR2 MUT	AZD6482_IC_50	0.00867875421464153	0.16428668414208	2.5815419602076	0.123175254051751	0.743656989281852	1.3031562860769	0.138245939927314	0.831473272394224	1.64502925895005
CCND3 MUT	WO2009093972_IC_50	0.105983876773889	0.549516047897355	1.76347022119817	0.123338509689591	0.744136755810635	1.50714383896094	0.0587537380216456	0.70215997387469	2.02202573327339
ERBB2 MUT	MS.275_IC_50	0.168755153446779	0.647707839347554	1.51738595189004	0.123466373536545	0.744199123446253	1.4368233327445	0.0754148422132691	0.741811190933953	2.1111455047328
MS-HL MUT	AZD7762_IC_50	0.155737853441286	0.631267857787339	-0.340350824131088	0.123516440486407	0.744199123446253	-0.289646021191525	0.661560976808861	0.958689538788368	-0.104536325917882
BRCA1 MUT	WZ.1.84_IC_50	0.268994442940643	0.732006752858616	-1.31271353741497	0.123671815787443	0.744630098988663	-1.51853638141456	0.219152702283644	0.861955336129779	-1.4048739526461
MYC MUT	Thapsigargin_IC_50	0.381847770387515	0.798569876743396	-0.398779300670675	0.123838294498092	0.745023480490854	-0.537898289885098	0.16102312220011	0.839927262232576	-0.656255023846076
GNAS MUT	Elesclomol_IC_50	0.116831966249155	0.572187234713762	1.21552142322456	0.123954196562465	0.745023480490854	0.989302963301824	0.259615129913774	0.877052916121269	0.82481657659098
PTEN MUT	A.443654_IC_50	0.133583209772148	0.600164731037035	-0.478822042338709	0.12415469629775	0.745023480490854	-0.323669650979365	0.29373326483375	0.894167310052	-0.370015086807315
MDM2 MUT	BMS.509744_IC_50	0.176453030519395	0.655133513395796	-1.05448667808219	0.124187040861716	0.745023480490854	-0.889471077992279	0.118047062730938	0.806524749270063	-1.19805459508683
MAP2K4 MUT	BX.795_IC_50	0.0517085477196623	0.405674569168128	0.906554553719008	0.124228501473118	0.745023480490854	0.553228225794707	0.763076798257398	0.969901216545994	0.137283357577829
MAP2K4 MUT	Bosutinib_IC_50	0.109484150900225	0.557261619917495	0.83898052944983	0.12424048807645	0.745023480490854	0.662367920758258	0.401388420013972	0.916589616820582	0.450993581143698
TET2 MUT	BMS.509744_IC_50	0.184412074997677	0.660385845878234	-1.33221778911566	0.124603252698138	0.746660013194714	-1.15361685723115	0.252546491132742	0.875707386589409	-1.37623839603644
SMAD4 MUT	KU.55933_IC_50	0.0998109395085055	0.5374999166548	0.415325346392737	0.124783513458766	0.746660013194714	0.354621491435917	0.257804935414261	0.877052916121269	0.299817592154658
SMAD4 MUT	AZD.0530_IC_50	0.0365239815106766	0.349245910703174	-1.61116279011741	0.125015572715008	0.746660013194714	-1.04802566724844	0.487724872458823	0.933639405738697	-0.534976759378728
PIK3CA MUT	NVP.TAE684_IC_50	0.245541585778974	0.714359708232298	0.807504310372557	0.12503345367488	0.746660013194714	0.876495123856343	0.233987024045208	0.869962136993019	0.908687064539331
MSH6 MUT	Dasatinib_IC_50	0.200737375964082	0.674012093366938	-2.51488777397263	0.125033737559868	0.746660013194714	-2.48308095989732	0.0382863475878642	0.645472009508728	-3.511819799446
MYCL1 MUT	CEP.701_IC_50	0.0881160813657332	0.511142337432447	1.1203630071977	0.125142765415268	0.746660013194714	0.736817718556313	0.165913212012057	0.84067330207935	0.904777517460161
VHL MUT	Gemcitabine_IC_50	0.368179421680536	0.789246419666677	-1.29801379305799	0.12516407684508	0.746660013194714	-1.48963144597235	0.464451891485434	0.929276781658587	-1.07125247399081
GNAS MUT	CMK_IC_50	0.0379275808760926	0.352922011796915	-2.04971696018201	0.125185988024651	0.746660013194714	-1.38722949986291	0.0547733175261922	0.697305726351784	-1.95336597682139
NOTCH1 MUT	Cyclopamine_IC_50	0.00400451584080849	0.103752852411227	-1.29822685512368	0.125466090546047	0.747121576035051	-0.666069703083285	0.0254363669682207	0.578483940084869	-1.16807976022183
HRAS MUT	FH535_IC_50	0.219544049509795	0.692453909775927	0.876165851398593	0.125480345496376	0.747121576035051	0.940836749224943	0.0382145293991224	0.645472009508728	1.41502924549742
MYCL1 MUT	Obatoclax.Mesylate_IC_50	0.236219734018754	0.70906038758165	0.869755250440923	0.125515751767177	0.747121576035051	0.824897192615835	0.789595737362556	0.975393509832241	0.205405190321944
MET MUT	EHT.1864_IC_50	0.168063332901806	0.647446641789	0.556994090909093	0.12574775833912	0.747626163213699	0.61249466951606	0.345656037547195	0.908776186051852	0.369174582198671
SOCS1 MUT	RDEA119_IC_50	0.0435432877708289	0.374825086237107	-3.3384352316832	0.125768887269594	0.747626163213699	-2.2908200443914	0.00052696207074989	0.124761436977535	-4.87412375444193
MYCN MUT	DMOG_IC_50	0.0566192088456348	0.428656313249563	0.794622155744608	0.125919080369792	0.748018296163292	0.58565301749824	0.574605216217001	0.949294892873838	0.255225548265528
KDM5C MUT	SB.216763_IC_50	0.319632602781851	0.761442367303009	1.02561805068226	0.126262813066113	0.749558852165877	1.5308552291159	0.252656655894115	0.875707386589409	1.12850154471504
NOTCH1 MUT	VX.680_IC_50	0.00235858142921785	0.074016118985455	-2.43748248835723	0.126371482898558	0.749702832078889	-0.835623136515198	0.00441980589381501	0.347668977848085	-2.71696752291802
KIT MUT	Metformin_IC_50	0.159807693537133	0.636336191287136	-1.01511049618321	0.126523173724391	0.750101672794603	-1.03053151163197	0.0263969396295131	0.585472903331568	-1.58202639602706
CTNNB1 MUT	PD.0332991_IC_50	0.308130138533713	0.756423880316111	0.612299543353703	0.126797931036871	0.751229103094363	0.732818026364214	0.576921126119317	0.949294892873838	0.348369650398684
TP53 MUT	JNJ.26854165_IC_50	0.0953149018672201	0.528067151268111	0.190251429597541	0.127272837113591	0.75198609375281	0.168318890510573	0.150420153067803	0.831473272394224	0.167181273456649
MS-HL MUT	AKT.inhibitor.VIII_IC_50	0.0257583799481881	0.298253158174522	-0.454059059765628	0.127335196582007	0.75198609375281	-0.268346840121722	0.003823841118704	0.323164298789642	-0.638829734109781
STK11 MUT	AMG.706_IC_50	0.768950966749273	0.938868331695358	-0.0820841888396164	0.127412046453026	0.75198609375281	-0.39341413705679	0.244608996132115	0.875707386589409	-0.321892353618268
ERBB2 MUT	GDC0941_IC_50	0.708200808192348	0.917841100717424	-0.172782975158563	0.127458357764759	0.75198609375281	-0.582583239501849	0.297017389417735	0.894167310052	-0.509031297956341
STK11 MUT	Axitinib_IC_50	0.911481396653969	0.982267477694927	-0.043055066612874	0.12748390039536	0.75198609375281	-0.49871316653811	0.427620335082176	0.922428741067589	-0.288250760541351
FLT3 MUT	Paclitaxel_IC_50	0.263317676703779	0.725551143932877	-1.6887926054422	0.127495800677589	0.75198609375281	1.02447803429023	0.298890296964851	0.894167310052	-1.57641821664881
FLCN MUT	ZM.447439_IC_50	0.426591239403717	0.81941696345643	-0.637622550980394	0.127518416528739	0.75198609375281	-0.969467664616601	0.389378064815948	0.915926348152589	-0.919106040556916
CDK4 MUT	AZD.0530_IC_50	0.597775920999662	0.879232253518807	0.756705457912453	0.127788313475746	0.752704590147749	1.89276178080635	0.438124486774538	0.922689961357523	1.05239836915597
SMAD4 MUT	Lenalidomide_IC_50	0.689299839829544	0.912184753021336	-0.0838392024494615	0.127809764884901	0.752704590147749	-0.287673666717631	0.468765131111308	0.929276781658587	-0.154664594568372
CDKN2A MUT	PAC.1_IC_50	0.272689480927107	0.734000646544246	0.159216971561771	0.128475799882882	0.755250101680099	0.194138996172998	0.361952955007126	0.91161229252998	0.146055701361498
NOTCH1 MUT	AMG.706_IC_50	0.660768068617942	0.902400992643984	-0.152484922857142	0.128515383924137	0.755250101680099	0.506194552281799	0.791583936154372	0.975393509832241	0.092199306151594
KIT MUT	IPA.3_IC_50	0.220479239391962	0.693369732662895	1.13528189860141	0.12863661393826	0.755250101680099	1.18409969843904	0.348461339478199	0.909999728614578	0.809184837916549
MYCL1 MUT	Bexarotene_IC_50	0.0913092249827347	0.516507787943737	0.86411414285715	0.128696572054558	0.755250101680099	0.692684870342362	0.972150045859296	0.99742775226181	0.0186622955509393
CCND1 MUT	GW.441756_IC_50	0.518670823784709	0.852547767172312	-0.160826109126985	0.128830341061158	0.755250101680099	-0.37308551472171	0.967028357871503	0.997173634484198	-0.0110195775419408
BCR_ABL MUT	Bexarotene_IC_50	0.105786083903543	0.549414384425186	-1.30201292495639	0.128878073774207	0.755250101680099	-1.3054017274872	0.164300567749639	0.839927262232576	-1.090671881058
MAP2K4 MUT	PD.173074_IC_50	0.0880247681979937	0.511142337432447	0.716830378486061	0.129041059173764	0.755250101680099	0.546135910780836	0.463725176919992	0.929276781658587	0.31395523016077
PIK3R1 MUT	PF.02341066_IC_50	0.566904025902027	0.872389778906173	-0.419922911864406	0.129044504665156	0.755250101680099	-1.02365837626747	0.611695241347024	0.949930222127033	-0.361855414292367
FGFR3 MUT	JNJ.26854165_IC_50	0.285343958610272	0.740302864659114	0.861999820627787	0.129056637079901	0.755250101680099	1.1421168452605	0.184067033714586	0.851001889249827	1.01093420441017
SMAD4 MUT	AZD6244_IC_50	0.179875909791638	0.658614416960816	-0.628438285097188	0.129181763326509	0.755250101680099	-0.663724419962674	0.233911960777225	0.869962136993019	-0.533096750759698
FLT3 MUT	Axitinib_IC_50	0.411619949360442	0.812480994891775	0.845140466413168	0.1291835251393	0.755250101680099	1.33182862520437	0.080707232658726	0.741811190933953	1.58399629164999
EZH2 MUT	FH535_IC_50	0.308824242505489	0.75674113273833	-0.615009118045121	0.12926248784526	0.755250101680099	-0.782203140335614	0.193366026313753	0.851001889249827	-0.809963624629416
FAM123B MUT	Metformin_IC_50	0.519259534355712	0.852599738673405	-0.465748664122142	0.129561560827788	0.756439159050928	-1.0214426447806	0.588586032922854	0.949294892873838	-0.389197609222236
RB1 MUT	Bleomycin_IC_50	0.0675545687919195	0.461146906564979	0.787462263061143	0.129722950414797	0.756439159050928	0.545528005638129	0.79029733395501	0.975393509832241	0.125457082793043
MYCN MUT	GW.441756_IC_50	0.271000546130891	0.733767027496476	-0.312667769969038	0.129853128542178	0.756439159050928	-0.437855780496809	0.0341611243526776	0.618827479917328	-0.698562065661446
BRCA1 MUT	Cisplatin_IC_50	0.0657294882716098	0.457742485196035	1.52911237714288	0.129861628593854	0.756439159050928	1.08751719579239	0.0806375571775528	0.741811190933953	1.38530059414787
MYCN MUT	VX.702_IC_50	0.708373655356112	0.917841100717424	0.130971910100695	0.130040033240529	0.756439159050928	0.446705387638366	0.0196299672299098	0.526688033138457	0.888669443850735
MAP2K4 MUT	PD.0325901_IC_50	0.104215052290134	0.546977702834026	-1.06506390303029	0.130342270908239	0.756439159050928	-0.932111202947302	0.931408361552336	0.994235539701634	-0.054766534274153
EP300 MUT	X681640_IC_50	0.216269591160352	0.688666274325955	-1.16697147967483	0.130359768267407	0.756439159050928	-1.22563632675658	0.0955539276843268	0.77097828178369	-1.46627765977834
FGFR3 MUT	PD.0325901_IC_50	0.228786815846748	0.700881583834069	1.91434135247527	0.130361541523429	0.756439159050928	2.25799569735404	0.15148866030628	0.832016569066217	1.98963324179955
BRAF MUT	WH.4.023_IC_50	0.952870876899973	0.992561499112566	0.0475166625108225	0.130388250334905	0.756439159050928	1.150345373554	0.536194815273116	0.943443271455699	0.598617783716422
CCND1 MUT	Pyrimethamine_IC_50	0.966135804760128	0.994434372972651	-0.0334124652777779	0.130452182494815	0.756439159050928	-1.02244133598628	0.656855351106925	0.958313128388245	-0.41754713374699
CCND3 MUT	BI.D1870_IC_50	0.14919351408345	0.624539492844318	1.64287746476194	0.130482284878451	0.756439159050928	1.48590920217084	0.196057158378008	0.851001889249827	1.38969294456768
FBXW7 MUT	KU.55933_IC_50	0.330961854745202	0.772603259108552	-0.278249018404908	0.130488097248736	0.756439159050928	-0.385620696556591	0.226195669482304	0.866628015820684	-0.360915551601449
CDKN2a(p14) MUT	EHT.1864_IC_50	0.0609281835783025	0.44571927377175	0.227853802387186	0.130626330797832	0.756645015278227	0.188571033083886	0.963922523013532	0.997051031866061	-0.00597002580307903
EZH2 MUT	GDC0941_IC_50	0.328415217106463	0.769814166739703	0.890742946391737	0.13074526239959	0.756645015278227	1.10026019807219	0.504319777496091	0.93503055238173	0.603421876678831
CDKN2A MUT	Erlotinib_IC_50	0.000395826300236298	0.0254734302347722	-0.755194036431732	0.130779202618183	0.756645015278227	-0.312739508029514	0.0541655062228118	0.697305726351784	-0.465008791532647
TET2 MUT	Docetaxel_IC_50	0.709390209083135	0.918499371481488	0.39000215602837	0.131053019298492	0.757352112112857	1.19797151907953	0.542377288731711	0.945765861891114	0.755390119481894
BRCA2 MUT	PF.562271_IC_50	0.041662575369905	0.368164509313559	1.2805853107639	0.131082450492276	0.757352112112857	0.778993270274268	0.0561353440025462	0.697813103075383	1.19046241679169
FLCN MUT	Gefitinib_IC_50	0.0671737658412272	0.460513103960953	1.48937759238096	0.131157251258819	0.757352112112857	1.10355120564867	0.51317365587414	0.939635632721979	0.67674329334317
CDKN2C MUT	Vorinostat_IC_50	0.193962119782534	0.669007940801379	0.585450123505978	0.131320608983479	0.757435679833878	0.520370009905778	0.139881477255035	0.831473272394224	0.649492017934831
KDR MUT	Gemcitabine_IC_50	0.126940196872223	0.587206821914858	-3.57702553774676	0.131386036499769	0.757435679833878	-2.36748351756921	0.084339110091622	0.747749574262573	-3.82627603852866
FGFR2 MUT	Axitinib_IC_50	0.216096452520129	0.688608753079032	-1.55732352561669	0.131427585026912	0.757435679833878	-1.61266158823959	0.470628749483239	0.929276781658587	1.12606361386424
MLH1 MUT	Metformin_IC_50	0.126036708853016	0.586978030371663	-0.670597872340415	0.131664795044861	0.757685710910112	-0.623304966518898	0.611999670986387	0.949930222127033	-0.220101767630273
STK11 MUT	Vinorelbine_IC_50	0.936317461379618	0.988343059935435	-0.0337266733870971	0.131786612594212	0.757685710910112	-0.467495203464779	0.776769429009319	0.972337708041191	0.125178037785435
MLLT3 MUT	Etoposide_IC_50	0.74374171239468	0.929570057037101	0.174016135714284	0.131813591342923	0.757685710910112	0.521420515943039	0.303309476927711	0.894622967627816	0.54074413386612
KDM5C MUT	JNK.Inhibitor.VIII_IC_50	0.128953327290894	0.59032706168579	-1.00324782442751	0.131882914171551	0.757685710910112	-0.949949521513295	0.154495449248008	0.835611501078903	-0.941644528818709
HRAS MUT	CCT007093_IC_50	0.191104149380401	0.666489819470635	-0.594329662921353	0.131930491893859	0.757685710910112	-0.692080846121757	0.120350787048902	0.80757178183218	-0.713711913623578
NF2 MUT	Dasatinib_IC_50	0.00478806531346498	0.118778793432633	-3.52449094405593	0.132015014130591	0.757685710910112	-1.59032463478244	0.989586914673213	0.998596878102629	0.0156570046277024
ERBB2 MUT	Cyclopamine_IC_50	0.280876953256472	0.737978092452245	0.801779827586209	0.132199220576935	0.757685710910112	1.0482625831217	0.233048395792449	0.869962136993019	0.922299474379179
VHL MUT	GNF.2_IC_50	0.0545632866954617	0.417578033589978	-1.08366657388317	0.132216749629112	0.757685710910112	-0.819570538068011	0.390621400514138	0.915926348152589	-0.576953996064445
MYCL1 MUT	WZ.1.84_IC_50	0.122712697576738	0.58154293872946	1.06450052873564	0.132238807781857	0.757685710910112	0.877068931486366	0.521135583199493	0.939635632721979	0.439004823702997
JAK2 MUT	Obatoclax.Mesylate_IC_50	0.04088978633921	0.364967027616607	1.78757716641607	0.132446044891374	0.75819809502836	0.967220957215651	0.075854007829769	0.741811190933953	1.61975011330046
PIK3R1 MUT	AICAR_IC_50	0.0781465615194238	0.486980385654137	1.07482918297456	0.132510690816758	0.75819809502836	0.821001972126539	0.113326111190665	0.799692247086917	0.924683686785376
TP53 MUT	KU.55933_IC_50	0.164395863260123	0.640350728777697	-0.163387147194811	0.132594055518975	0.75819809502836	-0.16353580775729	0.0823480733853592	0.745860856369627	-0.21598991158378
MLH1 MUT	AICAR_IC_50	0.554862273499577	0.867253053669437	0.308577809591979	0.132747058110479	0.75819809502836	0.710980984408644	0.15097129879155	0.831473272394224	0.727441195334243
SMARCA4 MUT	Bryostatin.1_IC_50	0.139298986214039	0.608499182243643	-0.566846027947321	0.132755099399741	0.75819809502836	-0.540670021002746	0.0618286569932684	0.702860976445846	-0.768259727555427
ALK MUT	AKT.inhibitor.VIII_IC_50	0.110954531300269	0.560516036676727	1.80599080862069	0.133062396329465	0.758932574401661	1.45905761709636	0.5818814951355	0.949294892873838	0.859528900322196
EWS_FLI1 MUT	X681640_IC_50	0.38440335807657	0.798569876743396	-0.384472416394412	0.133206946516607	0.758932574401661	0.611352435462838	0.30079638283752	0.894167310052	0.499357883054543
BRCA1 MUT	PAC.1_IC_50	0.591764462288333	0.877518816093285	-0.464397349040148	0.133233853116534	0.758932574401661	-1.08845033710498	0.273525144934361	0.882167181782537	-0.920620633424122
RB1 MUT	AS601245_IC_50	0.983951169269539	0.996723172778267	0.00473958174702011	0.133299422517077	0.758932574401661	-0.287029156233253	0.143763159161029	0.831473272394224	-0.386087927059448
MYCN MUT	Obatoclax.Mesylate_IC_50	0.143337003060211	0.61606176606809	0.76641035278276	0.133393352431144	0.758932574401661	0.586631442605759	0.855438575541764	0.984631915507353	0.106285915028147
CTNNB1 MUT	NVP.BEZ235_IC_50	0.365532850354093	0.787984332414431	0.425510033676852	0.133396436059114	0.758932574401661	0.509820012490746	0.531884397771488	0.94320946427311	-0.309683565719121
APC MUT	Rapamycin_IC_50	0.466611228004054	0.830828665219814	-0.674375782006921	0.133513387448575	0.758946180873399	-1.22154910710072	0.647607168832359	0.957449344088104	-0.502502151372862
CDK6 MUT	JNJ.26854165_IC_50	0.317045672442572	0.761258739353268	-0.406405636363637	0.133581139662179	0.758946180873399	-0.565375969512516	0.2604560357561	0.877052916121269	-0.430375598458299
MET MUT	SB590885_IC_50	0.866018586053667	0.967800561563183	0.0980994176954738	0.133655199514243	0.758946180873399	-0.731644871146178	0.961465789854037	0.996625877572729	-0.0244709276283884
CTNNB1 MUT	AKT.inhibitor.VIII_IC_50	0.0951090263079182	0.527890690029858	-0.698333634920629	0.133998570038489	0.758974663592953	-0.537314066819247	0.370619047343772	0.913948248824328	-0.411357743098862
MSH6 MUT	Bosutinib_IC_50	0.0358256035790355	0.347105523744792	-1.43233997060438	0.134013333363397	0.758974663592953	-0.83817818050965	0.0106828066080559	0.450367315182713	-1.60144583164476
NOTCH1 MUT	X17.AAG_IC_50	0.0897561933773569	0.514272513671442	1.00740456307437	0.134257531829661	0.758974663592953	0.805865954215212	0.52806375316463	0.942849656585259	-0.358807162542299
ERBB2 MUT	PD.0325901_IC_50	0.0810452614748423	0.494604003028992	0.965564036254496	0.134278951808687	0.758974663592953	0.80340294169736	0.066483443355844	0.713091135801027	0.948691610188936
NOTCH1 MUT	AUY922_IC_50	0.608275597578902	0.884201147390986	0.24603812811943	0.134303347158692	0.758974663592953	0.492676309764069	0.500456369323784	0.934042323734638	0.340677495524721
TP53 MUT	Camptothecin_IC_50	0.0731199160721576	0.477132971812514	0.370501924386877	0.134398965132152	0.758974663592953	0.206208203168186	0.3717798348414	0.913948248824328	0.175289385312072
CDKN2A MUT	PF.562271_IC_50	0.000438401475565597	0.0274186162288596	-0.44967675679294	0.134548913144635	0.758974663592953	-0.162527731102072	0.136582297643209	0.830541253822459	-0.215170621652486
CDKN2A MUT	Elesclomol_IC_50	0.161162644231235	0.636692812908184	-0.266113622138395	0.134603909946791	0.758974663592953	0.245937008409959	0.949590379701124	0.995668765770473	-0.0129108464316358
FAM123B MUT	AZD7762_IC_50	0.0107446299667435	0.184249532340571	2.2813277217973	0.134646494073828	0.758974663592953	1.04852674496806	0.016789022304705	0.513211661128791	1.97664140767298
ERBB2 MUT	AZD8055_IC_50	0.911911189521003	0.982611413993695	0.0387444292917163	0.134683223126011	0.758974663592953	-0.420385218137861	0.33309614573011	0.903569160603576	-0.349963864221514
BRCA1 MUT	A.443654_IC_50	0.319267492978563	0.761311064402907	-1.43190695918368	0.134724076955072	0.758974663592953	-1.39209123607615	0.367720142380938	0.913948248824328	-1.34063847238726
FBXW7 MUT	PF.02341066_IC_50	0.0135480387964272	0.210718270667374	-1.35225243642613	0.134726226148131	0.758974663592953	-0.768349307612061	0.0917616391162411	0.765916463337723	-0.931777052182571
FGFR3 MUT	PF.562271_IC_50	0.0895915705036045	0.514272513671442	-1.50623402590671	0.1348256307399	0.758974663592953	-1.08170149493358	0.0952256875985651	0.77097828178369	-1.44898026917354
EP300 MUT	A.443654_IC_50	0.97213001260413	0.995220468612913	-0.0502715850340136	0.135016772319078	0.758974663592953	1.39122194923791	0.939338704274277	0.994831655017307	0.111878015204952
ALK MUT	MS.275_IC_50	0.236006423771819	0.70906038758165	-1.5067614372146	0.135034846972871	0.758974663592953	-1.57776755477304	0.227540552976003	0.867648638924452	-1.95663517040969
CDKN2a(p14) MUT	Elesclomol_IC_50	0.212642937459904	0.687025177307701	-0.24276864386714	0.135225646550689	0.758974663592953	0.251329428509345	0.944417455397368	0.995333788087439	-0.0143305802505645
PIK3R1 MUT	BIBW2992_IC_50	0.256193113693177	0.720311238267775	-0.766717960652582	0.135320299348637	0.758974663592953	-0.966159060554036	0.201376392490362	0.851001889249827	-0.793930312552545
NRAS MUT	PF.562271_IC_50	0.558718975445474	0.869163612542691	0.143743807671958	0.135327152603155	0.758974663592953	0.30781670201807	0.568188535167315	0.949294892873838	0.157496115838406
SMARCA4 MUT	Parthenolide_IC_50	0.136536196942363	0.604186327814048	1.37484092342343	0.13543386277188	0.758974663592953	1.28169101394197	0.302260823495045	0.894167310052	1.68367424687391
APC MUT	TW.37_IC_50	0.00116525717612739	0.0492792808627971	0.85020915714286	0.135506633940317	0.758974663592953	0.374372653528635	0.0649037198635024	0.711617205071315	0.564487487940043
PTEN MUT	A.770041_IC_50	0.438658966923408	0.824054351147029	0.312038011546185	0.135523968919551	0.758974663592953	0.496939675810611	0.138132374372449	0.831473272394224	0.612002718966792
SMAD4 MUT	Gemcitabine_IC_50	0.302881630908832	0.752537231223384	-0.795256593757873	0.135803633652498	0.758974663592953	-0.790896376267593	0.207709479685951	0.853446327418758	-0.977831414312019
CTNNB1 MUT	AG.014699_IC_50	0.0642352909017985	0.454771088100903	-0.777200341743131	0.13584780539977	0.758974663592953	-0.554114066328285	0.00572435300882163	0.360553043059184	-1.18772266872096
CTNNB1 MUT	TW.37_IC_50	0.0709910231793828	0.471770411289663	-0.711634090214079	0.135922419271033	0.758974663592953	-0.533967855694132	0.0890395794833772	0.758159640835928	-0.711573777715063
GNAS MUT	Pazopanib_IC_50	0.452970131754525	0.828509891052426	-0.450984814462081	0.136018378537787	0.758974663592953	-0.761983819536509	0.179110633193581	0.848722027112292	-0.742586623883069
SMARCA4 MUT	Temsirolimus_IC_50	0.600593967537387	0.880741900288913	-0.381152119460502	0.136130060457377	0.758974663592953	-0.824121382788515	0.496491685623407	0.933676180352967	-0.535947556427925
FGFR3 MUT	Thapsigargin_IC_50	0.0661007210520629	0.458177989025628	-3.05670295121948	0.136235487403297	0.758974663592953	-1.88987138802807	0.0581550975370129	0.70215997387469	-3.05232470876031
NRAS MUT	AMG.706_IC_50	0.44428151028973	0.825606373270691	0.176480188370188	0.136248206608311	0.758974663592953	0.328710753810367	0.110649720086794	0.797376436030023	0.388467270980653
MSH2 MUT	Shikonin_IC_50	0.973138106550946	0.995472410100622	-0.0245226977351905	0.136263909288059	0.758974663592953	0.917877520409916	0.990091303931737	0.998637236822005	0.00889680355979773
MET MUT	IPA.3_IC_50	0.0878977431348649	0.511142337432447	-1.07107315354964	0.136283218374429	0.758974663592953	-0.787956790810225	0.0026955361733652	0.272034735859731	-1.7482755691404
CDKN2C MUT	FTI.277_IC_50	0.132215879961972	0.597866206691587	0.528627003496505	0.136339217864127	0.758974663592953	0.478332450374542	0.0600720844625704	0.70215997387469	0.747236532771699
NF2 MUT	Camptothecin_IC_50	0.133575118953421	0.600164731037035	-0.749863828927631	0.136394951367453	0.758974663592953	-0.473536994143748	0.391797650888092	0.915926348152589	-0.404111500721387
BRAF MUT	Lapatinib_IC_50	0.66077986245241	0.902400992643984	0.185441116252169	0.136539444652835	0.759302948003647	0.589436810923763	0.714060156725259	0.962630898212352	0.176473163908951
MS-HL MUT	TW.37_IC_50	0.0980528290198976	0.535222602658703	-0.346938241617996	0.136790589283568	0.760158441620786	-0.284049175519955	0.00663663185749568	0.370691368090687	-0.589487101678017
MS-HL MUT	SB.216763_IC_50	0.069395112711991	0.466280108629924	-0.357262240262051	0.136864468883193	0.760158441620786	-0.283231999306369	0.110709663678959	0.797376436030023	-0.331704380307127
SMARCA4 MUT	AUY922_IC_50	0.460590959024819	0.828966839128293	-0.425249207677484	0.136987665173093	0.7603671590014	-0.572162075840785	0.731234375181147	0.96639568318693	-0.212594850105391
MLLT3 MUT	Salubrinal_IC_50	0.313287348943856	0.759215564942334	-0.557514035087721	0.137088741360395	0.76045291194358	-0.670854085914095	0.328597591594723	0.902810042912437	-0.566879631946072
BRCA1 MUT	AZ628_IC_50	0.111777550802547	0.563072279454009	-3.03794499659865	0.137193866526032	0.76053076208617	-2.11067559205085	0.0491485476973456	0.679896345274018	-3.28061146252557
PIK3CA MUT	DMOG_IC_50	0.291274746823612	0.746581806188469	0.269749326599329	0.137274047024449	0.76053076208617	0.345118366440389	0.825691904863763	0.980029315589217	0.0583171497852885
TSC1 MUT	RO.3306_IC_50	0.167810596414271	0.647446641789	1.43498347656248	0.137416545952702	0.760845601375278	1.47457551097909	0.179000417898989	0.848722027112292	1.39512048160448
EWS_FLI1 MUT	Gefitinib_IC_50	0.558138476729757	0.86900908342163	0.257514897087384	0.137808117697207	0.762183215727212	0.625935492231184	0.189738446477988	0.851001889249827	0.599382601495723
BRCA1 MUT	Bexarotene_IC_50	0.199618067444334	0.674012093366938	1.03294898603841	0.138064454106175	0.762183215727212	1.06577558332383	0.266840968357409	0.877052916121269	0.860591367582456
CDK4 MUT	JNJ.26854165_IC_50	0.586931231397305	0.876506729771444	-0.197905936073058	0.138161680666519	0.762183215727212	-0.503919635183078	0.767790668510586	0.969901216545994	-0.106627252847607
PTEN MUT	PD.0332991_IC_50	0.874360041225434	0.971134508019394	0.0415272254101353	0.138417346481855	0.762183215727212	0.317223098790297	0.587097567576363	0.949294892873838	0.144901927530688
CDKN2C MUT	Shikonin_IC_50	0.688886491834272	0.912045458255839	-0.26122852867133	0.138610473331984	0.762183215727212	-0.815851784150621	0.781029654758549	0.973017078278378	-0.211148370536688
KIT MUT	CCT018159_IC_50	0.335159627309543	0.773264085106582	0.684424999999997	0.138689880146199	0.762183215727212	0.982356846873855	0.37892249766933	0.915134825237766	0.635062406199545
EZH2 MUT	OSI.906_IC_50	0.247610104321708	0.714668105985286	0.895653869172946	0.138932659726969	0.762183215727212	1.07935785530788	0.480318942451804	0.930304161706959	0.591541488310529
JAK2 MUT	FH535_IC_50	0.426626815748211	0.81941696345643	-0.480502898245622	0.139297129139329	0.762183215727212	-0.765065237103568	0.470562943017242	0.929276781658587	-0.45410731591959
MYC MUT	Doxorubicin_IC_50	0.2646905141911	0.726651145759245	0.344596687614321	0.13932667496867	0.762183215727212	0.286697204901008	0.978710866945745	0.997696419805459	0.00830201519969137
AKT2 MUT	JNJ.26854165_IC_50	0.240144386628943	0.711340033600749	-0.549558552036202	0.139372248689575	0.762183215727212	-0.644772741221272	0.143910425404407	0.831473272394224	-0.652775149644396
PIK3CA MUT	KU.55933_IC_50	0.0613994482419082	0.447125180000976	0.349061050108929	0.139415244535958	0.762183215727212	0.248552008035271	0.210656203311328	0.855272470862467	0.254675774398637
MLH1 MUT	AZD7762_IC_50	0.25116738945431	0.717470497840808	0.624579124559547	0.139444690051616	0.762183215727212	0.63579928887772	0.0104611481643771	0.450367315182713	1.2757307211901
ALK MUT	Shikonin_IC_50	0.336075843846087	0.773636487609408	-1.39328478620689	0.13950929235233	0.762183215727212	-1.80142282677661	0.424799039537948	0.922428741067589	-1.58907104006718
MYCL1 MUT	GSK269962A_IC_50	0.0470548718015502	0.384922051833884	1.88711697594503	0.13975990495951	0.762183215727212	1.32898924171974	0.300962822137912	0.894167310052	1.02126298402955
TP53 MUT	AZ628_IC_50	0.000973739961439842	0.0445762092657074	1.07591763987122	0.139813753655459	0.762183215727212	0.383138418776207	0.16027242673678	0.838901067822678	0.434713171297236
EP300 MUT	Metformin_IC_50	0.381226985969358	0.797756093872259	0.729868380952387	0.139814029861992	0.762183215727212	1.15221777977799	0.566829459091889	0.949294892873838	0.465477592195643
MLH1 MUT	Imatinib_IC_50	0.0709147449716614	0.471755692953802	0.897767345360828	0.139996657922008	0.762183215727212	0.732521798103852	0.043943678345471	0.659657620288543	1.07126852958888
JAK2 MUT	AG.014699_IC_50	0.122815913841803	0.581721669775496	0.844182882086176	0.14000437293497	0.762183215727212	0.715743754662979	0.798614601838943	0.976360691959787	0.140950247610609
CDK4 MUT	PF.4708671_IC_50	0.34744819719072	0.782573532653	-0.352893356164382	0.140017288851944	0.762183215727212	-0.54756991821916	0.150486678811151	0.831473272394224	-0.573542343029795
SETD2 MUT	BMS.536924_IC_50	0.302150639540753	0.752409982102741	-1.8079671118644	0.14003191966863	0.762183215727212	-1.95117217077508	0.82322354102683	0.978066657907595	-0.375331662021456
CTNNB1 MUT	EHT.1864_IC_50	0.223124858618071	0.696139064632428	-0.450503652968032	0.140070711139484	0.762183215727212	-0.544222165130515	0.797632809689669	0.976360691959787	-0.10226613953055
MET MUT	JNK.9L_IC_50	0.573685625045956	0.872620551543038	0.23520367919121	0.140108271908573	0.762183215727212	0.483262561442238	0.715988769757815	0.963292874446168	0.150695117299739
CDK4 MUT	KIN001.135_IC_50	0.0857451651755525	0.504306497962968	-0.945084006734001	0.140144974217263	0.762183215727212	-0.800831555118322	0.126796481763581	0.817150972850516	-0.792280176087594
NRAS MUT	X681640_IC_50	0.00335771640313893	0.094069020114438	-0.88351179491102	0.140168676869388	0.762183215727212	-0.393664648538296	0.0314092138610935	0.614416802423725	-0.699976582509837
ALK MUT	Pazopanib_IC_50	0.149017806160645	0.624258083260701	1.92420730956523	0.140407495442568	0.762183215727212	1.6741427476869	0.162640218274546	0.839927262232576	2.39548911063419
MYC MUT	Cyclopamine_IC_50	0.0672209392551616	0.460513103960953	0.564106498141262	0.140427254216694	0.762183215727212	0.425753069600412	0.348597973410371	0.909999728614578	0.306674849550346
PDGFRA MUT	Midostaurin_IC_50	0.0521527892681659	0.407137850996674	-1.62705332582321	0.1404601492457	0.762183215727212	-0.9493929658287	0.416452868229951	0.922398153848459	-0.629490574946763
FLCN MUT	BIRB.0796_IC_50	0.228386985121418	0.700676460618178	-0.734626625239003	0.140476189108449	0.762183215727212	-0.860474009958447	0.350419398984006	0.910340341961272	-0.794119829794908
SMARCA4 MUT	Mitomycin.C_IC_50	0.0945547436573311	0.526813474542508	1.12647188901382	0.140499584709934	0.762183215727212	0.772220350081622	0.298213206488083	0.894167310052	0.76635300903119
CDKN2a(p14) MUT	Bleomycin_IC_50	0.00120718770997596	0.0505709153410212	-0.92252425107716	0.140605121060932	0.762183215727212	-0.359974646192324	0.122003487954351	0.809590452621284	-0.475440139762045
CCND1 MUT	Doxorubicin_IC_50	0.0908637287538092	0.516289683341382	0.649134727878784	0.140628331868586	0.762183215727212	0.355021254331174	0.216652214073703	0.860576337437605	0.484426907611506
KRAS MUT	Bosutinib_IC_50	0.00198201463698466	0.0662499796990626	0.652285984443395	0.140681094241879	0.762183215727212	0.271136386417532	0.0167537758678921	0.513211661128791	0.543391044935737
MYC MUT	Bexarotene_IC_50	0.541211261554823	0.861616652986104	-0.155541179601081	0.140946110425192	0.762183215727212	-0.336154701116318	0.0620753077641817	0.702860976445846	-0.478951301055924
PIK3CA MUT	A.770041_IC_50	0.378412923384812	0.795952477739693	0.638443526273022	0.140971624377331	0.762183215727212	0.869950841687448	0.502012699580311	0.934042323734638	0.506871942221516
MSH2 MUT	PF.02341066_IC_50	0.257646808491935	0.721889937062894	-0.829454437288134	0.140992531935549	0.762183215727212	-0.999587122928382	0.490357546209135	0.933639405738697	-0.502536789998886
RUNX1 MUT	GDC.0449_IC_50	0.17991966553392	0.658614416960816	-0.94798800128949	0.141070072928918	0.762183215727212	-0.923435877593543	0.134788484442951	0.828635349589072	-1.03901902020135
MAP2K4 MUT	Gefitinib_IC_50	0.118732855659954	0.577025305814989	0.738842558349459	0.141078461299557	0.762183215727212	0.627581003030029	0.0459276455333274	0.672064548802462	0.94193024939027
TP53 MUT	Lapatinib_IC_50	0.261653595337094	0.724288808298587	-0.245169844169246	0.141161142829628	0.762183215727212	-0.29074223199882	0.737833934891237	0.96672489654949	-0.069993461323628
KDM6A MUT	SL.0101.1_IC_50	0.00518981603789207	0.123814276771508	-0.812867095709572	0.141181542522301	0.762183215727212	-0.378162824110123	0.00907965569883216	0.424402222428044	-0.752050299947312
MLL_AFF1 MUT	QS11_IC_50	0.561064955780646	0.870276331255523	-0.80734773391305	0.141192280074306	0.762183215727212	1.52679696174262	0.980601111399214	0.997827228172038	-0.0331814441585633
MYCN MUT	AZD.0530_IC_50	0.983136349936642	0.996723172778267	0.00967225265501882	0.141209544563826	0.762183215727212	-0.605854049505373	0.0179444891758013	0.513211661128791	-1.2216203174742
TP53 MUT	NVP.BEZ235_IC_50	0.966755841118178	0.994434372972651	0.0060926440629776	0.141262647572007	0.762183215727212	-0.163367144949021	0.482099380513602	0.931171074019421	-0.104720940778734
CDK4 MUT	BIBW2992_IC_50	0.0776572796503132	0.486980385654137	1.06680598265896	0.14140319692958	0.762230158543535	0.852979662295539	0.314883731218331	0.900294798053993	0.588977269545146
CCND3 MUT	Cisplatin_IC_50	0.238419456199752	0.710855542080976	1.3840578235294	0.141443002058298	0.762230158543535	1.49526491402953	0.198991946378134	0.851001889249827	1.43695706432209
TSC1 MUT	AZD6482_IC_50	0.0779519271142449	0.486980385654137	2.45182491896555	0.14163094452624	0.76234335084464	1.72638003838704	0.0763735975450949	0.741811190933953	2.40047156836041
MYCN MUT	ABT.888_IC_50	0.629963432306967	0.892582202029064	0.12214928705523	0.141635686172014	0.76234335084464	0.322938056200684	0.175180621810581	0.846738869764556	0.377516663119589
RUNX1 MUT	NSC.87877_IC_50	0.177629072307489	0.656513564381252	-0.677292790294622	0.14208031852427	0.76305927166004	-0.722461986450817	0.0287404033918467	0.597512888074595	-1.2369997837554
SMAD4 MUT	Shikonin_IC_50	0.160923791503293	0.636336191287136	0.545883733117171	0.14210466048063	0.76305927166004	0.494826001488578	0.360527030671698	0.91161229252998	0.373259759500351
KRAS MUT	AMG.706_IC_50	0.0103031327239373	0.180477557635674	0.393091776759007	0.142111764185247	0.76305927166004	0.220300002071978	0.252639763676465	0.875707386589409	0.189509831458016
VHL MUT	Cyclopamine_IC_50	0.170441380852513	0.649721929411943	-1.01858706896553	0.142112378710247	0.76305927166004	-1.01290227184912	0.126351688888997	0.817150972850516	-1.1922717223932
RB1 MUT	X17.AAG_IC_50	0.915692821440634	0.98476490303336	0.0328434923794366	0.142269295792851	0.763241201236537	-0.409264623161527	0.0136314070459716	0.482141194305023	-0.743091364894573
FBXW7 MUT	PHA.665752_IC_50	0.130781299645903	0.59349449267004	-0.664729896551729	0.142539627642929	0.763241201236537	-0.654236404442832	0.0851858783781502	0.749680540483183	-0.80102345993524
MYCN MUT	Parthenolide_IC_50	0.559079304541953	0.869406987154103	-0.21073726961288	0.14261875555056	0.763241201236537	-0.503994918534546	0.407413352353564	0.919870246008857	-0.363510030312984
GNAS MUT	IPA.3_IC_50	0.0357487314707815	0.347105523744792	1.38004163315696	0.142626463305815	0.763241201236537	0.80968366357934	0.15881683532263	0.83854630828105	0.868104834784603
BCR_ABL MUT	PLX4720_IC_50	0.026723613064984	0.30299183543909	-2.09714920729364	0.142649656687552	0.763241201236537	1.50804676104264	0.153926855735377	0.835611501078903	-1.26549403223906
MS-HL MUT	BMS.754807_IC_50	0.748127448344876	0.932115582035752	0.094841808370422	0.14281217206513	0.763241201236537	0.364179986661747	0.557152299118159	0.949136321936116	0.189415050073502
BRAF MUT	PAC.1_IC_50	0.162261489686227	0.637610023074489	-0.341685947056773	0.142910036761011	0.763241201236537	-0.329460675464703	0.0755510118654915	0.741811190933953	-0.500949873480323
MLL_AFF1 MUT	JNK.Inhibitor.VIII_IC_50	0.0132779462663474	0.207974322383477	-1.99847106666672	0.142925824734892	0.763241201236537	-1.14943509785872	0.0664622508520559	0.713091135801027	-1.51246896827914
FGFR2 MUT	Obatoclax.Mesylate_IC_50	0.0595063816728728	0.439862785571841	2.17433009816756	0.142990829495149	0.763241201236537	-1.26584733998484	0.164334655825332	0.839927262232576	1.77559154714498
AKT2 MUT	PHA.665752_IC_50	0.227183351622257	0.699346740297147	1.17270580536912	0.143005670403963	0.763241201236537	1.39942852400116	0.150788938966723	0.831473272394224	1.43318442525365
CDK6 MUT	GSK269962A_IC_50	0.471196468644259	0.832609597697904	-0.966196156462583	0.143172660110385	0.763434944524814	-1.82355786080255	0.859834266402186	0.985479880500142	-0.288675936358322
VHL MUT	RO.3306_IC_50	0.199348932723984	0.674012093366938	-0.671653873517776	0.143213896810983	0.763434944524814	-0.733948721040296	0.733392002952526	0.96672489654949	-0.193355542592474
BCR_ABL MUT	Mitomycin.C_IC_50	0.76898189896994	0.938868331695358	-0.326548213787093	0.143554879868788	0.763703971151359	-1.53484470042251	0.326011606993989	0.901123274731908	1.08209549651099
VHL MUT	Salubrinal_IC_50	0.576632064496385	0.873455460479685	-0.483313659793816	0.143666405210751	0.763703971151359	-1.05272677846482	0.472945479362435	0.929276781658587	-0.646833255098726
BCR_ABL MUT	Bortezomib_IC_50	0.94871876391156	0.991243687329243	0.0729030993150687	0.143671145092595	0.763703971151359	1.70223018276813	0.991965650279304	0.999392732856551	0.011047803269493
SMARCA4 MUT	Doxorubicin_IC_50	0.742491741335593	0.929570057037101	-0.195035885480245	0.143677220334119	0.763703971151359	-0.53693427941758	0.819050691769284	0.977383317127464	-0.145279429843173
MET MUT	KU.55933_IC_50	0.0369147751999632	0.351006550910999	0.796667287331153	0.143694328993798	0.763703971151359	0.498341856984564	0.101412509185597	0.774414870229822	0.614819948718976
KRAS MUT	AZD.0530_IC_50	0.292974081392555	0.747036827777118	0.461053445652172	0.143821760881773	0.763924077985063	0.584708988522199	0.0784253364101507	0.741811190933953	0.793244676463735
PIK3CA MUT	Nutlin.3a_IC_50	0.581919301965638	0.876233523356533	0.15428018933509	0.144048438683727	0.764670761476495	-0.379950000893059	0.918163944601578	0.992963223576061	0.0307581038728644
MSH2 MUT	NSC.87877_IC_50	0.376080330821355	0.795051761241315	0.352643205574913	0.144267075024562	0.764992206009615	0.574860145841218	0.520055726049374	0.939635632721979	0.262257511051955
NRAS MUT	Dasatinib_IC_50	0.619820653869076	0.887556792488111	0.439063264069267	0.144387667005589	0.764992206009615	1.10305941957198	0.890186716748439	0.988301482344111	0.119531403162639
BRAF MUT	Lenalidomide_IC_50	0.363106950496172	0.787293170741334	-0.137470040276181	0.144450755968549	0.764992206009615	-0.212495781322499	0.0729468729843707	0.739487156743738	-0.309619049814919
ERBB2 MUT	AZD6244_IC_50	0.0506741633580804	0.401102713710439	1.07878567809763	0.14445354458711	0.764992206009615	0.757499921044113	0.184037311542243	0.851001889249827	0.700911387651446
NF2 MUT	Bleomycin_IC_50	0.0535477120289352	0.413543213551623	-1.41315190964373	0.144601316534839	0.765318410098871	-0.875169968756144	0.531180717797308	0.94320946427311	-0.476862142874073
EGFR MUT	AKT.inhibitor.VIII_IC_50	0.348734520112287	0.784277354549816	0.319140202768921	0.144700031900395	0.76537857444231	0.428222896983125	0.0758494608833125	0.741811190933953	0.619506000249155
MSH6 MUT	DMOG_IC_50	0.380966321516821	0.797708787892259	0.558100391986061	0.144785047299075	0.76537857444231	0.833703030391696	0.390443978441996	0.915926348152589	0.512885855385016
CDH1 MUT	AZD7762_IC_50	0.00603181314276067	0.135468169248153	1.7423743468208	0.145129834819005	0.766244676271909	0.733333949420852	0.0695660589370445	0.724286247854505	1.12885962230827
KRAS MUT	GSK.650394_IC_50	0.0314428709747381	0.328181974777787	-0.532765079182059	0.145325784096895	0.766244676271909	-0.246954263345716	0.0426532172195113	0.658180729724545	-0.571650181684772
MS-HL MUT	AZD.2281_IC_50	0.864786291775461	0.967489995749939	-0.0353008570408512	0.145336520305771	0.766244676271909	0.22756775303628	0.644364192932022	0.956479997081018	0.0920867471100402
RB1 MUT	Pazopanib_IC_50	0.953741256762173	0.992679871625456	-0.0142968149795412	0.145543042302784	0.766244676271909	-0.313116824821159	0.722276152968515	0.965402608571648	-0.0908011300812722
CDK6 MUT	Bleomycin_IC_50	0.689716456970511	0.912464152294818	-0.468789492530758	0.145589139029416	0.766244676271909	-1.39227087536504	0.923255257455536	0.993931766508607	-0.116557493098906
MLL_AFF1 MUT	Bortezomib_IC_50	0.13815977964887	0.606087209949663	2.36426770408164	0.145639966421278	0.766244676271909	1.92692323856193	0.27358717430153	0.882167181782537	1.66887623163255
PIK3CA MUT	BMS.708163_IC_50	0.227643914153254	0.699759797702227	0.22768808964701	0.14582949363556	0.766244676271909	0.279623659686817	0.372532305565599	0.913948248824328	0.186304723530855
MS-HL MUT	Etoposide_IC_50	0.133562045280293	0.600164731037035	-0.467779293917414	0.145948932225002	0.766244676271909	0.298380216885716	0.0972444996739294	0.772625185318248	-0.544677989002227
FGFR2 MUT	Etoposide_IC_50	0.000132647564128453	0.0117804301702479	4.6666463771626	0.145951663521774	0.766244676271909	1.17790359035276	0.00257692849279028	0.272034735859731	4.02737021239138
KRAS MUT	Vinorelbine_IC_50	0.445708535929495	0.825858023699112	0.183926746829267	0.145976183554562	0.766244676271909	0.27138881114393	0.653467479592673	0.958313128388245	0.121896492667559
BRAF MUT	BI.D1870_IC_50	0.597612643622509	0.879232253518807	0.121014810285052	0.146075016876408	0.766244676271909	0.315892891225063	0.891630433065107	0.988301482344111	-0.035341454395743
BRCA2 MUT	Gemcitabine_IC_50	0.740667076110792	0.929570057037101	-0.550451416228839	0.146076530607696	0.766244676271909	-1.62048854652618	0.225505060810275	0.86643108387559	-1.90511708058032
CDKN2C MUT	QS11_IC_50	0.034507784573955	0.342986337003385	1.32004848853615	0.146176391367256	0.766244676271909	0.670161966488053	0.118658379801796	0.806524749270063	1.13568978907553
TET2 MUT	Doxorubicin_IC_50	0.739027770243173	0.929570057037101	-0.37602915156794	0.146233205707809	0.766244676271909	1.03095575146976	0.780602819769644	0.972714135312783	0.366742936987204
SMARCA4 MUT	Cytarabine_IC_50	0.312407706921905	0.759215564942334	-0.639557194605011	0.146321492380458	0.766244676271909	-0.691914499399172	0.776492146578299	0.972337708041191	-0.189888705596853
TP53 MUT	Pazopanib_IC_50	0.0783171076290541	0.486980385654137	0.291564872828565	0.146329351532165	0.766244676271909	0.212691353465394	0.532723608325241	0.943443271455699	0.101984699019793
SMAD4 MUT	SL.0101.1_IC_50	0.103927305640601	0.546464417640129	0.397629190527778	0.146561639087904	0.767008790064627	0.3176287165968	0.349716143875865	0.909999728614578	0.234373915588491
FLT3 MUT	Bexarotene_IC_50	0.103487012208868	0.545441041796411	-1.31064778534034	0.146663245162133	0.767029877662957	-1.05237324228276	0.0812726369529035	0.741811190933953	-1.34912542637363
CTNNB1 MUT	CEP.701_IC_50	0.145515771734475	0.619919550890177	-0.754025390578406	0.146738403574976	0.767029877662957	-0.553291317654998	0.0331480784657031	0.618827479917328	-1.09153908214264
BCR_ABL MUT	Cyclopamine_IC_50	0.293852658765514	0.747036827777118	-0.780523103448287	0.146834480691104	0.767080601775116	1.25391744939603	0.909878400096538	0.99003063847799	-0.0859264289824602
NF1 MUT	NVP.BEZ235_IC_50	0.162120509488321	0.637610023074489	0.469841571240358	0.146967639586565	0.767092733878594	0.354464855077936	0.593750654334786	0.949294892873838	0.185238281932552
BCR_ABL MUT	MK.2206_IC_50	0.0721316417003784	0.474889173046706	-1.60931553778465	0.147071759490288	0.767092733878594	-1.27981340312438	0.570355092819706	0.949294892873838	-0.512169446259719
NOTCH1 MUT	GNF.2_IC_50	0.147809366955452	0.621176831431336	0.556586187240825	0.147136551067708	0.767092733878594	0.555619173809129	0.493326667342178	0.933639405738697	0.309350566922391
PTEN MUT	AZD.0530_IC_50	0.443804518711444	0.825606373270691	0.245900046183722	0.147182301376999	0.767092733878594	0.409133302934233	0.122079463672344	0.809590452621284	0.503736084488471
GNAS MUT	Z.LLNle.CHO_IC_50	0.356375730791336	0.786601117838604	0.97097822411831	0.14731365149112	0.767119875133688	1.40389390022714	0.175727907202634	0.847235321998113	1.39457587261037
BRCA1 MUT	BAY.61.3606_IC_50	0.0831729469813187	0.498552626562699	1.65960934380457	0.147360264269572	0.767119875133688	0.966170258319832	0.152011758630166	0.832065593775825	1.29840052591807
FBXW7 MUT	GSK269962A_IC_50	0.21435351663893	0.688117861819268	-0.880845664335671	0.147638912140508	0.767194644005234	-0.981048030844427	0.0599757007624305	0.70215997387469	-1.37981168714221
CTNNB1 MUT	Bleomycin_IC_50	0.0163410924058855	0.233354840019847	-2.06681731435352	0.147854754314333	0.767194644005234	-1.01678045505763	0.125204282105759	0.817150972850516	-1.43042238567638
CTNNB1 MUT	AZ628_IC_50	0.0849253045139198	0.5031498528273	-1.91249020114944	0.147895078612365	0.767194644005234	-1.18877277634646	0.0961537447033533	0.77097828178369	-1.77534891903838
CDH1 MUT	Bicalutamide_IC_50	0.123696763307052	0.583699714338599	-0.320505356025041	0.14796872479326	0.767194644005234	-0.29091045343899	0.151202492390122	0.831473272394224	-0.29985621961166
NOTCH1 MUT	NU.7441_IC_50	0.564683890921765	0.871775968539349	0.263113274549097	0.148046369758263	0.767194644005234	0.598718873651742	0.310443871498056	0.89718581932126	0.480420159122298
SMAD4 MUT	LFM.A13_IC_50	0.184287926037527	0.660385845878234	-0.279578234331741	0.148145966284441	0.767194644005234	-0.295619497568485	0.273179672233165	0.882167181782537	-0.246766407199101
MYCL1 MUT	MS.275_IC_50	0.327610320933269	0.769735904120651	-0.885042980392161	0.148381998985048	0.767194644005234	-1.09757973056856	0.24769498390554	0.875707386589409	-1.13021643856507
MSH2 MUT	Bleomycin_IC_50	0.0382398393991641	0.354296016737578	-2.59432792481206	0.148435610122045	0.767194644005234	-1.48715523121976	0.0688530590963267	0.722654662887059	-2.21629235534634
AKT2 MUT	AZD6244_IC_50	0.10719239213578	0.551794991672845	1.62023685477177	0.148492632167516	0.767194644005234	1.3177238241774	0.284277455669644	0.8879937007725	0.972608275584676
SMARCA4 MUT	AMG.706_IC_50	0.419481085273472	0.814360928614146	-0.330514742063493	0.148529210554712	0.767194644005234	-0.541382085461033	0.560362721436765	0.949294892873838	-0.250833399043469
STK11 MUT	TW.37_IC_50	0.4150420793081	0.814043442211845	-0.226288527470451	0.148588068472916	0.767194644005234	-0.361100852708962	0.147062165690364	0.831473272394224	-0.409303232019818
PIK3R1 MUT	Bosutinib_IC_50	0.0349511357059068	0.345273677646449	1.3474986628131	0.148610620012119	0.767194644005234	0.75745922559476	0.122154172560806	0.809590452621284	0.911534838162875
MSH2 MUT	Elesclomol_IC_50	0.198205007912201	0.674012093366938	1.06555239819376	0.149024046924419	0.767194644005234	0.993595259919975	0.461466260868231	0.929276781658587	0.580455355303837
GNAS MUT	BAY.61.3606_IC_50	0.0187869763962083	0.24981411768757	1.4294684021164	0.149065056573095	0.767194644005234	0.610992839214898	0.110384746150816	0.797376436030023	0.920069813277669
CDKN2a(p14) MUT	RDEA119_IC_50	0.00323489377535163	0.0914939223531777	-0.62728151554404	0.14906512623107	0.767194644005234	-0.289457136017433	0.838312825378622	0.981704379975756	0.0419078850281888
BRAF MUT	AZD6482_IC_50	0.850476759205423	0.963526482778845	-0.052524828186993	0.149081241620391	0.767194644005234	-0.373735529050999	0.479728734682564	0.930304161706959	-0.230030894775646
MAP2K4 MUT	Etoposide_IC_50	0.60532366000971	0.882603260686518	-0.354983281330266	0.149137193453207	0.767194644005234	-0.645115982810373	0.655996495141562	0.958313128388245	-0.318621972320445
MYCL1 MUT	CHIR.99021_IC_50	0.0788900168934717	0.487898495843261	0.803128059440553	0.149223715051143	0.767194644005234	0.62489616899911	0.659065168431321	0.958313128388245	0.212816658927264
BRCA1 MUT	PF.562271_IC_50	0.114626193465332	0.567167686753817	1.08643368977468	0.149290583073831	0.767194644005234	0.810267032031395	0.156980139737616	0.837288218996252	0.959586336713805
FBXW7 MUT	AZD.2281_IC_50	0.934224822612529	0.987517726433927	0.0269353306631888	0.149387321321612	0.767194644005234	0.356277925343949	0.200306580979643	0.851001889249827	0.391389944416873
MS-HL MUT	PAC.1_IC_50	0.00658792851146892	0.140825544793469	-0.599786067956186	0.149447380324309	0.767194644005234	-0.26879080229757	0.168444354579884	0.84067330207935	-0.327277489048857
ALK MUT	Camptothecin_IC_50	0.0403067196124034	0.362678801294585	-3.25795396015179	0.149547402889013	0.767194644005234	-1.44739772384097	0.058020441789749	0.70215997387469	-2.67418628772559
EWS_FLI1 MUT	Parthenolide_IC_50	0.15526011904432	0.630721638230745	0.694946458333337	0.149681504948678	0.767194644005234	0.70564993665781	0.234398205386184	0.869962136993019	0.686565892661671
MSH6 MUT	Docetaxel_IC_50	0.388791929124766	0.800307511703073	0.639396461737992	0.149683325458063	0.767194644005234	0.802816940375472	0.430437386769816	0.922428741067589	0.560046825046459
ALK MUT	NVP.BEZ235_IC_50	0.838427405907464	0.959212868273494	0.182207555776893	0.149825317812586	0.767194644005234	0.931650667320255	0.397555803406318	0.916480913435499	-0.882901492967431
RB1 MUT	ZM.447439_IC_50	0.139532996155785	0.608939822535396	-0.33933041392915	0.150034888849271	0.767194644005234	-0.268443911901232	0.279892246741422	0.88601917827756	-0.260112176585922
MAP2K4 MUT	GNF.2_IC_50	0.441898137566471	0.825166478070376	0.559206235494881	0.150041397238945	0.767194644005234	0.997767629612466	0.412963035636461	0.921714070263062	0.737177317745855
MET MUT	BI.2536_IC_50	0.913347674144226	0.983681869279028	-0.175108027118645	0.150169733975012	0.767194644005234	-1.36558117688333	0.953665759938382	0.99568364368633	0.096975940343361
KIT MUT	AZD6244_IC_50	0.312113577082326	0.759215564942334	1.13637061904762	0.150372498478477	0.767194644005234	1.47020717297103	0.354096820460381	0.911252930312559	0.939501468042231
KDM5C MUT	Shikonin_IC_50	0.367652385505821	0.789246419666677	-0.924296922145339	0.150592490903934	0.767194644005234	-1.24226200806133	0.420488248336225	0.922428741067589	-0.803675081280522
NF2 MUT	OSI.906_IC_50	0.238772556090011	0.710855542080976	0.533475395169584	0.150612417961766	0.767194644005234	0.620610207419618	0.169986984127447	0.84067330207935	0.672735160368423
GNAS MUT	CCT007093_IC_50	0.232183227272411	0.704757001699372	0.406739909297052	0.150677175201851	0.767194644005234	0.488812228388758	0.194126774810727	0.851001889249827	0.448771646666919
CDKN2C MUT	VX.680_IC_50	0.221212662552942	0.693711036770013	1.3248804678161	0.150876393488744	0.767194644005234	1.01399102933635	0.432850520521165	0.922569292988365	1.06626675185161
MYCN MUT	Cyclopamine_IC_50	0.0327475609127711	0.333904808801746	0.712034432234432	0.151180886039041	0.767194644005234	0.454344494412183	0.356459884648731	0.91161229252998	0.367967299304007
EWS_FLI1 MUT	AZD.0530_IC_50	0.169265372238611	0.648365181185948	0.852507017361115	0.151201323614982	0.767194644005234	0.846878216003006	0.298541336389058	0.894167310052	0.696522250735367
FGFR3 MUT	Etoposide_IC_50	0.973229472760235	0.995472410100622	0.0475767806563024	0.151223923464821	0.767194644005234	1.32136381533093	0.925748423438078	0.994026707431102	0.124779134658353
CTNNB1 MUT	BAY.61.3606_IC_50	0.127749853715752	0.588664235316545	-0.760936799525513	0.151288739254588	0.767194644005234	-0.498842617826292	0.274869875560403	0.883780956691668	-0.57572295057018
CDH1 MUT	RO.3306_IC_50	0.076358969596503	0.483683312058227	0.926787084980226	0.151296912971262	0.767194644005234	0.725112202038502	0.410786845590627	0.921714070263062	0.462570463368968
BRAF MUT	AKT.inhibitor.VIII_IC_50	0.110464974304382	0.559686423710509	0.361786761600827	0.151311121710398	0.767194644005234	0.300451875168973	0.919814746151315	0.993794649720217	0.0266975779851385
PIK3CA MUT	Sorafenib_IC_50	0.059461367213618	0.439862785571841	0.986105854008666	0.151338517330475	0.767194644005234	0.714785482537025	0.0335102749910118	0.618827479917328	1.25585113621795
TET2 MUT	NSC.87877_IC_50	0.446290440260258	0.825892730562573	-0.493397409326412	0.151493089668455	0.767194644005234	-0.924328376824541	0.669558404432556	0.959230524020512	-0.343892406971286
MDM2 MUT	AG.014699_IC_50	0.835323610938862	0.959122768755193	-0.0956014360730585	0.151545047949987	0.767194644005234	-0.57928112646581	0.947705317096408	0.995668765770473	-0.027831122577048
CDH1 MUT	ABT.263_IC_50	0.143799582927026	0.617247025604118	1.13205921146244	0.151561873414253	0.767194644005234	1.01351288626332	0.135975233459591	0.829962919831358	1.0769382381351
CTNNB1 MUT	AMG.706_IC_50	0.171633905143387	0.649721929411943	0.511585810092965	0.151642917844494	0.767194644005234	0.494826887742509	0.408590838743337	0.920903133902018	0.31278141346844
MAP2K4 MUT	EHT.1864_IC_50	0.161000723096745	0.636336191287136	0.566372500000003	0.15168399929707	0.767194644005234	0.572760378940289	0.0904638777051765	0.764118629741502	0.705830413404534
EP300 MUT	BX.795_IC_50	0.191426762027558	0.666952166954391	-1.2075452521974	0.151713005861625	0.767194644005234	-1.02416185714024	0.160282831469466	0.838901067822678	-1.13585031554625
CDKN2a(p14) MUT	ATRA_IC_50	0.143227019064085	0.61606176606809	0.226585723312883	0.151731991434575	0.767194644005234	0.181338892556858	0.366423951942636	0.913948248824328	0.136865343501803
PDGFRA MUT	ATRA_IC_50	0.130931422492044	0.593872299873259	1.16955812859886	0.151817222601746	0.767194644005234	0.873969187106073	0.18505556087661	0.851001889249827	0.913601981043356
TET2 MUT	Salubrinal_IC_50	0.0517929755472861	0.405681287963057	-1.93497968036527	0.152028635731343	0.767194644005234	-1.18807042238375	0.0954784844526408	0.77097828178369	-2.01005213838807
EP300 MUT	ABT.888_IC_50	0.505158516457567	0.847679261741881	-0.407850077608152	0.152041315466002	0.767194644005234	-0.74218521152706	0.336044140779853	0.905430766021494	-0.547461180822845
HRAS MUT	Vinorelbine_IC_50	0.136542021308566	0.604186327814048	1.35269937088387	0.152083647990898	0.767194644005234	0.958093529566225	0.056476937439884	0.697813103075383	1.70302057339809
KDM6A MUT	CMK_IC_50	0.0398147267731888	0.361141839503332	-0.899251182142851	0.152223323529086	0.767194644005234	-0.577014691706665	0.0148425452507704	0.490024700267999	-1.18536176897091
SMO MUT	BMS.708163_IC_50	0.201489876771859	0.674012093366938	1.09774871205357	0.152238870091571	0.767194644005234	1.2351173231057	0.238399951695309	0.875707386589409	1.02062357216671
RB1 MUT	GDC0941_IC_50	0.644129740587313	0.896446680008675	-0.131240165915917	0.152241858440841	0.767194644005234	-0.333895227233642	0.662085125715388	0.958689538788368	-0.137099735896917
MS-HL MUT	ABT.888_IC_50	0.0457199800335154	0.381974734409831	-0.283087375547345	0.152344256794082	0.767194644005234	-0.17170303192158	0.306969503988792	0.896682870760742	-0.148249116149736
MAP2K4 MUT	RDEA119_IC_50	0.230896067382776	0.703702118883469	-0.818151818686861	0.152386153796698	0.767194644005234	-0.883175328139517	0.977797198676457	0.99756656191219	-0.0180190898796753
BRAF MUT	JNK.Inhibitor.VIII_IC_50	0.458378308903588	0.828966839128293	0.120677711864405	0.152577639604789	0.767194644005234	0.235884154382287	0.738723240633945	0.96672489654949	0.0652342828738502
MAP2K4 MUT	Tipifarnib_IC_50	0.132735649384691	0.59918542084564	-0.943240721767581	0.152660879148668	0.767194644005234	-0.596609033740552	0.179865914806914	0.848722027112292	-0.910515985013949
MYCL1 MUT	AZ628_IC_50	0.0247490299887535	0.290735628743544	2.4881334632184	0.152682900853389	0.767194644005234	1.19819175777796	0.571855703452704	0.949294892873838	0.565715890170426
MLL_AFF1 MUT	PF.562271_IC_50	0.0416059075801368	0.368149973799425	-2.21098883275862	0.152843542396497	0.767194644005234	-1.29027962430427	0.0367947309016893	0.639479462109399	-2.23817633957976
BRCA2 MUT	Bleomycin_IC_50	0.5444612040948	0.862633715268747	-0.82024295096323	0.152926220889342	0.767194644005234	-1.57968686832128	0.337051470832908	0.905430766021494	-1.26373390345741
VHL MUT	Parthenolide_IC_50	0.19965058841834	0.674012093366938	-1.02792159322034	0.153040855430583	0.767194644005234	-1.07986877047693	0.199833970906567	0.851001889249827	-1.1067209296074
TSC1 MUT	Midostaurin_IC_50	0.90248397091138	0.979694707150557	-0.162162463793106	0.153056829381872	0.767194644005234	-1.45814172353059	0.906303065875836	0.988917021334873	-0.141246657468985
CTNNB1 MUT	CMK_IC_50	0.426654654595537	0.81941696345643	0.559692312643682	0.153191501690108	0.767194644005234	0.911950838377666	0.83837907641523	0.981704379975756	0.163543989945657
MSH2 MUT	AZD8055_IC_50	0.0417108939040781	0.368225098173079	-1.0980046897143	0.153196299452404	0.767194644005234	-0.600354699576766	0.0565617290593756	0.697813103075383	-1.00244255910309
MDM2 MUT	KIN001.135_IC_50	0.0546830400516905	0.417934663252206	-0.671359115646259	0.153227121345161	0.767194644005234	-0.488896437883529	0.0737670628171745	0.741621865836141	-0.586812235565327
GNAS MUT	GW.441756_IC_50	0.138554604242535	0.606920362078576	-0.641206262476003	0.153232408651586	0.767194644005234	-0.60420937740201	0.14092897521231	0.831473272394224	-0.631195011905695
PDGFRA MUT	CCT007093_IC_50	0.121931272100381	0.580982694522287	-0.702895955056181	0.153274585476772	0.767194644005234	-0.65076816769675	0.152208799728926	0.832065593775825	-0.668566918442019
BRCA1 MUT	AZD.0530_IC_50	0.157804338572935	0.633503899390536	-2.02292237037035	0.153421825401247	0.767194644005234	-1.76380471432775	0.112245227588696	0.797376436030023	-2.16815295991737
BRCA2 MUT	WO2009093972_IC_50	0.0267476183970551	0.30299183543909	1.5316557679814	0.153478037058222	0.767194644005234	0.897612206762828	0.171104779191765	0.842832361237713	0.945903091411562
RUNX1 MUT	Methotrexate_IC_50	0.181015778638985	0.658636992153339	-1.71460073293172	0.15351325479816	0.767194644005234	-1.38909617957455	0.0348249804421156	0.621045484551062	-2.12244163942925
EWS_FLI1 MUT	PD.173074_IC_50	0.989716620262773	0.998036562927507	-0.00503128571428561	0.153632930953207	0.767194644005234	0.508834378526695	0.0492925378083043	0.679896345274018	0.817982884180458
MLLT3 MUT	Gefitinib_IC_50	0.19421837545718	0.66932611270284	-0.492113883488128	0.15368080978328	0.767194644005234	-0.486205975162002	0.0479208300603651	0.67660555129746	-0.707148948262114
MSH6 MUT	GW843682X_IC_50	0.183563482830389	0.660385845878234	-1.63017738907849	0.153912249635485	0.767918364613899	-0.900433409980405	0.144579084478893	0.831473272394224	-1.84072945902582
MYCN MUT	PF.562271_IC_50	0.382574524921977	0.798569876743396	-0.312485018135929	0.154242669134699	0.768172290260778	-0.427035832969284	0.00739127830541811	0.383871009534609	-1.08333318690606
BRCA2 MUT	Etoposide_IC_50	0.76199116936531	0.935915464447689	-0.304400105902779	0.154314135895436	0.768172290260778	-0.933217180629783	0.345494917585294	0.908776186051852	-0.906486255730835
EGFR MUT	Paclitaxel_IC_50	0.626619473330332	0.89123540333742	0.407520432404182	0.154371024964776	0.768172290260778	-0.515933285048903	0.244676437990324	0.875707386589409	0.982870198577861
MET MUT	Vorinostat_IC_50	0.00764573364452689	0.153277111731475	1.02556990927308	0.154375548464787	0.768172290260778	0.419859426075347	0.0808607189525267	0.741811190933953	0.612359389943857
BCR_ABL MUT	CGP.60474_IC_50	0.633655317940347	0.89399270048764	-0.446174479452061	0.154601051424251	0.768172290260778	1.25644415561488	0.874962774697235	0.98777404048288	0.146094393780235
SMARCA4 MUT	Pyrimethamine_IC_50	0.119588935807071	0.577525469767589	2.09564595238097	0.154611733762206	0.768172290260778	1.62107539454222	0.310437976919472	0.89718581932126	2.35572529386076
MYC MUT	XMD8.85_IC_50	0.0465430281119685	0.384153004333078	0.755161137546465	0.154729261174464	0.768172290260778	0.475304087500543	0.714844584923959	0.962630898212352	0.144501937933412
BRCA2 MUT	Obatoclax.Mesylate_IC_50	0.152881677506912	0.626553843072858	1.34991036544075	0.154812896894254	0.768172290260778	0.992303164237656	0.285678794156237	0.8879937007725	0.97705563646138
SMO MUT	CCT007093_IC_50	0.185518469129428	0.660621300857439	0.948459374999999	0.154849911992535	0.768172290260778	1.01783039126879	0.125983798316246	0.817150972850516	1.10438035018024
NRAS MUT	Roscovitine_IC_50	0.568254588021899	0.872389778906173	0.22105073529412	0.15504980059802	0.768172290260778	0.502489032729732	0.521406419410437	0.939635632721979	0.27902933234241
ERBB2 MUT	SB590885_IC_50	0.494877853798332	0.843282996121548	0.306537095050965	0.155109914629698	0.768172290260778	-0.550773305182928	0.74882035397785	0.968780465757047	-0.13433845153285
SETD2 MUT	RDEA119_IC_50	0.332470298562916	0.773185226006147	1.60541714455448	0.155120504035999	0.768172290260778	2.15424058451484	0.0742373424984044	0.741621865836141	2.52751880202757
HRAS MUT	BIBW2992_IC_50	0.160418372212426	0.636336191287136	1.0920288113448	0.155192532938559	0.768172290260778	1.06172126456634	0.118310776697324	0.806524749270063	1.12176771902317
MYC MUT	FTI.277_IC_50	0.0308832097172693	0.326128163494731	0.372212476512338	0.155382487405506	0.768172290260778	0.225037134083357	0.373086780764036	0.913948248824328	0.154305899552539
VHL MUT	Pyrimethamine_IC_50	0.915794767948713	0.98476490303336	-0.123747150170649	0.155384847946319	0.768172290260778	-1.41834448620376	0.557447928748878	0.949136321936116	-0.721586825224279
RUNX1 MUT	AICAR_IC_50	0.136048782787367	0.60335156031289	-1.47870678294574	0.155414504654618	0.768172290260778	-1.2560408259657	0.145106929320244	0.831473272394224	-1.37669846136021
TSC1 MUT	Bexarotene_IC_50	0.544402984494219	0.862633715268747	-0.689551966956529	0.155433577930258	0.768172290260778	-1.44004078133408	0.532813937328867	0.943443271455699	-0.675828554196054
CTNNB1 MUT	Vinblastine_IC_50	0.792221475314439	0.948297220782048	0.132155081097195	0.155766662893459	0.768625305988796	0.515501491329957	0.380546076133763	0.915134825237766	-0.450729987459452
MSH6 MUT	SL.0101.1_IC_50	0.935693856879563	0.988214667968534	0.0373640642303429	0.155835750515599	0.768625305988796	0.572357193945667	0.89944335287668	0.988704788932507	0.0559413496701593
NF1 MUT	Nilotinib_IC_50	0.0256623010073534	0.297917510125889	0.794282550295855	0.15586987239828	0.768625305988796	0.411028791902604	0.144838328542777	0.831473272394224	0.496452701668491
GNAS MUT	SL.0101.1_IC_50	0.443068000173806	0.825539266593482	-0.383186814958092	0.155871430704405	0.768625305988796	-0.615436367319506	0.418614672565577	0.922428741067589	-0.387148244210764
CDKN2a(p14) MUT	BX.795_IC_50	0.000596731402042077	0.0332380402971253	-0.503566477192984	0.156219767844219	0.769915515107939	-0.167288426700149	0.0816472868093148	0.742940116960579	-0.251762502727529
RB1 MUT	GW.441756_IC_50	0.0610847944667336	0.446497168443672	0.316493224906653	0.156388788941983	0.769921691833526	0.241112440813533	0.163389061915726	0.839927262232576	0.258542587887868
SMAD4 MUT	CHIR.99021_IC_50	0.195218714156398	0.670691450840608	0.353786816112742	0.156394407394176	0.769921691833526	0.378657794340215	0.232251530276696	0.869962136993019	0.338242594054378
MAP2K4 MUT	X681640_IC_50	0.107126244547177	0.551794991672845	0.800228165289246	0.156658644995442	0.770602280121369	0.602875159517957	0.101703141310635	0.775001254906449	0.850805533007144
EZH2 MUT	XMD8.85_IC_50	0.766860007819316	0.937850808294193	-0.271739379310347	0.156732327811554	0.770602280121369	-1.11705503844542	0.767554981057205	0.969901216545994	0.305407655576773
PTEN MUT	Lapatinib_IC_50	0.875723608118316	0.971594429690931	0.0436253741496599	0.15689374218338	0.770602280121369	0.347138165843181	0.400572737406003	0.916589616820582	0.226112934020322
CCND3 MUT	Gemcitabine_IC_50	0.227651870776769	0.699759797702227	2.45168274956375	0.156975026283239	0.770602280121369	1.92651411873242	0.217052540128194	0.860928912580141	2.35086261241784
JAK2 MUT	Bleomycin_IC_50	0.0496973840707183	0.397265947733618	2.45744590225568	0.156984863735655	0.770602280121369	1.44297608675427	0.16013250199707	0.838901067822678	1.84433986387829
FLT3 MUT	X681640_IC_50	0.416428633386697	0.814099702076568	0.767271203252055	0.157053274070451	0.770602280121369	1.15524586703155	0.0877855356386938	0.755448974813217	1.51806687803469
STK11 MUT	ABT.263_IC_50	0.0407782877854479	0.364613348032389	0.967910792128612	0.157209113745401	0.770651829943398	0.601840926667301	0.535127224807811	0.943443271455699	0.274184778257607
CDKN2a(p14) MUT	Lapatinib_IC_50	0.00343201857526441	0.095249240521635	-0.649913627816504	0.157236923303393	0.770651829943398	-0.293922003520621	0.127214965882433	0.817440977377154	-0.340490962926438
BRAF MUT	Etoposide_IC_50	0.398320190176699	0.80588428316352	-0.293049151216146	0.157487730658241	0.77135290915286	-0.352120688363118	0.0635405120718212	0.70501719149803	-0.728500622102373
MYC MUT	CCT018159_IC_50	0.0887534420389677	0.51316361897661	-0.435054954954956	0.157553673820886	0.77135290915286	-0.33690388878946	0.0994856149117934	0.774133667469059	-0.448982685820308
FLCN MUT	Nutlin.3a_IC_50	0.112215555201248	0.563432092377384	1.48580430588236	0.157722985799365	0.771456288414041	1.20934082958647	0.29496848397556	0.894167310052	1.33730911830726
MYC MUT	CI.1040_IC_50	0.0938166237412962	0.524345774352707	0.486671203067645	0.157748521535852	0.771456288414041	0.368983549962696	0.502170471578899	0.934042323734638	0.179938471450948
TSC1 MUT	AUY922_IC_50	0.10199701147871	0.542024654294532	2.19077738782611	0.157978057202504	0.772153619160944	1.2707971371118	0.0749240641614131	0.741811190933953	2.27238794727536
KRAS MUT	Tipifarnib_IC_50	0.0632965971925494	0.450893824743909	-0.494949331288489	0.158318020215078	0.77322778109554	-0.264471094257295	0.107466988118089	0.792785095696032	-0.483045759280715
MYCL1 MUT	JW.7.52.1_IC_50	0.354976388720697	0.785252181551816	1.02553957044674	0.158371955164147	0.77322778109554	0.9537471463741	0.837737424906212	0.981704379975756	-0.240457788124462
BRAF MUT	Paclitaxel_IC_50	0.944874113358274	0.990147156460271	-0.0407660672877846	0.158514810067446	0.773500015499443	0.394023292143207	0.522682272622813	0.940235216358761	-0.485288026013109
BRCA2 MUT	ABT.888_IC_50	0.18099647523874	0.658636992153339	0.634969360153254	0.158771454474248	0.774326901255245	0.568395730829624	0.313848027063655	0.900294798053993	0.451706328533088
SMAD4 MUT	Embelin_IC_50	0.503326088384925	0.846758664699095	0.182536874528066	0.159023051799524	0.774547229803802	0.314283916721141	0.771112316859804	0.969901216545994	0.0843049691253639
SMARCA4 MUT	VX.680_IC_50	0.787544708846799	0.946449577332088	-0.411155668941976	0.159051599970616	0.774547229803802	-1.39586723404756	0.390801336609629	0.915926348152589	-2.31940235965072
MYCL1 MUT	EHT.1864_IC_50	0.163237439112884	0.638639513991862	-0.792236179775287	0.159184975441848	0.774547229803802	-0.793459441206727	0.44785749328946	0.925809648901546	-0.474910789267016
MDM2 MUT	AUY922_IC_50	0.921360268355927	0.986093099936007	0.0596323957671958	0.159272209854671	0.774547229803802	-0.570317928632319	0.846967212710749	0.98378870157398	0.111020027396272
CDKN2a(p14) MUT	IPA.3_IC_50	0.479468722793107	0.836304203722611	0.126671673586629	0.159557498078966	0.774547229803802	0.221379429546464	0.331352500118247	0.902810042912437	0.180414148717751
CCND1 MUT	CHIR.99021_IC_50	0.114757760560145	0.567167686753817	0.445483517517521	0.159569322243174	0.774547229803802	0.380437774914273	0.150706511418262	0.831473272394224	0.420101832782468
ERBB2 MUT	Embelin_IC_50	0.809306644872801	0.952641225877339	-0.0850532636554619	0.159634342742627	0.774547229803802	-0.406244235055867	0.393758746551809	0.915926348152589	-0.315195980030269
EWS_FLI1 MUT	GW.441756_IC_50	0.146674867332723	0.619919550890177	-0.47772726851596	0.159679106942545	0.774547229803802	-0.49465886310091	0.315582504802121	0.900294798053993	-0.378350766597174
BRCA2 MUT	Cyclopamine_IC_50	0.596024899009536	0.879149639202396	-0.555935616438364	0.159800354421071	0.774547229803802	-1.35769357886291	0.625850610121878	0.951091592828953	-0.520124817498137
KRAS MUT	Camptothecin_IC_50	0.00154550537826572	0.0574294278844261	0.83435051590634	0.159806396556194	0.774547229803802	0.250155512823054	0.247770632099328	0.875707386589409	0.313590518610856
FAM123B MUT	TW.37_IC_50	0.958668585288103	0.993432616972253	-0.0351229774774777	0.159932753523108	0.774547229803802	-0.864255957235974	0.610241067148444	0.949930222127033	-0.335912539509662
KDR MUT	PD.0325901_IC_50	0.211556910976671	0.685456740745646	1.6240628829365	0.159942948797536	0.774547229803802	1.71735838530209	0.143762534489767	0.831473272394224	1.68157010092155
KIT MUT	CEP.701_IC_50	0.978148424773307	0.996276778834563	-0.0253850480952387	0.159950413180968	0.774547229803802	0.955340203555063	0.96970430822619	0.997173634484198	-0.0321759742032584
MLH1 MUT	ATRA_IC_50	0.788661396585598	0.946884123709166	-0.140894906443074	0.160065295001962	0.774681136192057	0.588106089651773	0.24767244622183	0.875707386589409	0.53731837971211
SMO MUT	Obatoclax.Mesylate_IC_50	0.820043909655732	0.955629000670661	0.371127907826089	0.160172765670789	0.774779047887948	1.67484299099806	0.965689063124033	0.997126446878798	0.0670327532030379
SMARCA4 MUT	Dasatinib_IC_50	0.444269322441538	0.825606373270691	1.73489643913537	0.160412467634036	0.775516126868737	2.62492341485201	0.381010697703214	0.915134825237766	2.96786274320469
SMARCA4 MUT	ABT.263_IC_50	0.0749228744156468	0.480599432660364	1.23543205595238	0.160585439726633	0.775518247756474	0.870689128766705	0.175525983474445	0.846738869764556	0.931245027719147
CDH1 MUT	Bosutinib_IC_50	0.197239877920719	0.673909677569775	0.824991870905583	0.160587552935948	0.775518247756474	0.745559286817455	0.747830930298289	0.968780465757047	0.20479931089461
FAM123B MUT	PD.173074_IC_50	0.382216696062426	0.798569876743396	-0.728632681017619	0.160945240216267	0.77631692134893	-0.999428033269708	0.16873728985823	0.84067330207935	-1.06211949313282
BRCA1 MUT	TW.37_IC_50	0.066444988137561	0.458546662429304	1.24156603153154	0.160948280177415	0.77631692134893	0.86332682400287	0.112789007557548	0.798150737943098	1.02403036160117
PDGFRA MUT	Pazopanib_IC_50	0.0301493151106524	0.321435855339381	-1.83120975524476	0.161097238264117	0.77631692134893	-1.00722056063505	0.351277839856002	0.910675149838292	-0.732053493840209
CDH1 MUT	CMK_IC_50	0.173118390703635	0.65113493295882	-1.04777707216495	0.161102681616685	0.77631692134893	-1.01072858268606	0.142948410219353	0.831473272394224	-1.18228587121439
TP53 MUT	FTI.277_IC_50	0.061422443373628	0.447125180000976	0.180501690493815	0.161388385646924	0.77631692134893	0.127975825373796	0.193357097125207	0.851001889249827	0.128641710441036
FLCN MUT	AZD7762_IC_50	0.362966867794812	0.787293170741334	-0.941097650763372	0.161438348741713	0.77631692134893	-1.13081919815153	0.275272776533532	0.883780956691668	-1.76837332700455
CCND3 MUT	Vorinostat_IC_50	0.112799587420568	0.563938179281427	1.42037167716538	0.1615256000732	0.77631692134893	0.956430953102675	0.156596645202667	0.837288218996252	1.15072765244009
MS-HL MUT	NVP.BEZ235_IC_50	0.595325555241589	0.878837476080544	0.112705996067416	0.16153389345909	0.77631692134893	0.214362705719066	0.889455015906437	0.988301482344111	0.0306523025265572
NRAS MUT	Obatoclax.Mesylate_IC_50	0.0101308545188031	0.178516109090258	-0.946304135157983	0.161616485378296	0.77631692134893	-0.390040474355854	0.454324593725373	0.925809648901546	-0.302761539894442
KDM5C MUT	CI.1040_IC_50	0.294863554532259	0.747036827777118	1.3263588721374	0.161627067624611	0.77631692134893	1.59371938248575	0.270048128405063	0.878819138279722	1.22134153367251
EZH2 MUT	BMS.536924_IC_50	0.0203931716920965	0.258938579544408	2.87251988737202	0.162060471811423	0.777977864949863	1.28122707582446	0.07029781182802	0.727487375216157	2.44120989322293
SMARCA4 MUT	PLX4720_IC_50	0.0748908071641614	0.480599432660364	1.07337939417475	0.162149537214072	0.777984894650555	0.744078105809411	0.413328645813746	0.921714070263062	0.510123653283971
MYCN MUT	Camptothecin_IC_50	0.138134763597	0.606087209949663	-0.777700125180594	0.162409930850838	0.778813496698863	-0.476033480371143	0.707412310452862	0.962630898212352	-0.203974620352871
MSH2 MUT	PD.0332991_IC_50	0.201140274947996	0.674012093366938	-0.958422991369054	0.162621162121952	0.779238321481519	-0.836887635744748	0.360847649163092	0.91161229252998	-0.646457725370087
MYCL1 MUT	KU.55933_IC_50	0.309059229771301	0.75674113273833	-0.524063419483109	0.162746043135694	0.779238321481519	-0.637271825480121	0.501677974475419	0.934042323734638	-0.379262811518996
NRAS MUT	Pazopanib_IC_50	0.97641525278493	0.996276778834563	-0.00892642963951961	0.162841534861651	0.779238321481519	-0.370002497222239	0.779233169937311	0.972337708041191	0.0883676671118653
PIK3R1 MUT	Roscovitine_IC_50	0.66786617030355	0.905919726780999	-0.32367205574913	0.162849490448114	0.779238321481519	-0.925121113938518	0.832785077436219	0.981482581683432	-0.157760932164073
ERBB2 MUT	PF.02341066_IC_50	0.320670700230493	0.762015213745527	0.727862850847456	0.162948590813096	0.779292641363007	0.970413804180146	0.273426749716578	0.882167181782537	0.819911782751737
PIK3R1 MUT	Lenalidomide_IC_50	0.115457053002131	0.568406140842131	0.594608973128592	0.163133096756447	0.779682291888693	0.462308689874525	0.121698947060278	0.809590452621284	0.558462710925743
VHL MUT	PAC.1_IC_50	0.285327763810665	0.740302864659114	-0.656277119507907	0.163205650334543	0.779682291888693	-0.721855817874958	0.127061073211316	0.817150972850516	-0.978866043510177
SOCS1 MUT	PD.0325901_IC_50	0.125126277967164	0.586409749143208	-2.43835404356438	0.163462547480209	0.779748567412306	-2.0826117871713	0.0105576965415579	0.450367315182713	-3.54386203842236
PDGFRA MUT	BI.D1870_IC_50	0.272474114470896	0.734000646544246	0.793117469348654	0.163515610666362	0.779748567412306	0.868807263260126	0.423697504517885	0.922428741067589	0.556753542777876
PIK3CA MUT	Lapatinib_IC_50	0.0796002681493445	0.490582915637979	-0.883674416873446	0.163553621760448	0.779748567412306	-0.60713141122082	0.200994634035347	0.851001889249827	-0.620750468036731
SMARCA4 MUT	Sunitinib_IC_50	0.932927320073453	0.98681842896288	-0.115138076222981	0.163570721888202	0.779748567412306	-1.40465052599121	0.412547365362589	0.921714070263062	-1.68141263827718
CDKN2a(p14) MUT	MK.2206_IC_50	0.498870469716311	0.845109283443017	-0.113068358151684	0.163663160455928	0.779770669532777	0.193967969258552	0.727173534154599	0.965402608571648	-0.0637721863958208
NF2 MUT	CGP.082996_IC_50	0.912546614946973	0.983057555475991	0.0577942307692307	0.163909202170231	0.780145354687139	0.633099089124566	0.442093913449977	0.924472815010418	0.43799824483615
FAM123B MUT	Bexarotene_IC_50	0.192337179164889	0.668037820564704	0.939862550699314	0.163917490355388	0.780145354687139	0.893690944116436	0.164823335263241	0.84067330207935	0.969597169340943
MYC MUT	MS.275_IC_50	0.446599581353219	0.825892730562573	0.348868559259258	0.164079053728771	0.780148986556563	0.538382381429542	0.765216998386917	0.969901216545994	0.150336396246637
MYC MUT	VX.702_IC_50	0.485016363099428	0.83972091053812	0.170145317073173	0.16417277841043	0.780148986556563	0.278304674571845	0.511568654981851	0.939086342216131	0.155621365102836
JAK2 MUT	Gefitinib_IC_50	0.44360668845096	0.825606373270691	-0.47317626792556	0.164181787622364	0.780148986556563	-0.773078704349591	0.555447874388315	0.948071221654821	-0.357277416738866
KDM5C MUT	ABT.888_IC_50	0.455743748226153	0.828966839128293	0.558524620952392	0.164284901254622	0.780221501626899	0.88438533199714	0.304687029006795	0.895767221521364	0.713145561018261
SMAD4 MUT	Elesclomol_IC_50	0.758264937271772	0.934762260113025	-0.132430503172495	0.16439914054457	0.780346748891676	-0.50733697891706	0.286552943518447	0.888460548829126	-0.459861662363455
NF2 MUT	Parthenolide_IC_50	0.471399033084158	0.832801832667676	0.369187266435982	0.164635479798449	0.781021902223174	0.681442944377921	0.252811437037975	0.875707386589409	0.662048403096126
MLL_AFF1 MUT	MK.2206_IC_50	0.192809765382622	0.668215486666746	-1.6461123051546	0.164717264144128	0.781021902223174	-1.42549182792413	0.518140948788193	0.939635632721979	-0.807099837738925
BRCA2 MUT	Gefitinib_IC_50	0.385609799546497	0.798746759187088	-0.632776112595428	0.164895227960722	0.78144851628558	-0.917812142302676	0.436196645563363	0.922569292988365	-0.516619904985128
BRCA1 MUT	AICAR_IC_50	0.963442923659368	0.994159243759316	-0.0394550970873779	0.165027633428007	0.781487973255099	-1.07100155067728	0.788470453094133	0.975265472692061	-0.22094105066747
VHL MUT	SB590885_IC_50	0.0746850842157123	0.480599432660364	1.15446246926228	0.165104883769319	0.781487973255099	0.755513549741076	0.46044300360391	0.928307449490652	0.454555856096376
ALK MUT	GW843682X_IC_50	0.29558739149657	0.747204646998838	1.28287564846417	0.165285175500754	0.781487973255099	0.87745260248481	0.287698989532708	0.888563331668781	1.57977408230286
FGFR2 MUT	Bexarotene_IC_50	0.00422760389025418	0.107579799854864	2.29723855846425	0.165304818909716	0.781487973255099	1.01176496291756	0.0326572504863697	0.618827479917328	1.89161458106151
VHL MUT	Elesclomol_IC_50	0.893927356115851	0.976022725555062	0.103468995201532	0.165506670855794	0.781487973255099	0.898993263564545	0.369300743959459	0.913948248824328	0.713347852634065
CDKN2C MUT	ABT.888_IC_50	0.67065486755601	0.906916702390321	-0.160163846820808	0.165581108251452	0.781487973255099	-0.442018418756749	0.453939082150543	0.925809648901546	-0.282517234256965
CDKN2C MUT	Nilotinib_IC_50	0.62254720306539	0.889024233867781	-0.287294715930901	0.165703614974968	0.781487973255099	-0.657233419328507	0.878299046896562	0.987955687349291	-0.086096821067265
SMARCA4 MUT	CCT018159_IC_50	0.215665199674261	0.688608753079032	-0.559769069767445	0.165859826350126	0.781487973255099	-0.577592814015957	0.356230494464246	0.91161229252998	-0.481125131427415
HRAS MUT	BMS.754807_IC_50	0.337404003672912	0.77528718153147	-0.991570047202788	0.165871599157963	0.781487973255099	-1.19767575946902	0.404875489627628	0.917738443946647	-0.845146931730481
KIT MUT	Lenalidomide_IC_50	0.131977024078578	0.597090143067676	0.801703809523814	0.165906617208212	0.781487973255099	0.648454277250163	0.223761575056534	0.86643108387559	0.625848100935964
ALK MUT	KIN001.135_IC_50	0.188177460200708	0.663245512002727	0.592600112612615	0.165958962461095	0.781487973255099	0.609102960314411	0.236751506857382	0.872082178515309	0.613585048765393
SETD2 MUT	Salubrinal_IC_50	0.679995526986163	0.909220155851267	-0.503297440273043	0.165973461416854	0.781487973255099	-1.40911761060425	0.613010905497263	0.949930222127033	-0.619505936083705
EWS_FLI1 MUT	PHA.665752_IC_50	0.0958877612739263	0.529259917882996	-0.699350541050645	0.166047495274448	0.781487973255099	-0.637538771404311	0.0642012643816224	0.706338462496173	-0.912147874055911
FLT3 MUT	WH.4.023_IC_50	0.107035902901991	0.551794991672845	-3.31390273265071	0.166238974345897	0.781864912065916	-2.49487285683594	0.0761993620832536	0.741811190933953	-3.42444494132898
KRAS MUT	ZM.447439_IC_50	0.180988759652811	0.658636992153339	0.256054026975651	0.1663036616251	0.781864912065916	-0.224446461384022	0.382392384461908	0.915134825237766	-0.184901537643919
MDM2 MUT	ATRA_IC_50	0.0399688729879209	0.361141839503332	1.12904539728682	0.166865628371226	0.783455120972135	0.598843616452222	0.0178933119974409	0.513211661128791	1.13390723833907
FGFR2 MUT	AZD6244_IC_50	0.176873910184488	0.656147533980133	2.14175769896905	0.166871951707662	0.783455120972135	2.01215368786037	0.93031153673858	0.99422596912377	0.174935467507636
EZH2 MUT	NU.7441_IC_50	0.383890527671187	0.798569876743396	0.559692011904766	0.166906552063876	0.783455120972135	0.775372288550821	0.489873518564913	0.933639405738697	0.42653191823956
PIK3CA MUT	X681640_IC_50	0.0213166038711784	0.266637688704135	0.56881192841164	0.167710451989213	0.786812743854305	0.295225178525693	0.337050331460006	0.905430766021494	0.246500836871317
MAP2K4 MUT	Bleomycin_IC_50	0.265074605705025	0.726697783882931	-1.0306242498636	0.168105025358761	0.78817921288915	-1.04005399883288	0.177628807699232	0.848722027112292	-1.3201611834875
MLLT3 MUT	PLX4720_IC_50	0.337644268654706	0.775438001014338	0.446697990504864	0.168239376644598	0.78817921288915	0.567865061424905	0.397378643638853	0.916480913435499	0.377626424141041
FLT3 MUT	AKT.inhibitor.VIII_IC_50	0.117724110298094	0.573824271985386	-1.2555948633218	0.168267963927241	0.78817921288915	-0.959264807705595	0.0983241824250346	0.774133667469059	-1.30446928950839
MET MUT	Roscovitine_IC_50	0.318769300032245	0.761267128904167	-1.18213655172414	0.168389521011963	0.78833087233404	-1.43065710461523	0.287781341992175	0.888563331668781	-1.26137921564981
BRAF MUT	Bosutinib_IC_50	0.510856915203258	0.849393770898084	0.168334358936823	0.168477873627971	0.78833087233404	0.31905958451127	0.239875629513872	0.875707386589409	-0.332063530007729
TET2 MUT	Axitinib_IC_50	0.715493631984596	0.920719574063407	-0.37528063624841	0.168694287718653	0.788659955392579	1.21271170137348	0.476666947826112	0.929855889225741	0.79152048204194
SETD2 MUT	Tipifarnib_IC_50	0.125532635435859	0.586857535554275	2.42683733217394	0.168738150060344	0.788659955392579	1.45947453360669	0.107805511793295	0.792785095696032	2.50848531968457
FGFR2 MUT	Gefitinib_IC_50	0.209465585315061	0.683860903264959	1.44259480265654	0.168838960657898	0.788659955392579	1.42989906225125	0.32133408867391	0.900918773778407	1.44940369090955
CCND1 MUT	Vinorelbine_IC_50	0.818783233892635	0.95524539465489	-0.0914242752752761	0.168940604849719	0.788659955392579	-0.405488166241461	0.602686952547528	0.949657634568742	-0.218865707477908
CDK4 MUT	AP.24534_IC_50	0.294957940032348	0.747036827777118	-1.03153290505227	0.169017318274322	0.788659955392579	-1.22474900164511	0.428972584972257	0.922428741067589	-0.777688248390121
MYC MUT	AG.014699_IC_50	0.133602710647474	0.600164731037035	-0.389651972617742	0.169147296245487	0.788659955392579	-0.315206179619075	0.100839396681533	0.774133667469059	-0.416787911813968
FBXW7 MUT	AMG.706_IC_50	0.598038332549952	0.879232253518807	0.147312529563934	0.169169824909679	0.788659955392579	0.355172400866082	0.657657683763673	0.958313128388245	0.122002752351554
CDK4 MUT	SL.0101.1_IC_50	0.0458998780744209	0.382398515177234	0.774256686159837	0.169356773332506	0.78911726336096	0.466610305742014	0.0806807583337291	0.741811190933953	0.682495812468513
KDM5C MUT	Bryostatin.1_IC_50	0.277695476450246	0.735524463571321	-0.6862667225131	0.169692931907531	0.789750756168606	-0.81845836780856	0.138733664858216	0.831473272394224	-0.890710231622271
FGFR2 MUT	Z.LLNle.CHO_IC_50	0.0194741642503722	0.252787916799651	2.45003533447099	0.169810717570539	0.789750756168606	1.36446092606485	0.222639998525614	0.865601665610206	1.52385712089459
MSH6 MUT	AG.014699_IC_50	0.137447472508659	0.605191374987308	1.07145912387389	0.169833761422827	0.789750756168606	0.869665456828244	0.145230737701879	0.831473272394224	0.971393665532414
MET MUT	AZ628_IC_50	0.48582009825573	0.840227515600611	-1.3337803707483	0.169848434217097	0.789750756168606	-1.94219004949769	0.377261991176897	0.914419412871569	1.4606692571781
GNAS MUT	MK.2206_IC_50	0.492287662014985	0.842990705166559	-0.436961350208764	0.169949777746964	0.789808464767548	-0.69448190183438	0.452008367642906	0.925809648901546	-0.466039493212155
RB1 MUT	AG.014699_IC_50	0.520515540323284	0.852599738673405	0.156648057637998	0.170605198769194	0.790267045709456	0.299571551485879	0.139432893965535	0.831473272394224	0.361857961449961
CDH1 MUT	AZ628_IC_50	0.142716311301569	0.615572394691227	1.78061969415809	0.171105784726906	0.790267045709456	1.27089072855616	0.0732874306142333	0.739487156743738	1.92720644231518
MSH2 MUT	BMS.754807_IC_50	0.573156201011995	0.872620551543038	0.493174032832087	0.171175634701969	0.790267045709456	1.00424782041588	0.714070915701753	0.962630898212352	0.317620387554269
KDR MUT	Bosutinib_IC_50	0.241811562629881	0.711340033600749	1.21721405407126	0.171211030346331	0.790267045709456	1.1645908055501	0.59288661328675	0.949294892873838	0.520233124008224
MET MUT	QS11_IC_50	0.766986873172021	0.937850808294193	0.17690505669772	0.171286622869989	0.790267045709456	0.602097598444184	0.939130963380489	0.994831655017307	-0.0445912959513699
SMAD4 MUT	PD.0332991_IC_50	0.682138520413819	0.909924137549646	0.16897663048956	0.171364319434926	0.790267045709456	-0.463255541437893	0.770974553029342	0.969901216545994	-0.120195704857684
MYCN MUT	Erlotinib_IC_50	0.95635748480368	0.993149067182119	0.0223706731946143	0.171364758704238	0.790267045709456	-0.510819235163679	0.0830558490802567	0.745860856369627	-0.809522664782754
BRCA2 MUT	AZD.2281_IC_50	0.146949422501351	0.619919550890177	1.08908113636363	0.171469307005942	0.790267045709456	0.778829287017372	0.520781195646063	0.939635632721979	0.425827433653712
KDM5C MUT	KU.55933_IC_50	0.160771894933483	0.636336191287136	-1.01835461133071	0.171471915702825	0.790267045709456	-0.883458347297006	0.198983547352687	0.851001889249827	-0.913641098068684
AKT2 MUT	PF.562271_IC_50	0.654339366350757	0.900959366288538	0.2612855336646	0.171552805351431	0.790267045709456	0.649049837493841	0.459115372336906	0.927632358897555	0.429238304367639
TP53 MUT	A.770041_IC_50	0.128258675299799	0.588664235316545	0.47017380741875	0.171719437745884	0.790267045709456	0.370389698999903	0.199964021266856	0.851001889249827	0.414495549901081
JAK2 MUT	X681640_IC_50	0.720486243565365	0.922791798255554	-0.239682501022494	0.171743487987273	0.790267045709456	-0.781752051689267	0.557731630973234	0.949255388017112	-0.407176593964743
PTEN MUT	Cytarabine_IC_50	0.647762836028419	0.89760988403314	-0.112970940528633	0.171752978049773	0.790267045709456	0.261235618259659	0.922781281885632	0.993931766508607	-0.0241115287781803
CDK4 MUT	X681640_IC_50	0.0163331038013305	0.233354840019847	1.24756779793815	0.171999864397268	0.790267045709456	0.609095524825638	0.0442693324729165	0.659657620288543	1.02866567917362
KIT MUT	GSK269962A_IC_50	0.783690343942216	0.944974629816073	0.450242	0.172178132067574	0.790267045709456	2.15813795050695	0.206473366338648	0.853446327418758	2.07781817387131
CDK4 MUT	WZ.1.84_IC_50	0.612965756081298	0.884985642039059	0.60121843537415	0.172189964607271	0.790267045709456	1.35549081293041	0.379337470613228	0.915134825237766	0.997899194956906
FLT3 MUT	FTI.277_IC_50	0.172763988424606	0.650961807890931	0.753160425605538	0.172531001353765	0.790267045709456	0.693603443251634	0.361636929767978	0.91161229252998	0.481739736701055
PDGFRA MUT	AS601245_IC_50	0.0958656835256899	0.529259917882996	-1.34573246853148	0.172581193287245	0.790267045709456	-0.883497173965106	0.21138693672674	0.855272470862467	-1.0152993002122
RB1 MUT	BX.795_IC_50	0.66361830684127	0.903538553756266	-0.106511228356158	0.172622593226741	0.790267045709456	-0.262729016171836	0.845403330314622	0.98378870157398	0.0466842789938543
EP300 MUT	DMOG_IC_50	0.27286658941445	0.734000646544246	-1.13546148531949	0.172647819997265	0.790267045709456	-1.27647470478779	0.264961076568379	0.877052916121269	-1.08314182298793
RUNX1 MUT	AMG.706_IC_50	0.350742696322693	0.784966682190403	-0.692617005870846	0.172796100466679	0.790267045709456	-0.92823836330481	0.207344026913323	0.853446327418758	-0.855037185468757
PTEN MUT	NVP.BEZ235_IC_50	0.000973326783951342	0.0445762092657074	-0.651907743513962	0.172857045995234	0.790267045709456	-0.199274670166394	0.036952351734686	0.6397150794459	-0.427432110213616
MS-HL MUT	Embelin_IC_50	0.0345449344482976	0.342986337003385	-0.387489041424175	0.172912002053268	0.790267045709456	-0.201098438711848	0.010852224462234	0.450367315182713	-0.51392994536874
MET MUT	AZD6482_IC_50	0.119296480513326	0.577057450057752	-0.931423919280363	0.172925328328881	0.790267045709456	-0.690355735999684	0.0660695297416496	0.712070726599122	-1.07143181130958
ALK MUT	Thapsigargin_IC_50	0.299099326111026	0.750344870252218	-2.11554312000001	0.17300792748485	0.790267045709456	-2.12020867717712	0.330669405481557	0.902810042912437	-2.71313301565603
TP53 MUT	VX.702_IC_50	0.221888642604087	0.694197984755969	0.169032344480519	0.173040096892171	0.790267045709456	0.160456520948655	0.654217203029764	0.958313128388245	-0.0618830562968065
MS-HL MUT	BIBW2992_IC_50	0.0810881013861292	0.494604003028992	-0.443466087097211	0.173094459926075	0.790267045709456	-0.334124213445731	0.246021840945619	0.875707386589409	-0.298027921822873
CDKN2A MUT	AZD6482_IC_50	0.0071381382084962	0.147707385845685	-0.441826878649737	0.173159286685855	0.790267045709456	-0.19891122106315	0.529719041923124	0.94315521189351	-0.11586727715872
BRAF MUT	Shikonin_IC_50	0.715655398466459	0.920719574063407	-0.105585494842159	0.173242677842183	0.790267045709456	0.365031773281327	0.218241985925824	0.860928912580141	-0.416245946336106
RB1 MUT	LFM.A13_IC_50	0.559639843978413	0.869669545821922	-0.0843798167585844	0.173250177782211	0.790267045709456	-0.190135294721238	0.40592309415964	0.918000323669952	-0.135816501425028
CCND2 MUT	Pazopanib_IC_50	0.438796647514278	0.824054351147029	-0.844235157375136	0.17343631748463	0.790267045709456	-1.25429607709173	0.123644433242366	0.814000156875798	-1.8716463355931
CDK6 MUT	Midostaurin_IC_50	0.482412674655405	0.83890874556778	-0.440829940081441	0.17351353776481	0.790267045709456	-0.659378042578623	0.589558893276414	0.949294892873838	-0.325764784624484
MYCN MUT	Epothilone.B_IC_50	0.884413889628862	0.974262585935532	0.0772284955116679	0.173537239764765	0.790267045709456	-0.422484411077747	0.0324356477138288	0.618827479917328	-1.28322599731656
SMAD4 MUT	AKT.inhibitor.VIII_IC_50	0.382359694472726	0.798569876743396	-0.266404267568749	0.173642079355163	0.790267045709456	-0.367330587692731	0.842751124208119	0.982859190294459	-0.0635038953400317
IDH1 MUT	ATRA_IC_50	0.281787276230339	0.738375640008268	1.31465936068704	0.174149552769038	0.790267045709456	1.29875909627649	0.300814299895159	0.894167310052	1.11516838245776
PTEN MUT	KU.55933_IC_50	0.791206989943669	0.94790644179192	0.042263281845919	0.174158188962654	0.790267045709456	0.196720799905756	0.875873667641051	0.987838063957761	-0.0268825978363246
CDH1 MUT	Thapsigargin_IC_50	0.0297815430065164	0.320205670025269	2.09649067957748	0.174224320970517	0.790267045709456	1.01527371644026	0.09986968373722	0.774133667469059	1.65307751618862
FBXW7 MUT	NVP.TAE684_IC_50	0.615285661190885	0.885815598771911	0.417482522336775	0.174246084297142	0.790267045709456	0.936174374986025	0.663952162864318	0.959206771190239	0.371520307034312
ALK MUT	BMS.708163_IC_50	0.174609811779243	0.652381042663635	1.166554515625	0.174311163247584	0.790267045709456	1.18181416631622	0.114221108811262	0.799692247086917	1.39146725671731
PTEN MUT	Embelin_IC_50	0.210386605660931	0.684261946425694	-0.210482697752271	0.174328699791398	0.790267045709456	-0.186504850468289	0.244408196466539	0.875707386589409	-0.209526043292257
RB1 MUT	PHA.665752_IC_50	0.293235586658538	0.747036827777118	0.237095936114378	0.174437324601478	0.790267045709456	0.317782648316665	0.826888090428116	0.980698467734194	0.0593191136923244
FLCN MUT	BMS.536924_IC_50	0.128180123923011	0.588664235316545	2.17787313605443	0.174468382298548	0.790267045709456	1.43673989621934	0.551715265356167	0.947060194029534	1.42827005056701
NRAS MUT	VX.680_IC_50	0.256053941329666	0.720311238267775	-0.675312163290048	0.174485895307811	0.790267045709456	-0.547209423727472	0.37179459010688	0.913948248824328	-0.616349295247543
ALK MUT	IPA.3_IC_50	0.247058513281078	0.714668105985286	-1.69149898086957	0.174489385662021	0.790267045709456	-1.66630904140197	0.0815676462802416	0.742940116960579	-3.32916126514991
BRCA2 MUT	Bexarotene_IC_50	0.559858300482071	0.869704664436116	-0.384274426736722	0.174492976040813	0.790267045709456	-0.801734098915523	0.40627362738048	0.918095695869223	-0.527861892605721
IDH1 MUT	AMG.706_IC_50	0.293477404666442	0.747036827777118	-0.953936308593741	0.174510797155074	0.790267045709456	-1.12867259517457	0.39964622666291	0.916480913435499	-0.709420095672269
CDKN2C MUT	GW843682X_IC_50	0.842505438931469	0.960245047977092	0.199840034364262	0.17451725562718	0.790267045709456	0.705528533684994	0.904107395770674	0.988746233284632	0.152576843847179
EP300 MUT	SL.0101.1_IC_50	0.456345386495548	0.828966839128293	-0.524750833333326	0.17453963334965	0.790267045709456	-0.837658568791646	0.347910778899855	0.909999728614578	-0.631578867581325
FBXW7 MUT	Parthenolide_IC_50	0.657259346143989	0.901751651084414	0.227508858131485	0.175009426029827	0.790267045709456	0.650424109171349	0.807748877381061	0.977383317127464	0.132708112935345
KDM5C MUT	GW843682X_IC_50	0.244353109146144	0.713407040228131	-1.42757372013652	0.175054016272972	0.790267045709456	-0.856854374696626	0.347127079670346	0.909751579693109	-1.19066369797068
MSH6 MUT	BIRB.0796_IC_50	0.370976560971169	0.790579328077906	0.413777527472524	0.175108042435454	0.790267045709456	0.599970791725218	0.361323081307463	0.91161229252998	0.415394099237014
VHL MUT	AZD.0530_IC_50	0.0911019165586834	0.516507787943737	-1.53709199659864	0.175108281532284	0.790267045709456	-1.07811979944531	0.456913746496448	0.925841766232465	0.746694540552327
TET2 MUT	Gemcitabine_IC_50	0.60203041467982	0.880745626033854	-1.22325422531938	0.175120256140324	0.790267045709456	2.14842616053446	0.685814555661605	0.961100601384891	-1.08912407145721
SMAD4 MUT	Dasatinib_IC_50	0.0365329862676781	0.349245910703174	-3.11565856154226	0.175150639504415	0.790267045709456	-1.71198800788895	0.153937040761078	0.835611501078903	-1.95889785645115
NF2 MUT	Pazopanib_IC_50	0.0660804264658478	0.458177989025628	-0.768699311151086	0.175163513275005	0.790267045709456	-0.487029729343057	0.607889409582795	0.949657634568742	-0.21160350334512
ALK MUT	BI.2536_IC_50	0.216082883169592	0.688608753079032	1.41054083447099	0.17521561736229	0.790267045709456	0.918630134527232	0.697530084243843	0.961100601384891	0.537596063978277
NOTCH1 MUT	PF.02341066_IC_50	0.0132066218764171	0.207589396255682	-1.23187041491035	0.175265628995839	0.790267045709456	-0.652397812498503	0.196279816431389	0.851001889249827	-0.729156313699252
BRCA1 MUT	Lapatinib_IC_50	0.186438182242241	0.662380873013605	-1.6673626551724	0.175320146758838	0.790267045709456	-1.47003516986072	0.513576435408934	0.939635632721979	-0.733554749070265
CCND1 MUT	PF.02341066_IC_50	0.0548772711575071	0.418465152800335	0.917184170138895	0.175373574226239	0.790267045709456	0.609626371107666	0.24021874071149	0.875707386589409	0.640765446497993
SETD2 MUT	Pazopanib_IC_50	0.844226450267326	0.960498931426639	0.262246613913047	0.175479669911434	0.790267045709456	1.54777372442903	0.583419618385084	0.949294892873838	0.668968880789546
MS-HL MUT	EHT.1864_IC_50	0.150739154894947	0.625297340409797	-0.282494220835127	0.175517349403288	0.790267045709456	-0.26599022343131	0.0653441310077881	0.711992560878964	-0.38613102929835
FAM123B MUT	SL.0101.1_IC_50	0.119204896584294	0.577057450057752	0.950663391136816	0.175565463482126	0.790267045709456	0.722003545705759	0.206139511204776	0.853446327418758	0.753393987984354
EGFR MUT	Shikonin_IC_50	0.198632238140944	0.674012093366938	0.559074038267096	0.175798937094068	0.79091710249869	0.496800412903494	0.135309613058332	0.828937189282754	0.665154052245111
NRAS MUT	AZD6482_IC_50	0.0330065676388006	0.335007231085929	0.670252420899473	0.17593289495626	0.791119007648884	0.370326441098244	0.112091271758157	0.797376436030023	0.558197543389026
PIK3CA MUT	PLX4720_IC_50	0.00719699037195945	0.147954795123546	0.752750827368427	0.176265748333638	0.791913369338084	0.339759593046638	0.042123268570206	0.658180729724545	0.571313114604861
MYCL1 MUT	GDC0941_IC_50	0.553363976034577	0.866799981376517	-0.442140835403723	0.176298395138268	0.791913369338084	-0.80843847485385	0.659045375149411	0.958313128388245	-0.363311162331833
APC MUT	NU.7441_IC_50	0.000462412466434961	0.0283219663062682	0.922934535969766	0.176377057150178	0.791913369338084	0.331442325045266	0.0383750952618634	0.645472009508728	0.649627836989551
ALK MUT	BIBW2992_IC_50	0.459933807938256	0.828966839128293	-0.992632847248573	0.17652710593067	0.792066160890498	-1.75036789975807	0.129151103134536	0.820170087278083	-1.89247910180188
MYCN MUT	Z.LLNle.CHO_IC_50	0.0131506262581299	0.207480784061478	1.01390029662338	0.176663232013751	0.792066160890498	0.525770012652505	0.511786724054281	0.939086342216131	-0.316336867998586
BRCA1 MUT	CGP.60474_IC_50	0.202822919859686	0.674633090364746	1.67839541496599	0.176678647080743	0.792066160890498	1.32403060877346	0.309800457895011	0.89718581932126	1.32180172721648
NRAS MUT	A.770041_IC_50	0.363428633777057	0.787306955898826	0.514589229090905	0.177102142916129	0.793250865471745	0.643960208954827	0.421075794704007	0.922428741067589	0.484711172813794
PDGFRA MUT	Lenalidomide_IC_50	0.0994503952682238	0.5374999166548	0.784850019083972	0.177121547824622	0.793250865471745	0.564494600629436	0.148722758503382	0.831473272394224	0.669684464730649
RB1 MUT	AZD7762_IC_50	0.154785555308742	0.630721638230745	0.353634808175873	0.177453956339458	0.793417535566492	0.267672467074696	0.350011341006668	0.910234471297282	0.234048516951665
FLT3 MUT	Methotrexate_IC_50	0.486686955452145	0.84074437879216	-0.892199508032115	0.177480607508984	0.793417535566492	1.33393204548158	0.108689064071381	0.794511851748756	1.63745005985821
MAP2K4 MUT	PAC.1_IC_50	0.180431131231355	0.658614416960816	-0.648079792416794	0.177590277375682	0.793417535566492	-0.546020583138884	0.181470105954908	0.84916206298285	-0.685333839941977
SMAD4 MUT	SB590885_IC_50	0.263345100933805	0.725551143932877	0.425717595338985	0.177601543431418	0.793417535566492	0.441397318942542	0.899759473696023	0.988704788932507	0.0448034666282565
JAK2 MUT	XMD8.85_IC_50	0.124097262956381	0.584448902818138	1.62152896907215	0.177721794863272	0.793417535566492	1.21852545293294	0.0281584996860822	0.594003885301891	2.80121923033709
BRCA2 MUT	QS11_IC_50	0.505273659112746	0.847679261741881	-0.536092251021604	0.177736626449693	0.793417535566492	-0.801226193264334	0.296721781880514	0.894167310052	-0.827295919277079
MLLT3 MUT	Embelin_IC_50	0.681001956789846	0.909744040049732	0.13082495632066	0.178081841196564	0.793417535566492	0.340102569755128	0.23952400929104	0.875707386589409	0.386551642679157
RB1 MUT	CMK_IC_50	0.283760174629118	0.739564104351618	0.301695155069399	0.178091871038036	0.793417535566492	0.359124508217435	0.733846446877116	0.96672489654949	0.114970216434076
CCND1 MUT	BAY.61.3606_IC_50	0.0156763781154289	0.227586688087166	0.908211787070702	0.178095465660898	0.793417535566492	0.355636798583559	0.435889839982768	0.922569292988365	0.295562079022758
TET2 MUT	Nilotinib_IC_50	0.517559091091673	0.852353345422823	-0.613764031051956	0.178204572089986	0.793417535566492	1.04527108791817	0.281987428454397	0.887872038823822	1.12849794664325
CDKN2C MUT	Cytarabine_IC_50	0.428175229804667	0.820918238409269	0.559860431861802	0.178305439035103	0.793417535566492	0.717610466240108	0.188287028162985	0.851001889249827	0.921151705749993
NF2 MUT	AG.014699_IC_50	0.100660773453512	0.539510156331103	-0.526871231069473	0.178307642243709	0.793417535566492	-0.38432488587151	0.26905325924219	0.878801763637325	-0.349731968649407
MET MUT	Sunitinib_IC_50	0.0878589634469734	0.511142337432447	2.84783767687075	0.178320166759455	0.793417535566492	1.64767004123216	0.107982855576707	0.792785095696032	2.34602313469932
SMAD4 MUT	PF.02341066_IC_50	0.336949800345214	0.774844944812494	0.559260414383563	0.178485736861297	0.793756549356624	0.74376300872854	0.492607488945609	0.933639405738697	0.416188367272572
MLH1 MUT	JW.7.52.1_IC_50	0.215399105140175	0.688608753079032	1.19294008217994	0.179018137335761	0.795412439638454	-0.790132933024978	0.147867051105009	0.831473272394224	1.43439672655348
PTEN MUT	AZD6244_IC_50	0.319044159607832	0.761311064402907	0.297301669704705	0.17903721054355	0.795412439638454	0.37225332604646	0.783642663625981	0.974078058737889	0.0795386828553763
[truncated: 7,799 more rows]
